# Supplementary material for: Stress-induced nuclear translocation of ONAC023 improves drought and heat tolerance through multiple processes in rice
Source: Nat Commun. 2024 Jul 13;15:5877. doi: 10.1038/s41467-024-50229-9 (PMC11245485; doi:10.1038/s41467-024-50229-9)
Supplement: Supplementary file 4 — Supplementary Data 1 [file 41467_2024_50229_MOESM4_ESM.xlsx]

## Sheet: Sheet1
Supplementary Data 1. Rice cultivars and their image-traits used in the association study (supports Fig. 1).
Cultivar ID	Cultivar name	Subpopulation	Genotype	DGPA_D	DGPA_R	DGPA_M	GPA_C	GPA_D	GPA_R	GPA_M	GPAR_C	GPAR_D	GPAR_R	GPAR_M	LGPA_C	LGPA_D	LGPA_R	LGPA_M	Green.leaf.area.ratio_D	Green.2.leaf.area.ratio_D	Green.2.leaf.area_D	Green.3.leaf.area.ratio_D	Green.3.leaf.area_D	Green.4.leaf.area.ratio_D	Green.4.leaf.area_D	Total.leaf.area_D	Yellow.leaf.area_D	Green.leaf.area_D
W009	BERLIN	Indica Intermediate	InDel−	274777	78922	0.287222	0.028681	325561	30694.3	0.0942816	83237.1	1	0.136583	0.136583	1.67673	49862.4	146047	2.929	NaN	0.385147	0.901459	45553	0.0768645	3876.67	0.0171705	859.525	131977	81459.8
W078	B805D-MR-16-8-3	Indica II	InDel−	227421	61005.7	0.268251	0.042989	263570	27702	0.105103	82019.9	1	0.152052	0.152052	1.64164	35540.8	120649	3.39467	0.128191	0.593986	0.298925	52086	0.0527905	9272.05	0.329879	NaN	NaN	121182
W266	Yunjiang35	Indica II	InDel−	297508	153234	0.515058	0.047337	452182	61837.6	0.136754	200385	0.762602	0.15688	0.205717	1.70967	293466	239735	0.816909	NaN	0.189118	0.799253	42634.6	0.134542	7149.01	0.064822	3436.38	281612	228319
W320	Wenxiangnuo	Indica Intermediate	InDel−	245666	113721	0.462908	0.052028	380804	57321.8	0.150528	116293	0.883323	0.177037	0.200422	1.72593	183846	209700	1.14063	0.110668	0.232275	0.728403	38393.6	0.177111	9346.12	0.0664335	3481.74	227306	NaN
C102	Qiyuexian	Indica Intermediate	InDel−	323638	115434	0.356678	0.04244	400531	50363.5	0.125742	140297	1	0.181992	0.181992	1.69315	75853.1	160420	2.11488	0.0857718	NaN	0.810865	40036.5	0.141791	7063.07	0.04635	2291.84	212290	162849
W282	Ma ba you zhan	Indica Intermediate	InDel−	426536	131903	0.309243	0.052836	525364	57495.5	0.109439	50532.2	1	0.192105	0.192105	1.67221	97543	156309	1.60246	0.0594364	NaN	0.758583	67311.6	0.188902	16834.8	0.0503585	4499.23	NaN	NaN
W051	RP2151-173-1-8	Indica II	InDel−	257935	94050.1	0.364627	0.04658	306753	42590.5	0.138843	76629.2	1	0.195486	0.195486	1.66022	48064.8	123163	2.56243	NaN	0.218331	0.823932	34584.1	0.126155	5267.19	0.0481415	2018.63	191682	149736
W310	BRRI DHAN 29	Indica II	InDel−	219676	54537.1	0.248261	0.048058	240130	32051.6	0.133476	27177.2	1	0.206136	0.206136	1.70931	19929	94797	4.75673	0.0383239	0.28561	0.820331	38723.3	0.152554	7073.39	0.026345	1228.76	166286	119224
W150	108S	Indica II	InDel−	256928	63729.1	0.248042	0.051077	277468	32366.2	0.116649	31404.7	1	0.208422	0.208422	1.66236	19847.9	97300.8	4.90232	NaN	0.342546	0.875333	53541.6	0.097405	5946.49	NaN	1477.45	185833	124682
W185	PSB RC 66	Indica II	InDel−	277633	68202.5	0.245657	0.039596	291874	43392.4	0.148668	60180.7	1	0.208774	0.208774	1.6399	13575.5	110019	8.10424	0.0909966	0.4394	0.874331	46695.9	0.102791	5512.81	0.01742	935.746	126201	72758.4
W246	RUSTYLATE/413	Indica Intermediate	InDel−	252492	96187.8	0.380954	0.04295	288429	47231.2	0.163753	31649.2	1	0.210833	0.210833	1.69064	35152.7	126495	3.59844	0.26153	0.363943	0.798388	53141.7	0.147284	9791.16	0.0394465	2624.34	182876	116328
C008	Swarna	Indica II	InDel−	246937	89608.9	0.362881	0.058919	270366	43498	0.160886	145776	1	0.222825	0.222825	1.65527	22871.1	105049	4.59309	0.119542	0.209208	0.707819	30440.2	0.224382	9619.82	0.0656225	2811.28	204743	161780
W145	GUYANE 1	Indica Intermediate	InDel−	210152	66984.1	0.318741	0.045984	249430	40074.7	0.160665	57590	1	0.227311	0.227311	1.63423	38600.7	109870	2.84633	NaN	0.335264	0.857766	33414.3	0.107918	4175.98	0.0264085	1022.51	116069	77129.9
C200	Biwusheng	Indica I	InDel−	253117	107917	0.426355	0.04162	441761	65794.6	0.148937	111358	0.955508	0.227866	0.238476	1.70213	207967	179254	0.861935	NaN	NaN	NaN	NaN	NaN	NaN	NaN	NaN	NaN	NaN
W198	Babaomi	Indica I	InDel−	320948	NaN	NaN	0.040882	522034	71437.4	0.136844	151655	0.992059	0.23335	0.235218	1.70679	203739	213449	1.04766	0.082187	NaN	0.623902	63817.9	0.0885365	9530.66	NaN	NaN	NaN	172792
W308	PSBRC82	Indica II	InDel−	199828	93711.7	0.468962	0.046509	277392	50407.9	0.181721	30280.7	0.988446	0.235165	0.237914	1.65021	80010.8	120287	1.50338	NaN	NaN	0.812798	23351.3	0.139722	4038.58	0.0461875	1339.89	186397	157628
C198	Zinuo	Indica I	InDel−	238995	81350.1	0.340384	0.043579	284127	49960.2	0.175837	36319.9	1	0.237957	0.237957	1.67133	44423.2	127924	2.87966	0.167574	0.207143	0.814863	24812.4	0.157423	NaN	0.025143	NaN	148077	117370
C192	Wukezhan	Indica Intermediate	InDel−	360614	125718	0.348622	0.03212	499684	71470.5	0.143031	72645.4	0.999079	0.239468	0.239689	1.69241	128111	173877	1.35724	0.0293017	0.266908	0.761713	43928	0.173281	9990.55	0.063295	3649.75	217895	160228
W293	IR 8	Indica II	InDel−	214260	65292.9	0.304737	0.047564	234053	39522	0.168859	31647.1	1	0.244377	0.244377	1.60334	19238.9	79282.1	4.12092	0.0316832	0.249036	0.857208	36347.8	0.12479	5258.35	0.0178575	746.358	170043	127684
C090	Sanlicun	Indica II	InDel−	273514	95064.7	0.347568	0.042776	350480	60541.6	0.172739	122064	1	0.247817	0.247817	1.67497	76168	149408	1.96155	0.081169	0.388882	0.792998	43467.9	0.139599	7408.27	0.0513885	2585.38	NaN	NaN
W148	BR24	Indica Intermediate	InDel−	220327	72000.5	0.32679	0.048258	263290	47473.2	0.180307	78172.4	1	0.250301	0.250301	1.64818	42239.4	117115	2.77263	NaN	0.335006	0.879533	41904.1	0.100787	4814.72	0.0186935	894.026	142263	94603.5
C094	Menjiagao1	Indica Intermediate	InDel−	262914	108917	0.414268	0.048031	381430	68966.5	0.18081	86702.7	0.975572	0.253786	0.260141	1.69758	109534	164325	1.50022	0.108727	0.31912	0.785261	56739.4	0.162777	11749.1	0.051168	3694.02	226912	154672
C099	WH099	Indica Intermediate	InDel−	283343	138264	0.487973	0.049145	390197	67339.1	0.172577	86361.4	1	0.253866	0.253866	1.66621	75732.1	134646	1.77793	0.0348481	0.29328	0.706313	51316.3	0.218001	15841.3	0.070966	5157.47	251555	178898
C135	Xibaizhan	Indica I	InDel−	250533	83397.6	0.332881	0.046718	290454	52413.2	0.180453	27988	1	0.261909	0.261909	1.68961	39180.4	116367	2.97004	0.0773266	0.356968	0.799527	50635.2	0.164268	10445.9	0.0328765	2105.34	177073	113679
C184	Baikezaohe	Indica I	InDel−	274431	100767	0.367184	0.02929	326268	60303.3	0.184828	35627	1	0.26223	0.26223	1.67202	50992.3	128627	2.52247	0.185463	0.283523	0.81875	40948	0.154652	7656.14	0.0242715	1209.81	176035	126102
W131	IARI 6621	Aus	InDel−	191336	63757	0.333221	0.034596	238754	49134.8	0.205797	47176	1	0.264803	0.264803	1.64888	46779.6	121297	2.59295	0.223671	0.221974	0.902462	22642.7	0.0768295	1929.32	0.018598	465.268	113002	87913.8
C013	N 22	Aus	InDel−	162869	NaN	NaN	0.03797	224085	54739	0.244278	NaN	0.930241	0.268724	0.288876	1.6717	125782	145358	1.15563	0.176856	0.211012	0.812725	NaN	NaN	4733.31	NaN	610.198	NaN	126062
C038	Sankecui	Indica Intermediate	InDel−	197884	50328.7	0.254335	0.056023	238868	41324.5	0.173001	26965.6	1	0.271602	0.271602	1.71714	40381.9	101332	2.50934	0.179965	0.331485	0.873982	43772.2	0.091279	4565.29	0.0323465	1587.35	150907	100859
W218	TB154E-TB-2	Indica II	InDel−	221714	41446.1	0.186935	0.045893	249099	35725.6	0.14342	67697.6	1	0.275642	0.275642	1.63477	26788.9	93046.5	3.47333	0.285763	0.336327	0.913859	26547.9	0.0709425	2070.69	0.0144765	425.705	86142.3	57074.2
W239	ASD18	Indica II	InDel−	207625	60688.8	0.2923	0.055425	226234	35384.2	0.156405	73833.6	1	0.288603	0.288603	1.72063	18119.3	70056.5	3.86641	0.182714	0.310072	0.807318	37071.1	0.166153	7628.01	0.026046	1198.01	148102	102182
W276	Pathma wee	Indica Intermediate	InDel−	171975	66659.7	0.387613	0.042342	220679	47842.4	0.216796	9975.25	1	0.298353	0.298353	1.63736	48102.7	93568.8	1.94519	NaN	0.303607	0.456624	12208.4	0.35763	9454.63	0.148999	3949.35	87731.5	61147.2
C098	Hongainuo	Indica Intermediate	InDel−	227437	124951	0.549388	0.034298	301802	76702.2	0.254148	105983	0.997756	0.299215	0.299888	1.6855	74128.1	130484	1.76026	0.087491	0.293868	0.702732	35223.2	0.221283	11051	0.074187	3723.12	170505	120416
W265	La110	Indica II	InDel−	279300	NaN	NaN	0.033373	322247	50314.3	0.156136	55839.6	1	0.30018	0.30018	1.63685	42176	92308.4	2.18865	NaN	0.391015	0.763212	53444.1	0.17518	12216.6	0.0522405	3645.49	178849	108907
C143	Qitougu	Indica I	InDel−	178075	64173.3	0.360373	0.054116	199301	45001.6	0.225797	NaN	1	0.301267	0.301267	1.65352	20737.2	85025.8	4.10015	NaN	0.395107	0.759916	38882.3	0.19825	10014.1	0.0363705	1820.37	128845	77865.5
W084	IR 58614-B-B-8-2	Indica II	InDel−	217216	69689.7	0.320831	0.038693	259916	53522.8	0.205924	18227.9	1	0.301725	0.301725	1.64734	42060.3	107004	2.54406	0.202479	0.288591	0.835484	37988.9	0.124085	5641.37	0.0377985	1706.82	157494	112038
W248	Heimichut	Indica I	InDel−	150494	NaN	NaN	0.052468	215923	66759	0.30918	13128	0.912119	0.305167	0.334569	1.6745	85701.3	128515	1.49957	0.192558	0.296061	0.747042	39026.2	0.210976	10991.9	0.040797	2131.91	176137	123929
W044	BKN 6987-68-14	Indica II	InDel−	224278	64323.2	0.286801	0.043841	241860	47795.6	0.197617	25353	1	0.306489	0.306489	1.61844	17035.3	91697	5.38278	0.186169	NaN	0.835784	40112.4	0.141829	6620.5	0.0213865	994.449	138554	90779.7
C201	Yizhixiang	Indica Intermediate	InDel−	269379	125242	0.46493	0.036073	351271	88738.9	0.252622	112086	1	0.307611	0.307611	1.70799	80906.1	162480	2.00826	0.0788345	0.386062	0.710412	52407.9	0.195654	14345.5	0.07311	5453.75	191265	117448
C124	menjiading2	Indica Intermediate	InDel−	215216	63720.8	0.296079	0.04459	231146	50690.4	0.219301	84944.3	1	0.310282	0.310282	1.63611	15333.1	97658.1	6.3691	0.179017	0.366999	0.890831	40177.7	0.0839005	3822.6	0.0206835	944.71	123057	77898.5
W174	Gayabyeo	Indica II	InDel−	165663	53923.9	0.325503	0.050301	176848	41504.9	0.234693	15220	1	0.310596	0.310596	1.57773	10773.4	80718.6	7.49239	0.140918	NaN	0.835282	17586.4	0.141306	NaN	0.022603	466.964	94773.4	73633.2
W075	Sapundali Local	Indica Intermediate	InDel−	284785	116480	0.409011	0.028117	336363	77457.9	0.23028	32184.6	1	0.31319	0.31319	1.67369	50641.5	128430	2.53606	0.226505	0.266615	0.845427	44227	0.119029	NaN	0.027045	NaN	198739	145956
W146	10340	Indica I	InDel−	173770	48137.7	0.277019	0.041808	185091	35527.8	0.191948	24176.8	1	0.313914	0.313914	1.61221	10844.7	65463.8	6.03646	0.359551	0.339265	0.870989	26100	0.108041	3227.49	0.019001	569.762	88260.9	58302.8
W040	INIAP 7	Indica II	InDel−	230108	65981.2	0.286739	0.044288	244735	45250.1	0.184894	85908.4	1	0.313949	0.313949	1.62863	14054.3	77504.9	5.51467	0.181246	0.340251	0.830924	33862.5	0.137764	5613.8	0.030161	1237.36	119732	78970.4
W074	TAINUNG 45	Indica Intermediate	InDel−	313903	140505	0.447607	0.03246	408540	96678.8	0.236645	107147	1	0.315715	0.315715	1.70748	93479.2	165363	1.76898	NaN	0.353303	0.775223	61734.9	0.165633	13241.5	0.0569315	4555.43	225717	146008
W147	BR11	Indica Intermediate	InDel−	217175	68974	0.317597	0.04261	253482	49429.2	0.195001	92597.8	1	0.318061	0.318061	1.63973	32169.2	87169.4	2.70972	0.189934	0.298196	0.513011	22860.8	0.341039	14856.3	0.123243	5425.09	149851	105699
C132	Jinzhinuo	Indica Intermediate	InDel−	122880	52868.6	0.430245	0.056785	144615	36510.4	0.252465	13581.5	1	0.321587	0.321587	1.58029	24064.6	54192.3	2.25195	NaN	0.266715	0.76574	19303	NaN	NaN	0.043505	1067.16	93628.1	68656.1
C178	Aimi	Indica I	InDel−	192929	52272	0.270939	0.055714	201752	39593.7	0.196249	48851.4	1	0.32543	0.32543	1.63436	8392.5	69156.2	8.24024	0.20935	0.343531	0.762128	28084.2	0.202293	7472.76	0.0346275	1282.3	107378	70505.3
W079	A 152	Intermediate	InDel−	179964	69686.9	0.387228	NaN	215048	50113.4	0.233033	NaN	1	0.332883	0.332883	NaN	34509.5	80613.5	2.33598	0	0.340621	0.801863	29791.9	0.152851	5674.41	0.045039	1670.55	109255	72108.8
W030	Thang 10	Indica Intermediate	InDel−	308792	107946	0.349576	0.039901	351794	75385.1	0.214288	52228.2	1	0.339168	0.339168	1.69372	42014.8	116806	2.78012	0.176442	0.433903	0.788156	61536.6	0.167302	13098.9	0.0327895	2585.36	180869	102703
W169	IR72	Indica II	InDel−	216924	65504.4	0.301969	0.041822	244479	51978.8	0.212611	55933.9	1	0.345059	0.345059	1.6349	26919.3	84845	3.15183	0.100477	0.3477	0.851652	41638.3	0.122472	5979.97	0.0242245	1182.48	140694	91812
W203	Linjintangdao	Indica Intermediate	InDel−	228310	84985.2	0.372237	0.031821	267791	63016.5	0.23532	78629.6	1	0.346999	0.346999	1.66099	38763.3	96560	2.49102	0.173017	0.428782	0.722042	39718.8	0.225356	12328.4	0.048314	2652.54	128175	73247.9
W321	Laozaogu	Indica Intermediate	InDel−	250171	110222	0.440586	0.036362	318033	75907.4	0.238678	94816.6	1	0.351932	0.351932	1.69347	66954.2	105896	1.58162	NaN	0.351698	0.821775	55630.3	0.134264	9051.36	0.042447	2859.18	192318	124675
C105	WH105	Indica Intermediate	InDel−	244188	108707	0.445177	0.046857	301675	84195.7	0.279094	66737.1	1	0.3523	0.3523	1.66778	56638	129730	2.29051	0.153152	0.340819	0.796566	41941	0.171053	9060.11	0.031922	1678.13	155591	102886
W112	ARC 10633	Indica Intermediate	InDel−	214071	114983	0.537128	0.041781	284083	83507.5	0.293955	86931.6	0.990413	0.352458	0.35587	1.71092	53017.1	106912	2.01656	NaN	0.336369	0.8012	40544.9	0.162151	8185.9	0.0362705	1824.51	150148	99574
C121	XiangaiB	Indica Intermediate	InDel−	193918	54139.1	0.279186	0.028741	213646	43133	0.20189	79155.3	1	0.358959	0.358959	1.63827	19148.9	66762.1	3.48647	0.0497931	0.306142	0.39113	9475.71	0.39889	10219	0.166134	4270.03	81859.9	56781.1
C191	Younian	Indica I	InDel−	211031	78001.6	0.369621	0.039512	239566	60907.7	0.254242	36669.8	1	0.359514	0.359514	1.66395	27882.5	91810	3.29274	0.238538	0.355091	0.775351	31033.8	0.184573	7327.61	0.0386865	1551.83	112603	72631
C083	chikenuo	Temperate Japonica	InDel−	214088	78495.6	0.366651	0.045837	258447	62385.2	0.241385	72484.9	1	0.361451	0.361451	1.65136	43658.8	94107.9	2.15553	0.0864927	0.451002	0.787497	35340.3	0.153762	6896.58	0.0431605	1944.93	99968.7	55069
C197	Maweinian	Indica I	InDel−	241068	104128	0.431947	0.043831	311039	77635.4	0.2496	103262	1	0.363094	0.363094	1.69624	75806.2	120493	1.58949	NaN	0.421198	0.789121	62593.4	0.163467	13016.3	0.046178	3673.21	190903	111521
C096	Jinxibai-1	Indica Intermediate	InDel−	288482	112617	0.390376	0.031889	342396	93223.4	0.272268	61348.9	1	0.363431	0.363431	1.68289	53007.5	103771	1.95767	0.206275	0.42212	0.762031	56822.3	0.190844	14781.4	0.0410555	3171.02	180562	105310
C086	Fanhaopi	Aus	InDel−	195886	73590.9	0.375682	0.039653	243895	64446	0.264237	NaN	0.998816	0.367444	0.36788	1.63558	47681.6	102933	2.15875	0.0778618	NaN	0.87054	47600.1	0.104943	5749.79	0.0221685	1215.45	NaN	NaN
C027	Dianrui409B	Indica Intermediate	InDel−	159747	44889.2	0.281002	0.041642	179843	40364.8	0.224444	27179.4	1	0.368321	0.368321	1.68638	21523.5	64705.8	3.00628	0.31904	0.410824	0.810456	31348.9	0.160608	6214.42	0.0282545	1093.01	94165.5	55482.8
C190	Xiangdao	Indica I	InDel−	166530	91558.2	0.5498	0.041982	252043	79747.3	0.316404	35928.9	0.908566	0.380746	0.419063	1.65599	102098	118290	1.15859	0.133365	0.297853	0.802448	33871.5	0.156352	6585.71	0.0372555	1565.5	142175	99984.6
W223	At354	Indica II	InDel−	220725	72231	0.327244	0.04974	250868	59008.2	0.235216	75705.6	1	0.388192	0.388192	1.62839	29533.1	79514.2	2.69238	0.0151488	0.338124	0.803172	40050.7	0.16198	8078.19	0.033259	1660.01	147597	97729
W237	Govnd	Indica II	InDel−	233082	78553.6	0.337022	0.046902	254383	59934.3	0.235606	101202	1	0.398494	0.398494	1.63661	20690.7	72889.8	3.52282	0.0563941	0.404131	0.785362	41479.8	0.186261	9769.76	0.0271655	1427.42	130324	77580.8
W035	K8C-263-3	Indica Intermediate	InDel−	273249	126567	0.463193	0.030203	325493	91917.4	0.282394	62363.3	1	0.398495	0.398495	1.69126	51328.2	103468	2.01581	0.198992	0.290631	0.611779	26765.6	0.337207	14766.5	0.0505225	2220.01	150886	107112
C097	Jinbaoyin	Indica Intermediate	InDel−	300747	154231	0.512827	0.038798	383557	114143	0.29759	129621	1	0.399542	0.399542	1.7257	81713.4	131142	1.6049	0.0340063	0.3853	0.729395	62348.1	0.199891	17087	0.0685135	5857.11	222690	137210
W023	Warrangal Culture 1252	Indica Intermediate	InDel−	213938	91465.3	0.427533	0.035542	239600	71191.3	0.297125	87683.6	1	0.406236	0.406236	1.6577	28113.4	84977.4	3.02266	0.179414	0.459226	0.806861	45539.6	0.1628	9201.58	0.028246	1595.25	123026	66570.4
C176	Chenwan3hao	Indica Intermediate	InDel−	257810	90172.5	0.349763	0.04222	276480	66400.7	0.240164	125585	1	0.406322	0.406322	1.65367	18007.9	73725	4.09404	NaN	0.347413	0.706572	38025.1	0.222608	11908.4	0.068106	3641.54	155333	101619
W177	MR185	Indica II	InDel−	213316	71076.8	0.333199	0.043287	220650	52058.4	0.235932	41801.6	1	0.407061	0.407061	1.60521	6841.11	56786.1	8.30071	0.0514117	0.485446	0.730078	39379.9	0.212729	11292.3	0.049224	2638.37	111915	58164.8
C169	Taizhongzailai1	Indica Intermediate	InDel−	210034	61024.5	0.290546	0.036622	229575	57358.1	0.249845	55877.5	1	0.419189	0.419189	1.63759	19009.4	76594.1	4.02928	0.213487	0.389266	0.838105	38074.5	0.128213	5823.7	0.03061	1391.2	117500	72070.6
W227	OM1706	Indica II	InDel−	163480	42947	0.262705	0.03874	170984	39474.2	0.230866	62047.1	1	0.420984	0.420984	1.64333	6471.32	51771.8	8.0002	0.263706	0.476846	0.300705	10799.4	0.447573	16077.3	0.208397	7485.53	75353.1	39434.8
W272	Tsao wan ching	Indica Intermediate	InDel−	336750	126990	0.377105	0.0344	445741	109074	0.244704	82986.5	1	0.425448	0.425448	1.67695	107834	130337	1.20868	NaN	0.399962	0.760092	57172.1	0.181725	13670.5	0.0568615	4273.42	188520	113305
W054	Toga	Indica Intermediate	InDel−	278350	103739	0.372692	0.035904	388329	94176	0.242516	129776	1	0.427714	0.427714	1.68441	108954	116618	1.07035	NaN	0.444018	0.746456	54366.2	0.187128	13591.7	NaN	4637.78	164548	91895.4
W001	Mayang Khang	Indica I	InDel−	122004	45760.5	0.375072	0.033529	148444	45304.5	0.305196	82255.1	1	0.435393	0.435393	1.59518	26097.3	57993.5	2.22221	0.156143	0.362566	0.81303	22743.3	0.133596	3816.54	0.050759	1462.82	78476	50378
W309	NSICRC122	Indica II	InDel−	263369	96427.6	0.366131	0.047526	301995	76072.8	0.251901	167860	1	0.438687	0.438687	1.67653	37930.2	76346.6	2.01282	0.171643	0.390805	0.732526	52264.7	0.204937	14546.9	0.061485	4394.83	183027	111750
W212	Bhavani	Indica Intermediate	InDel−	244978	99352.9	0.405558	0.039153	284796	84565.7	0.296934	77692.9	1	0.439351	0.439351	1.65615	39012.3	92790.9	2.3785	0.137458	0.332776	0.785979	35994.1	0.18632	8536.74	0.026721	1223.52	137628	91828.6
W224	BG304	Indica II	InDel−	100287	36224.8	0.36121	0.0365	108216	34393.4	0.317823	25235	1	0.468642	0.468642	1.60524	8528.23	37192.5	4.36111	0.320195	0.425656	0.770251	17864.1	0.196254	4579.3	0.0332255	774.002	55157.5	31933.9
W301	IR 64	Indica II	InDel−	209487	76231.1	0.363894	0.050152	237481	64980.9	0.273626	78375.3	1	0.468758	0.468758	1.64901	27420.7	62457	2.27773	0.153985	0.358424	0.815786	42229.8	0.165082	8541.52	0.018989	982.481	144567	92805.6
C044	Teqingxuanhui	Indica II	InDel−	208115	70487.9	0.338697	0.032749	220617	67084.3	0.304075	74050.8	1	0.471966	0.471966	1.62044	11966.8	59071.2	4.93627	0.0465083	0.367569	0.815342	34411.6	0.154122	NaN	0.027564	NaN	115426	72840.7
W029	Ai Chueh Ta Pai Ku	Indica I	InDel−	219557	82395.8	0.375283	0.035555	254385	78159.1	0.307248	129108	1	0.472169	0.472169	1.66295	30328.5	82847.2	2.73166	0.0592935	0.412067	0.276734	14079.5	0.438721	22215	0.232213	NaN	123589	72876.2
W304	CPSLO 17	Intermediate	InDel−	136084	42772.4	0.314309	0.047814	144136	39411.1	0.273431	68297.1	1	0.472424	0.472424	1.57849	7725.55	36758.3	4.75802	NaN	0.405691	0.758823	22526.7	0.172892	5093.82	0.0557245	1631.64	73644.1	44016
C029	Huhui628	Japonica Intermediate	InDel−	104849	36409	0.347251	0.042567	111090	32237.1	0.290188	96865.9	1	0.494265	0.494265	1.56664	5369.67	34678.6	6.45824	0.172935	0.497208	0.743159	18769.6	0.212607	5351.63	0.0428985	NaN	49959.3	24632.5
W033	PD 46	Indica I	InDel−	102950	29778.3	0.289249	NaN	117539	32070.2	0.272847	28451.5	1	0.5308	0.5308	1.53507	14290.2	30738.9	2.15106	0.328038	0.380091	0.833205	12771.3	0.139647	2142.6	0.0244435	377.516	40450.2	25116.7
W132	Hsin Hsing Pai Ku	Indica I	InDel−	147729	45804.8	0.31006	0.026283	162749	42907.2	0.263641	37580.9	1	0.541789	0.541789	1.60672	14593.1	33137.3	2.27075	0.365415	0.420834	0.745459	20200.5	0.213782	5792.84	0.039507	1070.67	64437.9	37339.9
W066	IR 238	Indica II	InDel−	200309	65954.2	0.329262	0.041781	216951	64918.6	0.299232	110353	1	0.554873	0.554873	1.61708	16120.5	52327.5	3.24601	NaN	0.410634	0.765846	30072	0.191908	7558.24	0.041634	1639.78	95646.7	56353.1
C022	JinnanteB	Indica I	InDel−	46271.3	14254.6	0.308066	0.050825	50467.3	16357	0.32411	11705.5	1	0.58896	0.58896	1.61846	3476.5	14365.4	4.13214	0.358398	0.412204	0.806633	8172.48	0.16009	1599.2	0.033145	330.611	24581.6	14478
W299	JAYA	Indica Intermediate	InDel−	95679.6	28480.5	0.297665	0.055277	99177.8	27049.8	0.27274	31777.2	1	0.591191	0.591191	1.64953	3213.26	17237.9	5.3646	0.43461	0.464856	0.705733	15638.2	0.248811	5541.94	0.0422165	947.496	47621.6	25419.6
C001	Sadu-cho	Indica I	InDel−	129083	40722.7	0.315476	0.026742	140880	40187.5	0.285261	46817.1	1	0.599644	0.599644	1.5514	12701.8	34786.7	2.73871	0.27156	0.42749	0.830989	18879.7	0.14321	3252.2	0.0245855	557.406	53154.6	30439
C073	Esiniu	Indica I	InDel−	150091	59862.2	0.398839	0.045975	186652	75018.4	0.401915	85494.6	1	0.683742	0.683742	1.63328	36084.8	50258.6	1.39279	0.177619	0.651958	0.692035	34031.8	0.220507	10946.3	0.083838	4192.89	75576.5	26231.9
C119	Ninghui21	Temperate Japonica	InDel−	134347	39388	0.293181	0.043613	142945	47418.8	0.331727	58886.8	1	0.690443	0.690443	1.56885	6685.17	29182	4.36519	0.00471021	0.621983	0.83251	33197.7	0.135438	5467.02	0.031454	1271.54	64343.4	24383.7
W316	NEDA	Indica II	InDel−	69607.2	21000.5	0.3017	0.03662	72838.9	25912.8	0.355754	28710.1	1	0.763182	0.763182	1.61752	3037.65	15175.3	4.99574	0.384811	0.542275	0.668336	NaN	0.277392	4276.36	0.052775	862.893	28960.3	12855.1
W073	IR 2061-214-2-3	Indica II	InDel−	93660.2	41316.2	0.441129	0.060957	97542	43238.2	0.443277	61192.9	1	0.993135	0.993135	1.63573	2709.67	NaN	NaN	0.243416	0.662786	0.505575	13516.7	0.421003	11263.7	0.072817	1963.97	40369.1	13608.1
C045	Huangsiguizhan	Indica II	InDel−	100055	35764.9	0.357453	0.048058	106018	NaN	NaN	53252.6	1	NaN	NaN	1.55894	5721.06	24739.4	4.32426	NaN	0.473444	0.699429	14892.3	0.232864	4789.5	0.0671505	1392.68	44497.8	23411.3
W036	Chun 118-33	Indica I	InDel−	342268	109846	0.320935	0.047441	425723	128602	0.302078	54547	1	NaN	NaN	1.6882	82380.6	115314	1.39977	0.143166	0.321777	0.837332	52412.3	0.138632	8699.7	0.022412	1406.01	194584	131964
W138	4595	Indica I	InDel−	102395	30426.9	0.297154	0.04213	114500	31594.6	0.275935	50945.7	1	NaN	NaN	1.68645	11794.1	31465.7	2.66791	0.20634	0.344006	0.700676	12979.2	0.230858	4313.86	0.0680145	1270.43	54003.9	35431.8
W158	M3122	Intermediate	InDel−	77036.9	24819.7	0.322179	0.042952	81071.1	22790.8	0.281121	37459.8	1	NaN	NaN	1.55756	3413.6	17688.7	5.18182	0.159127	0.374789	0.802809	8493.57	0.174162	NaN	0.0211795	234.863	28473.9	17762.5
W159	R644	Indica II	InDel−	85911.2	24065.4	0.28012	0.051542	88281.4	32365.2	0.366614	43838.1	1	NaN	NaN	1.63178	1866.78	10301.1	5.5181	NaN	0.524947	0.746815	14471.5	0.225233	4477.42	0.027276	546.988	37238.6	17728.5
W175	Iksan438	Intermediate	InDel−	39190.8	18933.3	0.483105	0.021784	42899.6	NaN	NaN	41662.6	1	NaN	NaN	1.53419	3373.05	3808.22	1.12901	0.185578	0.741541	0.607766	9581.27	NaN	NaN	0.056949	934.922	21908.9	NaN
W176	Milyang23	Indica II	InDel−	NaN	NaN	NaN	NaN	NaN	NaN	NaN	NaN	NaN	NaN	NaN	NaN	NaN	NaN	NaN	NaN	NaN	NaN	NaN	NaN	NaN	NaN	NaN	NaN	NaN
W178	Manawthukha	Indica II	InDel−	204416	NaN	NaN	0.04562	228327	NaN	NaN	38562.8	1	NaN	NaN	1.67131	23362.6	93042.5	3.98254	0.0975526	0.248782	0.800704	NaN	0.149045	7348.13	0.0478035	2258.36	203182	150913
W188	IR66897B	Indica II	InDel−	66826.5	NaN	NaN	0.060559	70584.8	NaN	NaN	49562.6	1	NaN	NaN	1.63505	3554.39	NaN	NaN	0.351773	0.570711	0.510866	8960.17	0.418551	7340.36	0.0703895	1234.62	30751.2	13212.7
W192	ASD16	Intermediate	InDel−	214937	76307.4	0.355023	0.049791	238219	NaN	NaN	31734.2	1	NaN	NaN	1.62689	22782.3	105633	4.63661	NaN	NaN	0.835508	29518.9	0.12088	4230.78	0.0419835	1463.45	154501	119231
W194	F6	Indica II	InDel−	83071.6	27690.1	0.333328	0.04919	89492.2	33546.7	0.374856	40508.2	1	NaN	NaN	1.62015	6227.93	11295.8	1.81373	0.230896	0.539923	0.780861	16381.6	0.176562	3666.42	0.0402295	838.762	38975.6	18038.8
W199	Diantun502	Indica Intermediate	InDel−	278482	71953.8	0.258379	0.04022	312394	NaN	NaN	55452.8	1	NaN	NaN	1.66547	35705.7	122715	3.43685	0.2859	0.336519	0.860047	48873.4	0.112122	6369.26	0.023942	1358.45	173060	116240
W230	X22	Indica II	InDel−	220449	81454.6	0.369493	0.036432	236736	NaN	NaN	44452.9	1	NaN	NaN	1.64107	15802	61803.5	3.91112	0.023503	0.438225	0.821932	59439.5	0.141933	10311	0.035056	2519.58	164969	92620.7
W318	Qiuqianbai	Indica I	InDel−	158112	38941.4	0.24629	0.02393	177306	31500.5	0.177662	30462.2	1	NaN	NaN	1.58881	18780.1	55361.7	2.9479	0.242166	0.381868	0.857864	21338.7	0.119583	2997.81	0.020449	521.646	65325.1	40413
W285	Uwi	Tropical Japonica	InDel+	180326	65747.6	0.364605	0.042799	202693	39542	0.195084	53024.1	1	0.289769	0.289769	1.62254	21827.4	72199.9	3.30776	0.0133385	0.434831	0.827337	29697.6	0.125826	4514.49	0.0445745	1596.1	82538.3	46649.2
W008	Secano do Brazil	Tropical Japonica	InDel+	170783	48497.5	0.283971	0.037899	197241	43098.3	0.218505	54406.8	1	0.317806	0.317806	1.60347	25931.8	86864.9	3.34974	0.0476824	0.321727	0.835197	23229.9	0.130812	3597.3	0.033547	921.573	86380.4	58619.8
W173	Khazar	Tropical Japonica	InDel+	157752	42430.8	0.268971	0.04285	172793	32475.5	0.187945	79335.2	1	0.321337	0.321337	1.58958	14594	58462.7	4.00593	0.0166172	0.365563	0.842206	20914.2	0.129085	3259.59	0.0277585	673.53	67780	42912.4
C195	Hongmisandan	Temperate Japonica	InDel+	298378	98455.6	0.329969	0.041231	376919	71845.9	0.190614	47453.3	1	0.328079	0.328079	1.65571	77604	121179	1.56151	0.00562188	0.388155	0.831909	59765.6	0.128136	9209.21	0.0385965	2765.61	184995	113159
W280	Sada solay	Aus	InDel+	297020	116604	0.392581	0.035699	367824	82873.1	0.225307	143448	1	0.328374	0.328374	1.70658	69799.1	135092	1.93544	0.115274	0.37136	0.787356	NaN	0.158581	8162.72	0.0515095	2681.62	NaN	NaN
C152	2428	Temperate Japonica	InDel+	277522	79829.4	0.287651	0.044133	321369	59345.7	0.184665	109689	1	0.33583	0.33583	1.66121	43053.3	96771.5	2.24771	NaN	0.261618	0.781084	32450.5	0.172884	7017.81	0.039027	1646.46	158256	116831
W041	Onu B	Tropical Japonica	InDel+	152772	49811.4	0.326051	0.038215	171170	39430.2	0.230357	43077.3	1	0.340921	0.340921	1.58517	17964.1	65703.6	3.65749	0.0292149	0.524609	0.795383	29199	0.161969	6051.35	0.0333405	1254.15	70579.7	33707.4
W286	Garia	Aus	InDel+	287382	110429	0.38426	0.038901	333636	81514	0.24432	NaN	1	0.34775	0.34775	1.69816	45334.3	124463	2.74545	NaN	0.418644	0.808092	64572.9	0.144097	11531.6	0.0449105	3569.39	191564	111655
W058	Kao Chio Lin Chou	Indica I	InDel+	156764	NaN	NaN	0.051733	209559	79037.3	0.377159	69885	0.836495	0.35155	0.420266	1.6748	93186.5	123010	1.32004	0.173738	0.261669	0.735678	26137.6	0.216355	7641.29	0.042838	1495.02	135074	99635.2
W200	Heiheaihui	Indica II	InDel+	247925	102202	0.412231	0.053198	305958	81316	0.265775	NaN	1	0.351805	0.351805	1.68793	53179.3	128612	2.41845	0.120673	0.343948	0.752744	50858.7	0.207209	14063	0.038988	2649.93	196655	129011
W068	Gazan	Temperate Japonica	InDel+	63958.4	24221.5	0.378707	NaN	75860.9	19643.9	0.258946	19416.7	1	0.353543	0.353543	1.49492	11731.2	29064	2.4775	0.224839	0.348154	0.866951	8509.12	0.115072	1132.26	0.0170135	165.015	28159.7	18344
W122	BHIM DHAN	Japonica Intermediate	InDel+	214223	78283.9	0.365432	0.044887	261210	62478.1	0.239188	82246.5	1	0.35739	0.35739	1.64979	46251.9	97394.6	2.10574	0.0547063	0.338027	0.773972	30946.9	0.181383	7250.76	0.0432385	1733.13	118316	78330.4
W024	Padi Pohon Batu	Tropical Japonica	InDel+	176267	49857.4	0.282851	0.040339	190429	42956.9	0.225579	38217.1	1	0.35793	0.35793	1.62478	11870.7	69669.9	5.86906	0.0104075	0.458626	0.738519	28487.2	0.208626	8055.05	0.048562	1879.1	84115.8	45526.8
W195	452	Indica II	InDel+	236042	78054.5	0.330681	0.042761	268282	61391.6	0.228832	65074.7	1	0.358092	0.358092	1.6535	29011.3	93845.6	3.23479	0.0886578	0.382156	0.795951	40166.9	0.16747	8349.51	0.035222	1754.18	132003	81665.7
W121	TCHAMPA	Aus	InDel+	252270	98314.1	0.389718	0.042849	377801	92225.9	0.244112	129176	0.997584	0.362954	0.363833	1.6776	125332	154955	1.23636	0.0438434	0.243044	0.906072	37444.3	0.0787	3252.03	0.015018	620.544	171152	129827
C015	Dular	Aus	InDel+	140878	49386.2	0.350559	0.036441	147913	33872.2	0.229	41758.2	1	0.365377	0.365377	1.65485	13931.6	63600.2	4.56518	0.2792	0.334467	0.412268	7931.78	0.37264	7115.72	0.18042	3467.93	57805.7	38635.4
W005	TAICHU MOCHI 59	Tropical Japonica	InDel+	199710	68850.9	0.344755	0.039093	216915	54058	0.249213	92064.9	1	0.365856	0.365856	1.63585	16609.3	68758.2	4.13974	0.064502	0.449367	0.740703	32374.1	0.184554	7942.25	0.0425185	1847.89	97023.3	53309.6
C185	Haomake(K)	Japonica Intermediate	InDel+	156719	49904.8	0.318436	0.048861	173519	40565.8	0.233782	9407.05	1	0.366283	0.366283	1.64822	16294	68120.8	4.18073	0.0143296	0.393216	0.89232	30543.6	0.084753	2910.23	0.0189085	647.388	87080.1	52842.9
W298	IR 36	Indica II	InDel+	203717	61582.7	0.302296	0.042916	227994	51746.4	0.226963	24970.9	1	0.36917	0.36917	1.70754	20097.7	79227	3.9421	0.170815	0.342327	0.76805	36878.8	0.194524	9347.74	0.036114	1730.56	140429	92406
W197	Ai-Zi-DAO	Indica II	InDel+	185678	64235.8	0.345952	0.039352	217064	54622.2	0.251641	101407	1	0.369549	0.369549	1.63188	30843.3	82944.9	2.68924	0.0105557	0.354197	0.880172	34340	0.097524	3821.48	0.0210705	825.049	110084	71048.5
W022	C 8429	Tropical Japonica	InDel+	188876	59419.6	0.314596	0.032366	224425	51976.9	0.2316	43363.2	1	0.371637	0.371637	1.61916	34981.9	83019.7	2.37322	NaN	0.587033	0.839078	43817.9	0.113721	5916.57	0.0437695	2306.98	89456.1	37235.9
W103	P 35	Aus	InDel+	271740	111720	0.411128	0.037338	316782	85986.3	0.271437	35134.8	1	0.371772	0.371772	1.69037	44213.7	124597	2.81805	0.212317	0.413313	0.747122	77033	0.182012	18778.9	NaN	5265.11	256687	153510
C148	9311	Indica II	InDel+	209543	64750.3	0.309008	0.049531	224016	50738.3	0.226494	73187.7	1	0.376433	0.376433	1.62028	15888.8	69890.9	4.39874	0.149964	0.297213	0.861139	30062.6	0.117267	4160.14	0.0197585	694.099	118028	83045.9
W014	Red Khosha Cerma	Intermediate	InDel+	261540	100600	0.384646	0.031558	305218	86052.5	0.281938	NaN	1	0.37663	0.37663	1.68642	36910.8	110330	2.98909	0.145046	0.381822	0.793647	54964.9	0.168524	11641.9	0.0358155	2475.27	181678	112454
W275	Heen goda wee	Tropical Japonica	InDel+	205967	78112.1	0.379245	0.045844	248943	67167.1	0.269809	85432.2	1	0.380544	0.380544	1.64361	42266.5	97850.9	2.31509	0.0307983	0.43753	0.767413	40633.7	0.177319	9372.43	0.0445375	2352.02	121102	68162.2
C139	WH139	Indica I	InDel+	158039	58266.3	0.368682	0.049503	200633	50867	0.253533	67682.6	1	0.383061	0.383061	1.6242	42060.4	77575.1	1.84437	0.0143515	0.344607	0.407331	13711.8	0.421642	14210.3	0.146562	4953.76	97779.1	64065.8
W025	NC 1/536	Aus	InDel+	244015	81613.5	0.334462	0.040973	297251	70580.4	0.237444	31479.8	1	0.385766	0.385766	1.68184	52425.6	101729	1.94044	NaN	0.355168	0.800531	44745	0.147798	8279.96	0.0374925	2174.46	157510	101401
W129	2	Intermediate	InDel+	284651	99227.4	0.348594	0.044071	315161	77730.3	0.246637	128107	1	0.389045	0.389045	1.67451	29622.1	100767	3.40175	0.0123052	0.44179	0.709927	49747.3	0.221489	15319.2	0.0606995	4219.74	158394	88549.1
W043	Dichroa Alef Uslkij	Indica II	InDel+	229839	75579.1	0.328836	0.048749	245126	61436.8	0.250633	80276.3	1	0.391861	0.391861	1.62721	14748.8	76935	5.21635	0.054542	0.388937	0.724373	45073.7	0.204942	12820.9	0.050526	3209.71	160281	97806.1
W136	LA PLATA GENA F.A.	Intermediate	InDel+	247843	120478	0.486107	0.032345	306785	84712.1	0.276129	83850.1	1	0.396736	0.396736	1.6895	50727	84742.7	1.67056	NaN	0.424468	0.728791	58721.5	0.161004	12977.8	0.067639	5782.54	190284	108636
W125	Yong Chal Byo	Intermediate	InDel+	72634.6	23725.5	0.326642	0.038164	89852.5	23229.4	0.258528	46510.8	1	0.401312	0.401312	1.57699	16989.2	36584.9	2.15341	0.12921	0.362366	0.742942	10283.3	0.18835	2616.44	0.0681045	967.436	39196.4	25320.9
W149	93072	Indica II	InDel+	219126	74273.3	0.338953	0.03947	245502	62946.4	0.256399	106869	1	0.402662	0.402662	1.64394	22375.7	81706.5	3.65157	0.168486	0.378072	0.831217	39744.9	0.131111	6357.2	0.0308595	1505.75	126691	78763.7
W065	R 67	Tropical Japonica	InDel+	162898	51621	0.316891	0.051837	199684	57554	0.288226	64695.2	0.99969	0.405989	0.406115	1.60247	36338.3	91605.6	2.52091	0.0567172	0.291655	0.863251	23394.3	0.103105	2774.99	0.031473	822.917	93205.9	66160.5
C131	Xuanenchangtan	Indica I	InDel+	148523	32781	0.220713	0.03432	163400	28919.3	0.176985	32283.2	1	0.406417	0.406417	1.58387	14451.5	36028.9	2.4931	0.304547	0.448627	0.851127	20126.2	0.124136	2939.81	0.02165	512.852	53522.8	29870.5
W083	CNTLR80076-44-1-1-1	Indica II	InDel+	211438	70573.9	0.33378	0.054465	227796	54063.9	0.237334	114349	1	0.408736	0.408736	1.63613	15774.9	61419.7	3.8935	0.057496	0.407661	0.791759	39223.8	0.148466	7341.93	0.027502	1354.3	121335	71866.7
W039	Nam Dawk Mai	Indica I	InDel+	226703	85039.4	0.375114	0.051398	283753	73695.7	0.259718	72188.8	1	0.409849	0.409849	1.67578	56275.9	94700.3	1.68279	0.15416	0.441319	0.416714	29591.4	0.344427	24443.6	0.191318	13573.4	161049	90065.4
C194	Minbeiwanxian	Indica Intermediate	InDel+	240909	100045	0.41528	0.036654	297765	78509.1	0.263661	66092.4	1	0.413579	0.413579	1.65077	56069.9	89356.7	1.59367	NaN	0.394782	0.717776	48349.5	0.217771	14683.1	0.0625885	4218.31	170666	103289
W097	Santhi 990	Intermediate	InDel+	102369	32085.4	0.313429	0.021985	111494	25740.1	0.230866	45090.7	1	0.414299	0.414299	1.53127	8858.84	30499.4	3.44282	0.166514	0.34605	0.710497	10025.1	0.234996	3343.61	0.048321	701.343	40906.5	26738.3
W208	Zhongchao123	Temperate Japonica	InDel+	120885	33725.2	0.278986	0.046118	124445	33861.7	0.272103	46744.9	1	0.41456	0.41456	1.59584	3286.97	43081.8	13.1068	0.188202	0.525472	0.582221	16321.4	0.356706	9813.47	0.060238	1658.38	55188.3	NaN
W215	Karnal Local	Aus	InDel+	328231	91341.6	0.278285	0.046903	387164	85656.6	0.221241	100392	1	0.419581	0.419581	1.66315	57866.7	112130	1.93772	0.17094	0.355898	0.811085	51701.5	0.144116	9196.73	0.037715	2411.28	179549	115808
W134	Dara	Aus	InDel+	259446	108550	0.418392	0.036097	335900	90046.3	0.268075	85180.9	1	0.419783	0.419783	1.67205	75518.8	105824	1.4013	NaN	0.408897	0.827685	62772	0.132819	10089.7	0.038859	2951.15	185609	109747
W113	Simpor	Tropical Japonica	InDel+	195576	63231	0.323307	0.032786	222880	56856.2	0.255098	31318	1	0.4212	0.4212	1.58932	26719	71158.6	2.66322	0.0163304	0.456614	0.8444	40326.2	0.122357	5916.69	0.0318605	1524.87	104595	56759.2
C175	Zhengxian232	Indica Intermediate	InDel+	157496	46972.3	0.298244	0.04422	172912	44159.2	0.255385	52864.7	1	0.428049	0.428049	1.658	15011.4	56590	3.76981	NaN	0.388667	0.773274	26646.2	0.189043	6494.08	0.037546	1292.62	88883.4	54445.9
W157	Huajingxian74	Indica Intermediate	InDel+	193728	67879.8	0.350388	0.036918	227379	60491.9	0.266041	47460.6	1	0.434914	0.434914	1.6362	33050.9	71062.7	2.15009	0.197924	0.382651	0.780349	36478.7	0.169319	7900.57	0.04654	2177.92	121714	74996.8
W101	AMANE	Indica Intermediate	InDel+	96677.2	39388.9	0.407427	0.023261	108444	32058.2	0.295619	12191	1	0.436038	0.436038	1.54174	11484	34647.9	3.01706	0.256156	0.287131	0.775905	8374.06	0.181015	1953.55	0.0408405	437.528	37886	27095.9
C115	WH115	Indica II	InDel+	112926	37936.9	0.335944	0.056298	120966	32588.6	0.269402	29240.6	1	0.445916	0.445916	1.61764	7768.96	35401.1	4.55674	0.349107	NaN	0.75439	14018.5	0.198536	3762.63	0.046131	NaN	60321.8	41621.3
W118	EMBRAPA 1200	Tropical Japonica	InDel+	79860.7	20803.1	0.260492	0.0456	87653.6	20450.3	0.233308	68279.2	1	0.448026	0.448026	1.61296	6357.25	22108.4	3.47767	0.141199	0.424061	0.859682	14511.2	0.115235	1903.01	0.0244715	406.855	40172.6	23341.7
W328	Sibeitichao6	Intermediate	InDel+	124975	40767.2	0.326203	0.044221	139045	46198.5	0.332255	29045.8	1	0.456049	0.456049	1.57064	13683.5	60822.8	4.44496	0.0224732	0.443497	0.846452	24861.1	0.110954	3229.48	0.040724	1179.82	66269.2	36943
W255	ZIRI	Intermediate	InDel+	245864	NaN	NaN	0.046297	358469	NaN	NaN	27953.4	0.999237	0.466471	0.466827	1.70825	111867	133938	1.1973	0.0895284	0.397682	0.771887	55385	0.19446	13984.5	0.03311	2374.41	180487	108705
C030	88B-1	Indica Intermediate	InDel+	227782	73789.7	0.323948	0.063549	246739	66139	0.268052	81581.2	1	0.468097	0.468097	1.61338	18380	67525.8	3.67386	0	0.399928	0.783555	39869	0.168827	8623.82	0.0470095	2421.34	127894	76947.7
W105	HKG 98	Aus	InDel+	184420	NaN	NaN	0.042615	262495	NaN	NaN	73236.4	0.988301	0.475264	0.48089	1.67914	80437.8	96899.8	1.20466	0.109321	0.478745	0.763845	57835.8	0.176235	13371.7	0.05727	4351.51	158343	82582.6
W143	Jyanak	Japonica Intermediate	InDel+	243680	100925	0.414171	0.035515	275684	94317.6	0.342121	65907.9	1	0.479526	0.479526	1.66695	31274.2	74305.2	2.37593	NaN	0.416085	0.632654	42356.6	0.310555	20700.8	0.0563995	3860.92	162254	95309
C046	Xiangwanxian3hao	Indica Intermediate	InDel+	112933	39749.1	0.35197	0.04055	135618	42567.1	0.313874	87012.6	1	0.489304	0.489304	1.69294	22422.5	47458.2	2.11655	0.227846	0.440898	0.694173	20924.2	0.229666	6950.99	0.0752855	2294.63	68320	38123.5
C087	Lixingeng	Temperate Japonica	InDel+	203351	54334.8	0.267196	0.040394	220928	54935.7	0.248658	83805.1	1	0.489736	0.489736	1.59164	18453.8	57746.4	3.12925	0.105227	0.533326	0.724256	38372.8	0.220788	11300.1	0.0538355	2734.34	97891.2	45420.9
W166	Zhongyouzao81	Indica Intermediate	InDel+	235058	77927.4	0.331524	0.058748	254166	74259.2	0.292169	125331	1	0.497911	0.497911	1.63867	20558	79089.4	3.84713	0.0509974	0.35529	0.646822	34692.2	0.309986	16599	0.0425575	2269.41	151866	98271.3
W081	Gasym Hany	Intermediate	InDel+	97174.6	29541.4	0.304003	0.022826	115156	29961	0.260177	NaN	1	0.505081	0.505081	1.5802	17707.6	30894	1.74468	0.27541	0.422932	0.825479	15519	0.140891	2648.18	0.0284365	534.778	44541.3	25741.5
W116	WC 10253	Tropical Japonica	InDel+	138769	57861.2	0.416961	0.041257	157684	54462.7	0.345392	79739.9	1	0.517101	0.517101	1.59723	18517.9	50665.8	2.73604	0.112136	0.413289	0.737671	22776.2	0.208485	6436.06	0.0533475	1647.6	74815.2	43940
W050	Ak Tokhum	Intermediate	InDel+	205802	89570.1	0.435223	0.033787	266075	91517.1	0.343952	79980.2	1	0.519891	0.519891	1.66313	54613.2	86036.7	1.57538	0.0594097	0.484199	0.764939	40006.7	0.17092	8937.74	0.06136	3208.11	108158	55861.1
C036	Shufeng101	Indica I	InDel+	112226	27563.1	0.245604	0.046114	116126	29223.4	0.251652	38968.4	1	0.525697	0.525697	1.65885	2977.13	29218.2	9.81419	0.337397	NaN	0.758606	17776.6	0.20826	4967.33	0.031926	771.264	66463.5	42919.7
W119	WAB462-10-3-1	Tropical Japonica	InDel+	117711	37456.2	0.318205	0.032052	128759	33628.4	0.261173	41341.9	1	0.531413	0.531413	1.52749	10700.8	25841.4	2.41489	0.0408003	0.488677	0.720839	14513	0.216955	4369.92	0.06201	1252.81	41205	21065.3
C179	Haobayong1	Japonica Intermediate	InDel+	166644	56177.4	0.337111	0.040864	179763	56735.8	0.315615	86124.3	1	0.542046	0.542046	1.61659	12658	48469.6	3.82917	0.138323	0.52975	0.588773	25308.6	0.315811	13692.1	0.0874835	3822.26	81227.6	38081.2
C010	CYPRESS	Tropical Japonica	InDel+	139420	50857.1	0.364777	0.04655	149598	48921.4	0.327018	44658.3	1	0.547771	0.547771	1.56829	9791.56	38723.5	3.95478	0.0696986	0.449082	0.73368	17339.7	0.216459	5091.18	0.0489625	1133.86	52909.2	29323.9
W094	Nang Bang Bentre	Aus	InDel+	71632.3	31884.9	0.445119	0.027395	79857.3	32204.2	0.403272	38544.2	1	0.562711	0.562711	1.5613	8376.64	NaN	NaN	0.2599	0.477874	0.714768	15809	0.228415	4870.71	0.055999	1186.7	NaN	NaN
C153	IRAT109	Tropical Japonica	InDel+	67145.9	25237.7	0.375864	0.047662	73449.4	30404	0.413944	101282	1	0.584778	0.584778	1.58285	6104.99	26913.1	4.40838	0.112686	0.444215	NaN	3276.94	0.406483	6019.59	0.311946	4618.64	33344.7	18557.1
C003	Gerdeh	Japonica Intermediate	InDel+	100071	35497.5	0.354724	0.030631	110130	38689.1	0.351304	64016.5	1	0.58936	0.58936	1.56385	9761.88	25683.5	2.631	0.195916	0.54856	0.730103	NaN	0.212538	6494.42	0.0566215	1675.03	NaN	NaN
W120	Bombilla	Temperate Japonica	InDel+	83829.8	25646.2	0.305932	0.022957	91490.9	26192.7	0.286288	40524.7	1	0.59057	0.59057	1.4994	7437.49	18652.3	2.50787	0.224004	0.405277	0.796345	11839.3	0.170081	2481.06	0.0325225	473.021	36593.5	21784.3
W284	Paikasa	Tropical Japonica	InDel+	72133.4	31697.7	0.439432	0.034006	87599.2	36251.7	0.413836	85853.9	1	0.591955	0.591955	1.60363	15230.2	29211.1	1.91797	0.146091	0.495362	0.663358	14506.1	0.300499	6603.98	0.0358275	793.166	44230.9	22320.5
W161	Y134	Indica II	InDel+	121537	31714.8	0.260948	0.042545	125454	30803.5	0.245536	51354.3	1	0.598448	0.598448	1.54554	3604.61	23768.3	6.59387	NaN	0.442417	0.824638	18198.1	0.147534	3202.83	0.025482	540.229	49575.1	27585.6
W294	LABELLE	Intermediate	InDel+	111056	35718.9	0.321629	0.041306	125773	41066.8	0.326514	88824.3	1	0.636903	0.636903	1.56312	12797.3	29305.3	2.28996	0.114164	0.558976	0.815844	20514.7	0.134796	3418.72	0.0449605	1136.52	45086.8	19900.5
C163	Zaoshuxianghei	Indica II	InDel+	87612.3	31607.7	0.360768	0.048604	92993.6	32312.8	0.347474	68654.6	1	0.64295	0.64295	1.65868	4760.72	22540.4	4.73466	0.346602	0.495735	0.642125	13562.6	0.299519	6229.83	0.05747	1178.48	42589.4	21601.7
C004	Li-Jiang-Xin-Tuan-Hei-Gu	Temperate Japonica	InDel+	121356	39577.6	0.326129	0.041465	130246	44785.3	0.343852	63505.9	1	0.660051	0.660051	1.57025	9561.78	27961.2	2.92426	0.0892729	0.575322	0.664914	18143.8	0.26792	7493.55	0.0659965	1870.96	48375.8	20835.4
W027	Chacareiro Uruguay	Temperate Japonica	InDel+	71746.3	19946.7	0.278017	0.01829	80487.7	24923.7	0.309659	29276.2	1	0.662901	0.662901	1.51029	8561.04	18012.3	2.10399	0.0588592	0.526824	0.801163	10261	NaN	NaN	0.0263035	334.487	24501.5	11717.3
C123	Taidongludao	Tropical Japonica	InDel+	62389.1	18645	0.298849	0.020667	69139.7	25044.5	0.362231	9240.1	1	0.673565	0.673565	1.48124	6568.57	18588.1	2.82985	0.034846	NaN	0.812411	6999.16	0.163391	1407.46	0.0241725	208.285	21445.6	12830.5
W238	UPR191-66	Indica II	InDel+	117772	31593.8	0.268263	0.055417	124080	30242.2	0.243731	57317.1	1	0.675561	0.675561	1.6548	4902.32	17464.7	3.56254	0.28288	0.388672	0.816816	20089.8	0.158311	3700	0.0237175	568.624	NaN	39333.9
C019	Aijiaonante	Indica I	InDel+	78763.3	20675.7	0.262504	0.041258	82447.2	22467.9	0.272512	39712.2	1	0.700852	0.700852	1.64279	3117.12	10197.5	3.27146	0.394026	0.403971	0.597924	9348.49	0.326849	5107.85	0.0748705	1168.72	38921.2	23290.6
W061	Ardito	Japonica Intermediate	InDel+	78693.7	27222.4	0.345928	NaN	100177	36787.8	0.367226	32965.4	0.961039	0.705917	0.734535	1.5527	21275.8	29252.8	1.37493	0.183538	0.515629	0.834658	15126.5	0.127415	2312.19	0.0372525	675.492	35164.9	17038.6
W271	P59279	Indica Intermediate	InDel+	92675.7	27893	0.300975	NaN	87032.4	27979.4	0.321482	94072.6	1	0.727939	0.727939	1.58716	6102.03	20485.8	3.3572	0.349088	0.406165	0.749467	14961.4	0.20697	4159.65	0.0417095	836.461	52176.2	NaN
W249	Teksichut	Temperate Japonica	InDel+	79311.3	23594.8	0.297496	0.028712	90085.3	32285.4	0.358387	51622.6	1	0.730848	0.730848	1.51666	10555.5	21509.4	2.03774	0.0984128	0.563329	0.721892	9461.88	NaN	2885.54	NaN	418.969	22674.2	9900.4
C014	M202	Japonica Intermediate	InDel+	76060.3	NaN	NaN	0.027196	80589.6	NaN	NaN	NaN	1	0.751047	0.751047	1.5628	3910.66	21245.2	5.43265	NaN	0.530865	0.698043	NaN	NaN	NaN	NaN	NaN	NaN	NaN
C113	Xiangzaoxian7hao	Indica Intermediate	InDel+	34479.8	13813.4	0.400622	0.04677	36270	17034	0.469646	40938.7	1	0.774544	0.774544	1.59723	1804.81	8100.45	4.48825	0.338465	0.465963	0.765483	6506.71	0.207583	1747.57	0.025987	222.047	18198.3	9713.58
C076	Benbanggu-1	Indica I	InDel+	124666	44393.8	0.356103	0.023231	136702	62146.6	0.454613	37554.8	1	0.783418	0.783418	1.59446	11687.8	34771.4	2.97502	0.379557	0.509907	0.559306	18654.1	0.36121	12065.6	0.076503	2552.94	65510.3	32138.8
W261	Ginga	Intermediate	InDel+	100032	39042.7	0.390304	0.040075	115578	52321.1	0.452692	60517.9	1	0.801914	0.801914	1.57321	15278.4	26515.6	1.7355	0.0987253	0.493171	NaN	10356.8	0.300529	NaN	NaN	NaN	41374	21164.1
W270	Yetuozai	Indica Intermediate	InDel+	79581.1	33405.9	0.419772	0.051086	81584.1	40345.4	0.494526	58522	1	0.836589	0.836589	1.59337	1482.5	15367.9	10.3662	0.396865	0.48571	0.572051	10992.1	0.356485	6679.09	0.069336	1298.46	39346.1	20331.7
W155	Gang46B	Indica Intermediate	InDel+	82712.1	26074.3	0.315242	0.043652	84334	30244.6	0.358629	54218.4	1	0.844209	0.844209	1.61409	886.917	12715.5	14.3367	0.42514	0.416285	0.71321	11460.9	0.249879	3952.72	0.0360245	NaN	38429.2	22435.3
C066	Liushizao	Indica I	InDel+	64880	NaN	NaN	0.025838	70228.7	34764.7	0.495021	45538.9	1	0.856842	0.856842	1.5487	5523	16801	3.04201	0.387589	0.519378	0.756076	13394.1	0.201376	3566.41	0.038691	685.45	34107	16392.6
W240	TGMS29	Indica Intermediate	InDel+	93522.8	28992.5	0.310004	0.057725	95417.7	36667	0.384279	58875.7	1	0.956416	0.956416	1.61619	1679.7	7407.43	4.40997	NaN	0.56782	0.632923	15057.2	0.325462	7654.08	0.0415645	983.523	41799.9	18104
C146	Nipponbare	Temperate Japonica	InDel+	38801.4	23018.7	0.593242	0.040274	40317.8	24981.9	0.619625	58084.7	1	1	1	1.59597	1332.8	1884.75	1.41413	0.0781528	0.734715	0.574759	9283.97	0.354459	5826.01	0.0706545	1157.57	22081.1	5811.74
W163	Yuexiangzhan	Indica Intermediate	InDel+	81827.7	NaN	NaN	0.043978	83543	48898.4	0.585309	88644.9	1	1	1	1.62718	1253.43	1731.78	1.38163	0.387939	0.702997	0.344941	8416.82	0.5292	13034.1	0.124661	3087.02	35208.3	10640.7
C007	Shan-Huang Zhan-2-2	Indica Intermediate	InDel+	103129	39062.4	0.378772	0.045445	119928	NaN	NaN	90579.2	1	NaN	NaN	1.59228	16510.6	37886.9	2.2947	0.224612	NaN	NaN	NaN	NaN	NaN	0.0908485	1811.36	NaN	NaN
C057	Dandongludao	Japonica Intermediate	InDel+	40653.2	14955.1	0.367871	0.029151	48585.7	22796.2	0.469195	68027.6	1	NaN	NaN	1.52429	7814.86	13778.3	1.76309	0.1633	0.577684	0.835527	8449.14	0.136612	1402.15	0.02781	287.05	17505.7	7366.84
C074	cunsanli	Temperate Japonica	InDel+	227649	63865.6	0.280544	0.040615	260785	NaN	NaN	58679.8	1	NaN	NaN	1.6279	32408.3	85958.2	2.65235	0.170552	0.367584	0.893293	37191.2	0.0875865	3646.58	0.0179035	745.001	113433	71799.2
C078	Qitoubaigu	Indica I	InDel+	94170.1	30589.2	0.324829	0.021721	108014	36615.8	0.338992	55261.4	1	NaN	NaN	1.55226	13572.8	24443.3	1.8009	0.365348	0.556413	0.398356	8166.86	0.503571	10452.5	0.0965635	2013.66	37141.2	16476.1
C089	Tieganwu	Temperate Japonica	InDel+	284675	109258	0.3838	0.039733	315526	91942.7	0.291395	61465.7	1	NaN	NaN	1.65658	30004.9	89936	2.99738	0.0023144	0.444789	0.765996	59935.2	0.174721	13668.9	0.0580035	4532.54	176060	97823.3
C125	Jiefangxian	Indica I	InDel+	154823	56217.1	0.363107	0.048358	187441	67111.1	0.358038	72905.8	1	NaN	NaN	1.59295	32149.9	50987.7	1.58594	0.0413146	0.464114	0.742366	30332.8	0.201458	8231.04	0.055329	2259.47	88495.7	47637.7
C147	Minghui63	Indica II	InDel+	151990	48111.9	0.316547	0.038758	169133	NaN	NaN	105515	1	NaN	NaN	1.6377	16747.6	42284.8	2.52484	0.117623	NaN	0.397323	22167.8	0.388389	22066.5	0.1661	9428.78	NaN	NaN
C166	Gui630	Indica Intermediate	InDel+	131257	42337.8	0.322557	0.044187	150206	43150.6	0.287276	48531.3	1	NaN	NaN	1.58845	18541	44252.4	2.38673	NaN	0.448593	0.777787	22111	0.17164	4884.66	0.04884	1395.66	63416.7	34976
C171	Xingguo	Temperate Japonica	InDel+	98519.7	35975.5	0.365161	0.025475	113980	NaN	NaN	60870.2	1	NaN	NaN	1.55146	15173	30824.2	2.03152	0.189545	0.543454	0.736358	18764.1	0.204691	5158.61	0.051945	1304.27	46862	21451.6
W085	KECHENGNUO NO. 4	Indica Intermediate	InDel+	131362	45314.8	0.344962	0.058185	143492	42464.8	0.295938	86827.7	1	NaN	NaN	1.58109	11807.5	48458.8	4.10405	0.0720836	0.38716	0.741607	18986.2	0.199855	5244.44	0.056561	1487.36	66364.7	40593.3
W086	4484	Indica II	InDel+	171176	58050.6	0.339129	0.035715	185096	64356.6	0.347693	89484.6	1	NaN	NaN	1.61424	13472.7	43684.1	3.24242	0.214246	0.548267	0.215547	12064.4	0.492163	27703	0.214821	NaN	102789	46558.5
W104	CAROLINO 164	Aus	InDel+	212443	67570.4	0.318063	0.03909	233443	NaN	NaN	13376.2	1	NaN	NaN	1.66306	20418.6	76507.3	3.74694	0.254068	0.197706	0.868555	20531.9	0.11446	2702.96	0.0164695	389.339	120190	96553.2
W162	Yuanjing7	Temperate Japonica	InDel+	152806	44422.6	0.290712	0.040484	163519	NaN	NaN	19217.7	1	NaN	NaN	1.65404	10350.1	50998.2	4.92733	0.010945	0.646685	0.859851	45146.8	0.102481	5372.42	0.036075	1897.05	81189	28688.6
W181	Bg94-1	Indica II	InDel+	207420	59753.5	0.28808	0.03807	222268	51855.2	0.233301	49171.1	1	NaN	NaN	1.60945	14380.8	65221.3	4.5353	0.0330688	0.451929	0.842063	47655.9	0.134013	7580.04	0.021555	1225.27	125322	68725.4
W251	RUBIO	Tropical Japonica	InDel+	158917	46219.6	0.290842	NaN	178602	37791.9	0.211599	NaN	1	NaN	NaN	NaN	19220.7	69781.1	3.63052	NaN	0.287115	0.900149	20158.3	0.0807415	1808.06	0.0177525	397.6	77991.3	55597.5
W330	ASWINA 330	Aus	InDel+	275357	101774	0.369608	0.041153	332478	NaN	NaN	71292.2	1	NaN	NaN	1.67675	56233.3	139772	2.48557	0.22152	0.30419	0.801857	55928.1	0.153548	10709.6	0.0410675	2864.27	229756	160007
