# Supplementary material for: Stress-induced nuclear translocation of ONAC023 improves drought and heat tolerance through multiple processes in rice
Source: Nat Commun. 2024 Jul 13;15:5877. doi: 10.1038/s41467-024-50229-9 (PMC11245485; doi:10.1038/s41467-024-50229-9)
Supplement: Supplementary file 5 — Supplementary Data 2 [file 41467_2024_50229_MOESM5_ESM.xlsx]

## Sheet: association
Supplementary Data 2. Genetic data in the illustrated region in Fig. 1c (supports Fig. 1).
Sheet 1. Gentic association analysis results based on the traits listed in Supplementary Data 1 and the genomic region shown in Fig. 1c.
Trait	Marker ID	Chromosome	Pos	Degree freedom	F-value	P-value	Degree freedom of residual error	Marker R2	Genetic variance	Residual variance	−2×Likelihood
DGPA_D	vg0206401531	2	6401531	1	1.829	0.177765	209	0.00895658	25000000000	821000000	5042.33
DGPA_R	vg0206401531	2	6401531	1	3.05303	0.0822111	197	0.0159159	4470000000	41500000	4383.19
DGPA_M	vg0206401531	2	6401531	1	0.0687415	0.793464	197	0.00036	0.00803387	0.00282552	-511.736
GPA_C	vg0206401531	2	6401531	1	1.53868	0.216305	203	0.00770565	0.000164	4.28e-05	-1330.99
GPA_D	vg0206401531	2	6401531	1	1.89058	0.170667	209	0.00929784	47000000000	884000000	5149.69
GPA_R	vg0206401531	2	6401531	1	2.81664	0.0949889	192	0.01507	1720000000	130000000	4170.3
GPA_M	vg0206401531	2	6401531	1	0.323989	0.569915	192	0.00173059	0.017158	0.00385073	-413.3
GPAR_C	vg0206401531	2	6401531	1	0.593619	0.441975	199	0.00307188	4720000000	371000000	4523.72
GPAR_D	vg0206401531	2	6401531	1	0.371666	0.542786	209	0.00181417	0.000106	0.000555	-935.283
GPAR_R	vg0206401531	2	6401531	1	0.482646	0.488164	180	0.00274935	0.11542	0.00846304	-153.171
GPAR_M	vg0206401531	2	6401531	1	0.47468	0.49177	180	0.00270198	0.113487	0.00847781	-154.883
LGPA_C	vg0206401531	2	6401531	1	4.04155	0.0457429	207	0.0199087	0.00918322	0.000527	-703.611
LGPA_D	vg0206401531	2	6401531	1	1.13553	0.287877	209	0.00558742	7230000000	208000000	4786.16
LGPA_R	vg0206401531	2	6401531	1	1.33369	0.249541	206	0.00663311	10000000000	100412	4736.46
LGPA_M	vg0206401531	2	6401531	1	0.0327752	0.856522	206	0.000162	8.46805	2.03387	797.999
shoot.dry.weight_D	vg0206401531	2	6401531	1	2.96016	0.0868937	207	0.0145761	0.01954	0.000197	-616.657
stem.dry.weight_D	vg0206401531	2	6401531	1	0.725605	0.395443	188	0.0039458	2315.94	0.0231594	1543.24
stem.fresh.weight_D	vg0206401531	2	6401531	1	0.682797	0.409673	196	0.00355684	1103.62	0.0110362	1470.3
shoot.fresh.weight_D	vg0206401531	2	6401531	1	0.42697	0.514278	196	0.00222867	5254.59	4.3187	1765.98
leaf.dry.weight_D	vg0206401531	2	6401531	1	0.504864	0.478285	189	0.00273557	8156.43	34.7275	1785.98
leaf.fresh.weight_D	vg0206401531	2	6401531	1	0.699605	0.40399	194	0.00368183	245.485	1.56037	1184.85
leaf.moisture.content_D	vg0206401531	2	6401531	1	0.596232	0.441005	193	0.00314949	399.174	4.33936	1273.81
stem.moisture.content_D	vg0206401531	2	6401531	1	0.372179	0.542606	184	0.00207853	0.0106284	0.00826517	-315.051
plant.moisture.content_D	vg0206401531	2	6401531	1	2.08358	0.150648	186	0.0113084	0.0156207	0.00188695	-478.893
fertile.panicle.dry.weight_M	vg0206401531	2	6401531	1	1.77546	0.18447	180	0.00999377	0.0123498	0.00285148	-440.253
fertile.panicle.number_M	vg0206401531	2	6401531	1	0.0213345	0.884029	195	0.000111	38.6549	18.0763	1127.43
Biomass_M	vg0206401531	2	6401531	1	0.493267	0.483347	195	0.00252647	98.4854	10.8634	1131.67
grain.length.width.ratio_M	vg0206401531	2	6401531	1	2.40611	0.122475	204	0.0120046	2679.06	8.20211	1712.22
spikelet.fertility_M	vg0206401531	2	6401531	1	2.18091	0.141337	204	0.0101963	0.534758	0.0393938	126.643
grain.length_M	vg0206401531	2	6401531	1	0.0916571	0.762431	188	0.000412	4.88e-07	0.0487761	-32.0543
grain.width_M	vg0206401531	2	6401531	1	0.391677	0.532147	204	0.00193992	2.78216	0.149059	429.978
X1000.grain.weight_M	vg0206401531	2	6401531	1	1.44616	0.230589	205	0.0067055	0.148896	0.0383688	2.10009
filled.spikelet.number_M	vg0206401531	2	6401531	1	0.601265	0.43907	196	0.00315755	56.4406	5.6296	1025.79
yield.per.plant_M	vg0206401531	2	6401531	1	0.495249	0.482599	171	0.00288742	51665	39761.2	2230.28
total.spikelet.number_M	vg0206401531	2	6401531	1	1.09443	0.296977	178	0.00626437	42.6649	8.32949	940.058
total.spikelet.number.per.panicle_M	vg0206401531	2	6401531	1	0.0352164	0.851359	184	0.000193	269286	117816	2619.85
filled.spikelet.number.per.panicle_M	vg0206401531	2	6401531	1	0.569425	0.451538	177	0.0032101	2709.04	334.118	1596.73
harvest.index_M	vg0206401531	2	6401531	1	1.57525	0.211397	158	0.0101715	294.712	432.095	1360.22
Green.leaf.area.ratio_D	vg0206401531	2	6401531	1	0.0107864	0.91741	171	6.46e-05	0.0642735	0.000873	-305.502
Green.2.leaf.area.ratio_D	vg0206401531	2	6401531	1	0.0558934	0.813367	195	0.000293	0.023068	0.00530912	-362.699
Green.2.leaf.area_D	vg0206401531	2	6401531	1	0.436008	0.509827	205	0.00218707	0.0322093	0.0106857	-266.772
Green.3.leaf.area.ratio_D	vg0206401531	2	6401531	1	1.19525	0.275637	201	0.0060653	1370000000	30000000	4265.24
Green.3.leaf.area_D	vg0206401531	2	6401531	1	0.0384293	0.84479	201	0.000195	0.011424	0.00592808	-396.945
Green.4.leaf.area.ratio_D	vg0206401531	2	6401531	1	1.97835	0.161206	197	0.0102038	90700000	6.30111e+06	3715.95
Green.4.leaf.area_D	vg0206401531	2	6401531	1	0.204773	0.651406	200	0.00105771	0.00029	0.00197324	-649.132
Total.leaf.area_D	vg0206401531	2	6401531	1	1.48719	0.224181	196	0.00773396	7.87847e+06	1.52471e+06	3329.59
Yellow.leaf.area_D	vg0206401531	2	6401531	1	1.1652	0.281781	195	0.00605035	17600000000	82100000	4587.49
Green.leaf.area_D	vg0206401531	2	6401531	1	0.952774	0.330275	195	0.00494551	9810000000	661045	4469.29
Biomass_CK	vg0206401531	2	6401531	1	2.37759	0.12476	197	0.0122611	2020000000	40500000	4248.11
Biomass_R	vg0206401531	2	6401531	1	2.81359	0.0950468	206	0.0138725	2711.75	310.5	1862.79
spikelet.fertility_R	vg0206401531	2	6401531	1	0.260312	0.610504	196	0.00135043	0.0651508	0.00732597	-242.5
X1000.grain.weight_R	vg0206401531	2	6401531	1	0.0414204	0.839466	64	0.000655	8.93e-07	0.0892871	25.0617
filled.spikelet.number_R	vg0206401531	2	6401531	1	0.00950549	0.922603	80	0.000113	1.21e-07	0.0120893	-114.155
yield.per.plant_R	vg0206401531	2	6401531	1	0.00568101	0.94013	79	5.32e-05	3.24e-07	0.0323748	-42.6598
total.spikelet.number_R	vg0206401531	2	6401531	1	0.071118	0.790458	82	0.000643	2.49e-07	0.0248863	-63.1603
total.spikelet.number.per.panicle_R	vg0206401531	2	6401531	1	0.0139552	0.906271	85	0.000139	2.85e-07	0.0284505	-56.2935
filled.spikelet.number.per.panicle_R	vg0206401531	2	6401531	1	0.128107	0.721465	79	0.00151818	1.7e-07	0.0170086	-89.0034
harvest.index_R	vg0206401531	2	6401531	1	0.000524	0.981821	65	6.27e-06	4.83e-07	0.0483444	-11.1086
DGPA_D	vg0206401553	2	6401553	1	1.829	0.177765	209	0.00895658	25000000000	821000000	5042.33
DGPA_R	vg0206401553	2	6401553	1	3.05303	0.0822111	197	0.0159159	4470000000	41500000	4383.19
DGPA_M	vg0206401553	2	6401553	1	0.0687415	0.793464	197	0.00036	0.00803387	0.00282552	-511.736
GPA_C	vg0206401553	2	6401553	1	1.53868	0.216305	203	0.00770565	0.000164	4.28e-05	-1330.99
GPA_D	vg0206401553	2	6401553	1	1.89058	0.170667	209	0.00929784	47000000000	884000000	5149.69
GPA_R	vg0206401553	2	6401553	1	2.81664	0.0949889	192	0.01507	1720000000	130000000	4170.3
GPA_M	vg0206401553	2	6401553	1	0.323989	0.569915	192	0.00173059	0.017158	0.00385073	-413.3
GPAR_C	vg0206401553	2	6401553	1	0.593619	0.441975	199	0.00307188	4720000000	371000000	4523.72
GPAR_D	vg0206401553	2	6401553	1	0.371666	0.542786	209	0.00181417	0.000106	0.000555	-935.283
GPAR_R	vg0206401553	2	6401553	1	0.482646	0.488164	180	0.00274935	0.11542	0.00846304	-153.171
GPAR_M	vg0206401553	2	6401553	1	0.47468	0.49177	180	0.00270198	0.113487	0.00847781	-154.883
LGPA_C	vg0206401553	2	6401553	1	4.04155	0.0457429	207	0.0199087	0.00918322	0.000527	-703.611
LGPA_D	vg0206401553	2	6401553	1	1.13553	0.287877	209	0.00558742	7230000000	208000000	4786.16
LGPA_R	vg0206401553	2	6401553	1	1.33369	0.249541	206	0.00663311	10000000000	100412	4736.46
LGPA_M	vg0206401553	2	6401553	1	0.0327752	0.856522	206	0.000162	8.46805	2.03387	797.999
shoot.dry.weight_D	vg0206401553	2	6401553	1	2.96016	0.0868937	207	0.0145761	0.01954	0.000197	-616.657
stem.dry.weight_D	vg0206401553	2	6401553	1	0.725605	0.395443	188	0.0039458	2315.94	0.0231594	1543.24
stem.fresh.weight_D	vg0206401553	2	6401553	1	0.682797	0.409673	196	0.00355684	1103.62	0.0110362	1470.3
shoot.fresh.weight_D	vg0206401553	2	6401553	1	0.42697	0.514278	196	0.00222867	5254.59	4.3187	1765.98
leaf.dry.weight_D	vg0206401553	2	6401553	1	0.504864	0.478285	189	0.00273557	8156.43	34.7275	1785.98
leaf.fresh.weight_D	vg0206401553	2	6401553	1	0.699605	0.40399	194	0.00368183	245.485	1.56037	1184.85
leaf.moisture.content_D	vg0206401553	2	6401553	1	0.596232	0.441005	193	0.00314949	399.174	4.33936	1273.81
stem.moisture.content_D	vg0206401553	2	6401553	1	0.372179	0.542606	184	0.00207853	0.0106284	0.00826517	-315.051
plant.moisture.content_D	vg0206401553	2	6401553	1	2.08358	0.150648	186	0.0113084	0.0156207	0.00188695	-478.893
fertile.panicle.dry.weight_M	vg0206401553	2	6401553	1	1.77546	0.18447	180	0.00999377	0.0123498	0.00285148	-440.253
fertile.panicle.number_M	vg0206401553	2	6401553	1	0.0213345	0.884029	195	0.000111	38.6549	18.0763	1127.43
Biomass_M	vg0206401553	2	6401553	1	0.493267	0.483347	195	0.00252647	98.4854	10.8634	1131.67
grain.length.width.ratio_M	vg0206401553	2	6401553	1	2.40611	0.122475	204	0.0120046	2679.06	8.20211	1712.22
spikelet.fertility_M	vg0206401553	2	6401553	1	2.18091	0.141337	204	0.0101963	0.534758	0.0393938	126.643
grain.length_M	vg0206401553	2	6401553	1	0.0916571	0.762431	188	0.000412	4.88e-07	0.0487761	-32.0543
grain.width_M	vg0206401553	2	6401553	1	0.391677	0.532147	204	0.00193992	2.78216	0.149059	429.978
X1000.grain.weight_M	vg0206401553	2	6401553	1	1.44616	0.230589	205	0.0067055	0.148896	0.0383688	2.10009
filled.spikelet.number_M	vg0206401553	2	6401553	1	0.601265	0.43907	196	0.00315755	56.4406	5.6296	1025.79
yield.per.plant_M	vg0206401553	2	6401553	1	0.495249	0.482599	171	0.00288742	51665	39761.2	2230.28
total.spikelet.number_M	vg0206401553	2	6401553	1	1.09443	0.296977	178	0.00626437	42.6649	8.32949	940.058
total.spikelet.number.per.panicle_M	vg0206401553	2	6401553	1	0.0352164	0.851359	184	0.000193	269286	117816	2619.85
filled.spikelet.number.per.panicle_M	vg0206401553	2	6401553	1	0.569425	0.451538	177	0.0032101	2709.04	334.118	1596.73
harvest.index_M	vg0206401553	2	6401553	1	1.57525	0.211397	158	0.0101715	294.712	432.095	1360.22
Green.leaf.area.ratio_D	vg0206401553	2	6401553	1	0.0107864	0.91741	171	6.46e-05	0.0642735	0.000873	-305.502
Green.2.leaf.area.ratio_D	vg0206401553	2	6401553	1	0.0558934	0.813367	195	0.000293	0.023068	0.00530912	-362.699
Green.2.leaf.area_D	vg0206401553	2	6401553	1	0.436008	0.509827	205	0.00218707	0.0322093	0.0106857	-266.772
Green.3.leaf.area.ratio_D	vg0206401553	2	6401553	1	1.19525	0.275637	201	0.0060653	1370000000	30000000	4265.24
Green.3.leaf.area_D	vg0206401553	2	6401553	1	0.0384293	0.84479	201	0.000195	0.011424	0.00592808	-396.945
Green.4.leaf.area.ratio_D	vg0206401553	2	6401553	1	1.97835	0.161206	197	0.0102038	90700000	6.30111e+06	3715.95
Green.4.leaf.area_D	vg0206401553	2	6401553	1	0.204773	0.651406	200	0.00105771	0.00029	0.00197324	-649.132
Total.leaf.area_D	vg0206401553	2	6401553	1	1.48719	0.224181	196	0.00773396	7.87847e+06	1.52471e+06	3329.59
Yellow.leaf.area_D	vg0206401553	2	6401553	1	1.1652	0.281781	195	0.00605035	17600000000	82100000	4587.49
Green.leaf.area_D	vg0206401553	2	6401553	1	0.952774	0.330275	195	0.00494551	9810000000	661045	4469.29
Biomass_CK	vg0206401553	2	6401553	1	2.37759	0.12476	197	0.0122611	2020000000	40500000	4248.11
Biomass_R	vg0206401553	2	6401553	1	2.81359	0.0950468	206	0.0138725	2711.75	310.5	1862.79
spikelet.fertility_R	vg0206401553	2	6401553	1	0.260312	0.610504	196	0.00135043	0.0651508	0.00732597	-242.5
X1000.grain.weight_R	vg0206401553	2	6401553	1	0.0414204	0.839466	64	0.000655	8.93e-07	0.0892871	25.0617
filled.spikelet.number_R	vg0206401553	2	6401553	1	0.00950549	0.922603	80	0.000113	1.21e-07	0.0120893	-114.155
yield.per.plant_R	vg0206401553	2	6401553	1	0.00568101	0.94013	79	5.32e-05	3.24e-07	0.0323748	-42.6598
total.spikelet.number_R	vg0206401553	2	6401553	1	0.071118	0.790458	82	0.000643	2.49e-07	0.0248863	-63.1603
total.spikelet.number.per.panicle_R	vg0206401553	2	6401553	1	0.0139552	0.906271	85	0.000139	2.85e-07	0.0284505	-56.2935
filled.spikelet.number.per.panicle_R	vg0206401553	2	6401553	1	0.128107	0.721465	79	0.00151818	1.7e-07	0.0170086	-89.0034
harvest.index_R	vg0206401553	2	6401553	1	0.000524	0.981821	65	6.27e-06	4.83e-07	0.0483444	-11.1086
DGPA_D	vg0206401556	2	6401556	1	1.829	0.177765	209	0.00895658	25000000000	821000000	5042.33
DGPA_R	vg0206401556	2	6401556	1	3.05303	0.0822111	197	0.0159159	4470000000	41500000	4383.19
DGPA_M	vg0206401556	2	6401556	1	0.0687415	0.793464	197	0.00036	0.00803387	0.00282552	-511.736
GPA_C	vg0206401556	2	6401556	1	1.53868	0.216305	203	0.00770565	0.000164	4.28e-05	-1330.99
GPA_D	vg0206401556	2	6401556	1	1.89058	0.170667	209	0.00929784	47000000000	884000000	5149.69
GPA_R	vg0206401556	2	6401556	1	2.81664	0.0949889	192	0.01507	1720000000	130000000	4170.3
GPA_M	vg0206401556	2	6401556	1	0.323989	0.569915	192	0.00173059	0.017158	0.00385073	-413.3
GPAR_C	vg0206401556	2	6401556	1	0.593619	0.441975	199	0.00307188	4720000000	371000000	4523.72
GPAR_D	vg0206401556	2	6401556	1	0.371666	0.542786	209	0.00181417	0.000106	0.000555	-935.283
GPAR_R	vg0206401556	2	6401556	1	0.482646	0.488164	180	0.00274935	0.11542	0.00846304	-153.171
GPAR_M	vg0206401556	2	6401556	1	0.47468	0.49177	180	0.00270198	0.113487	0.00847781	-154.883
LGPA_C	vg0206401556	2	6401556	1	4.04155	0.0457429	207	0.0199087	0.00918322	0.000527	-703.611
LGPA_D	vg0206401556	2	6401556	1	1.13553	0.287877	209	0.00558742	7230000000	208000000	4786.16
LGPA_R	vg0206401556	2	6401556	1	1.33369	0.249541	206	0.00663311	10000000000	100412	4736.46
LGPA_M	vg0206401556	2	6401556	1	0.0327752	0.856522	206	0.000162	8.46805	2.03387	797.999
shoot.dry.weight_D	vg0206401556	2	6401556	1	2.96016	0.0868937	207	0.0145761	0.01954	0.000197	-616.657
stem.dry.weight_D	vg0206401556	2	6401556	1	0.725605	0.395443	188	0.0039458	2315.94	0.0231594	1543.24
stem.fresh.weight_D	vg0206401556	2	6401556	1	0.682797	0.409673	196	0.00355684	1103.62	0.0110362	1470.3
shoot.fresh.weight_D	vg0206401556	2	6401556	1	0.42697	0.514278	196	0.00222867	5254.59	4.3187	1765.98
leaf.dry.weight_D	vg0206401556	2	6401556	1	0.504864	0.478285	189	0.00273557	8156.43	34.7275	1785.98
leaf.fresh.weight_D	vg0206401556	2	6401556	1	0.699605	0.40399	194	0.00368183	245.485	1.56037	1184.85
leaf.moisture.content_D	vg0206401556	2	6401556	1	0.596232	0.441005	193	0.00314949	399.174	4.33936	1273.81
stem.moisture.content_D	vg0206401556	2	6401556	1	0.372179	0.542606	184	0.00207853	0.0106284	0.00826517	-315.051
plant.moisture.content_D	vg0206401556	2	6401556	1	2.08358	0.150648	186	0.0113084	0.0156207	0.00188695	-478.893
fertile.panicle.dry.weight_M	vg0206401556	2	6401556	1	1.77546	0.18447	180	0.00999377	0.0123498	0.00285148	-440.253
fertile.panicle.number_M	vg0206401556	2	6401556	1	0.0213345	0.884029	195	0.000111	38.6549	18.0763	1127.43
Biomass_M	vg0206401556	2	6401556	1	0.493267	0.483347	195	0.00252647	98.4854	10.8634	1131.67
grain.length.width.ratio_M	vg0206401556	2	6401556	1	2.40611	0.122475	204	0.0120046	2679.06	8.20211	1712.22
spikelet.fertility_M	vg0206401556	2	6401556	1	2.18091	0.141337	204	0.0101963	0.534758	0.0393938	126.643
grain.length_M	vg0206401556	2	6401556	1	0.0916571	0.762431	188	0.000412	4.88e-07	0.0487761	-32.0543
grain.width_M	vg0206401556	2	6401556	1	0.391677	0.532147	204	0.00193992	2.78216	0.149059	429.978
X1000.grain.weight_M	vg0206401556	2	6401556	1	1.44616	0.230589	205	0.0067055	0.148896	0.0383688	2.10009
filled.spikelet.number_M	vg0206401556	2	6401556	1	0.601265	0.43907	196	0.00315755	56.4406	5.6296	1025.79
yield.per.plant_M	vg0206401556	2	6401556	1	0.495249	0.482599	171	0.00288742	51665	39761.2	2230.28
total.spikelet.number_M	vg0206401556	2	6401556	1	1.09443	0.296977	178	0.00626437	42.6649	8.32949	940.058
total.spikelet.number.per.panicle_M	vg0206401556	2	6401556	1	0.0352164	0.851359	184	0.000193	269286	117816	2619.85
filled.spikelet.number.per.panicle_M	vg0206401556	2	6401556	1	0.569425	0.451538	177	0.0032101	2709.04	334.118	1596.73
harvest.index_M	vg0206401556	2	6401556	1	1.57525	0.211397	158	0.0101715	294.712	432.095	1360.22
Green.leaf.area.ratio_D	vg0206401556	2	6401556	1	0.0107864	0.91741	171	6.46e-05	0.0642735	0.000873	-305.502
Green.2.leaf.area.ratio_D	vg0206401556	2	6401556	1	0.0558934	0.813367	195	0.000293	0.023068	0.00530912	-362.699
Green.2.leaf.area_D	vg0206401556	2	6401556	1	0.436008	0.509827	205	0.00218707	0.0322093	0.0106857	-266.772
Green.3.leaf.area.ratio_D	vg0206401556	2	6401556	1	1.19525	0.275637	201	0.0060653	1370000000	30000000	4265.24
Green.3.leaf.area_D	vg0206401556	2	6401556	1	0.0384293	0.84479	201	0.000195	0.011424	0.00592808	-396.945
Green.4.leaf.area.ratio_D	vg0206401556	2	6401556	1	1.97835	0.161206	197	0.0102038	90700000	6.30111e+06	3715.95
Green.4.leaf.area_D	vg0206401556	2	6401556	1	0.204773	0.651406	200	0.00105771	0.00029	0.00197324	-649.132
Total.leaf.area_D	vg0206401556	2	6401556	1	1.48719	0.224181	196	0.00773396	7.87847e+06	1.52471e+06	3329.59
Yellow.leaf.area_D	vg0206401556	2	6401556	1	1.1652	0.281781	195	0.00605035	17600000000	82100000	4587.49
Green.leaf.area_D	vg0206401556	2	6401556	1	0.952774	0.330275	195	0.00494551	9810000000	661045	4469.29
Biomass_CK	vg0206401556	2	6401556	1	2.37759	0.12476	197	0.0122611	2020000000	40500000	4248.11
Biomass_R	vg0206401556	2	6401556	1	2.81359	0.0950468	206	0.0138725	2711.75	310.5	1862.79
spikelet.fertility_R	vg0206401556	2	6401556	1	0.260312	0.610504	196	0.00135043	0.0651508	0.00732597	-242.5
X1000.grain.weight_R	vg0206401556	2	6401556	1	0.0414204	0.839466	64	0.000655	8.93e-07	0.0892871	25.0617
filled.spikelet.number_R	vg0206401556	2	6401556	1	0.00950549	0.922603	80	0.000113	1.21e-07	0.0120893	-114.155
yield.per.plant_R	vg0206401556	2	6401556	1	0.00568101	0.94013	79	5.32e-05	3.24e-07	0.0323748	-42.6598
total.spikelet.number_R	vg0206401556	2	6401556	1	0.071118	0.790458	82	0.000643	2.49e-07	0.0248863	-63.1603
total.spikelet.number.per.panicle_R	vg0206401556	2	6401556	1	0.0139552	0.906271	85	0.000139	2.85e-07	0.0284505	-56.2935
filled.spikelet.number.per.panicle_R	vg0206401556	2	6401556	1	0.128107	0.721465	79	0.00151818	1.7e-07	0.0170086	-89.0034
harvest.index_R	vg0206401556	2	6401556	1	0.000524	0.981821	65	6.27e-06	4.83e-07	0.0483444	-11.1086
DGPA_D	vg0206401562	2	6401562	1	1.829	0.177765	209	0.00895658	25000000000	821000000	5042.33
DGPA_R	vg0206401562	2	6401562	1	3.05303	0.0822111	197	0.0159159	4470000000	41500000	4383.19
DGPA_M	vg0206401562	2	6401562	1	0.0687415	0.793464	197	0.00036	0.00803387	0.00282552	-511.736
GPA_C	vg0206401562	2	6401562	1	1.53868	0.216305	203	0.00770565	0.000164	4.28e-05	-1330.99
GPA_D	vg0206401562	2	6401562	1	1.89058	0.170667	209	0.00929784	47000000000	884000000	5149.69
GPA_R	vg0206401562	2	6401562	1	2.81664	0.0949889	192	0.01507	1720000000	130000000	4170.3
GPA_M	vg0206401562	2	6401562	1	0.323989	0.569915	192	0.00173059	0.017158	0.00385073	-413.3
GPAR_C	vg0206401562	2	6401562	1	0.593619	0.441975	199	0.00307188	4720000000	371000000	4523.72
GPAR_D	vg0206401562	2	6401562	1	0.371666	0.542786	209	0.00181417	0.000106	0.000555	-935.283
GPAR_R	vg0206401562	2	6401562	1	0.482646	0.488164	180	0.00274935	0.11542	0.00846304	-153.171
GPAR_M	vg0206401562	2	6401562	1	0.47468	0.49177	180	0.00270198	0.113487	0.00847781	-154.883
LGPA_C	vg0206401562	2	6401562	1	4.04155	0.0457429	207	0.0199087	0.00918322	0.000527	-703.611
LGPA_D	vg0206401562	2	6401562	1	1.13553	0.287877	209	0.00558742	7230000000	208000000	4786.16
LGPA_R	vg0206401562	2	6401562	1	1.33369	0.249541	206	0.00663311	10000000000	100412	4736.46
LGPA_M	vg0206401562	2	6401562	1	0.0327752	0.856522	206	0.000162	8.46805	2.03387	797.999
shoot.dry.weight_D	vg0206401562	2	6401562	1	2.96016	0.0868937	207	0.0145761	0.01954	0.000197	-616.657
stem.dry.weight_D	vg0206401562	2	6401562	1	0.725605	0.395443	188	0.0039458	2315.94	0.0231594	1543.24
stem.fresh.weight_D	vg0206401562	2	6401562	1	0.682797	0.409673	196	0.00355684	1103.62	0.0110362	1470.3
shoot.fresh.weight_D	vg0206401562	2	6401562	1	0.42697	0.514278	196	0.00222867	5254.59	4.3187	1765.98
leaf.dry.weight_D	vg0206401562	2	6401562	1	0.504864	0.478285	189	0.00273557	8156.43	34.7275	1785.98
leaf.fresh.weight_D	vg0206401562	2	6401562	1	0.699605	0.40399	194	0.00368183	245.485	1.56037	1184.85
leaf.moisture.content_D	vg0206401562	2	6401562	1	0.596232	0.441005	193	0.00314949	399.174	4.33936	1273.81
stem.moisture.content_D	vg0206401562	2	6401562	1	0.372179	0.542606	184	0.00207853	0.0106284	0.00826517	-315.051
plant.moisture.content_D	vg0206401562	2	6401562	1	2.08358	0.150648	186	0.0113084	0.0156207	0.00188695	-478.893
fertile.panicle.dry.weight_M	vg0206401562	2	6401562	1	1.77546	0.18447	180	0.00999377	0.0123498	0.00285148	-440.253
fertile.panicle.number_M	vg0206401562	2	6401562	1	0.0213345	0.884029	195	0.000111	38.6549	18.0763	1127.43
Biomass_M	vg0206401562	2	6401562	1	0.493267	0.483347	195	0.00252647	98.4854	10.8634	1131.67
grain.length.width.ratio_M	vg0206401562	2	6401562	1	2.40611	0.122475	204	0.0120046	2679.06	8.20211	1712.22
spikelet.fertility_M	vg0206401562	2	6401562	1	2.18091	0.141337	204	0.0101963	0.534758	0.0393938	126.643
grain.length_M	vg0206401562	2	6401562	1	0.0916571	0.762431	188	0.000412	4.88e-07	0.0487761	-32.0543
grain.width_M	vg0206401562	2	6401562	1	0.391677	0.532147	204	0.00193992	2.78216	0.149059	429.978
X1000.grain.weight_M	vg0206401562	2	6401562	1	1.44616	0.230589	205	0.0067055	0.148896	0.0383688	2.10009
filled.spikelet.number_M	vg0206401562	2	6401562	1	0.601265	0.43907	196	0.00315755	56.4406	5.6296	1025.79
yield.per.plant_M	vg0206401562	2	6401562	1	0.495249	0.482599	171	0.00288742	51665	39761.2	2230.28
total.spikelet.number_M	vg0206401562	2	6401562	1	1.09443	0.296977	178	0.00626437	42.6649	8.32949	940.058
total.spikelet.number.per.panicle_M	vg0206401562	2	6401562	1	0.0352164	0.851359	184	0.000193	269286	117816	2619.85
filled.spikelet.number.per.panicle_M	vg0206401562	2	6401562	1	0.569425	0.451538	177	0.0032101	2709.04	334.118	1596.73
harvest.index_M	vg0206401562	2	6401562	1	1.57525	0.211397	158	0.0101715	294.712	432.095	1360.22
Green.leaf.area.ratio_D	vg0206401562	2	6401562	1	0.0107864	0.91741	171	6.46e-05	0.0642735	0.000873	-305.502
Green.2.leaf.area.ratio_D	vg0206401562	2	6401562	1	0.0558934	0.813367	195	0.000293	0.023068	0.00530912	-362.699
Green.2.leaf.area_D	vg0206401562	2	6401562	1	0.436008	0.509827	205	0.00218707	0.0322093	0.0106857	-266.772
Green.3.leaf.area.ratio_D	vg0206401562	2	6401562	1	1.19525	0.275637	201	0.0060653	1370000000	30000000	4265.24
Green.3.leaf.area_D	vg0206401562	2	6401562	1	0.0384293	0.84479	201	0.000195	0.011424	0.00592808	-396.945
Green.4.leaf.area.ratio_D	vg0206401562	2	6401562	1	1.97835	0.161206	197	0.0102038	90700000	6.30111e+06	3715.95
Green.4.leaf.area_D	vg0206401562	2	6401562	1	0.204773	0.651406	200	0.00105771	0.00029	0.00197324	-649.132
Total.leaf.area_D	vg0206401562	2	6401562	1	1.48719	0.224181	196	0.00773396	7.87847e+06	1.52471e+06	3329.59
Yellow.leaf.area_D	vg0206401562	2	6401562	1	1.1652	0.281781	195	0.00605035	17600000000	82100000	4587.49
Green.leaf.area_D	vg0206401562	2	6401562	1	0.952774	0.330275	195	0.00494551	9810000000	661045	4469.29
Biomass_CK	vg0206401562	2	6401562	1	2.37759	0.12476	197	0.0122611	2020000000	40500000	4248.11
Biomass_R	vg0206401562	2	6401562	1	2.81359	0.0950468	206	0.0138725	2711.75	310.5	1862.79
spikelet.fertility_R	vg0206401562	2	6401562	1	0.260312	0.610504	196	0.00135043	0.0651508	0.00732597	-242.5
X1000.grain.weight_R	vg0206401562	2	6401562	1	0.0414204	0.839466	64	0.000655	8.93e-07	0.0892871	25.0617
filled.spikelet.number_R	vg0206401562	2	6401562	1	0.00950549	0.922603	80	0.000113	1.21e-07	0.0120893	-114.155
yield.per.plant_R	vg0206401562	2	6401562	1	0.00568101	0.94013	79	5.32e-05	3.24e-07	0.0323748	-42.6598
total.spikelet.number_R	vg0206401562	2	6401562	1	0.071118	0.790458	82	0.000643	2.49e-07	0.0248863	-63.1603
total.spikelet.number.per.panicle_R	vg0206401562	2	6401562	1	0.0139552	0.906271	85	0.000139	2.85e-07	0.0284505	-56.2935
filled.spikelet.number.per.panicle_R	vg0206401562	2	6401562	1	0.128107	0.721465	79	0.00151818	1.7e-07	0.0170086	-89.0034
harvest.index_R	vg0206401562	2	6401562	1	0.000524	0.981821	65	6.27e-06	4.83e-07	0.0483444	-11.1086
DGPA_D	vg0206401563	2	6401563	1	2.23689	0.13632	209	0.010954	25000000000	821000000	5042.33
DGPA_R	vg0206401563	2	6401563	1	2.68922	0.102693	197	0.0140193	4470000000	41500000	4383.19
DGPA_M	vg0206401563	2	6401563	1	0.00453253	0.946395	197	2.37e-05	0.00803387	0.00282552	-511.736
GPA_C	vg0206401563	2	6401563	1	2.20542	0.139141	203	0.0110447	0.000164	4.28e-05	-1330.99
GPA_D	vg0206401563	2	6401563	1	2.36799	0.12542	209	0.0116457	47000000000	884000000	5149.69
GPA_R	vg0206401563	2	6401563	1	3.0772	0.081062	192	0.016464	1720000000	130000000	4170.3
GPA_M	vg0206401563	2	6401563	1	0.628415	0.428958	192	0.00335669	0.017158	0.00385073	-413.3
GPAR_C	vg0206401563	2	6401563	1	0.0530134	0.818147	199	0.000274	4720000000	371000000	4523.72
GPAR_D	vg0206401563	2	6401563	1	0.262818	0.608754	209	0.00128286	0.000106	0.000555	-935.283
GPAR_R	vg0206401563	2	6401563	1	0.651431	0.420716	180	0.00371082	0.11542	0.00846304	-153.171
GPAR_M	vg0206401563	2	6401563	1	0.652079	0.420486	180	0.00371177	0.113487	0.00847781	-154.883
LGPA_C	vg0206401563	2	6401563	1	4.99945	0.026466	207	0.0246273	0.00918322	0.000527	-703.611
LGPA_D	vg0206401563	2	6401563	1	1.28966	0.257464	209	0.00634579	7230000000	208000000	4786.16
LGPA_R	vg0206401563	2	6401563	1	1.45528	0.229121	206	0.00723785	10000000000	100412	4736.46
LGPA_M	vg0206401563	2	6401563	1	0.0901422	0.764311	206	0.000446	8.46805	2.03387	797.999
shoot.dry.weight_D	vg0206401563	2	6401563	1	3.38064	0.0674568	207	0.0166466	0.01954	0.000197	-616.657
stem.dry.weight_D	vg0206401563	2	6401563	1	0.814801	0.367911	188	0.00443085	2315.94	0.0231594	1543.24
stem.fresh.weight_D	vg0206401563	2	6401563	1	0.782721	0.37744	196	0.00407737	1103.62	0.0110362	1470.3
shoot.fresh.weight_D	vg0206401563	2	6401563	1	0.678091	0.411288	196	0.00353945	5254.59	4.3187	1765.98
leaf.dry.weight_D	vg0206401563	2	6401563	1	0.768767	0.381761	189	0.00416552	8156.43	34.7275	1785.98
leaf.fresh.weight_D	vg0206401563	2	6401563	1	0.852329	0.35709	194	0.00448557	245.485	1.56037	1184.85
leaf.moisture.content_D	vg0206401563	2	6401563	1	0.912086	0.340808	193	0.00481792	399.174	4.33936	1273.81
stem.moisture.content_D	vg0206401563	2	6401563	1	0.177054	0.67443	184	0.000989	0.0106284	0.00826517	-315.051
plant.moisture.content_D	vg0206401563	2	6401563	1	1.62354	0.204259	186	0.00881163	0.0156207	0.00188695	-478.893
fertile.panicle.dry.weight_M	vg0206401563	2	6401563	1	1.31298	0.253448	180	0.00739054	0.0123498	0.00285148	-440.253
fertile.panicle.number_M	vg0206401563	2	6401563	1	0.0213345	0.884029	195	0.000111	38.6549	18.0763	1127.43
Biomass_M	vg0206401563	2	6401563	1	0.403113	0.526262	195	0.00206471	98.4854	10.8634	1131.67
grain.length.width.ratio_M	vg0206401563	2	6401563	1	2.81673	0.0948799	204	0.0140533	2679.06	8.20211	1712.22
spikelet.fertility_M	vg0206401563	2	6401563	1	4.02647	0.0461658	204	0.0188249	0.534758	0.0393938	126.643
grain.length_M	vg0206401563	2	6401563	1	0.196719	0.657915	188	0.000884	4.88e-07	0.0487761	-32.0543
grain.width_M	vg0206401563	2	6401563	1	0.125153	0.723892	204	0.00062	2.78216	0.149059	429.978
X1000.grain.weight_M	vg0206401563	2	6401563	1	4.27159	0.0400623	205	0.0198064	0.148896	0.0383688	2.10009
filled.spikelet.number_M	vg0206401563	2	6401563	1	1.06122	0.304261	196	0.005573	56.4406	5.6296	1025.79
yield.per.plant_M	vg0206401563	2	6401563	1	0.495249	0.482599	171	0.00288742	51665	39761.2	2230.28
total.spikelet.number_M	vg0206401563	2	6401563	1	1.09443	0.296977	178	0.00626437	42.6649	8.32949	940.058
total.spikelet.number.per.panicle_M	vg0206401563	2	6401563	1	0.905131	0.342714	184	0.00495905	269286	117816	2619.85
filled.spikelet.number.per.panicle_M	vg0206401563	2	6401563	1	2.29402	0.131741	177	0.0129324	2709.04	334.118	1596.73
harvest.index_M	vg0206401563	2	6401563	1	1.57525	0.211397	158	0.0101715	294.712	432.095	1360.22
Green.leaf.area.ratio_D	vg0206401563	2	6401563	1	0.0107864	0.91741	171	6.46e-05	0.0642735	0.000873	-305.502
Green.2.leaf.area.ratio_D	vg0206401563	2	6401563	1	0.0229844	0.879661	195	0.00012	0.023068	0.00530912	-362.699
Green.2.leaf.area_D	vg0206401563	2	6401563	1	0.321866	0.571134	205	0.00161452	0.0322093	0.0106857	-266.772
Green.3.leaf.area.ratio_D	vg0206401563	2	6401563	1	1.52985	0.217638	201	0.00776327	1370000000	30000000	4265.24
Green.3.leaf.area_D	vg0206401563	2	6401563	1	0.00850863	0.926601	201	4.32e-05	0.011424	0.00592808	-396.945
Green.4.leaf.area.ratio_D	vg0206401563	2	6401563	1	2.10863	0.148128	197	0.0108758	90700000	6.30111e+06	3715.95
Green.4.leaf.area_D	vg0206401563	2	6401563	1	0.116443	0.733298	200	0.000601	0.00029	0.00197324	-649.132
Total.leaf.area_D	vg0206401563	2	6401563	1	1.35145	0.246499	196	0.00702805	7.87847e+06	1.52471e+06	3329.59
Yellow.leaf.area_D	vg0206401563	2	6401563	1	1.36978	0.243338	195	0.00711269	17600000000	82100000	4587.49
Green.leaf.area_D	vg0206401563	2	6401563	1	1.14068	0.286886	195	0.00592086	9810000000	661045	4469.29
Biomass_CK	vg0206401563	2	6401563	1	2.69053	0.10261	197	0.013875	2020000000	40500000	4248.11
Biomass_R	vg0206401563	2	6401563	1	4.06394	0.0451597	206	0.0200373	2711.75	310.5	1862.79
spikelet.fertility_R	vg0206401563	2	6401563	1	0.0272494	0.869063	196	0.000141	0.0651508	0.00732597	-242.5
X1000.grain.weight_R	vg0206401563	2	6401563	1	0.0414204	0.839466	64	0.000655	8.93e-07	0.0892871	25.0617
filled.spikelet.number_R	vg0206401563	2	6401563	1	0.00950549	0.922603	80	0.000113	1.21e-07	0.0120893	-114.155
yield.per.plant_R	vg0206401563	2	6401563	1	0.00568101	0.94013	79	5.32e-05	3.24e-07	0.0323748	-42.6598
total.spikelet.number_R	vg0206401563	2	6401563	1	0.071118	0.790458	82	0.000643	2.49e-07	0.0248863	-63.1603
total.spikelet.number.per.panicle_R	vg0206401563	2	6401563	1	0.0139552	0.906271	85	0.000139	2.85e-07	0.0284505	-56.2935
filled.spikelet.number.per.panicle_R	vg0206401563	2	6401563	1	0.128107	0.721465	79	0.00151818	1.7e-07	0.0170086	-89.0034
harvest.index_R	vg0206401563	2	6401563	1	0.000524	0.981821	65	6.27e-06	4.83e-07	0.0483444	-11.1086
DGPA_D	vg0206401574	2	6401574	1	2.23689	0.13632	209	0.010954	25000000000	821000000	5042.33
DGPA_R	vg0206401574	2	6401574	1	2.68922	0.102693	197	0.0140193	4470000000	41500000	4383.19
DGPA_M	vg0206401574	2	6401574	1	0.00453253	0.946395	197	2.37e-05	0.00803387	0.00282552	-511.736
GPA_C	vg0206401574	2	6401574	1	2.20542	0.139141	203	0.0110447	0.000164	4.28e-05	-1330.99
GPA_D	vg0206401574	2	6401574	1	2.36799	0.12542	209	0.0116457	47000000000	884000000	5149.69
GPA_R	vg0206401574	2	6401574	1	3.0772	0.081062	192	0.016464	1720000000	130000000	4170.3
GPA_M	vg0206401574	2	6401574	1	0.628415	0.428958	192	0.00335669	0.017158	0.00385073	-413.3
GPAR_C	vg0206401574	2	6401574	1	0.0530134	0.818147	199	0.000274	4720000000	371000000	4523.72
GPAR_D	vg0206401574	2	6401574	1	0.262818	0.608754	209	0.00128286	0.000106	0.000555	-935.283
GPAR_R	vg0206401574	2	6401574	1	0.651431	0.420716	180	0.00371082	0.11542	0.00846304	-153.171
GPAR_M	vg0206401574	2	6401574	1	0.652079	0.420486	180	0.00371177	0.113487	0.00847781	-154.883
LGPA_C	vg0206401574	2	6401574	1	4.99945	0.026466	207	0.0246273	0.00918322	0.000527	-703.611
LGPA_D	vg0206401574	2	6401574	1	1.28966	0.257464	209	0.00634579	7230000000	208000000	4786.16
LGPA_R	vg0206401574	2	6401574	1	1.45528	0.229121	206	0.00723785	10000000000	100412	4736.46
LGPA_M	vg0206401574	2	6401574	1	0.0901422	0.764311	206	0.000446	8.46805	2.03387	797.999
shoot.dry.weight_D	vg0206401574	2	6401574	1	3.38064	0.0674568	207	0.0166466	0.01954	0.000197	-616.657
stem.dry.weight_D	vg0206401574	2	6401574	1	0.814801	0.367911	188	0.00443085	2315.94	0.0231594	1543.24
stem.fresh.weight_D	vg0206401574	2	6401574	1	0.782721	0.37744	196	0.00407737	1103.62	0.0110362	1470.3
shoot.fresh.weight_D	vg0206401574	2	6401574	1	0.678091	0.411288	196	0.00353945	5254.59	4.3187	1765.98
leaf.dry.weight_D	vg0206401574	2	6401574	1	0.768767	0.381761	189	0.00416552	8156.43	34.7275	1785.98
leaf.fresh.weight_D	vg0206401574	2	6401574	1	0.852329	0.35709	194	0.00448557	245.485	1.56037	1184.85
leaf.moisture.content_D	vg0206401574	2	6401574	1	0.912086	0.340808	193	0.00481792	399.174	4.33936	1273.81
stem.moisture.content_D	vg0206401574	2	6401574	1	0.177054	0.67443	184	0.000989	0.0106284	0.00826517	-315.051
plant.moisture.content_D	vg0206401574	2	6401574	1	1.62354	0.204259	186	0.00881163	0.0156207	0.00188695	-478.893
fertile.panicle.dry.weight_M	vg0206401574	2	6401574	1	1.31298	0.253448	180	0.00739054	0.0123498	0.00285148	-440.253
fertile.panicle.number_M	vg0206401574	2	6401574	1	0.0213345	0.884029	195	0.000111	38.6549	18.0763	1127.43
Biomass_M	vg0206401574	2	6401574	1	0.403113	0.526262	195	0.00206471	98.4854	10.8634	1131.67
grain.length.width.ratio_M	vg0206401574	2	6401574	1	2.81673	0.0948799	204	0.0140533	2679.06	8.20211	1712.22
spikelet.fertility_M	vg0206401574	2	6401574	1	4.02647	0.0461658	204	0.0188249	0.534758	0.0393938	126.643
grain.length_M	vg0206401574	2	6401574	1	0.196719	0.657915	188	0.000884	4.88e-07	0.0487761	-32.0543
grain.width_M	vg0206401574	2	6401574	1	0.125153	0.723892	204	0.00062	2.78216	0.149059	429.978
X1000.grain.weight_M	vg0206401574	2	6401574	1	4.27159	0.0400623	205	0.0198064	0.148896	0.0383688	2.10009
filled.spikelet.number_M	vg0206401574	2	6401574	1	1.06122	0.304261	196	0.005573	56.4406	5.6296	1025.79
yield.per.plant_M	vg0206401574	2	6401574	1	0.495249	0.482599	171	0.00288742	51665	39761.2	2230.28
total.spikelet.number_M	vg0206401574	2	6401574	1	1.09443	0.296977	178	0.00626437	42.6649	8.32949	940.058
total.spikelet.number.per.panicle_M	vg0206401574	2	6401574	1	0.905131	0.342714	184	0.00495905	269286	117816	2619.85
filled.spikelet.number.per.panicle_M	vg0206401574	2	6401574	1	2.29402	0.131741	177	0.0129324	2709.04	334.118	1596.73
harvest.index_M	vg0206401574	2	6401574	1	1.57525	0.211397	158	0.0101715	294.712	432.095	1360.22
Green.leaf.area.ratio_D	vg0206401574	2	6401574	1	0.0107864	0.91741	171	6.46e-05	0.0642735	0.000873	-305.502
Green.2.leaf.area.ratio_D	vg0206401574	2	6401574	1	0.0229844	0.879661	195	0.00012	0.023068	0.00530912	-362.699
Green.2.leaf.area_D	vg0206401574	2	6401574	1	0.321866	0.571134	205	0.00161452	0.0322093	0.0106857	-266.772
Green.3.leaf.area.ratio_D	vg0206401574	2	6401574	1	1.52985	0.217638	201	0.00776327	1370000000	30000000	4265.24
Green.3.leaf.area_D	vg0206401574	2	6401574	1	0.00850863	0.926601	201	4.32e-05	0.011424	0.00592808	-396.945
Green.4.leaf.area.ratio_D	vg0206401574	2	6401574	1	2.10863	0.148128	197	0.0108758	90700000	6.30111e+06	3715.95
Green.4.leaf.area_D	vg0206401574	2	6401574	1	0.116443	0.733298	200	0.000601	0.00029	0.00197324	-649.132
Total.leaf.area_D	vg0206401574	2	6401574	1	1.35145	0.246499	196	0.00702805	7.87847e+06	1.52471e+06	3329.59
Yellow.leaf.area_D	vg0206401574	2	6401574	1	1.36978	0.243338	195	0.00711269	17600000000	82100000	4587.49
Green.leaf.area_D	vg0206401574	2	6401574	1	1.14068	0.286886	195	0.00592086	9810000000	661045	4469.29
Biomass_CK	vg0206401574	2	6401574	1	2.69053	0.10261	197	0.013875	2020000000	40500000	4248.11
Biomass_R	vg0206401574	2	6401574	1	4.06394	0.0451597	206	0.0200373	2711.75	310.5	1862.79
spikelet.fertility_R	vg0206401574	2	6401574	1	0.0272494	0.869063	196	0.000141	0.0651508	0.00732597	-242.5
X1000.grain.weight_R	vg0206401574	2	6401574	1	0.0414204	0.839466	64	0.000655	8.93e-07	0.0892871	25.0617
filled.spikelet.number_R	vg0206401574	2	6401574	1	0.00950549	0.922603	80	0.000113	1.21e-07	0.0120893	-114.155
yield.per.plant_R	vg0206401574	2	6401574	1	0.00568101	0.94013	79	5.32e-05	3.24e-07	0.0323748	-42.6598
total.spikelet.number_R	vg0206401574	2	6401574	1	0.071118	0.790458	82	0.000643	2.49e-07	0.0248863	-63.1603
total.spikelet.number.per.panicle_R	vg0206401574	2	6401574	1	0.0139552	0.906271	85	0.000139	2.85e-07	0.0284505	-56.2935
filled.spikelet.number.per.panicle_R	vg0206401574	2	6401574	1	0.128107	0.721465	79	0.00151818	1.7e-07	0.0170086	-89.0034
harvest.index_R	vg0206401574	2	6401574	1	0.000524	0.981821	65	6.27e-06	4.83e-07	0.0483444	-11.1086
DGPA_D	vg0206401604	2	6401604	1	1.829	0.177765	209	0.00895658	25000000000	821000000	5042.33
DGPA_R	vg0206401604	2	6401604	1	3.05303	0.0822111	197	0.0159159	4470000000	41500000	4383.19
DGPA_M	vg0206401604	2	6401604	1	0.0687415	0.793464	197	0.00036	0.00803387	0.00282552	-511.736
GPA_C	vg0206401604	2	6401604	1	1.53868	0.216305	203	0.00770565	0.000164	4.28e-05	-1330.99
GPA_D	vg0206401604	2	6401604	1	1.89058	0.170667	209	0.00929784	47000000000	884000000	5149.69
GPA_R	vg0206401604	2	6401604	1	2.81664	0.0949889	192	0.01507	1720000000	130000000	4170.3
GPA_M	vg0206401604	2	6401604	1	0.323989	0.569915	192	0.00173059	0.017158	0.00385073	-413.3
GPAR_C	vg0206401604	2	6401604	1	0.593619	0.441975	199	0.00307188	4720000000	371000000	4523.72
GPAR_D	vg0206401604	2	6401604	1	0.371666	0.542786	209	0.00181417	0.000106	0.000555	-935.283
GPAR_R	vg0206401604	2	6401604	1	0.482646	0.488164	180	0.00274935	0.11542	0.00846304	-153.171
GPAR_M	vg0206401604	2	6401604	1	0.47468	0.49177	180	0.00270198	0.113487	0.00847781	-154.883
LGPA_C	vg0206401604	2	6401604	1	4.04155	0.0457429	207	0.0199087	0.00918322	0.000527	-703.611
LGPA_D	vg0206401604	2	6401604	1	1.13553	0.287877	209	0.00558742	7230000000	208000000	4786.16
LGPA_R	vg0206401604	2	6401604	1	1.33369	0.249541	206	0.00663311	10000000000	100412	4736.46
LGPA_M	vg0206401604	2	6401604	1	0.0327752	0.856522	206	0.000162	8.46805	2.03387	797.999
shoot.dry.weight_D	vg0206401604	2	6401604	1	2.96016	0.0868937	207	0.0145761	0.01954	0.000197	-616.657
stem.dry.weight_D	vg0206401604	2	6401604	1	0.725605	0.395443	188	0.0039458	2315.94	0.0231594	1543.24
stem.fresh.weight_D	vg0206401604	2	6401604	1	0.682797	0.409673	196	0.00355684	1103.62	0.0110362	1470.3
shoot.fresh.weight_D	vg0206401604	2	6401604	1	0.42697	0.514278	196	0.00222867	5254.59	4.3187	1765.98
leaf.dry.weight_D	vg0206401604	2	6401604	1	0.504864	0.478285	189	0.00273557	8156.43	34.7275	1785.98
leaf.fresh.weight_D	vg0206401604	2	6401604	1	0.699605	0.40399	194	0.00368183	245.485	1.56037	1184.85
leaf.moisture.content_D	vg0206401604	2	6401604	1	0.596232	0.441005	193	0.00314949	399.174	4.33936	1273.81
stem.moisture.content_D	vg0206401604	2	6401604	1	0.372179	0.542606	184	0.00207853	0.0106284	0.00826517	-315.051
plant.moisture.content_D	vg0206401604	2	6401604	1	2.08358	0.150648	186	0.0113084	0.0156207	0.00188695	-478.893
fertile.panicle.dry.weight_M	vg0206401604	2	6401604	1	1.77546	0.18447	180	0.00999377	0.0123498	0.00285148	-440.253
fertile.panicle.number_M	vg0206401604	2	6401604	1	0.0213345	0.884029	195	0.000111	38.6549	18.0763	1127.43
Biomass_M	vg0206401604	2	6401604	1	0.493267	0.483347	195	0.00252647	98.4854	10.8634	1131.67
grain.length.width.ratio_M	vg0206401604	2	6401604	1	2.40611	0.122475	204	0.0120046	2679.06	8.20211	1712.22
spikelet.fertility_M	vg0206401604	2	6401604	1	2.18091	0.141337	204	0.0101963	0.534758	0.0393938	126.643
grain.length_M	vg0206401604	2	6401604	1	0.0916571	0.762431	188	0.000412	4.88e-07	0.0487761	-32.0543
grain.width_M	vg0206401604	2	6401604	1	0.391677	0.532147	204	0.00193992	2.78216	0.149059	429.978
X1000.grain.weight_M	vg0206401604	2	6401604	1	1.44616	0.230589	205	0.0067055	0.148896	0.0383688	2.10009
filled.spikelet.number_M	vg0206401604	2	6401604	1	0.601265	0.43907	196	0.00315755	56.4406	5.6296	1025.79
yield.per.plant_M	vg0206401604	2	6401604	1	0.495249	0.482599	171	0.00288742	51665	39761.2	2230.28
total.spikelet.number_M	vg0206401604	2	6401604	1	1.09443	0.296977	178	0.00626437	42.6649	8.32949	940.058
total.spikelet.number.per.panicle_M	vg0206401604	2	6401604	1	0.0352164	0.851359	184	0.000193	269286	117816	2619.85
filled.spikelet.number.per.panicle_M	vg0206401604	2	6401604	1	0.569425	0.451538	177	0.0032101	2709.04	334.118	1596.73
harvest.index_M	vg0206401604	2	6401604	1	1.57525	0.211397	158	0.0101715	294.712	432.095	1360.22
Green.leaf.area.ratio_D	vg0206401604	2	6401604	1	0.0107864	0.91741	171	6.46e-05	0.0642735	0.000873	-305.502
Green.2.leaf.area.ratio_D	vg0206401604	2	6401604	1	0.0558934	0.813367	195	0.000293	0.023068	0.00530912	-362.699
Green.2.leaf.area_D	vg0206401604	2	6401604	1	0.436008	0.509827	205	0.00218707	0.0322093	0.0106857	-266.772
Green.3.leaf.area.ratio_D	vg0206401604	2	6401604	1	1.19525	0.275637	201	0.0060653	1370000000	30000000	4265.24
Green.3.leaf.area_D	vg0206401604	2	6401604	1	0.0384293	0.84479	201	0.000195	0.011424	0.00592808	-396.945
Green.4.leaf.area.ratio_D	vg0206401604	2	6401604	1	1.97835	0.161206	197	0.0102038	90700000	6.30111e+06	3715.95
Green.4.leaf.area_D	vg0206401604	2	6401604	1	0.204773	0.651406	200	0.00105771	0.00029	0.00197324	-649.132
Total.leaf.area_D	vg0206401604	2	6401604	1	1.48719	0.224181	196	0.00773396	7.87847e+06	1.52471e+06	3329.59
Yellow.leaf.area_D	vg0206401604	2	6401604	1	1.1652	0.281781	195	0.00605035	17600000000	82100000	4587.49
Green.leaf.area_D	vg0206401604	2	6401604	1	0.952774	0.330275	195	0.00494551	9810000000	661045	4469.29
Biomass_CK	vg0206401604	2	6401604	1	2.37759	0.12476	197	0.0122611	2020000000	40500000	4248.11
Biomass_R	vg0206401604	2	6401604	1	2.81359	0.0950468	206	0.0138725	2711.75	310.5	1862.79
spikelet.fertility_R	vg0206401604	2	6401604	1	0.260312	0.610504	196	0.00135043	0.0651508	0.00732597	-242.5
X1000.grain.weight_R	vg0206401604	2	6401604	1	0.0414204	0.839466	64	0.000655	8.93e-07	0.0892871	25.0617
filled.spikelet.number_R	vg0206401604	2	6401604	1	0.00950549	0.922603	80	0.000113	1.21e-07	0.0120893	-114.155
yield.per.plant_R	vg0206401604	2	6401604	1	0.00568101	0.94013	79	5.32e-05	3.24e-07	0.0323748	-42.6598
total.spikelet.number_R	vg0206401604	2	6401604	1	0.071118	0.790458	82	0.000643	2.49e-07	0.0248863	-63.1603
total.spikelet.number.per.panicle_R	vg0206401604	2	6401604	1	0.0139552	0.906271	85	0.000139	2.85e-07	0.0284505	-56.2935
filled.spikelet.number.per.panicle_R	vg0206401604	2	6401604	1	0.128107	0.721465	79	0.00151818	1.7e-07	0.0170086	-89.0034
harvest.index_R	vg0206401604	2	6401604	1	0.000524	0.981821	65	6.27e-06	4.83e-07	0.0483444	-11.1086
DGPA_D	vg0206401618	2	6401618	1	1.829	0.177765	209	0.00895658	25000000000	821000000	5042.33
DGPA_R	vg0206401618	2	6401618	1	3.05303	0.0822111	197	0.0159159	4470000000	41500000	4383.19
DGPA_M	vg0206401618	2	6401618	1	0.0687415	0.793464	197	0.00036	0.00803387	0.00282552	-511.736
GPA_C	vg0206401618	2	6401618	1	1.53868	0.216305	203	0.00770565	0.000164	4.28e-05	-1330.99
GPA_D	vg0206401618	2	6401618	1	1.89058	0.170667	209	0.00929784	47000000000	884000000	5149.69
GPA_R	vg0206401618	2	6401618	1	2.81664	0.0949889	192	0.01507	1720000000	130000000	4170.3
GPA_M	vg0206401618	2	6401618	1	0.323989	0.569915	192	0.00173059	0.017158	0.00385073	-413.3
GPAR_C	vg0206401618	2	6401618	1	0.593619	0.441975	199	0.00307188	4720000000	371000000	4523.72
GPAR_D	vg0206401618	2	6401618	1	0.371666	0.542786	209	0.00181417	0.000106	0.000555	-935.283
GPAR_R	vg0206401618	2	6401618	1	0.482646	0.488164	180	0.00274935	0.11542	0.00846304	-153.171
GPAR_M	vg0206401618	2	6401618	1	0.47468	0.49177	180	0.00270198	0.113487	0.00847781	-154.883
LGPA_C	vg0206401618	2	6401618	1	4.04155	0.0457429	207	0.0199087	0.00918322	0.000527	-703.611
LGPA_D	vg0206401618	2	6401618	1	1.13553	0.287877	209	0.00558742	7230000000	208000000	4786.16
LGPA_R	vg0206401618	2	6401618	1	1.33369	0.249541	206	0.00663311	10000000000	100412	4736.46
LGPA_M	vg0206401618	2	6401618	1	0.0327752	0.856522	206	0.000162	8.46805	2.03387	797.999
shoot.dry.weight_D	vg0206401618	2	6401618	1	2.96016	0.0868937	207	0.0145761	0.01954	0.000197	-616.657
stem.dry.weight_D	vg0206401618	2	6401618	1	0.725605	0.395443	188	0.0039458	2315.94	0.0231594	1543.24
stem.fresh.weight_D	vg0206401618	2	6401618	1	0.682797	0.409673	196	0.00355684	1103.62	0.0110362	1470.3
shoot.fresh.weight_D	vg0206401618	2	6401618	1	0.42697	0.514278	196	0.00222867	5254.59	4.3187	1765.98
leaf.dry.weight_D	vg0206401618	2	6401618	1	0.504864	0.478285	189	0.00273557	8156.43	34.7275	1785.98
leaf.fresh.weight_D	vg0206401618	2	6401618	1	0.699605	0.40399	194	0.00368183	245.485	1.56037	1184.85
leaf.moisture.content_D	vg0206401618	2	6401618	1	0.596232	0.441005	193	0.00314949	399.174	4.33936	1273.81
stem.moisture.content_D	vg0206401618	2	6401618	1	0.372179	0.542606	184	0.00207853	0.0106284	0.00826517	-315.051
plant.moisture.content_D	vg0206401618	2	6401618	1	2.08358	0.150648	186	0.0113084	0.0156207	0.00188695	-478.893
fertile.panicle.dry.weight_M	vg0206401618	2	6401618	1	1.77546	0.18447	180	0.00999377	0.0123498	0.00285148	-440.253
fertile.panicle.number_M	vg0206401618	2	6401618	1	0.0213345	0.884029	195	0.000111	38.6549	18.0763	1127.43
Biomass_M	vg0206401618	2	6401618	1	0.493267	0.483347	195	0.00252647	98.4854	10.8634	1131.67
grain.length.width.ratio_M	vg0206401618	2	6401618	1	2.40611	0.122475	204	0.0120046	2679.06	8.20211	1712.22
spikelet.fertility_M	vg0206401618	2	6401618	1	2.18091	0.141337	204	0.0101963	0.534758	0.0393938	126.643
grain.length_M	vg0206401618	2	6401618	1	0.0916571	0.762431	188	0.000412	4.88e-07	0.0487761	-32.0543
grain.width_M	vg0206401618	2	6401618	1	0.391677	0.532147	204	0.00193992	2.78216	0.149059	429.978
X1000.grain.weight_M	vg0206401618	2	6401618	1	1.44616	0.230589	205	0.0067055	0.148896	0.0383688	2.10009
filled.spikelet.number_M	vg0206401618	2	6401618	1	0.601265	0.43907	196	0.00315755	56.4406	5.6296	1025.79
yield.per.plant_M	vg0206401618	2	6401618	1	0.495249	0.482599	171	0.00288742	51665	39761.2	2230.28
total.spikelet.number_M	vg0206401618	2	6401618	1	1.09443	0.296977	178	0.00626437	42.6649	8.32949	940.058
total.spikelet.number.per.panicle_M	vg0206401618	2	6401618	1	0.0352164	0.851359	184	0.000193	269286	117816	2619.85
filled.spikelet.number.per.panicle_M	vg0206401618	2	6401618	1	0.569425	0.451538	177	0.0032101	2709.04	334.118	1596.73
harvest.index_M	vg0206401618	2	6401618	1	1.57525	0.211397	158	0.0101715	294.712	432.095	1360.22
Green.leaf.area.ratio_D	vg0206401618	2	6401618	1	0.0107864	0.91741	171	6.46e-05	0.0642735	0.000873	-305.502
Green.2.leaf.area.ratio_D	vg0206401618	2	6401618	1	0.0558934	0.813367	195	0.000293	0.023068	0.00530912	-362.699
Green.2.leaf.area_D	vg0206401618	2	6401618	1	0.436008	0.509827	205	0.00218707	0.0322093	0.0106857	-266.772
Green.3.leaf.area.ratio_D	vg0206401618	2	6401618	1	1.19525	0.275637	201	0.0060653	1370000000	30000000	4265.24
Green.3.leaf.area_D	vg0206401618	2	6401618	1	0.0384293	0.84479	201	0.000195	0.011424	0.00592808	-396.945
Green.4.leaf.area.ratio_D	vg0206401618	2	6401618	1	1.97835	0.161206	197	0.0102038	90700000	6.30111e+06	3715.95
Green.4.leaf.area_D	vg0206401618	2	6401618	1	0.204773	0.651406	200	0.00105771	0.00029	0.00197324	-649.132
Total.leaf.area_D	vg0206401618	2	6401618	1	1.48719	0.224181	196	0.00773396	7.87847e+06	1.52471e+06	3329.59
Yellow.leaf.area_D	vg0206401618	2	6401618	1	1.1652	0.281781	195	0.00605035	17600000000	82100000	4587.49
Green.leaf.area_D	vg0206401618	2	6401618	1	0.952774	0.330275	195	0.00494551	9810000000	661045	4469.29
Biomass_CK	vg0206401618	2	6401618	1	2.37759	0.12476	197	0.0122611	2020000000	40500000	4248.11
Biomass_R	vg0206401618	2	6401618	1	2.81359	0.0950468	206	0.0138725	2711.75	310.5	1862.79
spikelet.fertility_R	vg0206401618	2	6401618	1	0.260312	0.610504	196	0.00135043	0.0651508	0.00732597	-242.5
X1000.grain.weight_R	vg0206401618	2	6401618	1	0.0414204	0.839466	64	0.000655	8.93e-07	0.0892871	25.0617
filled.spikelet.number_R	vg0206401618	2	6401618	1	0.00950549	0.922603	80	0.000113	1.21e-07	0.0120893	-114.155
yield.per.plant_R	vg0206401618	2	6401618	1	0.00568101	0.94013	79	5.32e-05	3.24e-07	0.0323748	-42.6598
total.spikelet.number_R	vg0206401618	2	6401618	1	0.071118	0.790458	82	0.000643	2.49e-07	0.0248863	-63.1603
total.spikelet.number.per.panicle_R	vg0206401618	2	6401618	1	0.0139552	0.906271	85	0.000139	2.85e-07	0.0284505	-56.2935
filled.spikelet.number.per.panicle_R	vg0206401618	2	6401618	1	0.128107	0.721465	79	0.00151818	1.7e-07	0.0170086	-89.0034
harvest.index_R	vg0206401618	2	6401618	1	0.000524	0.981821	65	6.27e-06	4.83e-07	0.0483444	-11.1086
DGPA_D	vg0206401620	2	6401620	1	1.829	0.177765	209	0.00895658	25000000000	821000000	5042.33
DGPA_R	vg0206401620	2	6401620	1	3.05303	0.0822111	197	0.0159159	4470000000	41500000	4383.19
DGPA_M	vg0206401620	2	6401620	1	0.0687415	0.793464	197	0.00036	0.00803387	0.00282552	-511.736
GPA_C	vg0206401620	2	6401620	1	1.53868	0.216305	203	0.00770565	0.000164	4.28e-05	-1330.99
GPA_D	vg0206401620	2	6401620	1	1.89058	0.170667	209	0.00929784	47000000000	884000000	5149.69
GPA_R	vg0206401620	2	6401620	1	2.81664	0.0949889	192	0.01507	1720000000	130000000	4170.3
GPA_M	vg0206401620	2	6401620	1	0.323989	0.569915	192	0.00173059	0.017158	0.00385073	-413.3
GPAR_C	vg0206401620	2	6401620	1	0.593619	0.441975	199	0.00307188	4720000000	371000000	4523.72
GPAR_D	vg0206401620	2	6401620	1	0.371666	0.542786	209	0.00181417	0.000106	0.000555	-935.283
GPAR_R	vg0206401620	2	6401620	1	0.482646	0.488164	180	0.00274935	0.11542	0.00846304	-153.171
GPAR_M	vg0206401620	2	6401620	1	0.47468	0.49177	180	0.00270198	0.113487	0.00847781	-154.883
LGPA_C	vg0206401620	2	6401620	1	4.04155	0.0457429	207	0.0199087	0.00918322	0.000527	-703.611
LGPA_D	vg0206401620	2	6401620	1	1.13553	0.287877	209	0.00558742	7230000000	208000000	4786.16
LGPA_R	vg0206401620	2	6401620	1	1.33369	0.249541	206	0.00663311	10000000000	100412	4736.46
LGPA_M	vg0206401620	2	6401620	1	0.0327752	0.856522	206	0.000162	8.46805	2.03387	797.999
shoot.dry.weight_D	vg0206401620	2	6401620	1	2.96016	0.0868937	207	0.0145761	0.01954	0.000197	-616.657
stem.dry.weight_D	vg0206401620	2	6401620	1	0.725605	0.395443	188	0.0039458	2315.94	0.0231594	1543.24
stem.fresh.weight_D	vg0206401620	2	6401620	1	0.682797	0.409673	196	0.00355684	1103.62	0.0110362	1470.3
shoot.fresh.weight_D	vg0206401620	2	6401620	1	0.42697	0.514278	196	0.00222867	5254.59	4.3187	1765.98
leaf.dry.weight_D	vg0206401620	2	6401620	1	0.504864	0.478285	189	0.00273557	8156.43	34.7275	1785.98
leaf.fresh.weight_D	vg0206401620	2	6401620	1	0.699605	0.40399	194	0.00368183	245.485	1.56037	1184.85
leaf.moisture.content_D	vg0206401620	2	6401620	1	0.596232	0.441005	193	0.00314949	399.174	4.33936	1273.81
stem.moisture.content_D	vg0206401620	2	6401620	1	0.372179	0.542606	184	0.00207853	0.0106284	0.00826517	-315.051
plant.moisture.content_D	vg0206401620	2	6401620	1	2.08358	0.150648	186	0.0113084	0.0156207	0.00188695	-478.893
fertile.panicle.dry.weight_M	vg0206401620	2	6401620	1	1.77546	0.18447	180	0.00999377	0.0123498	0.00285148	-440.253
fertile.panicle.number_M	vg0206401620	2	6401620	1	0.0213345	0.884029	195	0.000111	38.6549	18.0763	1127.43
Biomass_M	vg0206401620	2	6401620	1	0.493267	0.483347	195	0.00252647	98.4854	10.8634	1131.67
grain.length.width.ratio_M	vg0206401620	2	6401620	1	2.40611	0.122475	204	0.0120046	2679.06	8.20211	1712.22
spikelet.fertility_M	vg0206401620	2	6401620	1	2.18091	0.141337	204	0.0101963	0.534758	0.0393938	126.643
grain.length_M	vg0206401620	2	6401620	1	0.0916571	0.762431	188	0.000412	4.88e-07	0.0487761	-32.0543
grain.width_M	vg0206401620	2	6401620	1	0.391677	0.532147	204	0.00193992	2.78216	0.149059	429.978
X1000.grain.weight_M	vg0206401620	2	6401620	1	1.44616	0.230589	205	0.0067055	0.148896	0.0383688	2.10009
filled.spikelet.number_M	vg0206401620	2	6401620	1	0.601265	0.43907	196	0.00315755	56.4406	5.6296	1025.79
yield.per.plant_M	vg0206401620	2	6401620	1	0.495249	0.482599	171	0.00288742	51665	39761.2	2230.28
total.spikelet.number_M	vg0206401620	2	6401620	1	1.09443	0.296977	178	0.00626437	42.6649	8.32949	940.058
total.spikelet.number.per.panicle_M	vg0206401620	2	6401620	1	0.0352164	0.851359	184	0.000193	269286	117816	2619.85
filled.spikelet.number.per.panicle_M	vg0206401620	2	6401620	1	0.569425	0.451538	177	0.0032101	2709.04	334.118	1596.73
harvest.index_M	vg0206401620	2	6401620	1	1.57525	0.211397	158	0.0101715	294.712	432.095	1360.22
Green.leaf.area.ratio_D	vg0206401620	2	6401620	1	0.0107864	0.91741	171	6.46e-05	0.0642735	0.000873	-305.502
Green.2.leaf.area.ratio_D	vg0206401620	2	6401620	1	0.0558934	0.813367	195	0.000293	0.023068	0.00530912	-362.699
Green.2.leaf.area_D	vg0206401620	2	6401620	1	0.436008	0.509827	205	0.00218707	0.0322093	0.0106857	-266.772
Green.3.leaf.area.ratio_D	vg0206401620	2	6401620	1	1.19525	0.275637	201	0.0060653	1370000000	30000000	4265.24
Green.3.leaf.area_D	vg0206401620	2	6401620	1	0.0384293	0.84479	201	0.000195	0.011424	0.00592808	-396.945
Green.4.leaf.area.ratio_D	vg0206401620	2	6401620	1	1.97835	0.161206	197	0.0102038	90700000	6.30111e+06	3715.95
Green.4.leaf.area_D	vg0206401620	2	6401620	1	0.204773	0.651406	200	0.00105771	0.00029	0.00197324	-649.132
Total.leaf.area_D	vg0206401620	2	6401620	1	1.48719	0.224181	196	0.00773396	7.87847e+06	1.52471e+06	3329.59
Yellow.leaf.area_D	vg0206401620	2	6401620	1	1.1652	0.281781	195	0.00605035	17600000000	82100000	4587.49
Green.leaf.area_D	vg0206401620	2	6401620	1	0.952774	0.330275	195	0.00494551	9810000000	661045	4469.29
Biomass_CK	vg0206401620	2	6401620	1	2.37759	0.12476	197	0.0122611	2020000000	40500000	4248.11
Biomass_R	vg0206401620	2	6401620	1	2.81359	0.0950468	206	0.0138725	2711.75	310.5	1862.79
spikelet.fertility_R	vg0206401620	2	6401620	1	0.260312	0.610504	196	0.00135043	0.0651508	0.00732597	-242.5
X1000.grain.weight_R	vg0206401620	2	6401620	1	0.0414204	0.839466	64	0.000655	8.93e-07	0.0892871	25.0617
filled.spikelet.number_R	vg0206401620	2	6401620	1	0.00950549	0.922603	80	0.000113	1.21e-07	0.0120893	-114.155
yield.per.plant_R	vg0206401620	2	6401620	1	0.00568101	0.94013	79	5.32e-05	3.24e-07	0.0323748	-42.6598
total.spikelet.number_R	vg0206401620	2	6401620	1	0.071118	0.790458	82	0.000643	2.49e-07	0.0248863	-63.1603
total.spikelet.number.per.panicle_R	vg0206401620	2	6401620	1	0.0139552	0.906271	85	0.000139	2.85e-07	0.0284505	-56.2935
filled.spikelet.number.per.panicle_R	vg0206401620	2	6401620	1	0.128107	0.721465	79	0.00151818	1.7e-07	0.0170086	-89.0034
harvest.index_R	vg0206401620	2	6401620	1	0.000524	0.981821	65	6.27e-06	4.83e-07	0.0483444	-11.1086
DGPA_D	vg0206401621	2	6401621	1	1.32131	0.251722	209	0.00647046	25000000000	821000000	5042.33
DGPA_R	vg0206401621	2	6401621	1	2.41388	0.121937	197	0.012584	4470000000	41500000	4383.19
DGPA_M	vg0206401621	2	6401621	1	0.547631	0.460205	197	0.0028641	0.00803387	0.00282552	-511.736
GPA_C	vg0206401621	2	6401621	1	3.25262	0.072853	203	0.016289	0.000164	4.28e-05	-1330.99
GPA_D	vg0206401621	2	6401621	1	1.92198	0.167175	209	0.00945223	47000000000	884000000	5149.69
GPA_R	vg0206401621	2	6401621	1	3.09817	0.0800418	192	0.0165762	1720000000	130000000	4170.3
GPA_M	vg0206401621	2	6401621	1	0.315973	0.574722	192	0.00168778	0.017158	0.00385073	-413.3
GPAR_C	vg0206401621	2	6401621	1	0.966017	0.326919	199	0.00499898	4720000000	371000000	4523.72
GPAR_D	vg0206401621	2	6401621	1	0.177635	0.673864	209	0.000867	0.000106	0.000555	-935.283
GPAR_R	vg0206401621	2	6401621	1	1.5092	0.22094	180	0.00859701	0.11542	0.00846304	-153.171
GPAR_M	vg0206401621	2	6401621	1	1.55099	0.214683	180	0.00882857	0.113487	0.00847781	-154.883
LGPA_C	vg0206401621	2	6401621	1	3.32744	0.0696325	207	0.016391	0.00918322	0.000527	-703.611
LGPA_D	vg0206401621	2	6401621	1	1.7684	0.185087	209	0.0087015	7230000000	208000000	4786.16
LGPA_R	vg0206401621	2	6401621	1	1.63613	0.202354	206	0.00813728	10000000000	100412	4736.46
LGPA_M	vg0206401621	2	6401621	1	0.651644	0.420494	206	0.00322393	8.46805	2.03387	797.999
shoot.dry.weight_D	vg0206401621	2	6401621	1	4.73357	0.0307578	207	0.0233086	0.01954	0.000197	-616.657
stem.dry.weight_D	vg0206401621	2	6401621	1	0.592187	0.442583	188	0.00322028	2315.94	0.0231594	1543.24
stem.fresh.weight_D	vg0206401621	2	6401621	1	0.551525	0.458622	196	0.00287302	1103.62	0.0110362	1470.3
shoot.fresh.weight_D	vg0206401621	2	6401621	1	0.579426	0.447491	196	0.00302445	5254.59	4.3187	1765.98
leaf.dry.weight_D	vg0206401621	2	6401621	1	0.659339	0.41786	189	0.00357259	8156.43	34.7275	1785.98
leaf.fresh.weight_D	vg0206401621	2	6401621	1	0.982239	0.322934	194	0.00516925	245.485	1.56037	1184.85
leaf.moisture.content_D	vg0206401621	2	6401621	1	0.820718	0.366149	193	0.00433529	399.174	4.33936	1273.81
stem.moisture.content_D	vg0206401621	2	6401621	1	0.173048	0.677924	184	0.000966	0.0106284	0.00826517	-315.051
plant.moisture.content_D	vg0206401621	2	6401621	1	1.75273	0.187231	186	0.0095128	0.0156207	0.00188695	-478.893
fertile.panicle.dry.weight_M	vg0206401621	2	6401621	1	1.05184	0.306524	180	0.00592062	0.0123498	0.00285148	-440.253
fertile.panicle.number_M	vg0206401621	2	6401621	1	0.581207	0.4468	195	0.00302068	38.6549	18.0763	1127.43
Biomass_M	vg0206401621	2	6401621	1	0.604993	0.437662	195	0.00309873	98.4854	10.8634	1131.67
grain.length.width.ratio_M	vg0206401621	2	6401621	1	3.26719	0.0722116	204	0.0163008	2679.06	8.20211	1712.22
spikelet.fertility_M	vg0206401621	2	6401621	1	0.802853	0.371341	204	0.00375356	0.534758	0.0393938	126.643
grain.length_M	vg0206401621	2	6401621	1	0.301203	0.58381	188	0.00135289	4.88e-07	0.0487761	-32.0543
grain.width_M	vg0206401621	2	6401621	1	0.963933	0.327408	204	0.00477423	2.78216	0.149059	429.978
X1000.grain.weight_M	vg0206401621	2	6401621	1	0.147989	0.700879	205	0.000686	0.148896	0.0383688	2.10009
filled.spikelet.number_M	vg0206401621	2	6401621	1	0.157468	0.691949	196	0.000827	56.4406	5.6296	1025.79
yield.per.plant_M	vg0206401621	2	6401621	1	0.93281	0.335564	171	0.00543851	51665	39761.2	2230.28
total.spikelet.number_M	vg0206401621	2	6401621	1	1.22664	0.269626	178	0.00702112	42.6649	8.32949	940.058
total.spikelet.number.per.panicle_M	vg0206401621	2	6401621	1	0.851207	0.357474	184	0.00466361	269286	117816	2619.85
filled.spikelet.number.per.panicle_M	vg0206401621	2	6401621	1	2.44037	0.120119	177	0.0137574	2709.04	334.118	1596.73
harvest.index_M	vg0206401621	2	6401621	1	1.35192	0.24679	158	0.00872937	294.712	432.095	1360.22
Green.leaf.area.ratio_D	vg0206401621	2	6401621	1	0.0640744	0.800487	171	0.000384	0.0642735	0.000873	-305.502
Green.2.leaf.area.ratio_D	vg0206401621	2	6401621	1	0.155136	0.694124	195	0.000813	0.023068	0.00530912	-362.699
Green.2.leaf.area_D	vg0206401621	2	6401621	1	0.0543121	0.815965	205	0.000272	0.0322093	0.0106857	-266.772
Green.3.leaf.area.ratio_D	vg0206401621	2	6401621	1	1.29001	0.257454	201	0.00654621	1370000000	30000000	4265.24
Green.3.leaf.area_D	vg0206401621	2	6401621	1	0.293281	0.58875	201	0.00149072	0.011424	0.00592808	-396.945
Green.4.leaf.area.ratio_D	vg0206401621	2	6401621	1	0.354582	0.552243	197	0.00182885	90700000	6.30111e+06	3715.95
Green.4.leaf.area_D	vg0206401621	2	6401621	1	0.0222364	0.881616	200	0.000115	0.00029	0.00197324	-649.132
Total.leaf.area_D	vg0206401621	2	6401621	1	0.740747	0.390518	196	0.00385218	7.87847e+06	1.52471e+06	3329.59
Yellow.leaf.area_D	vg0206401621	2	6401621	1	0.720946	0.39692	195	0.00374355	17600000000	82100000	4587.49
Green.leaf.area_D	vg0206401621	2	6401621	1	0.75231	0.386857	195	0.00390497	9810000000	661045	4469.29
Biomass_CK	vg0206401621	2	6401621	1	2.00127	0.158813	197	0.0103205	2020000000	40500000	4248.11
Biomass_R	vg0206401621	2	6401621	1	4.45113	0.0361342	206	0.0219464	2711.75	310.5	1862.79
spikelet.fertility_R	vg0206401621	2	6401621	1	0.0602842	0.806315	196	0.000313	0.0651508	0.00732597	-242.5
X1000.grain.weight_R	vg0206401621	2	6401621	1	0.103027	0.749422	64	0.00162931	8.93e-07	0.0892871	25.0617
filled.spikelet.number_R	vg0206401621	2	6401621	1	1.00282	0.319983	80	0.0119003	1.21e-07	0.0120893	-114.155
yield.per.plant_R	vg0206401621	2	6401621	1	0.034904	0.85233	79	0.000327	3.24e-07	0.0323748	-42.6598
total.spikelet.number_R	vg0206401621	2	6401621	1	0.00736024	0.931864	82	6.65e-05	2.49e-07	0.0248863	-63.1603
total.spikelet.number.per.panicle_R	vg0206401621	2	6401621	1	0.291119	0.591061	85	0.00290926	2.85e-07	0.0284505	-56.2935
filled.spikelet.number.per.panicle_R	vg0206401621	2	6401621	1	1.72079	0.193818	79	0.0203929	1.7e-07	0.0170086	-89.0034
harvest.index_R	vg0206401621	2	6401621	1	0.0556518	0.814351	65	0.000667	4.83e-07	0.0483444	-11.1086
DGPA_D	vg0206401634	2	6401634	1	1.829	0.177765	209	0.00895658	25000000000	821000000	5042.33
DGPA_R	vg0206401634	2	6401634	1	3.05303	0.0822111	197	0.0159159	4470000000	41500000	4383.19
DGPA_M	vg0206401634	2	6401634	1	0.0687415	0.793464	197	0.00036	0.00803387	0.00282552	-511.736
GPA_C	vg0206401634	2	6401634	1	1.53868	0.216305	203	0.00770565	0.000164	4.28e-05	-1330.99
GPA_D	vg0206401634	2	6401634	1	1.89058	0.170667	209	0.00929784	47000000000	884000000	5149.69
GPA_R	vg0206401634	2	6401634	1	2.81664	0.0949889	192	0.01507	1720000000	130000000	4170.3
GPA_M	vg0206401634	2	6401634	1	0.323989	0.569915	192	0.00173059	0.017158	0.00385073	-413.3
GPAR_C	vg0206401634	2	6401634	1	0.593619	0.441975	199	0.00307188	4720000000	371000000	4523.72
GPAR_D	vg0206401634	2	6401634	1	0.371666	0.542786	209	0.00181417	0.000106	0.000555	-935.283
GPAR_R	vg0206401634	2	6401634	1	0.482646	0.488164	180	0.00274935	0.11542	0.00846304	-153.171
GPAR_M	vg0206401634	2	6401634	1	0.47468	0.49177	180	0.00270198	0.113487	0.00847781	-154.883
LGPA_C	vg0206401634	2	6401634	1	4.04155	0.0457429	207	0.0199087	0.00918322	0.000527	-703.611
LGPA_D	vg0206401634	2	6401634	1	1.13553	0.287877	209	0.00558742	7230000000	208000000	4786.16
LGPA_R	vg0206401634	2	6401634	1	1.33369	0.249541	206	0.00663311	10000000000	100412	4736.46
LGPA_M	vg0206401634	2	6401634	1	0.0327752	0.856522	206	0.000162	8.46805	2.03387	797.999
shoot.dry.weight_D	vg0206401634	2	6401634	1	2.96016	0.0868937	207	0.0145761	0.01954	0.000197	-616.657
stem.dry.weight_D	vg0206401634	2	6401634	1	0.725605	0.395443	188	0.0039458	2315.94	0.0231594	1543.24
stem.fresh.weight_D	vg0206401634	2	6401634	1	0.682797	0.409673	196	0.00355684	1103.62	0.0110362	1470.3
shoot.fresh.weight_D	vg0206401634	2	6401634	1	0.42697	0.514278	196	0.00222867	5254.59	4.3187	1765.98
leaf.dry.weight_D	vg0206401634	2	6401634	1	0.504864	0.478285	189	0.00273557	8156.43	34.7275	1785.98
leaf.fresh.weight_D	vg0206401634	2	6401634	1	0.699605	0.40399	194	0.00368183	245.485	1.56037	1184.85
leaf.moisture.content_D	vg0206401634	2	6401634	1	0.596232	0.441005	193	0.00314949	399.174	4.33936	1273.81
stem.moisture.content_D	vg0206401634	2	6401634	1	0.372179	0.542606	184	0.00207853	0.0106284	0.00826517	-315.051
plant.moisture.content_D	vg0206401634	2	6401634	1	2.08358	0.150648	186	0.0113084	0.0156207	0.00188695	-478.893
fertile.panicle.dry.weight_M	vg0206401634	2	6401634	1	1.77546	0.18447	180	0.00999377	0.0123498	0.00285148	-440.253
fertile.panicle.number_M	vg0206401634	2	6401634	1	0.0213345	0.884029	195	0.000111	38.6549	18.0763	1127.43
Biomass_M	vg0206401634	2	6401634	1	0.493267	0.483347	195	0.00252647	98.4854	10.8634	1131.67
grain.length.width.ratio_M	vg0206401634	2	6401634	1	2.40611	0.122475	204	0.0120046	2679.06	8.20211	1712.22
spikelet.fertility_M	vg0206401634	2	6401634	1	2.18091	0.141337	204	0.0101963	0.534758	0.0393938	126.643
grain.length_M	vg0206401634	2	6401634	1	0.0916571	0.762431	188	0.000412	4.88e-07	0.0487761	-32.0543
grain.width_M	vg0206401634	2	6401634	1	0.391677	0.532147	204	0.00193992	2.78216	0.149059	429.978
X1000.grain.weight_M	vg0206401634	2	6401634	1	1.44616	0.230589	205	0.0067055	0.148896	0.0383688	2.10009
filled.spikelet.number_M	vg0206401634	2	6401634	1	0.601265	0.43907	196	0.00315755	56.4406	5.6296	1025.79
yield.per.plant_M	vg0206401634	2	6401634	1	0.495249	0.482599	171	0.00288742	51665	39761.2	2230.28
total.spikelet.number_M	vg0206401634	2	6401634	1	1.09443	0.296977	178	0.00626437	42.6649	8.32949	940.058
total.spikelet.number.per.panicle_M	vg0206401634	2	6401634	1	0.0352164	0.851359	184	0.000193	269286	117816	2619.85
filled.spikelet.number.per.panicle_M	vg0206401634	2	6401634	1	0.569425	0.451538	177	0.0032101	2709.04	334.118	1596.73
harvest.index_M	vg0206401634	2	6401634	1	1.57525	0.211397	158	0.0101715	294.712	432.095	1360.22
Green.leaf.area.ratio_D	vg0206401634	2	6401634	1	0.0107864	0.91741	171	6.46e-05	0.0642735	0.000873	-305.502
Green.2.leaf.area.ratio_D	vg0206401634	2	6401634	1	0.0558934	0.813367	195	0.000293	0.023068	0.00530912	-362.699
Green.2.leaf.area_D	vg0206401634	2	6401634	1	0.436008	0.509827	205	0.00218707	0.0322093	0.0106857	-266.772
Green.3.leaf.area.ratio_D	vg0206401634	2	6401634	1	1.19525	0.275637	201	0.0060653	1370000000	30000000	4265.24
Green.3.leaf.area_D	vg0206401634	2	6401634	1	0.0384293	0.84479	201	0.000195	0.011424	0.00592808	-396.945
Green.4.leaf.area.ratio_D	vg0206401634	2	6401634	1	1.97835	0.161206	197	0.0102038	90700000	6.30111e+06	3715.95
Green.4.leaf.area_D	vg0206401634	2	6401634	1	0.204773	0.651406	200	0.00105771	0.00029	0.00197324	-649.132
Total.leaf.area_D	vg0206401634	2	6401634	1	1.48719	0.224181	196	0.00773396	7.87847e+06	1.52471e+06	3329.59
Yellow.leaf.area_D	vg0206401634	2	6401634	1	1.1652	0.281781	195	0.00605035	17600000000	82100000	4587.49
Green.leaf.area_D	vg0206401634	2	6401634	1	0.952774	0.330275	195	0.00494551	9810000000	661045	4469.29
Biomass_CK	vg0206401634	2	6401634	1	2.37759	0.12476	197	0.0122611	2020000000	40500000	4248.11
Biomass_R	vg0206401634	2	6401634	1	2.81359	0.0950468	206	0.0138725	2711.75	310.5	1862.79
spikelet.fertility_R	vg0206401634	2	6401634	1	0.260312	0.610504	196	0.00135043	0.0651508	0.00732597	-242.5
X1000.grain.weight_R	vg0206401634	2	6401634	1	0.0414204	0.839466	64	0.000655	8.93e-07	0.0892871	25.0617
filled.spikelet.number_R	vg0206401634	2	6401634	1	0.00950549	0.922603	80	0.000113	1.21e-07	0.0120893	-114.155
yield.per.plant_R	vg0206401634	2	6401634	1	0.00568101	0.94013	79	5.32e-05	3.24e-07	0.0323748	-42.6598
total.spikelet.number_R	vg0206401634	2	6401634	1	0.071118	0.790458	82	0.000643	2.49e-07	0.0248863	-63.1603
total.spikelet.number.per.panicle_R	vg0206401634	2	6401634	1	0.0139552	0.906271	85	0.000139	2.85e-07	0.0284505	-56.2935
filled.spikelet.number.per.panicle_R	vg0206401634	2	6401634	1	0.128107	0.721465	79	0.00151818	1.7e-07	0.0170086	-89.0034
harvest.index_R	vg0206401634	2	6401634	1	0.000524	0.981821	65	6.27e-06	4.83e-07	0.0483444	-11.1086
DGPA_D	vg0206401641	2	6401641	1	1.829	0.177765	209	0.00895658	25000000000	821000000	5042.33
DGPA_R	vg0206401641	2	6401641	1	3.05303	0.0822111	197	0.0159159	4470000000	41500000	4383.19
DGPA_M	vg0206401641	2	6401641	1	0.0687415	0.793464	197	0.00036	0.00803387	0.00282552	-511.736
GPA_C	vg0206401641	2	6401641	1	1.53868	0.216305	203	0.00770565	0.000164	4.28e-05	-1330.99
GPA_D	vg0206401641	2	6401641	1	1.89058	0.170667	209	0.00929784	47000000000	884000000	5149.69
GPA_R	vg0206401641	2	6401641	1	2.81664	0.0949889	192	0.01507	1720000000	130000000	4170.3
GPA_M	vg0206401641	2	6401641	1	0.323989	0.569915	192	0.00173059	0.017158	0.00385073	-413.3
GPAR_C	vg0206401641	2	6401641	1	0.593619	0.441975	199	0.00307188	4720000000	371000000	4523.72
GPAR_D	vg0206401641	2	6401641	1	0.371666	0.542786	209	0.00181417	0.000106	0.000555	-935.283
GPAR_R	vg0206401641	2	6401641	1	0.482646	0.488164	180	0.00274935	0.11542	0.00846304	-153.171
GPAR_M	vg0206401641	2	6401641	1	0.47468	0.49177	180	0.00270198	0.113487	0.00847781	-154.883
LGPA_C	vg0206401641	2	6401641	1	4.04155	0.0457429	207	0.0199087	0.00918322	0.000527	-703.611
LGPA_D	vg0206401641	2	6401641	1	1.13553	0.287877	209	0.00558742	7230000000	208000000	4786.16
LGPA_R	vg0206401641	2	6401641	1	1.33369	0.249541	206	0.00663311	10000000000	100412	4736.46
LGPA_M	vg0206401641	2	6401641	1	0.0327752	0.856522	206	0.000162	8.46805	2.03387	797.999
shoot.dry.weight_D	vg0206401641	2	6401641	1	2.96016	0.0868937	207	0.0145761	0.01954	0.000197	-616.657
stem.dry.weight_D	vg0206401641	2	6401641	1	0.725605	0.395443	188	0.0039458	2315.94	0.0231594	1543.24
stem.fresh.weight_D	vg0206401641	2	6401641	1	0.682797	0.409673	196	0.00355684	1103.62	0.0110362	1470.3
shoot.fresh.weight_D	vg0206401641	2	6401641	1	0.42697	0.514278	196	0.00222867	5254.59	4.3187	1765.98
leaf.dry.weight_D	vg0206401641	2	6401641	1	0.504864	0.478285	189	0.00273557	8156.43	34.7275	1785.98
leaf.fresh.weight_D	vg0206401641	2	6401641	1	0.699605	0.40399	194	0.00368183	245.485	1.56037	1184.85
leaf.moisture.content_D	vg0206401641	2	6401641	1	0.596232	0.441005	193	0.00314949	399.174	4.33936	1273.81
stem.moisture.content_D	vg0206401641	2	6401641	1	0.372179	0.542606	184	0.00207853	0.0106284	0.00826517	-315.051
plant.moisture.content_D	vg0206401641	2	6401641	1	2.08358	0.150648	186	0.0113084	0.0156207	0.00188695	-478.893
fertile.panicle.dry.weight_M	vg0206401641	2	6401641	1	1.77546	0.18447	180	0.00999377	0.0123498	0.00285148	-440.253
fertile.panicle.number_M	vg0206401641	2	6401641	1	0.0213345	0.884029	195	0.000111	38.6549	18.0763	1127.43
Biomass_M	vg0206401641	2	6401641	1	0.493267	0.483347	195	0.00252647	98.4854	10.8634	1131.67
grain.length.width.ratio_M	vg0206401641	2	6401641	1	2.40611	0.122475	204	0.0120046	2679.06	8.20211	1712.22
spikelet.fertility_M	vg0206401641	2	6401641	1	2.18091	0.141337	204	0.0101963	0.534758	0.0393938	126.643
grain.length_M	vg0206401641	2	6401641	1	0.0916571	0.762431	188	0.000412	4.88e-07	0.0487761	-32.0543
grain.width_M	vg0206401641	2	6401641	1	0.391677	0.532147	204	0.00193992	2.78216	0.149059	429.978
X1000.grain.weight_M	vg0206401641	2	6401641	1	1.44616	0.230589	205	0.0067055	0.148896	0.0383688	2.10009
filled.spikelet.number_M	vg0206401641	2	6401641	1	0.601265	0.43907	196	0.00315755	56.4406	5.6296	1025.79
yield.per.plant_M	vg0206401641	2	6401641	1	0.495249	0.482599	171	0.00288742	51665	39761.2	2230.28
total.spikelet.number_M	vg0206401641	2	6401641	1	1.09443	0.296977	178	0.00626437	42.6649	8.32949	940.058
total.spikelet.number.per.panicle_M	vg0206401641	2	6401641	1	0.0352164	0.851359	184	0.000193	269286	117816	2619.85
filled.spikelet.number.per.panicle_M	vg0206401641	2	6401641	1	0.569425	0.451538	177	0.0032101	2709.04	334.118	1596.73
harvest.index_M	vg0206401641	2	6401641	1	1.57525	0.211397	158	0.0101715	294.712	432.095	1360.22
Green.leaf.area.ratio_D	vg0206401641	2	6401641	1	0.0107864	0.91741	171	6.46e-05	0.0642735	0.000873	-305.502
Green.2.leaf.area.ratio_D	vg0206401641	2	6401641	1	0.0558934	0.813367	195	0.000293	0.023068	0.00530912	-362.699
Green.2.leaf.area_D	vg0206401641	2	6401641	1	0.436008	0.509827	205	0.00218707	0.0322093	0.0106857	-266.772
Green.3.leaf.area.ratio_D	vg0206401641	2	6401641	1	1.19525	0.275637	201	0.0060653	1370000000	30000000	4265.24
Green.3.leaf.area_D	vg0206401641	2	6401641	1	0.0384293	0.84479	201	0.000195	0.011424	0.00592808	-396.945
Green.4.leaf.area.ratio_D	vg0206401641	2	6401641	1	1.97835	0.161206	197	0.0102038	90700000	6.30111e+06	3715.95
Green.4.leaf.area_D	vg0206401641	2	6401641	1	0.204773	0.651406	200	0.00105771	0.00029	0.00197324	-649.132
Total.leaf.area_D	vg0206401641	2	6401641	1	1.48719	0.224181	196	0.00773396	7.87847e+06	1.52471e+06	3329.59
Yellow.leaf.area_D	vg0206401641	2	6401641	1	1.1652	0.281781	195	0.00605035	17600000000	82100000	4587.49
Green.leaf.area_D	vg0206401641	2	6401641	1	0.952774	0.330275	195	0.00494551	9810000000	661045	4469.29
Biomass_CK	vg0206401641	2	6401641	1	2.37759	0.12476	197	0.0122611	2020000000	40500000	4248.11
Biomass_R	vg0206401641	2	6401641	1	2.81359	0.0950468	206	0.0138725	2711.75	310.5	1862.79
spikelet.fertility_R	vg0206401641	2	6401641	1	0.260312	0.610504	196	0.00135043	0.0651508	0.00732597	-242.5
X1000.grain.weight_R	vg0206401641	2	6401641	1	0.0414204	0.839466	64	0.000655	8.93e-07	0.0892871	25.0617
filled.spikelet.number_R	vg0206401641	2	6401641	1	0.00950549	0.922603	80	0.000113	1.21e-07	0.0120893	-114.155
yield.per.plant_R	vg0206401641	2	6401641	1	0.00568101	0.94013	79	5.32e-05	3.24e-07	0.0323748	-42.6598
total.spikelet.number_R	vg0206401641	2	6401641	1	0.071118	0.790458	82	0.000643	2.49e-07	0.0248863	-63.1603
total.spikelet.number.per.panicle_R	vg0206401641	2	6401641	1	0.0139552	0.906271	85	0.000139	2.85e-07	0.0284505	-56.2935
filled.spikelet.number.per.panicle_R	vg0206401641	2	6401641	1	0.128107	0.721465	79	0.00151818	1.7e-07	0.0170086	-89.0034
harvest.index_R	vg0206401641	2	6401641	1	0.000524	0.981821	65	6.27e-06	4.83e-07	0.0483444	-11.1086
DGPA_D	vg0206401650	2	6401650	1	1.829	0.177765	209	0.00895658	25000000000	821000000	5042.33
DGPA_R	vg0206401650	2	6401650	1	3.05303	0.0822111	197	0.0159159	4470000000	41500000	4383.19
DGPA_M	vg0206401650	2	6401650	1	0.0687415	0.793464	197	0.00036	0.00803387	0.00282552	-511.736
GPA_C	vg0206401650	2	6401650	1	1.53868	0.216305	203	0.00770565	0.000164	4.28e-05	-1330.99
GPA_D	vg0206401650	2	6401650	1	1.89058	0.170667	209	0.00929784	47000000000	884000000	5149.69
GPA_R	vg0206401650	2	6401650	1	2.81664	0.0949889	192	0.01507	1720000000	130000000	4170.3
GPA_M	vg0206401650	2	6401650	1	0.323989	0.569915	192	0.00173059	0.017158	0.00385073	-413.3
GPAR_C	vg0206401650	2	6401650	1	0.593619	0.441975	199	0.00307188	4720000000	371000000	4523.72
GPAR_D	vg0206401650	2	6401650	1	0.371666	0.542786	209	0.00181417	0.000106	0.000555	-935.283
GPAR_R	vg0206401650	2	6401650	1	0.482646	0.488164	180	0.00274935	0.11542	0.00846304	-153.171
GPAR_M	vg0206401650	2	6401650	1	0.47468	0.49177	180	0.00270198	0.113487	0.00847781	-154.883
LGPA_C	vg0206401650	2	6401650	1	4.04155	0.0457429	207	0.0199087	0.00918322	0.000527	-703.611
LGPA_D	vg0206401650	2	6401650	1	1.13553	0.287877	209	0.00558742	7230000000	208000000	4786.16
LGPA_R	vg0206401650	2	6401650	1	1.33369	0.249541	206	0.00663311	10000000000	100412	4736.46
LGPA_M	vg0206401650	2	6401650	1	0.0327752	0.856522	206	0.000162	8.46805	2.03387	797.999
shoot.dry.weight_D	vg0206401650	2	6401650	1	2.96016	0.0868937	207	0.0145761	0.01954	0.000197	-616.657
stem.dry.weight_D	vg0206401650	2	6401650	1	0.725605	0.395443	188	0.0039458	2315.94	0.0231594	1543.24
stem.fresh.weight_D	vg0206401650	2	6401650	1	0.682797	0.409673	196	0.00355684	1103.62	0.0110362	1470.3
shoot.fresh.weight_D	vg0206401650	2	6401650	1	0.42697	0.514278	196	0.00222867	5254.59	4.3187	1765.98
leaf.dry.weight_D	vg0206401650	2	6401650	1	0.504864	0.478285	189	0.00273557	8156.43	34.7275	1785.98
leaf.fresh.weight_D	vg0206401650	2	6401650	1	0.699605	0.40399	194	0.00368183	245.485	1.56037	1184.85
leaf.moisture.content_D	vg0206401650	2	6401650	1	0.596232	0.441005	193	0.00314949	399.174	4.33936	1273.81
stem.moisture.content_D	vg0206401650	2	6401650	1	0.372179	0.542606	184	0.00207853	0.0106284	0.00826517	-315.051
plant.moisture.content_D	vg0206401650	2	6401650	1	2.08358	0.150648	186	0.0113084	0.0156207	0.00188695	-478.893
fertile.panicle.dry.weight_M	vg0206401650	2	6401650	1	1.77546	0.18447	180	0.00999377	0.0123498	0.00285148	-440.253
fertile.panicle.number_M	vg0206401650	2	6401650	1	0.0213345	0.884029	195	0.000111	38.6549	18.0763	1127.43
Biomass_M	vg0206401650	2	6401650	1	0.493267	0.483347	195	0.00252647	98.4854	10.8634	1131.67
grain.length.width.ratio_M	vg0206401650	2	6401650	1	2.40611	0.122475	204	0.0120046	2679.06	8.20211	1712.22
spikelet.fertility_M	vg0206401650	2	6401650	1	2.18091	0.141337	204	0.0101963	0.534758	0.0393938	126.643
grain.length_M	vg0206401650	2	6401650	1	0.0916571	0.762431	188	0.000412	4.88e-07	0.0487761	-32.0543
grain.width_M	vg0206401650	2	6401650	1	0.391677	0.532147	204	0.00193992	2.78216	0.149059	429.978
X1000.grain.weight_M	vg0206401650	2	6401650	1	1.44616	0.230589	205	0.0067055	0.148896	0.0383688	2.10009
filled.spikelet.number_M	vg0206401650	2	6401650	1	0.601265	0.43907	196	0.00315755	56.4406	5.6296	1025.79
yield.per.plant_M	vg0206401650	2	6401650	1	0.495249	0.482599	171	0.00288742	51665	39761.2	2230.28
total.spikelet.number_M	vg0206401650	2	6401650	1	1.09443	0.296977	178	0.00626437	42.6649	8.32949	940.058
total.spikelet.number.per.panicle_M	vg0206401650	2	6401650	1	0.0352164	0.851359	184	0.000193	269286	117816	2619.85
filled.spikelet.number.per.panicle_M	vg0206401650	2	6401650	1	0.569425	0.451538	177	0.0032101	2709.04	334.118	1596.73
harvest.index_M	vg0206401650	2	6401650	1	1.57525	0.211397	158	0.0101715	294.712	432.095	1360.22
Green.leaf.area.ratio_D	vg0206401650	2	6401650	1	0.0107864	0.91741	171	6.46e-05	0.0642735	0.000873	-305.502
Green.2.leaf.area.ratio_D	vg0206401650	2	6401650	1	0.0558934	0.813367	195	0.000293	0.023068	0.00530912	-362.699
Green.2.leaf.area_D	vg0206401650	2	6401650	1	0.436008	0.509827	205	0.00218707	0.0322093	0.0106857	-266.772
Green.3.leaf.area.ratio_D	vg0206401650	2	6401650	1	1.19525	0.275637	201	0.0060653	1370000000	30000000	4265.24
Green.3.leaf.area_D	vg0206401650	2	6401650	1	0.0384293	0.84479	201	0.000195	0.011424	0.00592808	-396.945
Green.4.leaf.area.ratio_D	vg0206401650	2	6401650	1	1.97835	0.161206	197	0.0102038	90700000	6.30111e+06	3715.95
Green.4.leaf.area_D	vg0206401650	2	6401650	1	0.204773	0.651406	200	0.00105771	0.00029	0.00197324	-649.132
Total.leaf.area_D	vg0206401650	2	6401650	1	1.48719	0.224181	196	0.00773396	7.87847e+06	1.52471e+06	3329.59
Yellow.leaf.area_D	vg0206401650	2	6401650	1	1.1652	0.281781	195	0.00605035	17600000000	82100000	4587.49
Green.leaf.area_D	vg0206401650	2	6401650	1	0.952774	0.330275	195	0.00494551	9810000000	661045	4469.29
Biomass_CK	vg0206401650	2	6401650	1	2.37759	0.12476	197	0.0122611	2020000000	40500000	4248.11
Biomass_R	vg0206401650	2	6401650	1	2.81359	0.0950468	206	0.0138725	2711.75	310.5	1862.79
spikelet.fertility_R	vg0206401650	2	6401650	1	0.260312	0.610504	196	0.00135043	0.0651508	0.00732597	-242.5
X1000.grain.weight_R	vg0206401650	2	6401650	1	0.0414204	0.839466	64	0.000655	8.93e-07	0.0892871	25.0617
filled.spikelet.number_R	vg0206401650	2	6401650	1	0.00950549	0.922603	80	0.000113	1.21e-07	0.0120893	-114.155
yield.per.plant_R	vg0206401650	2	6401650	1	0.00568101	0.94013	79	5.32e-05	3.24e-07	0.0323748	-42.6598
total.spikelet.number_R	vg0206401650	2	6401650	1	0.071118	0.790458	82	0.000643	2.49e-07	0.0248863	-63.1603
total.spikelet.number.per.panicle_R	vg0206401650	2	6401650	1	0.0139552	0.906271	85	0.000139	2.85e-07	0.0284505	-56.2935
filled.spikelet.number.per.panicle_R	vg0206401650	2	6401650	1	0.128107	0.721465	79	0.00151818	1.7e-07	0.0170086	-89.0034
harvest.index_R	vg0206401650	2	6401650	1	0.000524	0.981821	65	6.27e-06	4.83e-07	0.0483444	-11.1086
DGPA_D	vg0206401670	2	6401670	1	1.829	0.177765	209	0.00895658	25000000000	821000000	5042.33
DGPA_R	vg0206401670	2	6401670	1	3.05303	0.0822111	197	0.0159159	4470000000	41500000	4383.19
DGPA_M	vg0206401670	2	6401670	1	0.0687415	0.793464	197	0.00036	0.00803387	0.00282552	-511.736
GPA_C	vg0206401670	2	6401670	1	1.53868	0.216305	203	0.00770565	0.000164	4.28e-05	-1330.99
GPA_D	vg0206401670	2	6401670	1	1.89058	0.170667	209	0.00929784	47000000000	884000000	5149.69
GPA_R	vg0206401670	2	6401670	1	2.81664	0.0949889	192	0.01507	1720000000	130000000	4170.3
GPA_M	vg0206401670	2	6401670	1	0.323989	0.569915	192	0.00173059	0.017158	0.00385073	-413.3
GPAR_C	vg0206401670	2	6401670	1	0.593619	0.441975	199	0.00307188	4720000000	371000000	4523.72
GPAR_D	vg0206401670	2	6401670	1	0.371666	0.542786	209	0.00181417	0.000106	0.000555	-935.283
GPAR_R	vg0206401670	2	6401670	1	0.482646	0.488164	180	0.00274935	0.11542	0.00846304	-153.171
GPAR_M	vg0206401670	2	6401670	1	0.47468	0.49177	180	0.00270198	0.113487	0.00847781	-154.883
LGPA_C	vg0206401670	2	6401670	1	4.04155	0.0457429	207	0.0199087	0.00918322	0.000527	-703.611
LGPA_D	vg0206401670	2	6401670	1	1.13553	0.287877	209	0.00558742	7230000000	208000000	4786.16
LGPA_R	vg0206401670	2	6401670	1	1.33369	0.249541	206	0.00663311	10000000000	100412	4736.46
LGPA_M	vg0206401670	2	6401670	1	0.0327752	0.856522	206	0.000162	8.46805	2.03387	797.999
shoot.dry.weight_D	vg0206401670	2	6401670	1	2.96016	0.0868937	207	0.0145761	0.01954	0.000197	-616.657
stem.dry.weight_D	vg0206401670	2	6401670	1	0.725605	0.395443	188	0.0039458	2315.94	0.0231594	1543.24
stem.fresh.weight_D	vg0206401670	2	6401670	1	0.682797	0.409673	196	0.00355684	1103.62	0.0110362	1470.3
shoot.fresh.weight_D	vg0206401670	2	6401670	1	0.42697	0.514278	196	0.00222867	5254.59	4.3187	1765.98
leaf.dry.weight_D	vg0206401670	2	6401670	1	0.504864	0.478285	189	0.00273557	8156.43	34.7275	1785.98
leaf.fresh.weight_D	vg0206401670	2	6401670	1	0.699605	0.40399	194	0.00368183	245.485	1.56037	1184.85
leaf.moisture.content_D	vg0206401670	2	6401670	1	0.596232	0.441005	193	0.00314949	399.174	4.33936	1273.81
stem.moisture.content_D	vg0206401670	2	6401670	1	0.372179	0.542606	184	0.00207853	0.0106284	0.00826517	-315.051
plant.moisture.content_D	vg0206401670	2	6401670	1	2.08358	0.150648	186	0.0113084	0.0156207	0.00188695	-478.893
fertile.panicle.dry.weight_M	vg0206401670	2	6401670	1	1.77546	0.18447	180	0.00999377	0.0123498	0.00285148	-440.253
fertile.panicle.number_M	vg0206401670	2	6401670	1	0.0213345	0.884029	195	0.000111	38.6549	18.0763	1127.43
Biomass_M	vg0206401670	2	6401670	1	0.493267	0.483347	195	0.00252647	98.4854	10.8634	1131.67
grain.length.width.ratio_M	vg0206401670	2	6401670	1	2.40611	0.122475	204	0.0120046	2679.06	8.20211	1712.22
spikelet.fertility_M	vg0206401670	2	6401670	1	2.18091	0.141337	204	0.0101963	0.534758	0.0393938	126.643
grain.length_M	vg0206401670	2	6401670	1	0.0916571	0.762431	188	0.000412	4.88e-07	0.0487761	-32.0543
grain.width_M	vg0206401670	2	6401670	1	0.391677	0.532147	204	0.00193992	2.78216	0.149059	429.978
X1000.grain.weight_M	vg0206401670	2	6401670	1	1.44616	0.230589	205	0.0067055	0.148896	0.0383688	2.10009
filled.spikelet.number_M	vg0206401670	2	6401670	1	0.601265	0.43907	196	0.00315755	56.4406	5.6296	1025.79
yield.per.plant_M	vg0206401670	2	6401670	1	0.495249	0.482599	171	0.00288742	51665	39761.2	2230.28
total.spikelet.number_M	vg0206401670	2	6401670	1	1.09443	0.296977	178	0.00626437	42.6649	8.32949	940.058
total.spikelet.number.per.panicle_M	vg0206401670	2	6401670	1	0.0352164	0.851359	184	0.000193	269286	117816	2619.85
filled.spikelet.number.per.panicle_M	vg0206401670	2	6401670	1	0.569425	0.451538	177	0.0032101	2709.04	334.118	1596.73
harvest.index_M	vg0206401670	2	6401670	1	1.57525	0.211397	158	0.0101715	294.712	432.095	1360.22
Green.leaf.area.ratio_D	vg0206401670	2	6401670	1	0.0107864	0.91741	171	6.46e-05	0.0642735	0.000873	-305.502
Green.2.leaf.area.ratio_D	vg0206401670	2	6401670	1	0.0558934	0.813367	195	0.000293	0.023068	0.00530912	-362.699
Green.2.leaf.area_D	vg0206401670	2	6401670	1	0.436008	0.509827	205	0.00218707	0.0322093	0.0106857	-266.772
Green.3.leaf.area.ratio_D	vg0206401670	2	6401670	1	1.19525	0.275637	201	0.0060653	1370000000	30000000	4265.24
Green.3.leaf.area_D	vg0206401670	2	6401670	1	0.0384293	0.84479	201	0.000195	0.011424	0.00592808	-396.945
Green.4.leaf.area.ratio_D	vg0206401670	2	6401670	1	1.97835	0.161206	197	0.0102038	90700000	6.30111e+06	3715.95
Green.4.leaf.area_D	vg0206401670	2	6401670	1	0.204773	0.651406	200	0.00105771	0.00029	0.00197324	-649.132
Total.leaf.area_D	vg0206401670	2	6401670	1	1.48719	0.224181	196	0.00773396	7.87847e+06	1.52471e+06	3329.59
Yellow.leaf.area_D	vg0206401670	2	6401670	1	1.1652	0.281781	195	0.00605035	17600000000	82100000	4587.49
Green.leaf.area_D	vg0206401670	2	6401670	1	0.952774	0.330275	195	0.00494551	9810000000	661045	4469.29
Biomass_CK	vg0206401670	2	6401670	1	2.37759	0.12476	197	0.0122611	2020000000	40500000	4248.11
Biomass_R	vg0206401670	2	6401670	1	2.81359	0.0950468	206	0.0138725	2711.75	310.5	1862.79
spikelet.fertility_R	vg0206401670	2	6401670	1	0.260312	0.610504	196	0.00135043	0.0651508	0.00732597	-242.5
X1000.grain.weight_R	vg0206401670	2	6401670	1	0.0414204	0.839466	64	0.000655	8.93e-07	0.0892871	25.0617
filled.spikelet.number_R	vg0206401670	2	6401670	1	0.00950549	0.922603	80	0.000113	1.21e-07	0.0120893	-114.155
yield.per.plant_R	vg0206401670	2	6401670	1	0.00568101	0.94013	79	5.32e-05	3.24e-07	0.0323748	-42.6598
total.spikelet.number_R	vg0206401670	2	6401670	1	0.071118	0.790458	82	0.000643	2.49e-07	0.0248863	-63.1603
total.spikelet.number.per.panicle_R	vg0206401670	2	6401670	1	0.0139552	0.906271	85	0.000139	2.85e-07	0.0284505	-56.2935
filled.spikelet.number.per.panicle_R	vg0206401670	2	6401670	1	0.128107	0.721465	79	0.00151818	1.7e-07	0.0170086	-89.0034
harvest.index_R	vg0206401670	2	6401670	1	0.000524	0.981821	65	6.27e-06	4.83e-07	0.0483444	-11.1086
DGPA_D	vg0206401748	2	6401748	1	1.829	0.177765	209	0.00895658	25000000000	821000000	5042.33
DGPA_R	vg0206401748	2	6401748	1	3.05303	0.0822111	197	0.0159159	4470000000	41500000	4383.19
DGPA_M	vg0206401748	2	6401748	1	0.0687415	0.793464	197	0.00036	0.00803387	0.00282552	-511.736
GPA_C	vg0206401748	2	6401748	1	1.53868	0.216305	203	0.00770565	0.000164	4.28e-05	-1330.99
GPA_D	vg0206401748	2	6401748	1	1.89058	0.170667	209	0.00929784	47000000000	884000000	5149.69
GPA_R	vg0206401748	2	6401748	1	2.81664	0.0949889	192	0.01507	1720000000	130000000	4170.3
GPA_M	vg0206401748	2	6401748	1	0.323989	0.569915	192	0.00173059	0.017158	0.00385073	-413.3
GPAR_C	vg0206401748	2	6401748	1	0.593619	0.441975	199	0.00307188	4720000000	371000000	4523.72
GPAR_D	vg0206401748	2	6401748	1	0.371666	0.542786	209	0.00181417	0.000106	0.000555	-935.283
GPAR_R	vg0206401748	2	6401748	1	0.482646	0.488164	180	0.00274935	0.11542	0.00846304	-153.171
GPAR_M	vg0206401748	2	6401748	1	0.47468	0.49177	180	0.00270198	0.113487	0.00847781	-154.883
LGPA_C	vg0206401748	2	6401748	1	4.04155	0.0457429	207	0.0199087	0.00918322	0.000527	-703.611
LGPA_D	vg0206401748	2	6401748	1	1.13553	0.287877	209	0.00558742	7230000000	208000000	4786.16
LGPA_R	vg0206401748	2	6401748	1	1.33369	0.249541	206	0.00663311	10000000000	100412	4736.46
LGPA_M	vg0206401748	2	6401748	1	0.0327752	0.856522	206	0.000162	8.46805	2.03387	797.999
shoot.dry.weight_D	vg0206401748	2	6401748	1	2.96016	0.0868937	207	0.0145761	0.01954	0.000197	-616.657
stem.dry.weight_D	vg0206401748	2	6401748	1	0.725605	0.395443	188	0.0039458	2315.94	0.0231594	1543.24
stem.fresh.weight_D	vg0206401748	2	6401748	1	0.682797	0.409673	196	0.00355684	1103.62	0.0110362	1470.3
shoot.fresh.weight_D	vg0206401748	2	6401748	1	0.42697	0.514278	196	0.00222867	5254.59	4.3187	1765.98
leaf.dry.weight_D	vg0206401748	2	6401748	1	0.504864	0.478285	189	0.00273557	8156.43	34.7275	1785.98
leaf.fresh.weight_D	vg0206401748	2	6401748	1	0.699605	0.40399	194	0.00368183	245.485	1.56037	1184.85
leaf.moisture.content_D	vg0206401748	2	6401748	1	0.596232	0.441005	193	0.00314949	399.174	4.33936	1273.81
stem.moisture.content_D	vg0206401748	2	6401748	1	0.372179	0.542606	184	0.00207853	0.0106284	0.00826517	-315.051
plant.moisture.content_D	vg0206401748	2	6401748	1	2.08358	0.150648	186	0.0113084	0.0156207	0.00188695	-478.893
fertile.panicle.dry.weight_M	vg0206401748	2	6401748	1	1.77546	0.18447	180	0.00999377	0.0123498	0.00285148	-440.253
fertile.panicle.number_M	vg0206401748	2	6401748	1	0.0213345	0.884029	195	0.000111	38.6549	18.0763	1127.43
Biomass_M	vg0206401748	2	6401748	1	0.493267	0.483347	195	0.00252647	98.4854	10.8634	1131.67
grain.length.width.ratio_M	vg0206401748	2	6401748	1	2.40611	0.122475	204	0.0120046	2679.06	8.20211	1712.22
spikelet.fertility_M	vg0206401748	2	6401748	1	2.18091	0.141337	204	0.0101963	0.534758	0.0393938	126.643
grain.length_M	vg0206401748	2	6401748	1	0.0916571	0.762431	188	0.000412	4.88e-07	0.0487761	-32.0543
grain.width_M	vg0206401748	2	6401748	1	0.391677	0.532147	204	0.00193992	2.78216	0.149059	429.978
X1000.grain.weight_M	vg0206401748	2	6401748	1	1.44616	0.230589	205	0.0067055	0.148896	0.0383688	2.10009
filled.spikelet.number_M	vg0206401748	2	6401748	1	0.601265	0.43907	196	0.00315755	56.4406	5.6296	1025.79
yield.per.plant_M	vg0206401748	2	6401748	1	0.495249	0.482599	171	0.00288742	51665	39761.2	2230.28
total.spikelet.number_M	vg0206401748	2	6401748	1	1.09443	0.296977	178	0.00626437	42.6649	8.32949	940.058
total.spikelet.number.per.panicle_M	vg0206401748	2	6401748	1	0.0352164	0.851359	184	0.000193	269286	117816	2619.85
filled.spikelet.number.per.panicle_M	vg0206401748	2	6401748	1	0.569425	0.451538	177	0.0032101	2709.04	334.118	1596.73
harvest.index_M	vg0206401748	2	6401748	1	1.57525	0.211397	158	0.0101715	294.712	432.095	1360.22
Green.leaf.area.ratio_D	vg0206401748	2	6401748	1	0.0107864	0.91741	171	6.46e-05	0.0642735	0.000873	-305.502
Green.2.leaf.area.ratio_D	vg0206401748	2	6401748	1	0.0558934	0.813367	195	0.000293	0.023068	0.00530912	-362.699
Green.2.leaf.area_D	vg0206401748	2	6401748	1	0.436008	0.509827	205	0.00218707	0.0322093	0.0106857	-266.772
Green.3.leaf.area.ratio_D	vg0206401748	2	6401748	1	1.19525	0.275637	201	0.0060653	1370000000	30000000	4265.24
Green.3.leaf.area_D	vg0206401748	2	6401748	1	0.0384293	0.84479	201	0.000195	0.011424	0.00592808	-396.945
Green.4.leaf.area.ratio_D	vg0206401748	2	6401748	1	1.97835	0.161206	197	0.0102038	90700000	6.30111e+06	3715.95
Green.4.leaf.area_D	vg0206401748	2	6401748	1	0.204773	0.651406	200	0.00105771	0.00029	0.00197324	-649.132
Total.leaf.area_D	vg0206401748	2	6401748	1	1.48719	0.224181	196	0.00773396	7.87847e+06	1.52471e+06	3329.59
Yellow.leaf.area_D	vg0206401748	2	6401748	1	1.1652	0.281781	195	0.00605035	17600000000	82100000	4587.49
Green.leaf.area_D	vg0206401748	2	6401748	1	0.952774	0.330275	195	0.00494551	9810000000	661045	4469.29
Biomass_CK	vg0206401748	2	6401748	1	2.37759	0.12476	197	0.0122611	2020000000	40500000	4248.11
Biomass_R	vg0206401748	2	6401748	1	2.81359	0.0950468	206	0.0138725	2711.75	310.5	1862.79
spikelet.fertility_R	vg0206401748	2	6401748	1	0.260312	0.610504	196	0.00135043	0.0651508	0.00732597	-242.5
X1000.grain.weight_R	vg0206401748	2	6401748	1	0.0414204	0.839466	64	0.000655	8.93e-07	0.0892871	25.0617
filled.spikelet.number_R	vg0206401748	2	6401748	1	0.00950549	0.922603	80	0.000113	1.21e-07	0.0120893	-114.155
yield.per.plant_R	vg0206401748	2	6401748	1	0.00568101	0.94013	79	5.32e-05	3.24e-07	0.0323748	-42.6598
total.spikelet.number_R	vg0206401748	2	6401748	1	0.071118	0.790458	82	0.000643	2.49e-07	0.0248863	-63.1603
total.spikelet.number.per.panicle_R	vg0206401748	2	6401748	1	0.0139552	0.906271	85	0.000139	2.85e-07	0.0284505	-56.2935
filled.spikelet.number.per.panicle_R	vg0206401748	2	6401748	1	0.128107	0.721465	79	0.00151818	1.7e-07	0.0170086	-89.0034
harvest.index_R	vg0206401748	2	6401748	1	0.000524	0.981821	65	6.27e-06	4.83e-07	0.0483444	-11.1086
DGPA_D	vg0206401749	2	6401749	1	2.37349	0.125066	199	0.0123803	25000000000	821000000	5042.33
DGPA_R	vg0206401749	2	6401749	1	0.306649	0.580431	188	0.0016744	4470000000	41500000	4383.19
DGPA_M	vg0206401749	2	6401749	1	0.234681	0.628664	188	0.00125005	0.00803387	0.00282552	-511.736
GPA_C	vg0206401749	2	6401749	1	0.58932	0.443661	193	0.00312632	0.000164	4.28e-05	-1330.99
GPA_D	vg0206401749	2	6401749	1	1.81261	0.179791	199	0.00942269	47000000000	884000000	5149.69
GPA_R	vg0206401749	2	6401749	1	0.24188	0.623461	185	0.00133732	1720000000	130000000	4170.3
GPA_M	vg0206401749	2	6401749	1	12.332	0.000565	185	0.0676692	0.017158	0.00385073	-413.3
GPAR_C	vg0206401749	2	6401749	1	0.539011	0.463788	190	0.00298274	4720000000	371000000	4523.72
GPAR_D	vg0206401749	2	6401749	1	0.478079	0.490133	199	0.00233959	0.000106	0.000555	-935.283
GPAR_R	vg0206401749	2	6401749	1	12.4641	0.000539	172	0.0722679	0.11542	0.00846304	-153.171
GPAR_M	vg0206401749	2	6401749	1	13.2196	0.00037	172	0.076605	0.113487	0.00847781	-154.883
LGPA_C	vg0206401749	2	6401749	1	0.466107	0.49562	197	0.0025626	0.00918322	0.000527	-703.611
LGPA_D	vg0206401749	2	6401749	1	0.152505	0.696588	199	0.000766	7230000000	208000000	4786.16
LGPA_R	vg0206401749	2	6401749	1	2.79162	0.0964134	197	0.0142663	10000000000	100412	4736.46
LGPA_M	vg0206401749	2	6401749	1	0.0115048	0.914696	197	5.73e-05	8.46805	2.03387	797.999
shoot.dry.weight_D	vg0206401749	2	6401749	1	0.332371	0.564952	197	0.00176844	0.01954	0.000197	-616.657
stem.dry.weight_D	vg0206401749	2	6401749	1	0.138165	0.710569	180	0.000781	2315.94	0.0231594	1543.24
stem.fresh.weight_D	vg0206401749	2	6401749	1	0.0605143	0.805965	188	0.000327	1103.62	0.0110362	1470.3
shoot.fresh.weight_D	vg0206401749	2	6401749	1	0.0383542	0.844954	188	0.000208	5254.59	4.3187	1765.98
leaf.dry.weight_D	vg0206401749	2	6401749	1	0.0450172	0.832222	181	0.000254	8156.43	34.7275	1785.98
leaf.fresh.weight_D	vg0206401749	2	6401749	1	0.21879	0.640536	186	0.00120119	245.485	1.56037	1184.85
leaf.moisture.content_D	vg0206401749	2	6401749	1	0.00833161	0.927375	185	4.62e-05	399.174	4.33936	1273.81
stem.moisture.content_D	vg0206401749	2	6401749	1	5.6211	0.0188787	176	0.0320287	0.0106284	0.00826517	-315.051
plant.moisture.content_D	vg0206401749	2	6401749	1	2.65832	0.104861	178	0.0160839	0.0156207	0.00188695	-478.893
fertile.panicle.dry.weight_M	vg0206401749	2	6401749	1	2.50936	0.115098	172	0.0154873	0.0123498	0.00285148	-440.253
fertile.panicle.number_M	vg0206401749	2	6401749	1	0.867916	0.352795	186	0.00463969	38.6549	18.0763	1127.43
Biomass_M	vg0206401749	2	6401749	1	0.254422	0.614606	185	0.00135333	98.4854	10.8634	1131.67
grain.length.width.ratio_M	vg0206401749	2	6401749	1	0.0776534	0.780813	194	0.000414	2679.06	8.20211	1712.22
spikelet.fertility_M	vg0206401749	2	6401749	1	1.27772	0.259778	194	0.00618713	0.534758	0.0393938	126.643
grain.length_M	vg0206401749	2	6401749	1	0.313259	0.576424	178	0.00149408	4.88e-07	0.0487761	-32.0543
grain.width_M	vg0206401749	2	6401749	1	1.4487	0.230267	194	0.00743105	2.78216	0.149059	429.978
X1000.grain.weight_M	vg0206401749	2	6401749	1	0.00356124	0.952477	195	1.76e-05	0.148896	0.0383688	2.10009
filled.spikelet.number_M	vg0206401749	2	6401749	1	0.652894	0.420159	186	0.00354109	56.4406	5.6296	1025.79
yield.per.plant_M	vg0206401749	2	6401749	1	2.70029	0.10237	162	0.0165748	51665	39761.2	2230.28
total.spikelet.number_M	vg0206401749	2	6401749	1	0.0642677	0.800195	170	0.000384	42.6649	8.32949	940.058
total.spikelet.number.per.panicle_M	vg0206401749	2	6401749	1	3.62534	0.0586358	174	0.021017	269286	117816	2619.85
filled.spikelet.number.per.panicle_M	vg0206401749	2	6401749	1	1.43363	0.232955	167	0.00835362	2709.04	334.118	1596.73
harvest.index_M	vg0206401749	2	6401749	1	0.155767	0.69368	149	0.00101973	294.712	432.095	1360.22
Green.leaf.area.ratio_D	vg0206401749	2	6401749	1	0.575706	0.449153	163	0.00354052	0.0642735	0.000873	-305.502
Green.2.leaf.area.ratio_D	vg0206401749	2	6401749	1	1.49641	0.222842	186	0.00817629	0.023068	0.00530912	-362.699
Green.2.leaf.area_D	vg0206401749	2	6401749	1	4.77881	0.0300541	195	0.0242148	0.0322093	0.0106857	-266.772
Green.3.leaf.area.ratio_D	vg0206401749	2	6401749	1	0.79223	0.374589	192	0.00423894	1370000000	30000000	4265.24
Green.3.leaf.area_D	vg0206401749	2	6401749	1	9.42464	0.00246687	191	0.0483228	0.011424	0.00592808	-396.945
Green.4.leaf.area.ratio_D	vg0206401749	2	6401749	1	5.44148	0.0207759	187	0.0290241	90700000	6.30111e+06	3715.95
Green.4.leaf.area_D	vg0206401749	2	6401749	1	0.691192	0.406849	190	0.00358816	0.00029	0.00197324	-649.132
Total.leaf.area_D	vg0206401749	2	6401749	1	1.98871	0.160211	187	0.0106121	7.87847e+06	1.52471e+06	3329.59
Yellow.leaf.area_D	vg0206401749	2	6401749	1	0.0116015	0.914346	187	6.23e-05	17600000000	82100000	4587.49
Green.leaf.area_D	vg0206401749	2	6401749	1	0.921561	0.33836	187	0.00491762	9810000000	661045	4469.29
Biomass_CK	vg0206401749	2	6401749	1	0.010557	0.918278	188	5.78e-05	2020000000	40500000	4248.11
Biomass_R	vg0206401749	2	6401749	1	2.92155	0.089054	196	0.0153097	2711.75	310.5	1862.79
spikelet.fertility_R	vg0206401749	2	6401749	1	1.09998	0.295693	186	0.00601521	0.0651508	0.00732597	-242.5
X1000.grain.weight_R	vg0206401749	2	6401749	1	0.0210534	0.885194	60	0.000351	8.93e-07	0.0892871	25.0617
filled.spikelet.number_R	vg0206401749	2	6401749	1	0.0207324	0.885949	74	0.000258	1.21e-07	0.0120893	-114.155
yield.per.plant_R	vg0206401749	2	6401749	1	0.381034	0.539241	72	0.0042474	3.24e-07	0.0323748	-42.6598
total.spikelet.number_R	vg0206401749	2	6401749	1	0.352083	0.554905	76	0.00348251	2.49e-07	0.0248863	-63.1603
total.spikelet.number.per.panicle_R	vg0206401749	2	6401749	1	2.01331	0.160363	78	0.0213653	2.85e-07	0.0284505	-56.2935
filled.spikelet.number.per.panicle_R	vg0206401749	2	6401749	1	0.0900031	0.765145	72	0.00115714	1.7e-07	0.0170086	-89.0034
harvest.index_R	vg0206401749	2	6401749	1	0.901633	0.346822	59	0.0129933	4.83e-07	0.0483444	-11.1086
DGPA_D	vg0206401751	2	6401751	1	1.829	0.177765	209	0.00895658	25000000000	821000000	5042.33
DGPA_R	vg0206401751	2	6401751	1	3.05303	0.0822111	197	0.0159159	4470000000	41500000	4383.19
DGPA_M	vg0206401751	2	6401751	1	0.0687415	0.793464	197	0.00036	0.00803387	0.00282552	-511.736
GPA_C	vg0206401751	2	6401751	1	1.53868	0.216305	203	0.00770565	0.000164	4.28e-05	-1330.99
GPA_D	vg0206401751	2	6401751	1	1.89058	0.170667	209	0.00929784	47000000000	884000000	5149.69
GPA_R	vg0206401751	2	6401751	1	2.81664	0.0949889	192	0.01507	1720000000	130000000	4170.3
GPA_M	vg0206401751	2	6401751	1	0.323989	0.569915	192	0.00173059	0.017158	0.00385073	-413.3
GPAR_C	vg0206401751	2	6401751	1	0.593619	0.441975	199	0.00307188	4720000000	371000000	4523.72
GPAR_D	vg0206401751	2	6401751	1	0.371666	0.542786	209	0.00181417	0.000106	0.000555	-935.283
GPAR_R	vg0206401751	2	6401751	1	0.482646	0.488164	180	0.00274935	0.11542	0.00846304	-153.171
GPAR_M	vg0206401751	2	6401751	1	0.47468	0.49177	180	0.00270198	0.113487	0.00847781	-154.883
LGPA_C	vg0206401751	2	6401751	1	4.04155	0.0457429	207	0.0199087	0.00918322	0.000527	-703.611
LGPA_D	vg0206401751	2	6401751	1	1.13553	0.287877	209	0.00558742	7230000000	208000000	4786.16
LGPA_R	vg0206401751	2	6401751	1	1.33369	0.249541	206	0.00663311	10000000000	100412	4736.46
LGPA_M	vg0206401751	2	6401751	1	0.0327752	0.856522	206	0.000162	8.46805	2.03387	797.999
shoot.dry.weight_D	vg0206401751	2	6401751	1	2.96016	0.0868937	207	0.0145761	0.01954	0.000197	-616.657
stem.dry.weight_D	vg0206401751	2	6401751	1	0.725605	0.395443	188	0.0039458	2315.94	0.0231594	1543.24
stem.fresh.weight_D	vg0206401751	2	6401751	1	0.682797	0.409673	196	0.00355684	1103.62	0.0110362	1470.3
shoot.fresh.weight_D	vg0206401751	2	6401751	1	0.42697	0.514278	196	0.00222867	5254.59	4.3187	1765.98
leaf.dry.weight_D	vg0206401751	2	6401751	1	0.504864	0.478285	189	0.00273557	8156.43	34.7275	1785.98
leaf.fresh.weight_D	vg0206401751	2	6401751	1	0.699605	0.40399	194	0.00368183	245.485	1.56037	1184.85
leaf.moisture.content_D	vg0206401751	2	6401751	1	0.596232	0.441005	193	0.00314949	399.174	4.33936	1273.81
stem.moisture.content_D	vg0206401751	2	6401751	1	0.372179	0.542606	184	0.00207853	0.0106284	0.00826517	-315.051
plant.moisture.content_D	vg0206401751	2	6401751	1	2.08358	0.150648	186	0.0113084	0.0156207	0.00188695	-478.893
fertile.panicle.dry.weight_M	vg0206401751	2	6401751	1	1.77546	0.18447	180	0.00999377	0.0123498	0.00285148	-440.253
fertile.panicle.number_M	vg0206401751	2	6401751	1	0.0213345	0.884029	195	0.000111	38.6549	18.0763	1127.43
Biomass_M	vg0206401751	2	6401751	1	0.493267	0.483347	195	0.00252647	98.4854	10.8634	1131.67
grain.length.width.ratio_M	vg0206401751	2	6401751	1	2.40611	0.122475	204	0.0120046	2679.06	8.20211	1712.22
spikelet.fertility_M	vg0206401751	2	6401751	1	2.18091	0.141337	204	0.0101963	0.534758	0.0393938	126.643
grain.length_M	vg0206401751	2	6401751	1	0.0916571	0.762431	188	0.000412	4.88e-07	0.0487761	-32.0543
grain.width_M	vg0206401751	2	6401751	1	0.391677	0.532147	204	0.00193992	2.78216	0.149059	429.978
X1000.grain.weight_M	vg0206401751	2	6401751	1	1.44616	0.230589	205	0.0067055	0.148896	0.0383688	2.10009
filled.spikelet.number_M	vg0206401751	2	6401751	1	0.601265	0.43907	196	0.00315755	56.4406	5.6296	1025.79
yield.per.plant_M	vg0206401751	2	6401751	1	0.495249	0.482599	171	0.00288742	51665	39761.2	2230.28
total.spikelet.number_M	vg0206401751	2	6401751	1	1.09443	0.296977	178	0.00626437	42.6649	8.32949	940.058
total.spikelet.number.per.panicle_M	vg0206401751	2	6401751	1	0.0352164	0.851359	184	0.000193	269286	117816	2619.85
filled.spikelet.number.per.panicle_M	vg0206401751	2	6401751	1	0.569425	0.451538	177	0.0032101	2709.04	334.118	1596.73
harvest.index_M	vg0206401751	2	6401751	1	1.57525	0.211397	158	0.0101715	294.712	432.095	1360.22
Green.leaf.area.ratio_D	vg0206401751	2	6401751	1	0.0107864	0.91741	171	6.46e-05	0.0642735	0.000873	-305.502
Green.2.leaf.area.ratio_D	vg0206401751	2	6401751	1	0.0558934	0.813367	195	0.000293	0.023068	0.00530912	-362.699
Green.2.leaf.area_D	vg0206401751	2	6401751	1	0.436008	0.509827	205	0.00218707	0.0322093	0.0106857	-266.772
Green.3.leaf.area.ratio_D	vg0206401751	2	6401751	1	1.19525	0.275637	201	0.0060653	1370000000	30000000	4265.24
Green.3.leaf.area_D	vg0206401751	2	6401751	1	0.0384293	0.84479	201	0.000195	0.011424	0.00592808	-396.945
Green.4.leaf.area.ratio_D	vg0206401751	2	6401751	1	1.97835	0.161206	197	0.0102038	90700000	6.30111e+06	3715.95
Green.4.leaf.area_D	vg0206401751	2	6401751	1	0.204773	0.651406	200	0.00105771	0.00029	0.00197324	-649.132
Total.leaf.area_D	vg0206401751	2	6401751	1	1.48719	0.224181	196	0.00773396	7.87847e+06	1.52471e+06	3329.59
Yellow.leaf.area_D	vg0206401751	2	6401751	1	1.1652	0.281781	195	0.00605035	17600000000	82100000	4587.49
Green.leaf.area_D	vg0206401751	2	6401751	1	0.952774	0.330275	195	0.00494551	9810000000	661045	4469.29
Biomass_CK	vg0206401751	2	6401751	1	2.37759	0.12476	197	0.0122611	2020000000	40500000	4248.11
Biomass_R	vg0206401751	2	6401751	1	2.81359	0.0950468	206	0.0138725	2711.75	310.5	1862.79
spikelet.fertility_R	vg0206401751	2	6401751	1	0.260312	0.610504	196	0.00135043	0.0651508	0.00732597	-242.5
X1000.grain.weight_R	vg0206401751	2	6401751	1	0.0414204	0.839466	64	0.000655	8.93e-07	0.0892871	25.0617
filled.spikelet.number_R	vg0206401751	2	6401751	1	0.00950549	0.922603	80	0.000113	1.21e-07	0.0120893	-114.155
yield.per.plant_R	vg0206401751	2	6401751	1	0.00568101	0.94013	79	5.32e-05	3.24e-07	0.0323748	-42.6598
total.spikelet.number_R	vg0206401751	2	6401751	1	0.071118	0.790458	82	0.000643	2.49e-07	0.0248863	-63.1603
total.spikelet.number.per.panicle_R	vg0206401751	2	6401751	1	0.0139552	0.906271	85	0.000139	2.85e-07	0.0284505	-56.2935
filled.spikelet.number.per.panicle_R	vg0206401751	2	6401751	1	0.128107	0.721465	79	0.00151818	1.7e-07	0.0170086	-89.0034
harvest.index_R	vg0206401751	2	6401751	1	0.000524	0.981821	65	6.27e-06	4.83e-07	0.0483444	-11.1086
DGPA_D	vg0206401763	2	6401763	1	1.829	0.177765	209	0.00895658	25000000000	821000000	5042.33
DGPA_R	vg0206401763	2	6401763	1	3.05303	0.0822111	197	0.0159159	4470000000	41500000	4383.19
DGPA_M	vg0206401763	2	6401763	1	0.0687415	0.793464	197	0.00036	0.00803387	0.00282552	-511.736
GPA_C	vg0206401763	2	6401763	1	1.53868	0.216305	203	0.00770565	0.000164	4.28e-05	-1330.99
GPA_D	vg0206401763	2	6401763	1	1.89058	0.170667	209	0.00929784	47000000000	884000000	5149.69
GPA_R	vg0206401763	2	6401763	1	2.81664	0.0949889	192	0.01507	1720000000	130000000	4170.3
GPA_M	vg0206401763	2	6401763	1	0.323989	0.569915	192	0.00173059	0.017158	0.00385073	-413.3
GPAR_C	vg0206401763	2	6401763	1	0.593619	0.441975	199	0.00307188	4720000000	371000000	4523.72
GPAR_D	vg0206401763	2	6401763	1	0.371666	0.542786	209	0.00181417	0.000106	0.000555	-935.283
GPAR_R	vg0206401763	2	6401763	1	0.482646	0.488164	180	0.00274935	0.11542	0.00846304	-153.171
GPAR_M	vg0206401763	2	6401763	1	0.47468	0.49177	180	0.00270198	0.113487	0.00847781	-154.883
LGPA_C	vg0206401763	2	6401763	1	4.04155	0.0457429	207	0.0199087	0.00918322	0.000527	-703.611
LGPA_D	vg0206401763	2	6401763	1	1.13553	0.287877	209	0.00558742	7230000000	208000000	4786.16
LGPA_R	vg0206401763	2	6401763	1	1.33369	0.249541	206	0.00663311	10000000000	100412	4736.46
LGPA_M	vg0206401763	2	6401763	1	0.0327752	0.856522	206	0.000162	8.46805	2.03387	797.999
shoot.dry.weight_D	vg0206401763	2	6401763	1	2.96016	0.0868937	207	0.0145761	0.01954	0.000197	-616.657
stem.dry.weight_D	vg0206401763	2	6401763	1	0.725605	0.395443	188	0.0039458	2315.94	0.0231594	1543.24
stem.fresh.weight_D	vg0206401763	2	6401763	1	0.682797	0.409673	196	0.00355684	1103.62	0.0110362	1470.3
shoot.fresh.weight_D	vg0206401763	2	6401763	1	0.42697	0.514278	196	0.00222867	5254.59	4.3187	1765.98
leaf.dry.weight_D	vg0206401763	2	6401763	1	0.504864	0.478285	189	0.00273557	8156.43	34.7275	1785.98
leaf.fresh.weight_D	vg0206401763	2	6401763	1	0.699605	0.40399	194	0.00368183	245.485	1.56037	1184.85
leaf.moisture.content_D	vg0206401763	2	6401763	1	0.596232	0.441005	193	0.00314949	399.174	4.33936	1273.81
stem.moisture.content_D	vg0206401763	2	6401763	1	0.372179	0.542606	184	0.00207853	0.0106284	0.00826517	-315.051
plant.moisture.content_D	vg0206401763	2	6401763	1	2.08358	0.150648	186	0.0113084	0.0156207	0.00188695	-478.893
fertile.panicle.dry.weight_M	vg0206401763	2	6401763	1	1.77546	0.18447	180	0.00999377	0.0123498	0.00285148	-440.253
fertile.panicle.number_M	vg0206401763	2	6401763	1	0.0213345	0.884029	195	0.000111	38.6549	18.0763	1127.43
Biomass_M	vg0206401763	2	6401763	1	0.493267	0.483347	195	0.00252647	98.4854	10.8634	1131.67
grain.length.width.ratio_M	vg0206401763	2	6401763	1	2.40611	0.122475	204	0.0120046	2679.06	8.20211	1712.22
spikelet.fertility_M	vg0206401763	2	6401763	1	2.18091	0.141337	204	0.0101963	0.534758	0.0393938	126.643
grain.length_M	vg0206401763	2	6401763	1	0.0916571	0.762431	188	0.000412	4.88e-07	0.0487761	-32.0543
grain.width_M	vg0206401763	2	6401763	1	0.391677	0.532147	204	0.00193992	2.78216	0.149059	429.978
X1000.grain.weight_M	vg0206401763	2	6401763	1	1.44616	0.230589	205	0.0067055	0.148896	0.0383688	2.10009
filled.spikelet.number_M	vg0206401763	2	6401763	1	0.601265	0.43907	196	0.00315755	56.4406	5.6296	1025.79
yield.per.plant_M	vg0206401763	2	6401763	1	0.495249	0.482599	171	0.00288742	51665	39761.2	2230.28
total.spikelet.number_M	vg0206401763	2	6401763	1	1.09443	0.296977	178	0.00626437	42.6649	8.32949	940.058
total.spikelet.number.per.panicle_M	vg0206401763	2	6401763	1	0.0352164	0.851359	184	0.000193	269286	117816	2619.85
filled.spikelet.number.per.panicle_M	vg0206401763	2	6401763	1	0.569425	0.451538	177	0.0032101	2709.04	334.118	1596.73
harvest.index_M	vg0206401763	2	6401763	1	1.57525	0.211397	158	0.0101715	294.712	432.095	1360.22
Green.leaf.area.ratio_D	vg0206401763	2	6401763	1	0.0107864	0.91741	171	6.46e-05	0.0642735	0.000873	-305.502
Green.2.leaf.area.ratio_D	vg0206401763	2	6401763	1	0.0558934	0.813367	195	0.000293	0.023068	0.00530912	-362.699
Green.2.leaf.area_D	vg0206401763	2	6401763	1	0.436008	0.509827	205	0.00218707	0.0322093	0.0106857	-266.772
Green.3.leaf.area.ratio_D	vg0206401763	2	6401763	1	1.19525	0.275637	201	0.0060653	1370000000	30000000	4265.24
Green.3.leaf.area_D	vg0206401763	2	6401763	1	0.0384293	0.84479	201	0.000195	0.011424	0.00592808	-396.945
Green.4.leaf.area.ratio_D	vg0206401763	2	6401763	1	1.97835	0.161206	197	0.0102038	90700000	6.30111e+06	3715.95
Green.4.leaf.area_D	vg0206401763	2	6401763	1	0.204773	0.651406	200	0.00105771	0.00029	0.00197324	-649.132
Total.leaf.area_D	vg0206401763	2	6401763	1	1.48719	0.224181	196	0.00773396	7.87847e+06	1.52471e+06	3329.59
Yellow.leaf.area_D	vg0206401763	2	6401763	1	1.1652	0.281781	195	0.00605035	17600000000	82100000	4587.49
Green.leaf.area_D	vg0206401763	2	6401763	1	0.952774	0.330275	195	0.00494551	9810000000	661045	4469.29
Biomass_CK	vg0206401763	2	6401763	1	2.37759	0.12476	197	0.0122611	2020000000	40500000	4248.11
Biomass_R	vg0206401763	2	6401763	1	2.81359	0.0950468	206	0.0138725	2711.75	310.5	1862.79
spikelet.fertility_R	vg0206401763	2	6401763	1	0.260312	0.610504	196	0.00135043	0.0651508	0.00732597	-242.5
X1000.grain.weight_R	vg0206401763	2	6401763	1	0.0414204	0.839466	64	0.000655	8.93e-07	0.0892871	25.0617
filled.spikelet.number_R	vg0206401763	2	6401763	1	0.00950549	0.922603	80	0.000113	1.21e-07	0.0120893	-114.155
yield.per.plant_R	vg0206401763	2	6401763	1	0.00568101	0.94013	79	5.32e-05	3.24e-07	0.0323748	-42.6598
total.spikelet.number_R	vg0206401763	2	6401763	1	0.071118	0.790458	82	0.000643	2.49e-07	0.0248863	-63.1603
total.spikelet.number.per.panicle_R	vg0206401763	2	6401763	1	0.0139552	0.906271	85	0.000139	2.85e-07	0.0284505	-56.2935
filled.spikelet.number.per.panicle_R	vg0206401763	2	6401763	1	0.128107	0.721465	79	0.00151818	1.7e-07	0.0170086	-89.0034
harvest.index_R	vg0206401763	2	6401763	1	0.000524	0.981821	65	6.27e-06	4.83e-07	0.0483444	-11.1086
DGPA_D	vg0206401766	2	6401766	1	1.829	0.177765	209	0.00895658	25000000000	821000000	5042.33
DGPA_R	vg0206401766	2	6401766	1	3.05303	0.0822111	197	0.0159159	4470000000	41500000	4383.19
DGPA_M	vg0206401766	2	6401766	1	0.0687415	0.793464	197	0.00036	0.00803387	0.00282552	-511.736
GPA_C	vg0206401766	2	6401766	1	1.53868	0.216305	203	0.00770565	0.000164	4.28e-05	-1330.99
GPA_D	vg0206401766	2	6401766	1	1.89058	0.170667	209	0.00929784	47000000000	884000000	5149.69
GPA_R	vg0206401766	2	6401766	1	2.81664	0.0949889	192	0.01507	1720000000	130000000	4170.3
GPA_M	vg0206401766	2	6401766	1	0.323989	0.569915	192	0.00173059	0.017158	0.00385073	-413.3
GPAR_C	vg0206401766	2	6401766	1	0.593619	0.441975	199	0.00307188	4720000000	371000000	4523.72
GPAR_D	vg0206401766	2	6401766	1	0.371666	0.542786	209	0.00181417	0.000106	0.000555	-935.283
GPAR_R	vg0206401766	2	6401766	1	0.482646	0.488164	180	0.00274935	0.11542	0.00846304	-153.171
GPAR_M	vg0206401766	2	6401766	1	0.47468	0.49177	180	0.00270198	0.113487	0.00847781	-154.883
LGPA_C	vg0206401766	2	6401766	1	4.04155	0.0457429	207	0.0199087	0.00918322	0.000527	-703.611
LGPA_D	vg0206401766	2	6401766	1	1.13553	0.287877	209	0.00558742	7230000000	208000000	4786.16
LGPA_R	vg0206401766	2	6401766	1	1.33369	0.249541	206	0.00663311	10000000000	100412	4736.46
LGPA_M	vg0206401766	2	6401766	1	0.0327752	0.856522	206	0.000162	8.46805	2.03387	797.999
shoot.dry.weight_D	vg0206401766	2	6401766	1	2.96016	0.0868937	207	0.0145761	0.01954	0.000197	-616.657
stem.dry.weight_D	vg0206401766	2	6401766	1	0.725605	0.395443	188	0.0039458	2315.94	0.0231594	1543.24
stem.fresh.weight_D	vg0206401766	2	6401766	1	0.682797	0.409673	196	0.00355684	1103.62	0.0110362	1470.3
shoot.fresh.weight_D	vg0206401766	2	6401766	1	0.42697	0.514278	196	0.00222867	5254.59	4.3187	1765.98
leaf.dry.weight_D	vg0206401766	2	6401766	1	0.504864	0.478285	189	0.00273557	8156.43	34.7275	1785.98
leaf.fresh.weight_D	vg0206401766	2	6401766	1	0.699605	0.40399	194	0.00368183	245.485	1.56037	1184.85
leaf.moisture.content_D	vg0206401766	2	6401766	1	0.596232	0.441005	193	0.00314949	399.174	4.33936	1273.81
stem.moisture.content_D	vg0206401766	2	6401766	1	0.372179	0.542606	184	0.00207853	0.0106284	0.00826517	-315.051
plant.moisture.content_D	vg0206401766	2	6401766	1	2.08358	0.150648	186	0.0113084	0.0156207	0.00188695	-478.893
fertile.panicle.dry.weight_M	vg0206401766	2	6401766	1	1.77546	0.18447	180	0.00999377	0.0123498	0.00285148	-440.253
fertile.panicle.number_M	vg0206401766	2	6401766	1	0.0213345	0.884029	195	0.000111	38.6549	18.0763	1127.43
Biomass_M	vg0206401766	2	6401766	1	0.493267	0.483347	195	0.00252647	98.4854	10.8634	1131.67
grain.length.width.ratio_M	vg0206401766	2	6401766	1	2.40611	0.122475	204	0.0120046	2679.06	8.20211	1712.22
spikelet.fertility_M	vg0206401766	2	6401766	1	2.18091	0.141337	204	0.0101963	0.534758	0.0393938	126.643
grain.length_M	vg0206401766	2	6401766	1	0.0916571	0.762431	188	0.000412	4.88e-07	0.0487761	-32.0543
grain.width_M	vg0206401766	2	6401766	1	0.391677	0.532147	204	0.00193992	2.78216	0.149059	429.978
X1000.grain.weight_M	vg0206401766	2	6401766	1	1.44616	0.230589	205	0.0067055	0.148896	0.0383688	2.10009
filled.spikelet.number_M	vg0206401766	2	6401766	1	0.601265	0.43907	196	0.00315755	56.4406	5.6296	1025.79
yield.per.plant_M	vg0206401766	2	6401766	1	0.495249	0.482599	171	0.00288742	51665	39761.2	2230.28
total.spikelet.number_M	vg0206401766	2	6401766	1	1.09443	0.296977	178	0.00626437	42.6649	8.32949	940.058
total.spikelet.number.per.panicle_M	vg0206401766	2	6401766	1	0.0352164	0.851359	184	0.000193	269286	117816	2619.85
filled.spikelet.number.per.panicle_M	vg0206401766	2	6401766	1	0.569425	0.451538	177	0.0032101	2709.04	334.118	1596.73
harvest.index_M	vg0206401766	2	6401766	1	1.57525	0.211397	158	0.0101715	294.712	432.095	1360.22
Green.leaf.area.ratio_D	vg0206401766	2	6401766	1	0.0107864	0.91741	171	6.46e-05	0.0642735	0.000873	-305.502
Green.2.leaf.area.ratio_D	vg0206401766	2	6401766	1	0.0558934	0.813367	195	0.000293	0.023068	0.00530912	-362.699
Green.2.leaf.area_D	vg0206401766	2	6401766	1	0.436008	0.509827	205	0.00218707	0.0322093	0.0106857	-266.772
Green.3.leaf.area.ratio_D	vg0206401766	2	6401766	1	1.19525	0.275637	201	0.0060653	1370000000	30000000	4265.24
Green.3.leaf.area_D	vg0206401766	2	6401766	1	0.0384293	0.84479	201	0.000195	0.011424	0.00592808	-396.945
Green.4.leaf.area.ratio_D	vg0206401766	2	6401766	1	1.97835	0.161206	197	0.0102038	90700000	6.30111e+06	3715.95
Green.4.leaf.area_D	vg0206401766	2	6401766	1	0.204773	0.651406	200	0.00105771	0.00029	0.00197324	-649.132
Total.leaf.area_D	vg0206401766	2	6401766	1	1.48719	0.224181	196	0.00773396	7.87847e+06	1.52471e+06	3329.59
Yellow.leaf.area_D	vg0206401766	2	6401766	1	1.1652	0.281781	195	0.00605035	17600000000	82100000	4587.49
Green.leaf.area_D	vg0206401766	2	6401766	1	0.952774	0.330275	195	0.00494551	9810000000	661045	4469.29
Biomass_CK	vg0206401766	2	6401766	1	2.37759	0.12476	197	0.0122611	2020000000	40500000	4248.11
Biomass_R	vg0206401766	2	6401766	1	2.81359	0.0950468	206	0.0138725	2711.75	310.5	1862.79
spikelet.fertility_R	vg0206401766	2	6401766	1	0.260312	0.610504	196	0.00135043	0.0651508	0.00732597	-242.5
X1000.grain.weight_R	vg0206401766	2	6401766	1	0.0414204	0.839466	64	0.000655	8.93e-07	0.0892871	25.0617
filled.spikelet.number_R	vg0206401766	2	6401766	1	0.00950549	0.922603	80	0.000113	1.21e-07	0.0120893	-114.155
yield.per.plant_R	vg0206401766	2	6401766	1	0.00568101	0.94013	79	5.32e-05	3.24e-07	0.0323748	-42.6598
total.spikelet.number_R	vg0206401766	2	6401766	1	0.071118	0.790458	82	0.000643	2.49e-07	0.0248863	-63.1603
total.spikelet.number.per.panicle_R	vg0206401766	2	6401766	1	0.0139552	0.906271	85	0.000139	2.85e-07	0.0284505	-56.2935
filled.spikelet.number.per.panicle_R	vg0206401766	2	6401766	1	0.128107	0.721465	79	0.00151818	1.7e-07	0.0170086	-89.0034
harvest.index_R	vg0206401766	2	6401766	1	0.000524	0.981821	65	6.27e-06	4.83e-07	0.0483444	-11.1086
DGPA_D	vg0206401788	2	6401788	1	1.829	0.177765	209	0.00895658	25000000000	821000000	5042.33
DGPA_R	vg0206401788	2	6401788	1	3.05303	0.0822111	197	0.0159159	4470000000	41500000	4383.19
DGPA_M	vg0206401788	2	6401788	1	0.0687415	0.793464	197	0.00036	0.00803387	0.00282552	-511.736
GPA_C	vg0206401788	2	6401788	1	1.53868	0.216305	203	0.00770565	0.000164	4.28e-05	-1330.99
GPA_D	vg0206401788	2	6401788	1	1.89058	0.170667	209	0.00929784	47000000000	884000000	5149.69
GPA_R	vg0206401788	2	6401788	1	2.81664	0.0949889	192	0.01507	1720000000	130000000	4170.3
GPA_M	vg0206401788	2	6401788	1	0.323989	0.569915	192	0.00173059	0.017158	0.00385073	-413.3
GPAR_C	vg0206401788	2	6401788	1	0.593619	0.441975	199	0.00307188	4720000000	371000000	4523.72
GPAR_D	vg0206401788	2	6401788	1	0.371666	0.542786	209	0.00181417	0.000106	0.000555	-935.283
GPAR_R	vg0206401788	2	6401788	1	0.482646	0.488164	180	0.00274935	0.11542	0.00846304	-153.171
GPAR_M	vg0206401788	2	6401788	1	0.47468	0.49177	180	0.00270198	0.113487	0.00847781	-154.883
LGPA_C	vg0206401788	2	6401788	1	4.04155	0.0457429	207	0.0199087	0.00918322	0.000527	-703.611
LGPA_D	vg0206401788	2	6401788	1	1.13553	0.287877	209	0.00558742	7230000000	208000000	4786.16
LGPA_R	vg0206401788	2	6401788	1	1.33369	0.249541	206	0.00663311	10000000000	100412	4736.46
LGPA_M	vg0206401788	2	6401788	1	0.0327752	0.856522	206	0.000162	8.46805	2.03387	797.999
shoot.dry.weight_D	vg0206401788	2	6401788	1	2.96016	0.0868937	207	0.0145761	0.01954	0.000197	-616.657
stem.dry.weight_D	vg0206401788	2	6401788	1	0.725605	0.395443	188	0.0039458	2315.94	0.0231594	1543.24
stem.fresh.weight_D	vg0206401788	2	6401788	1	0.682797	0.409673	196	0.00355684	1103.62	0.0110362	1470.3
shoot.fresh.weight_D	vg0206401788	2	6401788	1	0.42697	0.514278	196	0.00222867	5254.59	4.3187	1765.98
leaf.dry.weight_D	vg0206401788	2	6401788	1	0.504864	0.478285	189	0.00273557	8156.43	34.7275	1785.98
leaf.fresh.weight_D	vg0206401788	2	6401788	1	0.699605	0.40399	194	0.00368183	245.485	1.56037	1184.85
leaf.moisture.content_D	vg0206401788	2	6401788	1	0.596232	0.441005	193	0.00314949	399.174	4.33936	1273.81
stem.moisture.content_D	vg0206401788	2	6401788	1	0.372179	0.542606	184	0.00207853	0.0106284	0.00826517	-315.051
plant.moisture.content_D	vg0206401788	2	6401788	1	2.08358	0.150648	186	0.0113084	0.0156207	0.00188695	-478.893
fertile.panicle.dry.weight_M	vg0206401788	2	6401788	1	1.77546	0.18447	180	0.00999377	0.0123498	0.00285148	-440.253
fertile.panicle.number_M	vg0206401788	2	6401788	1	0.0213345	0.884029	195	0.000111	38.6549	18.0763	1127.43
Biomass_M	vg0206401788	2	6401788	1	0.493267	0.483347	195	0.00252647	98.4854	10.8634	1131.67
grain.length.width.ratio_M	vg0206401788	2	6401788	1	2.40611	0.122475	204	0.0120046	2679.06	8.20211	1712.22
spikelet.fertility_M	vg0206401788	2	6401788	1	2.18091	0.141337	204	0.0101963	0.534758	0.0393938	126.643
grain.length_M	vg0206401788	2	6401788	1	0.0916571	0.762431	188	0.000412	4.88e-07	0.0487761	-32.0543
grain.width_M	vg0206401788	2	6401788	1	0.391677	0.532147	204	0.00193992	2.78216	0.149059	429.978
X1000.grain.weight_M	vg0206401788	2	6401788	1	1.44616	0.230589	205	0.0067055	0.148896	0.0383688	2.10009
filled.spikelet.number_M	vg0206401788	2	6401788	1	0.601265	0.43907	196	0.00315755	56.4406	5.6296	1025.79
yield.per.plant_M	vg0206401788	2	6401788	1	0.495249	0.482599	171	0.00288742	51665	39761.2	2230.28
total.spikelet.number_M	vg0206401788	2	6401788	1	1.09443	0.296977	178	0.00626437	42.6649	8.32949	940.058
total.spikelet.number.per.panicle_M	vg0206401788	2	6401788	1	0.0352164	0.851359	184	0.000193	269286	117816	2619.85
filled.spikelet.number.per.panicle_M	vg0206401788	2	6401788	1	0.569425	0.451538	177	0.0032101	2709.04	334.118	1596.73
harvest.index_M	vg0206401788	2	6401788	1	1.57525	0.211397	158	0.0101715	294.712	432.095	1360.22
Green.leaf.area.ratio_D	vg0206401788	2	6401788	1	0.0107864	0.91741	171	6.46e-05	0.0642735	0.000873	-305.502
Green.2.leaf.area.ratio_D	vg0206401788	2	6401788	1	0.0558934	0.813367	195	0.000293	0.023068	0.00530912	-362.699
Green.2.leaf.area_D	vg0206401788	2	6401788	1	0.436008	0.509827	205	0.00218707	0.0322093	0.0106857	-266.772
Green.3.leaf.area.ratio_D	vg0206401788	2	6401788	1	1.19525	0.275637	201	0.0060653	1370000000	30000000	4265.24
Green.3.leaf.area_D	vg0206401788	2	6401788	1	0.0384293	0.84479	201	0.000195	0.011424	0.00592808	-396.945
Green.4.leaf.area.ratio_D	vg0206401788	2	6401788	1	1.97835	0.161206	197	0.0102038	90700000	6.30111e+06	3715.95
Green.4.leaf.area_D	vg0206401788	2	6401788	1	0.204773	0.651406	200	0.00105771	0.00029	0.00197324	-649.132
Total.leaf.area_D	vg0206401788	2	6401788	1	1.48719	0.224181	196	0.00773396	7.87847e+06	1.52471e+06	3329.59
Yellow.leaf.area_D	vg0206401788	2	6401788	1	1.1652	0.281781	195	0.00605035	17600000000	82100000	4587.49
Green.leaf.area_D	vg0206401788	2	6401788	1	0.952774	0.330275	195	0.00494551	9810000000	661045	4469.29
Biomass_CK	vg0206401788	2	6401788	1	2.37759	0.12476	197	0.0122611	2020000000	40500000	4248.11
Biomass_R	vg0206401788	2	6401788	1	2.81359	0.0950468	206	0.0138725	2711.75	310.5	1862.79
spikelet.fertility_R	vg0206401788	2	6401788	1	0.260312	0.610504	196	0.00135043	0.0651508	0.00732597	-242.5
X1000.grain.weight_R	vg0206401788	2	6401788	1	0.0414204	0.839466	64	0.000655	8.93e-07	0.0892871	25.0617
filled.spikelet.number_R	vg0206401788	2	6401788	1	0.00950549	0.922603	80	0.000113	1.21e-07	0.0120893	-114.155
yield.per.plant_R	vg0206401788	2	6401788	1	0.00568101	0.94013	79	5.32e-05	3.24e-07	0.0323748	-42.6598
total.spikelet.number_R	vg0206401788	2	6401788	1	0.071118	0.790458	82	0.000643	2.49e-07	0.0248863	-63.1603
total.spikelet.number.per.panicle_R	vg0206401788	2	6401788	1	0.0139552	0.906271	85	0.000139	2.85e-07	0.0284505	-56.2935
filled.spikelet.number.per.panicle_R	vg0206401788	2	6401788	1	0.128107	0.721465	79	0.00151818	1.7e-07	0.0170086	-89.0034
harvest.index_R	vg0206401788	2	6401788	1	0.000524	0.981821	65	6.27e-06	4.83e-07	0.0483444	-11.1086
DGPA_D	vg0206401842	2	6401842	1	3.70404	0.055707	207	0.018231	25000000000	821000000	5042.33
DGPA_R	vg0206401842	2	6401842	1	0.730945	0.393671	195	0.00379566	4470000000	41500000	4383.19
DGPA_M	vg0206401842	2	6401842	1	0.759868	0.384488	195	0.00408086	0.00803387	0.00282552	-511.736
GPA_C	vg0206401842	2	6401842	1	0.019033	0.890416	201	9.89e-05	0.000164	4.28e-05	-1330.99
GPA_D	vg0206401842	2	6401842	1	2.968	0.0864801	207	0.0146096	47000000000	884000000	5149.69
GPA_R	vg0206401842	2	6401842	1	0.0436202	0.834794	191	0.000233	1720000000	130000000	4170.3
GPA_M	vg0206401842	2	6401842	1	12.6587	0.000476	191	0.0676165	0.017158	0.00385073	-413.3
GPAR_C	vg0206401842	2	6401842	1	0.258345	0.611853	197	0.00134482	4720000000	371000000	4523.72
GPAR_D	vg0206401842	2	6401842	1	0.306734	0.580313	207	0.00149761	0.000106	0.000555	-935.283
GPAR_R	vg0206401842	2	6401842	1	13.0825	0.000392	179	0.074577	0.11542	0.00846304	-153.171
GPAR_M	vg0206401842	2	6401842	1	13.8368	0.00027	179	0.0788179	0.113487	0.00847781	-154.883
LGPA_C	vg0206401842	2	6401842	1	1.66697	0.198177	205	0.00833606	0.00918322	0.000527	-703.611
LGPA_D	vg0206401842	2	6401842	1	0.363699	0.547146	207	0.00178356	7230000000	208000000	4786.16
LGPA_R	vg0206401842	2	6401842	1	4.16039	0.0427218	204	0.0206295	10000000000	100412	4736.46
LGPA_M	vg0206401842	2	6401842	1	0.0682161	0.794226	204	0.000341	8.46805	2.03387	797.999
shoot.dry.weight_D	vg0206401842	2	6401842	1	1.19301	0.276057	205	0.00590143	0.01954	0.000197	-616.657
stem.dry.weight_D	vg0206401842	2	6401842	1	0.466404	0.495529	187	0.002541	2315.94	0.0231594	1543.24
stem.fresh.weight_D	vg0206401842	2	6401842	1	0.304012	0.582036	195	0.00158534	1103.62	0.0110362	1470.3
shoot.fresh.weight_D	vg0206401842	2	6401842	1	0.170317	0.680306	194	0.000889	5254.59	4.3187	1765.98
leaf.dry.weight_D	vg0206401842	2	6401842	1	0.253618	0.615158	187	0.00137581	8156.43	34.7275	1785.98
leaf.fresh.weight_D	vg0206401842	2	6401842	1	0.774369	0.380017	192	0.00409396	245.485	1.56037	1184.85
leaf.moisture.content_D	vg0206401842	2	6401842	1	0.224693	0.636052	191	0.00119251	399.174	4.33936	1273.81
stem.moisture.content_D	vg0206401842	2	6401842	1	7.20676	0.00796504	182	0.0406119	0.0106284	0.00826517	-315.051
plant.moisture.content_D	vg0206401842	2	6401842	1	4.05834	0.0454674	185	0.0223943	0.0156207	0.00188695	-478.893
fertile.panicle.dry.weight_M	vg0206401842	2	6401842	1	3.8315	0.0519256	179	0.0218841	0.0123498	0.00285148	-440.253
fertile.panicle.number_M	vg0206401842	2	6401842	1	1.54672	0.215194	193	0.00808098	38.6549	18.0763	1127.43
Biomass_M	vg0206401842	2	6401842	1	0.210371	0.647015	193	0.00107767	98.4854	10.8634	1131.67
grain.length.width.ratio_M	vg0206401842	2	6401842	1	0.461888	0.497553	202	0.00231045	2679.06	8.20211	1712.22
spikelet.fertility_M	vg0206401842	2	6401842	1	1.13526	0.287981	202	0.00535619	0.534758	0.0393938	126.643
grain.length_M	vg0206401842	2	6401842	1	0.0913375	0.762837	186	0.000412	4.88e-07	0.0487761	-32.0543
grain.width_M	vg0206401842	2	6401842	1	1.75231	0.187144	202	0.00875314	2.78216	0.149059	429.978
X1000.grain.weight_M	vg0206401842	2	6401842	1	0.018557	0.891785	203	8.66e-05	0.148896	0.0383688	2.10009
filled.spikelet.number_M	vg0206401842	2	6401842	1	0.837713	0.361237	194	0.00444378	56.4406	5.6296	1025.79
yield.per.plant_M	vg0206401842	2	6401842	1	3.30672	0.0708554	169	0.0193508	51665	39761.2	2230.28
total.spikelet.number_M	vg0206401842	2	6401842	1	0.498573	0.481106	176	0.00286857	42.6649	8.32949	940.058
total.spikelet.number.per.panicle_M	vg0206401842	2	6401842	1	3.84135	0.0516003	182	0.0211903	269286	117816	2619.85
filled.spikelet.number.per.panicle_M	vg0206401842	2	6401842	1	1.91091	0.168708	175	0.0108902	2709.04	334.118	1596.73
harvest.index_M	vg0206401842	2	6401842	1	0.448325	0.504175	156	0.00290442	294.712	432.095	1360.22
Green.leaf.area.ratio_D	vg0206401842	2	6401842	1	0.330138	0.56638	169	0.00201447	0.0642735	0.000873	-305.502
Green.2.leaf.area.ratio_D	vg0206401842	2	6401842	1	1.70749	0.192925	194	0.0092281	0.023068	0.00530912	-362.699
Green.2.leaf.area_D	vg0206401842	2	6401842	1	4.07215	0.0449662	203	0.0204998	0.0322093	0.0106857	-266.772
Green.3.leaf.area.ratio_D	vg0206401842	2	6401842	1	1.49759	0.22255	199	0.00764869	1370000000	30000000	4265.24
Green.3.leaf.area_D	vg0206401842	2	6401842	1	8.61281	0.00374522	200	0.043781	0.011424	0.00592808	-396.945
Green.4.leaf.area.ratio_D	vg0206401842	2	6401842	1	3.60464	0.0591504	196	0.0186432	90700000	6.30111e+06	3715.95
Green.4.leaf.area_D	vg0206401842	2	6401842	1	0.523897	0.470074	198	0.00270658	0.00029	0.00197324	-649.132
Total.leaf.area_D	vg0206401842	2	6401842	1	1.02572	0.312474	195	0.00534183	7.87847e+06	1.52471e+06	3329.59
Yellow.leaf.area_D	vg0206401842	2	6401842	1	0.235059	0.628372	193	0.00121427	17600000000	82100000	4587.49
Green.leaf.area_D	vg0206401842	2	6401842	1	1.48815	0.224048	194	0.00769355	9810000000	661045	4469.29
Biomass_CK	vg0206401842	2	6401842	1	0.301109	0.583843	195	0.00156525	2020000000	40500000	4248.11
Biomass_R	vg0206401842	2	6401842	1	5.21563	0.0234567	204	0.025814	2711.75	310.5	1862.79
spikelet.fertility_R	vg0206401842	2	6401842	1	0.89642	0.344972	194	0.00470803	0.0651508	0.00732597	-242.5
X1000.grain.weight_R	vg0206401842	2	6401842	1	0.369745	0.545693	62	0.00608284	8.93e-07	0.0892871	25.0617
filled.spikelet.number_R	vg0206401842	2	6401842	1	0.0264689	0.871229	78	0.000318	1.21e-07	0.0120893	-114.155
yield.per.plant_R	vg0206401842	2	6401842	1	0.58997	0.445052	77	0.00563602	3.24e-07	0.0323748	-42.6598
total.spikelet.number_R	vg0206401842	2	6401842	1	0.15301	0.69683	80	0.0014105	2.49e-07	0.0248863	-63.1603
total.spikelet.number.per.panicle_R	vg0206401842	2	6401842	1	2.37815	0.127252	83	0.0243655	2.85e-07	0.0284505	-56.2935
filled.spikelet.number.per.panicle_R	vg0206401842	2	6401842	1	0.144805	0.70472	77	0.00173954	1.7e-07	0.0170086	-89.0034
harvest.index_R	vg0206401842	2	6401842	1	0.723253	0.398766	63	0.00881171	4.83e-07	0.0483444	-11.1086
DGPA_D	vg0206401883	2	6401883	1	3.5151	0.0622623	209	0.0172134	25000000000	821000000	5042.33
DGPA_R	vg0206401883	2	6401883	1	1.75532	0.186809	197	0.00915075	4470000000	41500000	4383.19
DGPA_M	vg0206401883	2	6401883	1	0.573738	0.449721	197	0.00300064	0.00803387	0.00282552	-511.736
GPA_C	vg0206401883	2	6401883	1	0.242112	0.623238	203	0.00121249	0.000164	4.28e-05	-1330.99
GPA_D	vg0206401883	2	6401883	1	3.05799	0.0818677	209	0.0150391	47000000000	884000000	5149.69
GPA_R	vg0206401883	2	6401883	1	0.00330442	0.954222	192	1.77e-05	1720000000	130000000	4170.3
GPA_M	vg0206401883	2	6401883	1	12.461	0.000525	192	0.066561	0.017158	0.00385073	-413.3
GPAR_C	vg0206401883	2	6401883	1	2.89496	0.0904845	199	0.0149809	4720000000	371000000	4523.72
GPAR_D	vg0206401883	2	6401883	1	0.21539	0.643078	209	0.00105135	0.000106	0.000555	-935.283
GPAR_R	vg0206401883	2	6401883	1	10.9101	0.00116343	180	0.0621486	0.11542	0.00846304	-153.171
GPAR_M	vg0206401883	2	6401883	1	11.2995	0.000955	180	0.0643192	0.113487	0.00847781	-154.883
LGPA_C	vg0206401883	2	6401883	1	2.53234	0.113122	207	0.0124743	0.00918322	0.000527	-703.611
LGPA_D	vg0206401883	2	6401883	1	0.739812	0.390746	209	0.00364027	7230000000	208000000	4786.16
LGPA_R	vg0206401883	2	6401883	1	4.68614	0.0316034	206	0.0233065	10000000000	100412	4736.46
LGPA_M	vg0206401883	2	6401883	1	0.155339	0.693909	206	0.000769	8.46805	2.03387	797.999
shoot.dry.weight_D	vg0206401883	2	6401883	1	1.78417	0.183164	207	0.00878543	0.01954	0.000197	-616.657
stem.dry.weight_D	vg0206401883	2	6401883	1	0.933313	0.3353	188	0.00507531	2315.94	0.0231594	1543.24
stem.fresh.weight_D	vg0206401883	2	6401883	1	0.623497	0.430746	196	0.00324793	1103.62	0.0110362	1470.3
shoot.fresh.weight_D	vg0206401883	2	6401883	1	0.561548	0.454574	196	0.00293113	5254.59	4.3187	1765.98
leaf.dry.weight_D	vg0206401883	2	6401883	1	0.651348	0.42069	189	0.00352929	8156.43	34.7275	1785.98
leaf.fresh.weight_D	vg0206401883	2	6401883	1	1.046	0.307758	194	0.00550482	245.485	1.56037	1184.85
leaf.moisture.content_D	vg0206401883	2	6401883	1	0.330205	0.566236	193	0.00174425	399.174	4.33936	1273.81
stem.moisture.content_D	vg0206401883	2	6401883	1	8.28277	0.00449815	184	0.0462575	0.0106284	0.00826517	-315.051
plant.moisture.content_D	vg0206401883	2	6401883	1	1.4257	0.234056	186	0.00773786	0.0156207	0.00188695	-478.893
fertile.panicle.dry.weight_M	vg0206401883	2	6401883	1	2.21678	0.138349	180	0.0124779	0.0123498	0.00285148	-440.253
fertile.panicle.number_M	vg0206401883	2	6401883	1	2.10916	0.148095	195	0.0109618	38.6549	18.0763	1127.43
Biomass_M	vg0206401883	2	6401883	1	3.10955	0.0794677	195	0.0159269	98.4854	10.8634	1131.67
grain.length.width.ratio_M	vg0206401883	2	6401883	1	1.40137	0.237928	204	0.00699175	2679.06	8.20211	1712.22
spikelet.fertility_M	vg0206401883	2	6401883	1	0.415487	0.519951	204	0.00194252	0.534758	0.0393938	126.643
grain.length_M	vg0206401883	2	6401883	1	0.0872439	0.768051	188	0.000392	4.88e-07	0.0487761	-32.0543
grain.width_M	vg0206401883	2	6401883	1	2.26148	0.134237	204	0.0112008	2.78216	0.149059	429.978
X1000.grain.weight_M	vg0206401883	2	6401883	1	0.746908	0.388508	205	0.00346324	0.148896	0.0383688	2.10009
filled.spikelet.number_M	vg0206401883	2	6401883	1	0.272428	0.602322	196	0.00143066	56.4406	5.6296	1025.79
yield.per.plant_M	vg0206401883	2	6401883	1	1.88741	0.171381	171	0.011004	51665	39761.2	2230.28
total.spikelet.number_M	vg0206401883	2	6401883	1	0.390978	0.532624	178	0.00223791	42.6649	8.32949	940.058
total.spikelet.number.per.panicle_M	vg0206401883	2	6401883	1	4.48259	0.0356467	184	0.0245593	269286	117816	2619.85
filled.spikelet.number.per.panicle_M	vg0206401883	2	6401883	1	0.0539407	0.816624	177	0.000304	2709.04	334.118	1596.73
harvest.index_M	vg0206401883	2	6401883	1	0.0555419	0.814008	158	0.000359	294.712	432.095	1360.22
Green.leaf.area.ratio_D	vg0206401883	2	6401883	1	1.38886	0.240316	171	0.00831908	0.0642735	0.000873	-305.502
Green.2.leaf.area.ratio_D	vg0206401883	2	6401883	1	2.3146	0.129854	195	0.0121233	0.023068	0.00530912	-362.699
Green.2.leaf.area_D	vg0206401883	2	6401883	1	6.19695	0.0136253	205	0.0310847	0.0322093	0.0106857	-266.772
Green.3.leaf.area.ratio_D	vg0206401883	2	6401883	1	2.24791	0.135429	201	0.0114071	1370000000	30000000	4265.24
Green.3.leaf.area_D	vg0206401883	2	6401883	1	9.26117	0.00266674	201	0.0470738	0.011424	0.00592808	-396.945
Green.4.leaf.area.ratio_D	vg0206401883	2	6401883	1	2.4275	0.120896	197	0.0125204	90700000	6.30111e+06	3715.95
Green.4.leaf.area_D	vg0206401883	2	6401883	1	1.91001	0.168567	200	0.00986574	0.00029	0.00197324	-649.132
Total.leaf.area_D	vg0206401883	2	6401883	1	1.88882	0.170972	196	0.00982259	7.87847e+06	1.52471e+06	3329.59
Yellow.leaf.area_D	vg0206401883	2	6401883	1	1.05753	0.305107	195	0.00549131	17600000000	82100000	4587.49
Green.leaf.area_D	vg0206401883	2	6401883	1	1.74619	0.187971	195	0.00906386	9810000000	661045	4469.29
Biomass_CK	vg0206401883	2	6401883	1	0.447195	0.504486	197	0.00230617	2020000000	40500000	4248.11
Biomass_R	vg0206401883	2	6401883	1	3.39692	0.0668133	206	0.0167486	2711.75	310.5	1862.79
spikelet.fertility_R	vg0206401883	2	6401883	1	0.0175875	0.894638	196	9.12e-05	0.0651508	0.00732597	-242.5
X1000.grain.weight_R	vg0206401883	2	6401883	1	0.293827	0.589929	64	0.0046467	8.93e-07	0.0892871	25.0617
filled.spikelet.number_R	vg0206401883	2	6401883	1	0.244671	0.622359	80	0.00290347	1.21e-07	0.0120893	-114.155
yield.per.plant_R	vg0206401883	2	6401883	1	0.056626	0.812596	79	0.000531	3.24e-07	0.0323748	-42.6598
total.spikelet.number_R	vg0206401883	2	6401883	1	0.779615	0.380118	82	0.00704665	2.49e-07	0.0248863	-63.1603
total.spikelet.number.per.panicle_R	vg0206401883	2	6401883	1	1.6764	0.199272	85	0.0167529	2.85e-07	0.0284505	-56.2935
filled.spikelet.number.per.panicle_R	vg0206401883	2	6401883	1	0.142494	0.70694	79	0.00168868	1.7e-07	0.0170086	-89.0034
harvest.index_R	vg0206401883	2	6401883	1	2.51666	0.118182	65	0.0301404	4.83e-07	0.0483444	-11.1086
DGPA_D	vg0206401922	2	6401922	1	0.284101	0.594617	208	0.00139504	25000000000	821000000	5042.33
DGPA_R	vg0206401922	2	6401922	1	0.118717	0.730815	196	0.000617	4470000000	41500000	4383.19
DGPA_M	vg0206401922	2	6401922	1	0.0542634	0.816057	196	0.000291	0.00803387	0.00282552	-511.736
GPA_C	vg0206401922	2	6401922	1	0.407583	0.523952	202	0.00210087	0.000164	4.28e-05	-1330.99
GPA_D	vg0206401922	2	6401922	1	0.501781	0.479543	208	0.00247012	47000000000	884000000	5149.69
GPA_R	vg0206401922	2	6401922	1	0.140614	0.708103	192	0.000752	1720000000	130000000	4170.3
GPA_M	vg0206401922	2	6401922	1	0.976578	0.324343	192	0.00521641	0.017158	0.00385073	-413.3
GPAR_C	vg0206401922	2	6401922	1	0.192596	0.661263	198	0.000998	4720000000	371000000	4523.72
GPAR_D	vg0206401922	2	6401922	1	0.0352159	0.851334	208	0.000172	0.000106	0.000555	-935.283
GPAR_R	vg0206401922	2	6401922	1	0.980777	0.323398	180	0.00558691	0.11542	0.00846304	-153.171
GPAR_M	vg0206401922	2	6401922	1	1.03655	0.310056	180	0.00590025	0.113487	0.00847781	-154.883
LGPA_C	vg0206401922	2	6401922	1	0.164899	0.685124	206	0.000824	0.00918322	0.000527	-703.611
LGPA_D	vg0206401922	2	6401922	1	0.386566	0.534818	208	0.00190258	7230000000	208000000	4786.16
LGPA_R	vg0206401922	2	6401922	1	0.442581	0.506657	205	0.00219854	10000000000	100412	4736.46
LGPA_M	vg0206401922	2	6401922	1	0.484786	0.487083	205	0.00242139	8.46805	2.03387	797.999
shoot.dry.weight_D	vg0206401922	2	6401922	1	1.91308	0.16818	206	0.00945368	0.01954	0.000197	-616.657
stem.dry.weight_D	vg0206401922	2	6401922	1	0.0193894	0.889411	188	0.000105	2315.94	0.0231594	1543.24
stem.fresh.weight_D	vg0206401922	2	6401922	1	0.0301884	0.86225	196	0.000157	1103.62	0.0110362	1470.3
shoot.fresh.weight_D	vg0206401922	2	6401922	1	0.0100488	0.920258	195	5.25e-05	5254.59	4.3187	1765.98
leaf.dry.weight_D	vg0206401922	2	6401922	1	0.0147608	0.903435	188	8e-05	8156.43	34.7275	1785.98
leaf.fresh.weight_D	vg0206401922	2	6401922	1	0.143056	0.705695	193	0.000754	245.485	1.56037	1184.85
leaf.moisture.content_D	vg0206401922	2	6401922	1	0.0717147	0.789156	192	0.00038	399.174	4.33936	1273.81
stem.moisture.content_D	vg0206401922	2	6401922	1	0.62	0.432112	183	0.00348629	0.0106284	0.00826517	-315.051
plant.moisture.content_D	vg0206401922	2	6401922	1	0.103835	0.747654	186	0.000564	0.0156207	0.00188695	-478.893
fertile.panicle.dry.weight_M	vg0206401922	2	6401922	1	0.0944832	0.758925	180	0.000532	0.0123498	0.00285148	-440.253
fertile.panicle.number_M	vg0206401922	2	6401922	1	0.764425	0.383075	194	0.00398988	38.6549	18.0763	1127.43
Biomass_M	vg0206401922	2	6401922	1	0.0130077	0.90932	194	6.66e-05	98.4854	10.8634	1131.67
grain.length.width.ratio_M	vg0206401922	2	6401922	1	0.622566	0.431053	203	0.00310919	2679.06	8.20211	1712.22
spikelet.fertility_M	vg0206401922	2	6401922	1	0.00275517	0.958192	203	1.3e-05	0.534758	0.0393938	126.643
grain.length_M	vg0206401922	2	6401922	1	0.516397	0.47332	187	0.00231978	4.88e-07	0.0487761	-32.0543
grain.width_M	vg0206401922	2	6401922	1	0.714621	0.39895	203	0.00355395	2.78216	0.149059	429.978
X1000.grain.weight_M	vg0206401922	2	6401922	1	0.313724	0.576044	204	0.00146224	0.148896	0.0383688	2.10009
filled.spikelet.number_M	vg0206401922	2	6401922	1	0.0149624	0.902776	195	7.86e-05	56.4406	5.6296	1025.79
yield.per.plant_M	vg0206401922	2	6401922	1	0.66519	0.415931	170	0.00389245	51665	39761.2	2230.28
total.spikelet.number_M	vg0206401922	2	6401922	1	0.336691	0.562518	177	0.00193349	42.6649	8.32949	940.058
total.spikelet.number.per.panicle_M	vg0206401922	2	6401922	1	0.900826	0.343869	183	0.00495751	269286	117816	2619.85
filled.spikelet.number.per.panicle_M	vg0206401922	2	6401922	1	2.41638	0.121954	176	0.0137128	2709.04	334.118	1596.73
harvest.index_M	vg0206401922	2	6401922	1	0.434289	0.510909	157	0.00281348	294.712	432.095	1360.22
Green.leaf.area.ratio_D	vg0206401922	2	6401922	1	0.0218836	0.882581	170	0.000131	0.0642735	0.000873	-305.502
Green.2.leaf.area.ratio_D	vg0206401922	2	6401922	1	0.594429	0.44169	194	0.00321259	0.023068	0.00530912	-362.699
Green.2.leaf.area_D	vg0206401922	2	6401922	1	0.786924	0.376119	204	0.00396049	0.0322093	0.0106857	-266.772
Green.3.leaf.area.ratio_D	vg0206401922	2	6401922	1	0.204563	0.651573	200	0.00104086	1370000000	30000000	4265.24
Green.3.leaf.area_D	vg0206401922	2	6401922	1	1.97966	0.161034	201	0.0100625	0.011424	0.00592808	-396.945
Green.4.leaf.area.ratio_D	vg0206401922	2	6401922	1	0.932068	0.33556	197	0.00480737	90700000	6.30111e+06	3715.95
Green.4.leaf.area_D	vg0206401922	2	6401922	1	0.334456	0.563728	199	0.00172766	0.00029	0.00197324	-649.132
Total.leaf.area_D	vg0206401922	2	6401922	1	0.117695	0.731933	195	0.000613	7.87847e+06	1.52471e+06	3329.59
Yellow.leaf.area_D	vg0206401922	2	6401922	1	0.0004	0.984073	194	2.07e-06	17600000000	82100000	4587.49
Green.leaf.area_D	vg0206401922	2	6401922	1	0.00262757	0.959173	195	1.36e-05	9810000000	661045	4469.29
Biomass_CK	vg0206401922	2	6401922	1	0.0893414	0.765346	196	0.000462	2020000000	40500000	4248.11
Biomass_R	vg0206401922	2	6401922	1	2.13564	0.145504	205	0.0105468	2711.75	310.5	1862.79
spikelet.fertility_R	vg0206401922	2	6401922	1	0.258405	0.611817	195	0.00135463	0.0651508	0.00732597	-242.5
X1000.grain.weight_R	vg0206401922	2	6401922	1	0.167244	0.684161	63	0.00264507	8.93e-07	0.0892871	25.0617
filled.spikelet.number_R	vg0206401922	2	6401922	1	2.37983	0.127357	79	0.0283633	1.21e-07	0.0120893	-114.155
yield.per.plant_R	vg0206401922	2	6401922	1	0.020531	0.886476	78	0.000196	3.24e-07	0.0323748	-42.6598
total.spikelet.number_R	vg0206401922	2	6401922	1	0.0170919	0.896344	81	0.000157	2.49e-07	0.0248863	-63.1603
total.spikelet.number.per.panicle_R	vg0206401922	2	6401922	1	0.240342	0.625371	84	0.00245519	2.85e-07	0.0284505	-56.2935
filled.spikelet.number.per.panicle_R	vg0206401922	2	6401922	1	3.00522	0.0873993	78	0.0360746	1.7e-07	0.0170086	-89.0034
harvest.index_R	vg0206401922	2	6401922	1	0.240595	0.625693	64	0.00290144	4.83e-07	0.0483444	-11.1086
DGPA_D	vg0206401939	2	6401939	1	1.829	0.177765	209	0.00895658	25000000000	821000000	5042.33
DGPA_R	vg0206401939	2	6401939	1	3.05303	0.0822111	197	0.0159159	4470000000	41500000	4383.19
DGPA_M	vg0206401939	2	6401939	1	0.0687415	0.793464	197	0.00036	0.00803387	0.00282552	-511.736
GPA_C	vg0206401939	2	6401939	1	1.53868	0.216305	203	0.00770565	0.000164	4.28e-05	-1330.99
GPA_D	vg0206401939	2	6401939	1	1.89058	0.170667	209	0.00929784	47000000000	884000000	5149.69
GPA_R	vg0206401939	2	6401939	1	2.81664	0.0949889	192	0.01507	1720000000	130000000	4170.3
GPA_M	vg0206401939	2	6401939	1	0.323989	0.569915	192	0.00173059	0.017158	0.00385073	-413.3
GPAR_C	vg0206401939	2	6401939	1	0.593619	0.441975	199	0.00307188	4720000000	371000000	4523.72
GPAR_D	vg0206401939	2	6401939	1	0.371666	0.542786	209	0.00181417	0.000106	0.000555	-935.283
GPAR_R	vg0206401939	2	6401939	1	0.482646	0.488164	180	0.00274935	0.11542	0.00846304	-153.171
GPAR_M	vg0206401939	2	6401939	1	0.47468	0.49177	180	0.00270198	0.113487	0.00847781	-154.883
LGPA_C	vg0206401939	2	6401939	1	4.04155	0.0457429	207	0.0199087	0.00918322	0.000527	-703.611
LGPA_D	vg0206401939	2	6401939	1	1.13553	0.287877	209	0.00558742	7230000000	208000000	4786.16
LGPA_R	vg0206401939	2	6401939	1	1.33369	0.249541	206	0.00663311	10000000000	100412	4736.46
LGPA_M	vg0206401939	2	6401939	1	0.0327752	0.856522	206	0.000162	8.46805	2.03387	797.999
shoot.dry.weight_D	vg0206401939	2	6401939	1	2.96016	0.0868937	207	0.0145761	0.01954	0.000197	-616.657
stem.dry.weight_D	vg0206401939	2	6401939	1	0.725605	0.395443	188	0.0039458	2315.94	0.0231594	1543.24
stem.fresh.weight_D	vg0206401939	2	6401939	1	0.682797	0.409673	196	0.00355684	1103.62	0.0110362	1470.3
shoot.fresh.weight_D	vg0206401939	2	6401939	1	0.42697	0.514278	196	0.00222867	5254.59	4.3187	1765.98
leaf.dry.weight_D	vg0206401939	2	6401939	1	0.504864	0.478285	189	0.00273557	8156.43	34.7275	1785.98
leaf.fresh.weight_D	vg0206401939	2	6401939	1	0.699605	0.40399	194	0.00368183	245.485	1.56037	1184.85
leaf.moisture.content_D	vg0206401939	2	6401939	1	0.596232	0.441005	193	0.00314949	399.174	4.33936	1273.81
stem.moisture.content_D	vg0206401939	2	6401939	1	0.372179	0.542606	184	0.00207853	0.0106284	0.00826517	-315.051
plant.moisture.content_D	vg0206401939	2	6401939	1	2.08358	0.150648	186	0.0113084	0.0156207	0.00188695	-478.893
fertile.panicle.dry.weight_M	vg0206401939	2	6401939	1	1.77546	0.18447	180	0.00999377	0.0123498	0.00285148	-440.253
fertile.panicle.number_M	vg0206401939	2	6401939	1	0.0213345	0.884029	195	0.000111	38.6549	18.0763	1127.43
Biomass_M	vg0206401939	2	6401939	1	0.493267	0.483347	195	0.00252647	98.4854	10.8634	1131.67
grain.length.width.ratio_M	vg0206401939	2	6401939	1	2.40611	0.122475	204	0.0120046	2679.06	8.20211	1712.22
spikelet.fertility_M	vg0206401939	2	6401939	1	2.18091	0.141337	204	0.0101963	0.534758	0.0393938	126.643
grain.length_M	vg0206401939	2	6401939	1	0.0916571	0.762431	188	0.000412	4.88e-07	0.0487761	-32.0543
grain.width_M	vg0206401939	2	6401939	1	0.391677	0.532147	204	0.00193992	2.78216	0.149059	429.978
X1000.grain.weight_M	vg0206401939	2	6401939	1	1.44616	0.230589	205	0.0067055	0.148896	0.0383688	2.10009
filled.spikelet.number_M	vg0206401939	2	6401939	1	0.601265	0.43907	196	0.00315755	56.4406	5.6296	1025.79
yield.per.plant_M	vg0206401939	2	6401939	1	0.495249	0.482599	171	0.00288742	51665	39761.2	2230.28
total.spikelet.number_M	vg0206401939	2	6401939	1	1.09443	0.296977	178	0.00626437	42.6649	8.32949	940.058
total.spikelet.number.per.panicle_M	vg0206401939	2	6401939	1	0.0352164	0.851359	184	0.000193	269286	117816	2619.85
filled.spikelet.number.per.panicle_M	vg0206401939	2	6401939	1	0.569425	0.451538	177	0.0032101	2709.04	334.118	1596.73
harvest.index_M	vg0206401939	2	6401939	1	1.57525	0.211397	158	0.0101715	294.712	432.095	1360.22
Green.leaf.area.ratio_D	vg0206401939	2	6401939	1	0.0107864	0.91741	171	6.46e-05	0.0642735	0.000873	-305.502
Green.2.leaf.area.ratio_D	vg0206401939	2	6401939	1	0.0558934	0.813367	195	0.000293	0.023068	0.00530912	-362.699
Green.2.leaf.area_D	vg0206401939	2	6401939	1	0.436008	0.509827	205	0.00218707	0.0322093	0.0106857	-266.772
Green.3.leaf.area.ratio_D	vg0206401939	2	6401939	1	1.19525	0.275637	201	0.0060653	1370000000	30000000	4265.24
Green.3.leaf.area_D	vg0206401939	2	6401939	1	0.0384293	0.84479	201	0.000195	0.011424	0.00592808	-396.945
Green.4.leaf.area.ratio_D	vg0206401939	2	6401939	1	1.97835	0.161206	197	0.0102038	90700000	6.30111e+06	3715.95
Green.4.leaf.area_D	vg0206401939	2	6401939	1	0.204773	0.651406	200	0.00105771	0.00029	0.00197324	-649.132
Total.leaf.area_D	vg0206401939	2	6401939	1	1.48719	0.224181	196	0.00773396	7.87847e+06	1.52471e+06	3329.59
Yellow.leaf.area_D	vg0206401939	2	6401939	1	1.1652	0.281781	195	0.00605035	17600000000	82100000	4587.49
Green.leaf.area_D	vg0206401939	2	6401939	1	0.952774	0.330275	195	0.00494551	9810000000	661045	4469.29
Biomass_CK	vg0206401939	2	6401939	1	2.37759	0.12476	197	0.0122611	2020000000	40500000	4248.11
Biomass_R	vg0206401939	2	6401939	1	2.81359	0.0950468	206	0.0138725	2711.75	310.5	1862.79
spikelet.fertility_R	vg0206401939	2	6401939	1	0.260312	0.610504	196	0.00135043	0.0651508	0.00732597	-242.5
X1000.grain.weight_R	vg0206401939	2	6401939	1	0.0414204	0.839466	64	0.000655	8.93e-07	0.0892871	25.0617
filled.spikelet.number_R	vg0206401939	2	6401939	1	0.00950549	0.922603	80	0.000113	1.21e-07	0.0120893	-114.155
yield.per.plant_R	vg0206401939	2	6401939	1	0.00568101	0.94013	79	5.32e-05	3.24e-07	0.0323748	-42.6598
total.spikelet.number_R	vg0206401939	2	6401939	1	0.071118	0.790458	82	0.000643	2.49e-07	0.0248863	-63.1603
total.spikelet.number.per.panicle_R	vg0206401939	2	6401939	1	0.0139552	0.906271	85	0.000139	2.85e-07	0.0284505	-56.2935
filled.spikelet.number.per.panicle_R	vg0206401939	2	6401939	1	0.128107	0.721465	79	0.00151818	1.7e-07	0.0170086	-89.0034
harvest.index_R	vg0206401939	2	6401939	1	0.000524	0.981821	65	6.27e-06	4.83e-07	0.0483444	-11.1086
DGPA_D	vg0206401940	2	6401940	1	2.58404	0.109564	203	0.0132797	25000000000	821000000	5042.33
DGPA_R	vg0206401940	2	6401940	1	0.989594	0.321155	191	0.00547758	4470000000	41500000	4383.19
DGPA_M	vg0206401940	2	6401940	1	3.70081	0.055938	191	0.0201345	0.00803387	0.00282552	-511.736
GPA_C	vg0206401940	2	6401940	1	0.000839	0.976928	198	4.35e-06	0.000164	4.28e-05	-1330.99
GPA_D	vg0206401940	2	6401940	1	2.67128	0.103787	203	0.0135567	47000000000	884000000	5149.69
GPA_R	vg0206401940	2	6401940	1	2.21601	0.138356	186	0.0127154	1720000000	130000000	4170.3
GPA_M	vg0206401940	2	6401940	1	4.39478	0.0374627	186	0.0243088	0.017158	0.00385073	-413.3
GPAR_C	vg0206401940	2	6401940	1	1.01821	0.314263	193	0.00546434	4720000000	371000000	4523.72
GPAR_D	vg0206401940	2	6401940	1	0.0313529	0.859639	203	0.000153	0.000106	0.000555	-935.283
GPAR_R	vg0206401940	2	6401940	1	4.78064	0.0301725	175	0.028246	0.11542	0.00846304	-153.171
GPAR_M	vg0206401940	2	6401940	1	4.73102	0.0310294	175	0.0279331	0.113487	0.00847781	-154.883
LGPA_C	vg0206401940	2	6401940	1	0.556818	0.456453	201	0.00300609	0.00918322	0.000527	-703.611
LGPA_D	vg0206401940	2	6401940	1	0.837815	0.361153	203	0.00410639	7230000000	208000000	4786.16
LGPA_R	vg0206401940	2	6401940	1	1.55405	0.214058	200	0.00780893	10000000000	100412	4736.46
LGPA_M	vg0206401940	2	6401940	1	0.278615	0.59822	200	0.00138609	8.46805	2.03387	797.999
shoot.dry.weight_D	vg0206401940	2	6401940	1	2.11405	0.147576	201	0.0108034	0.01954	0.000197	-616.657
stem.dry.weight_D	vg0206401940	2	6401940	1	0.600649	0.439382	182	0.00340895	2315.94	0.0231594	1543.24
stem.fresh.weight_D	vg0206401940	2	6401940	1	0.458654	0.499114	190	0.00246127	1103.62	0.0110362	1470.3
shoot.fresh.weight_D	vg0206401940	2	6401940	1	1.25139	0.264761	190	0.0068223	5254.59	4.3187	1765.98
leaf.dry.weight_D	vg0206401940	2	6401940	1	1.23962	0.267072	183	0.00705959	8156.43	34.7275	1785.98
leaf.fresh.weight_D	vg0206401940	2	6401940	1	0.933761	0.335184	188	0.00525415	245.485	1.56037	1184.85
leaf.moisture.content_D	vg0206401940	2	6401940	1	1.73409	0.189573	187	0.00984052	399.174	4.33936	1273.81
stem.moisture.content_D	vg0206401940	2	6401940	1	0.000157	0.990014	179	8.92e-07	0.0106284	0.00826517	-315.051
plant.moisture.content_D	vg0206401940	2	6401940	1	2.52702	0.113748	180	0.0143904	0.0156207	0.00188695	-478.893
fertile.panicle.dry.weight_M	vg0206401940	2	6401940	1	1.21879	0.271197	174	0.00723315	0.0123498	0.00285148	-440.253
fertile.panicle.number_M	vg0206401940	2	6401940	1	1.34157	0.248284	189	0.00704869	38.6549	18.0763	1127.43
Biomass_M	vg0206401940	2	6401940	1	0.391935	0.532073	189	0.00202415	98.4854	10.8634	1131.67
grain.length.width.ratio_M	vg0206401940	2	6401940	1	1.92736	0.166673	198	0.0100408	2679.06	8.20211	1712.22
spikelet.fertility_M	vg0206401940	2	6401940	1	0.358608	0.549994	198	0.00175529	0.534758	0.0393938	126.643
grain.length_M	vg0206401940	2	6401940	1	0.540386	0.463262	182	0.00255092	4.88e-07	0.0487761	-32.0543
grain.width_M	vg0206401940	2	6401940	1	0.346724	0.556673	198	0.00187464	2.78216	0.149059	429.978
X1000.grain.weight_M	vg0206401940	2	6401940	1	3.17605	0.0763138	199	0.0156416	0.148896	0.0383688	2.10009
filled.spikelet.number_M	vg0206401940	2	6401940	1	3.75448	0.0542139	190	0.0215983	56.4406	5.6296	1025.79
yield.per.plant_M	vg0206401940	2	6401940	1	0.466363	0.495671	165	0.00275384	51665	39761.2	2230.28
total.spikelet.number_M	vg0206401940	2	6401940	1	0.950659	0.330988	172	0.00553306	42.6649	8.32949	940.058
total.spikelet.number.per.panicle_M	vg0206401940	2	6401940	1	0.433722	0.511059	178	0.00238981	269286	117816	2619.85
filled.spikelet.number.per.panicle_M	vg0206401940	2	6401940	1	0.541465	0.462884	171	0.00311131	2709.04	334.118	1596.73
harvest.index_M	vg0206401940	2	6401940	1	0.631654	0.428057	152	0.0044385	294.712	432.095	1360.22
Green.leaf.area.ratio_D	vg0206401940	2	6401940	1	1.07153	0.302191	165	0.00668208	0.0642735	0.000873	-305.502
Green.2.leaf.area.ratio_D	vg0206401940	2	6401940	1	5.8638	0.0164369	190	0.0315668	0.023068	0.00530912	-362.699
Green.2.leaf.area_D	vg0206401940	2	6401940	1	0.340506	0.560226	199	0.00173078	0.0322093	0.0106857	-266.772
Green.3.leaf.area.ratio_D	vg0206401940	2	6401940	1	0.0115966	0.914359	195	6.18e-05	1370000000	30000000	4265.24
Green.3.leaf.area_D	vg0206401940	2	6401940	1	0.0422059	0.837451	195	0.000219	0.011424	0.00592808	-396.945
Green.4.leaf.area.ratio_D	vg0206401940	2	6401940	1	0.379638	0.538563	191	0.00203824	90700000	6.30111e+06	3715.95
Green.4.leaf.area_D	vg0206401940	2	6401940	1	0.0238357	0.877471	194	0.000124	0.00029	0.00197324	-649.132
Total.leaf.area_D	vg0206401940	2	6401940	1	0.123302	0.725886	190	0.000664	7.87847e+06	1.52471e+06	3329.59
Yellow.leaf.area_D	vg0206401940	2	6401940	1	1.21438	0.271929	189	0.00650012	17600000000	82100000	4587.49
Green.leaf.area_D	vg0206401940	2	6401940	1	2.39765	0.123265	189	0.01244	9810000000	661045	4469.29
Biomass_CK	vg0206401940	2	6401940	1	0.00457681	0.946136	191	2.53e-05	2020000000	40500000	4248.11
Biomass_R	vg0206401940	2	6401940	1	1.39526	0.238972	201	0.00733861	2711.75	310.5	1862.79
spikelet.fertility_R	vg0206401940	2	6401940	1	2.10115	0.1489	191	0.0112001	0.0651508	0.00732597	-242.5
X1000.grain.weight_R	vg0206401940	2	6401940	1	0.841446	0.362989	63	0.0139315	8.93e-07	0.0892871	25.0617
filled.spikelet.number_R	vg0206401940	2	6401940	1	0.819993	0.368245	79	0.0100777	1.21e-07	0.0120893	-114.155
yield.per.plant_R	vg0206401940	2	6401940	1	1.41056	0.238977	78	0.0138449	3.24e-07	0.0323748	-42.6598
total.spikelet.number_R	vg0206401940	2	6401940	1	1.68108	0.198864	81	0.0159141	2.49e-07	0.0248863	-63.1603
total.spikelet.number.per.panicle_R	vg0206401940	2	6401940	1	0.37837	0.540315	84	0.00409914	2.85e-07	0.0284505	-56.2935
filled.spikelet.number.per.panicle_R	vg0206401940	2	6401940	1	0.364245	0.548109	78	0.00439113	1.7e-07	0.0170086	-89.0034
harvest.index_R	vg0206401940	2	6401940	1	1.0339	0.313618	64	0.0129808	4.83e-07	0.0483444	-11.1086
DGPA_D	vg0206401970	2	6401970	1	3.18182	0.0759705	209	0.0155813	25000000000	821000000	5042.33
DGPA_R	vg0206401970	2	6401970	1	0.263346	0.60843	197	0.00137287	4470000000	41500000	4383.19
DGPA_M	vg0206401970	2	6401970	1	0.481476	0.488606	197	0.00251811	0.00803387	0.00282552	-511.736
GPA_C	vg0206401970	2	6401970	1	1.53267	0.217201	203	0.00767556	0.000164	4.28e-05	-1330.99
GPA_D	vg0206401970	2	6401970	1	2.57716	0.109986	209	0.0126744	47000000000	884000000	5149.69
GPA_R	vg0206401970	2	6401970	1	0.0925886	0.761256	192	0.000495	1720000000	130000000	4170.3
GPA_M	vg0206401970	2	6401970	1	11.6002	0.00081	192	0.0619629	0.017158	0.00385073	-413.3
GPAR_C	vg0206401970	2	6401970	1	0.781029	0.377938	199	0.0040417	4720000000	371000000	4523.72
GPAR_D	vg0206401970	2	6401970	1	1.06924	0.302359	209	0.00521915	0.000106	0.000555	-935.283
GPAR_R	vg0206401970	2	6401970	1	10.6322	0.00133991	180	0.0605652	0.11542	0.00846304	-153.171
GPAR_M	vg0206401970	2	6401970	1	11.4424	0.000889	180	0.0651327	0.113487	0.00847781	-154.883
LGPA_C	vg0206401970	2	6401970	1	1.01274	0.315469	207	0.00498878	0.00918322	0.000527	-703.611
LGPA_D	vg0206401970	2	6401970	1	0.0519986	0.819853	209	0.000256	7230000000	208000000	4786.16
LGPA_R	vg0206401970	2	6401970	1	2.25138	0.135088	206	0.0111972	10000000000	100412	4736.46
LGPA_M	vg0206401970	2	6401970	1	0.00673056	0.934698	206	3.33e-05	8.46805	2.03387	797.999
shoot.dry.weight_D	vg0206401970	2	6401970	1	0.406624	0.524421	207	0.00200226	0.01954	0.000197	-616.657
stem.dry.weight_D	vg0206401970	2	6401970	1	0.400435	0.527668	188	0.00217754	2315.94	0.0231594	1543.24
stem.fresh.weight_D	vg0206401970	2	6401970	1	0.285248	0.593913	196	0.00148592	1103.62	0.0110362	1470.3
shoot.fresh.weight_D	vg0206401970	2	6401970	1	0.0136295	0.907186	196	7.11e-05	5254.59	4.3187	1765.98
leaf.dry.weight_D	vg0206401970	2	6401970	1	0.0358722	0.849992	189	0.000194	8156.43	34.7275	1785.98
leaf.fresh.weight_D	vg0206401970	2	6401970	1	0.286563	0.593071	194	0.0015081	245.485	1.56037	1184.85
leaf.moisture.content_D	vg0206401970	2	6401970	1	0.0301543	0.86233	193	0.000159	399.174	4.33936	1273.81
stem.moisture.content_D	vg0206401970	2	6401970	1	5.46954	0.0204739	184	0.0305462	0.0106284	0.00826517	-315.051
plant.moisture.content_D	vg0206401970	2	6401970	1	3.71016	0.0556753	186	0.0201366	0.0156207	0.00188695	-478.893
fertile.panicle.dry.weight_M	vg0206401970	2	6401970	1	3.37246	0.0680209	180	0.018983	0.0123498	0.00285148	-440.253
fertile.panicle.number_M	vg0206401970	2	6401970	1	1.00302	0.317875	195	0.00521294	38.6549	18.0763	1127.43
Biomass_M	vg0206401970	2	6401970	1	0.601785	0.438878	195	0.00308229	98.4854	10.8634	1131.67
grain.length.width.ratio_M	vg0206401970	2	6401970	1	0.177661	0.673853	204	0.000886	2679.06	8.20211	1712.22
spikelet.fertility_M	vg0206401970	2	6401970	1	0.765314	0.382741	204	0.00357805	0.534758	0.0393938	126.643
grain.length_M	vg0206401970	2	6401970	1	0.140036	0.708686	188	0.000629	4.88e-07	0.0487761	-32.0543
grain.width_M	vg0206401970	2	6401970	1	2.1477	0.144386	204	0.0106373	2.78216	0.149059	429.978
X1000.grain.weight_M	vg0206401970	2	6401970	1	0.1835	0.668851	205	0.000851	0.148896	0.0383688	2.10009
filled.spikelet.number_M	vg0206401970	2	6401970	1	0.527266	0.468662	196	0.00276895	56.4406	5.6296	1025.79
yield.per.plant_M	vg0206401970	2	6401970	1	2.12752	0.146599	171	0.0124039	51665	39761.2	2230.28
total.spikelet.number_M	vg0206401970	2	6401970	1	0.027823	0.867724	178	0.000159	42.6649	8.32949	940.058
total.spikelet.number.per.panicle_M	vg0206401970	2	6401970	1	4.55314	0.0342433	184	0.0249458	269286	117816	2619.85
filled.spikelet.number.per.panicle_M	vg0206401970	2	6401970	1	0.919754	0.33891	177	0.00518505	2709.04	334.118	1596.73
harvest.index_M	vg0206401970	2	6401970	1	0.00321665	0.954847	158	2.08e-05	294.712	432.095	1360.22
Green.leaf.area.ratio_D	vg0206401970	2	6401970	1	0.864098	0.353969	171	0.00517584	0.0642735	0.000873	-305.502
Green.2.leaf.area.ratio_D	vg0206401970	2	6401970	1	0.674015	0.412701	195	0.00353033	0.023068	0.00530912	-362.699
Green.2.leaf.area_D	vg0206401970	2	6401970	1	3.88816	0.0500274	205	0.0195035	0.0322093	0.0106857	-266.772
Green.3.leaf.area.ratio_D	vg0206401970	2	6401970	1	1.52855	0.217833	201	0.00775667	1370000000	30000000	4265.24
Green.3.leaf.area_D	vg0206401970	2	6401970	1	7.99901	0.00517432	201	0.0406583	0.011424	0.00592808	-396.945
Green.4.leaf.area.ratio_D	vg0206401970	2	6401970	1	3.83503	0.0516637	197	0.0197801	90700000	6.30111e+06	3715.95
Green.4.leaf.area_D	vg0206401970	2	6401970	1	0.438147	0.508812	200	0.00226315	0.00029	0.00197324	-649.132
Total.leaf.area_D	vg0206401970	2	6401970	1	0.987692	0.321584	196	0.00513639	7.87847e+06	1.52471e+06	3329.59
Yellow.leaf.area_D	vg0206401970	2	6401970	1	0.0771914	0.781447	195	0.000401	17600000000	82100000	4587.49
Green.leaf.area_D	vg0206401970	2	6401970	1	0.774453	0.379973	195	0.00401991	9810000000	661045	4469.29
Biomass_CK	vg0206401970	2	6401970	1	0.144918	0.703868	197	0.000747	2020000000	40500000	4248.11
Biomass_R	vg0206401970	2	6401970	1	3.35079	0.0686759	206	0.0165212	2711.75	310.5	1862.79
spikelet.fertility_R	vg0206401970	2	6401970	1	1.48754	0.224127	196	0.00771695	0.0651508	0.00732597	-242.5
X1000.grain.weight_R	vg0206401970	2	6401970	1	0.849077	0.360766	64	0.0134277	8.93e-07	0.0892871	25.0617
filled.spikelet.number_R	vg0206401970	2	6401970	1	0.0909259	0.763873	80	0.00107901	1.21e-07	0.0120893	-114.155
yield.per.plant_R	vg0206401970	2	6401970	1	0.203242	0.65349	79	0.00190498	3.24e-07	0.0323748	-42.6598
total.spikelet.number_R	vg0206401970	2	6401970	1	0.858234	0.357245	82	0.00775726	2.49e-07	0.0248863	-63.1603
total.spikelet.number.per.panicle_R	vg0206401970	2	6401970	1	4.25616	0.0424795	85	0.0425333	2.85e-07	0.0284505	-56.2935
filled.spikelet.number.per.panicle_R	vg0206401970	2	6401970	1	0.738335	0.393087	79	0.00874993	1.7e-07	0.0170086	-89.0034
harvest.index_R	vg0206401970	2	6401970	1	2.24432	0.139623	65	0.0268788	4.83e-07	0.0483444	-11.1086
DGPA_D	vg0206402043	2	6402043	1	1.829	0.177765	209	0.00895658	25000000000	821000000	5042.33
DGPA_R	vg0206402043	2	6402043	1	3.05303	0.0822111	197	0.0159159	4470000000	41500000	4383.19
DGPA_M	vg0206402043	2	6402043	1	0.0687415	0.793464	197	0.00036	0.00803387	0.00282552	-511.736
GPA_C	vg0206402043	2	6402043	1	1.53868	0.216305	203	0.00770565	0.000164	4.28e-05	-1330.99
GPA_D	vg0206402043	2	6402043	1	1.89058	0.170667	209	0.00929784	47000000000	884000000	5149.69
GPA_R	vg0206402043	2	6402043	1	2.81664	0.0949889	192	0.01507	1720000000	130000000	4170.3
GPA_M	vg0206402043	2	6402043	1	0.323989	0.569915	192	0.00173059	0.017158	0.00385073	-413.3
GPAR_C	vg0206402043	2	6402043	1	0.593619	0.441975	199	0.00307188	4720000000	371000000	4523.72
GPAR_D	vg0206402043	2	6402043	1	0.371666	0.542786	209	0.00181417	0.000106	0.000555	-935.283
GPAR_R	vg0206402043	2	6402043	1	0.482646	0.488164	180	0.00274935	0.11542	0.00846304	-153.171
GPAR_M	vg0206402043	2	6402043	1	0.47468	0.49177	180	0.00270198	0.113487	0.00847781	-154.883
LGPA_C	vg0206402043	2	6402043	1	4.04155	0.0457429	207	0.0199087	0.00918322	0.000527	-703.611
LGPA_D	vg0206402043	2	6402043	1	1.13553	0.287877	209	0.00558742	7230000000	208000000	4786.16
LGPA_R	vg0206402043	2	6402043	1	1.33369	0.249541	206	0.00663311	10000000000	100412	4736.46
LGPA_M	vg0206402043	2	6402043	1	0.0327752	0.856522	206	0.000162	8.46805	2.03387	797.999
shoot.dry.weight_D	vg0206402043	2	6402043	1	2.96016	0.0868937	207	0.0145761	0.01954	0.000197	-616.657
stem.dry.weight_D	vg0206402043	2	6402043	1	0.725605	0.395443	188	0.0039458	2315.94	0.0231594	1543.24
stem.fresh.weight_D	vg0206402043	2	6402043	1	0.682797	0.409673	196	0.00355684	1103.62	0.0110362	1470.3
shoot.fresh.weight_D	vg0206402043	2	6402043	1	0.42697	0.514278	196	0.00222867	5254.59	4.3187	1765.98
leaf.dry.weight_D	vg0206402043	2	6402043	1	0.504864	0.478285	189	0.00273557	8156.43	34.7275	1785.98
leaf.fresh.weight_D	vg0206402043	2	6402043	1	0.699605	0.40399	194	0.00368183	245.485	1.56037	1184.85
leaf.moisture.content_D	vg0206402043	2	6402043	1	0.596232	0.441005	193	0.00314949	399.174	4.33936	1273.81
stem.moisture.content_D	vg0206402043	2	6402043	1	0.372179	0.542606	184	0.00207853	0.0106284	0.00826517	-315.051
plant.moisture.content_D	vg0206402043	2	6402043	1	2.08358	0.150648	186	0.0113084	0.0156207	0.00188695	-478.893
fertile.panicle.dry.weight_M	vg0206402043	2	6402043	1	1.77546	0.18447	180	0.00999377	0.0123498	0.00285148	-440.253
fertile.panicle.number_M	vg0206402043	2	6402043	1	0.0213345	0.884029	195	0.000111	38.6549	18.0763	1127.43
Biomass_M	vg0206402043	2	6402043	1	0.493267	0.483347	195	0.00252647	98.4854	10.8634	1131.67
grain.length.width.ratio_M	vg0206402043	2	6402043	1	2.40611	0.122475	204	0.0120046	2679.06	8.20211	1712.22
spikelet.fertility_M	vg0206402043	2	6402043	1	2.18091	0.141337	204	0.0101963	0.534758	0.0393938	126.643
grain.length_M	vg0206402043	2	6402043	1	0.0916571	0.762431	188	0.000412	4.88e-07	0.0487761	-32.0543
grain.width_M	vg0206402043	2	6402043	1	0.391677	0.532147	204	0.00193992	2.78216	0.149059	429.978
X1000.grain.weight_M	vg0206402043	2	6402043	1	1.44616	0.230589	205	0.0067055	0.148896	0.0383688	2.10009
filled.spikelet.number_M	vg0206402043	2	6402043	1	0.601265	0.43907	196	0.00315755	56.4406	5.6296	1025.79
yield.per.plant_M	vg0206402043	2	6402043	1	0.495249	0.482599	171	0.00288742	51665	39761.2	2230.28
total.spikelet.number_M	vg0206402043	2	6402043	1	1.09443	0.296977	178	0.00626437	42.6649	8.32949	940.058
total.spikelet.number.per.panicle_M	vg0206402043	2	6402043	1	0.0352164	0.851359	184	0.000193	269286	117816	2619.85
filled.spikelet.number.per.panicle_M	vg0206402043	2	6402043	1	0.569425	0.451538	177	0.0032101	2709.04	334.118	1596.73
harvest.index_M	vg0206402043	2	6402043	1	1.57525	0.211397	158	0.0101715	294.712	432.095	1360.22
Green.leaf.area.ratio_D	vg0206402043	2	6402043	1	0.0107864	0.91741	171	6.46e-05	0.0642735	0.000873	-305.502
Green.2.leaf.area.ratio_D	vg0206402043	2	6402043	1	0.0558934	0.813367	195	0.000293	0.023068	0.00530912	-362.699
Green.2.leaf.area_D	vg0206402043	2	6402043	1	0.436008	0.509827	205	0.00218707	0.0322093	0.0106857	-266.772
Green.3.leaf.area.ratio_D	vg0206402043	2	6402043	1	1.19525	0.275637	201	0.0060653	1370000000	30000000	4265.24
Green.3.leaf.area_D	vg0206402043	2	6402043	1	0.0384293	0.84479	201	0.000195	0.011424	0.00592808	-396.945
Green.4.leaf.area.ratio_D	vg0206402043	2	6402043	1	1.97835	0.161206	197	0.0102038	90700000	6.30111e+06	3715.95
Green.4.leaf.area_D	vg0206402043	2	6402043	1	0.204773	0.651406	200	0.00105771	0.00029	0.00197324	-649.132
Total.leaf.area_D	vg0206402043	2	6402043	1	1.48719	0.224181	196	0.00773396	7.87847e+06	1.52471e+06	3329.59
Yellow.leaf.area_D	vg0206402043	2	6402043	1	1.1652	0.281781	195	0.00605035	17600000000	82100000	4587.49
Green.leaf.area_D	vg0206402043	2	6402043	1	0.952774	0.330275	195	0.00494551	9810000000	661045	4469.29
Biomass_CK	vg0206402043	2	6402043	1	2.37759	0.12476	197	0.0122611	2020000000	40500000	4248.11
Biomass_R	vg0206402043	2	6402043	1	2.81359	0.0950468	206	0.0138725	2711.75	310.5	1862.79
spikelet.fertility_R	vg0206402043	2	6402043	1	0.260312	0.610504	196	0.00135043	0.0651508	0.00732597	-242.5
X1000.grain.weight_R	vg0206402043	2	6402043	1	0.0414204	0.839466	64	0.000655	8.93e-07	0.0892871	25.0617
filled.spikelet.number_R	vg0206402043	2	6402043	1	0.00950549	0.922603	80	0.000113	1.21e-07	0.0120893	-114.155
yield.per.plant_R	vg0206402043	2	6402043	1	0.00568101	0.94013	79	5.32e-05	3.24e-07	0.0323748	-42.6598
total.spikelet.number_R	vg0206402043	2	6402043	1	0.071118	0.790458	82	0.000643	2.49e-07	0.0248863	-63.1603
total.spikelet.number.per.panicle_R	vg0206402043	2	6402043	1	0.0139552	0.906271	85	0.000139	2.85e-07	0.0284505	-56.2935
filled.spikelet.number.per.panicle_R	vg0206402043	2	6402043	1	0.128107	0.721465	79	0.00151818	1.7e-07	0.0170086	-89.0034
harvest.index_R	vg0206402043	2	6402043	1	0.000524	0.981821	65	6.27e-06	4.83e-07	0.0483444	-11.1086
DGPA_D	vg0206402120	2	6402120	1	0.177344	0.674321	146	0.00115954	25000000000	821000000	5042.33
DGPA_R	vg0206402120	2	6402120	1	0.595971	0.44151	139	0.00389347	4470000000	41500000	4383.19
DGPA_M	vg0206402120	2	6402120	1	0.235932	0.627971	139	0.00167435	0.00803387	0.00282552	-511.736
GPA_C	vg0206402120	2	6402120	1	2.30902	0.130999	141	0.0176382	0.000164	4.28e-05	-1330.99
GPA_D	vg0206402120	2	6402120	1	0.374532	0.541551	146	0.00234804	47000000000	884000000	5149.69
GPA_R	vg0206402120	2	6402120	1	0.385657	0.535731	132	0.00282068	1720000000	130000000	4170.3
GPA_M	vg0206402120	2	6402120	1	0.63536	0.42692	132	0.00556393	0.017158	0.00385073	-413.3
GPAR_C	vg0206402120	2	6402120	1	0.86898	0.352953	139	0.00579362	4720000000	371000000	4523.72
GPAR_D	vg0206402120	2	6402120	1	0.542643	0.46259	146	0.00485265	0.000106	0.000555	-935.283
GPAR_R	vg0206402120	2	6402120	1	1.36747	0.244624	125	0.0138768	0.11542	0.00846304	-153.171
GPAR_M	vg0206402120	2	6402120	1	1.31273	0.254238	125	0.0132492	0.113487	0.00847781	-154.883
LGPA_C	vg0206402120	2	6402120	1	1.37964	0.242215	144	0.0101015	0.00918322	0.000527	-703.611
LGPA_D	vg0206402120	2	6402120	1	1.37504	0.242969	146	0.00800207	7230000000	208000000	4786.16
LGPA_R	vg0206402120	2	6402120	1	1.88219	0.172361	143	0.0120745	10000000000	100412	4736.46
LGPA_M	vg0206402120	2	6402120	1	0.373912	0.541908	143	0.00330875	8.46805	2.03387	797.999
shoot.dry.weight_D	vg0206402120	2	6402120	1	2.50232	0.116001	144	0.0188012	0.01954	0.000197	-616.657
stem.dry.weight_D	vg0206402120	2	6402120	1	0.296482	0.587082	131	0.0021204	2315.94	0.0231594	1543.24
stem.fresh.weight_D	vg0206402120	2	6402120	1	0.193188	0.661012	137	0.001299	1103.62	0.0110362	1470.3
shoot.fresh.weight_D	vg0206402120	2	6402120	1	0.772017	0.381227	137	0.00556204	5254.59	4.3187	1765.98
leaf.dry.weight_D	vg0206402120	2	6402120	1	0.813357	0.368892	131	0.00611591	8156.43	34.7275	1785.98
leaf.fresh.weight_D	vg0206402120	2	6402120	1	0.201165	0.654552	134	0.00144685	245.485	1.56037	1184.85
leaf.moisture.content_D	vg0206402120	2	6402120	1	0.185215	0.667676	132	0.00136528	399.174	4.33936	1273.81
stem.moisture.content_D	vg0206402120	2	6402120	1	0.002058	0.963892	127	1.81e-05	0.0106284	0.00826517	-315.051
plant.moisture.content_D	vg0206402120	2	6402120	1	0.903172	0.343827	129	0.00701602	0.0156207	0.00188695	-478.893
fertile.panicle.dry.weight_M	vg0206402120	2	6402120	1	0.516124	0.473932	125	0.00419991	0.0123498	0.00285148	-440.253
fertile.panicle.number_M	vg0206402120	2	6402120	1	0.029194	0.864604	135	0.000237	38.6549	18.0763	1127.43
Biomass_M	vg0206402120	2	6402120	1	0.0223166	0.881483	136	0.000212	98.4854	10.8634	1131.67
grain.length.width.ratio_M	vg0206402120	2	6402120	1	1.81413	0.180271	143	0.0126499	2679.06	8.20211	1712.22
spikelet.fertility_M	vg0206402120	2	6402120	1	0.011188	0.915919	143	7.07e-05	0.534758	0.0393938	126.643
grain.length_M	vg0206402120	2	6402120	1	0.939371	0.334296	134	0.00601491	4.88e-07	0.0487761	-32.0543
grain.width_M	vg0206402120	2	6402120	1	0.462338	0.497698	143	0.00293928	2.78216	0.149059	429.978
X1000.grain.weight_M	vg0206402120	2	6402120	1	0.0467425	0.829156	144	0.000281	0.148896	0.0383688	2.10009
filled.spikelet.number_M	vg0206402120	2	6402120	1	1.42151	0.235344	137	0.00930357	56.4406	5.6296	1025.79
yield.per.plant_M	vg0206402120	2	6402120	1	0.522858	0.47116	118	0.00453295	51665	39761.2	2230.28
total.spikelet.number_M	vg0206402120	2	6402120	1	0.156669	0.692975	123	0.00130212	42.6649	8.32949	940.058
total.spikelet.number.per.panicle_M	vg0206402120	2	6402120	1	0.611923	0.435619	127	0.00508953	269286	117816	2619.85
filled.spikelet.number.per.panicle_M	vg0206402120	2	6402120	1	1.35961	0.245997	124	0.0102899	2709.04	334.118	1596.73
harvest.index_M	vg0206402120	2	6402120	1	0.605115	0.438451	109	0.00657472	294.712	432.095	1360.22
Green.leaf.area.ratio_D	vg0206402120	2	6402120	1	0.381595	0.538027	118	0.00394646	0.0642735	0.000873	-305.502
Green.2.leaf.area.ratio_D	vg0206402120	2	6402120	1	0.090852	0.763586	136	0.000688	0.023068	0.00530912	-362.699
Green.2.leaf.area_D	vg0206402120	2	6402120	1	0.420258	0.517909	143	0.00361831	0.0322093	0.0106857	-266.772
Green.3.leaf.area.ratio_D	vg0206402120	2	6402120	1	0.108166	0.742767	139	0.000758	1370000000	30000000	4265.24
Green.3.leaf.area_D	vg0206402120	2	6402120	1	1.54562	0.215986	140	0.0137171	0.011424	0.00592808	-396.945
Green.4.leaf.area.ratio_D	vg0206402120	2	6402120	1	0.319787	0.572718	137	0.00286698	90700000	6.30111e+06	3715.95
Green.4.leaf.area_D	vg0206402120	2	6402120	1	0.27819	0.598789	138	0.00200419	0.00029	0.00197324	-649.132
Total.leaf.area_D	vg0206402120	2	6402120	1	0.161684	0.688276	137	0.00173014	7.87847e+06	1.52471e+06	3329.59
Yellow.leaf.area_D	vg0206402120	2	6402120	1	0.0422127	0.837544	135	0.000291	17600000000	82100000	4587.49
Green.leaf.area_D	vg0206402120	2	6402120	1	0.766167	0.383045	136	0.00498534	9810000000	661045	4469.29
Biomass_CK	vg0206402120	2	6402120	1	0.143155	0.705801	134	0.00107642	2020000000	40500000	4248.11
Biomass_R	vg0206402120	2	6402120	1	2.85866	0.0931907	143	0.0202031	2711.75	310.5	1862.79
spikelet.fertility_R	vg0206402120	2	6402120	1	0.000775	0.977837	136	5.63e-06	0.0651508	0.00732597	-242.5
X1000.grain.weight_R	vg0206402120	2	6402120	1	0.151206	0.699448	48	0.00347161	8.93e-07	0.0892871	25.0617
filled.spikelet.number_R	vg0206402120	2	6402120	1	0.000802	0.977532	52	1.5e-05	1.21e-07	0.0120893	-114.155
yield.per.plant_R	vg0206402120	2	6402120	1	0.145727	0.70449	52	0.00207142	3.24e-07	0.0323748	-42.6598
total.spikelet.number_R	vg0206402120	2	6402120	1	0.0153578	0.901913	54	0.00021	2.49e-07	0.0248863	-63.1603
total.spikelet.number.per.panicle_R	vg0206402120	2	6402120	1	1.02556	0.316502	54	0.0151256	2.85e-07	0.0284505	-56.2935
filled.spikelet.number.per.panicle_R	vg0206402120	2	6402120	1	0.66169	0.420446	51	0.0140214	1.7e-07	0.0170086	-89.0034
harvest.index_R	vg0206402120	2	6402120	1	0.0606244	0.806837	46	0.00106261	4.83e-07	0.0483444	-11.1086
DGPA_D	vg0206402127	2	6402127	1	1.829	0.177765	209	0.00895658	25000000000	821000000	5042.33
DGPA_R	vg0206402127	2	6402127	1	3.05303	0.0822111	197	0.0159159	4470000000	41500000	4383.19
DGPA_M	vg0206402127	2	6402127	1	0.0687415	0.793464	197	0.00036	0.00803387	0.00282552	-511.736
GPA_C	vg0206402127	2	6402127	1	1.53868	0.216305	203	0.00770565	0.000164	4.28e-05	-1330.99
GPA_D	vg0206402127	2	6402127	1	1.89058	0.170667	209	0.00929784	47000000000	884000000	5149.69
GPA_R	vg0206402127	2	6402127	1	2.81664	0.0949889	192	0.01507	1720000000	130000000	4170.3
GPA_M	vg0206402127	2	6402127	1	0.323989	0.569915	192	0.00173059	0.017158	0.00385073	-413.3
GPAR_C	vg0206402127	2	6402127	1	0.593619	0.441975	199	0.00307188	4720000000	371000000	4523.72
GPAR_D	vg0206402127	2	6402127	1	0.371666	0.542786	209	0.00181417	0.000106	0.000555	-935.283
GPAR_R	vg0206402127	2	6402127	1	0.482646	0.488164	180	0.00274935	0.11542	0.00846304	-153.171
GPAR_M	vg0206402127	2	6402127	1	0.47468	0.49177	180	0.00270198	0.113487	0.00847781	-154.883
LGPA_C	vg0206402127	2	6402127	1	4.04155	0.0457429	207	0.0199087	0.00918322	0.000527	-703.611
LGPA_D	vg0206402127	2	6402127	1	1.13553	0.287877	209	0.00558742	7230000000	208000000	4786.16
LGPA_R	vg0206402127	2	6402127	1	1.33369	0.249541	206	0.00663311	10000000000	100412	4736.46
LGPA_M	vg0206402127	2	6402127	1	0.0327752	0.856522	206	0.000162	8.46805	2.03387	797.999
shoot.dry.weight_D	vg0206402127	2	6402127	1	2.96016	0.0868937	207	0.0145761	0.01954	0.000197	-616.657
stem.dry.weight_D	vg0206402127	2	6402127	1	0.725605	0.395443	188	0.0039458	2315.94	0.0231594	1543.24
stem.fresh.weight_D	vg0206402127	2	6402127	1	0.682797	0.409673	196	0.00355684	1103.62	0.0110362	1470.3
shoot.fresh.weight_D	vg0206402127	2	6402127	1	0.42697	0.514278	196	0.00222867	5254.59	4.3187	1765.98
leaf.dry.weight_D	vg0206402127	2	6402127	1	0.504864	0.478285	189	0.00273557	8156.43	34.7275	1785.98
leaf.fresh.weight_D	vg0206402127	2	6402127	1	0.699605	0.40399	194	0.00368183	245.485	1.56037	1184.85
leaf.moisture.content_D	vg0206402127	2	6402127	1	0.596232	0.441005	193	0.00314949	399.174	4.33936	1273.81
stem.moisture.content_D	vg0206402127	2	6402127	1	0.372179	0.542606	184	0.00207853	0.0106284	0.00826517	-315.051
plant.moisture.content_D	vg0206402127	2	6402127	1	2.08358	0.150648	186	0.0113084	0.0156207	0.00188695	-478.893
fertile.panicle.dry.weight_M	vg0206402127	2	6402127	1	1.77546	0.18447	180	0.00999377	0.0123498	0.00285148	-440.253
fertile.panicle.number_M	vg0206402127	2	6402127	1	0.0213345	0.884029	195	0.000111	38.6549	18.0763	1127.43
Biomass_M	vg0206402127	2	6402127	1	0.493267	0.483347	195	0.00252647	98.4854	10.8634	1131.67
grain.length.width.ratio_M	vg0206402127	2	6402127	1	2.40611	0.122475	204	0.0120046	2679.06	8.20211	1712.22
spikelet.fertility_M	vg0206402127	2	6402127	1	2.18091	0.141337	204	0.0101963	0.534758	0.0393938	126.643
grain.length_M	vg0206402127	2	6402127	1	0.0916571	0.762431	188	0.000412	4.88e-07	0.0487761	-32.0543
grain.width_M	vg0206402127	2	6402127	1	0.391677	0.532147	204	0.00193992	2.78216	0.149059	429.978
X1000.grain.weight_M	vg0206402127	2	6402127	1	1.44616	0.230589	205	0.0067055	0.148896	0.0383688	2.10009
filled.spikelet.number_M	vg0206402127	2	6402127	1	0.601265	0.43907	196	0.00315755	56.4406	5.6296	1025.79
yield.per.plant_M	vg0206402127	2	6402127	1	0.495249	0.482599	171	0.00288742	51665	39761.2	2230.28
total.spikelet.number_M	vg0206402127	2	6402127	1	1.09443	0.296977	178	0.00626437	42.6649	8.32949	940.058
total.spikelet.number.per.panicle_M	vg0206402127	2	6402127	1	0.0352164	0.851359	184	0.000193	269286	117816	2619.85
filled.spikelet.number.per.panicle_M	vg0206402127	2	6402127	1	0.569425	0.451538	177	0.0032101	2709.04	334.118	1596.73
harvest.index_M	vg0206402127	2	6402127	1	1.57525	0.211397	158	0.0101715	294.712	432.095	1360.22
Green.leaf.area.ratio_D	vg0206402127	2	6402127	1	0.0107864	0.91741	171	6.46e-05	0.0642735	0.000873	-305.502
Green.2.leaf.area.ratio_D	vg0206402127	2	6402127	1	0.0558934	0.813367	195	0.000293	0.023068	0.00530912	-362.699
Green.2.leaf.area_D	vg0206402127	2	6402127	1	0.436008	0.509827	205	0.00218707	0.0322093	0.0106857	-266.772
Green.3.leaf.area.ratio_D	vg0206402127	2	6402127	1	1.19525	0.275637	201	0.0060653	1370000000	30000000	4265.24
Green.3.leaf.area_D	vg0206402127	2	6402127	1	0.0384293	0.84479	201	0.000195	0.011424	0.00592808	-396.945
Green.4.leaf.area.ratio_D	vg0206402127	2	6402127	1	1.97835	0.161206	197	0.0102038	90700000	6.30111e+06	3715.95
Green.4.leaf.area_D	vg0206402127	2	6402127	1	0.204773	0.651406	200	0.00105771	0.00029	0.00197324	-649.132
Total.leaf.area_D	vg0206402127	2	6402127	1	1.48719	0.224181	196	0.00773396	7.87847e+06	1.52471e+06	3329.59
Yellow.leaf.area_D	vg0206402127	2	6402127	1	1.1652	0.281781	195	0.00605035	17600000000	82100000	4587.49
Green.leaf.area_D	vg0206402127	2	6402127	1	0.952774	0.330275	195	0.00494551	9810000000	661045	4469.29
Biomass_CK	vg0206402127	2	6402127	1	2.37759	0.12476	197	0.0122611	2020000000	40500000	4248.11
Biomass_R	vg0206402127	2	6402127	1	2.81359	0.0950468	206	0.0138725	2711.75	310.5	1862.79
spikelet.fertility_R	vg0206402127	2	6402127	1	0.260312	0.610504	196	0.00135043	0.0651508	0.00732597	-242.5
X1000.grain.weight_R	vg0206402127	2	6402127	1	0.0414204	0.839466	64	0.000655	8.93e-07	0.0892871	25.0617
filled.spikelet.number_R	vg0206402127	2	6402127	1	0.00950549	0.922603	80	0.000113	1.21e-07	0.0120893	-114.155
yield.per.plant_R	vg0206402127	2	6402127	1	0.00568101	0.94013	79	5.32e-05	3.24e-07	0.0323748	-42.6598
total.spikelet.number_R	vg0206402127	2	6402127	1	0.071118	0.790458	82	0.000643	2.49e-07	0.0248863	-63.1603
total.spikelet.number.per.panicle_R	vg0206402127	2	6402127	1	0.0139552	0.906271	85	0.000139	2.85e-07	0.0284505	-56.2935
filled.spikelet.number.per.panicle_R	vg0206402127	2	6402127	1	0.128107	0.721465	79	0.00151818	1.7e-07	0.0170086	-89.0034
harvest.index_R	vg0206402127	2	6402127	1	0.000524	0.981821	65	6.27e-06	4.83e-07	0.0483444	-11.1086
DGPA_D	vg0206402145	2	6402145	1	1.829	0.177765	209	0.00895658	25000000000	821000000	5042.33
DGPA_R	vg0206402145	2	6402145	1	3.05303	0.0822111	197	0.0159159	4470000000	41500000	4383.19
DGPA_M	vg0206402145	2	6402145	1	0.0687415	0.793464	197	0.00036	0.00803387	0.00282552	-511.736
GPA_C	vg0206402145	2	6402145	1	1.53868	0.216305	203	0.00770565	0.000164	4.28e-05	-1330.99
GPA_D	vg0206402145	2	6402145	1	1.89058	0.170667	209	0.00929784	47000000000	884000000	5149.69
GPA_R	vg0206402145	2	6402145	1	2.81664	0.0949889	192	0.01507	1720000000	130000000	4170.3
GPA_M	vg0206402145	2	6402145	1	0.323989	0.569915	192	0.00173059	0.017158	0.00385073	-413.3
GPAR_C	vg0206402145	2	6402145	1	0.593619	0.441975	199	0.00307188	4720000000	371000000	4523.72
GPAR_D	vg0206402145	2	6402145	1	0.371666	0.542786	209	0.00181417	0.000106	0.000555	-935.283
GPAR_R	vg0206402145	2	6402145	1	0.482646	0.488164	180	0.00274935	0.11542	0.00846304	-153.171
GPAR_M	vg0206402145	2	6402145	1	0.47468	0.49177	180	0.00270198	0.113487	0.00847781	-154.883
LGPA_C	vg0206402145	2	6402145	1	4.04155	0.0457429	207	0.0199087	0.00918322	0.000527	-703.611
LGPA_D	vg0206402145	2	6402145	1	1.13553	0.287877	209	0.00558742	7230000000	208000000	4786.16
LGPA_R	vg0206402145	2	6402145	1	1.33369	0.249541	206	0.00663311	10000000000	100412	4736.46
LGPA_M	vg0206402145	2	6402145	1	0.0327752	0.856522	206	0.000162	8.46805	2.03387	797.999
shoot.dry.weight_D	vg0206402145	2	6402145	1	2.96016	0.0868937	207	0.0145761	0.01954	0.000197	-616.657
stem.dry.weight_D	vg0206402145	2	6402145	1	0.725605	0.395443	188	0.0039458	2315.94	0.0231594	1543.24
stem.fresh.weight_D	vg0206402145	2	6402145	1	0.682797	0.409673	196	0.00355684	1103.62	0.0110362	1470.3
shoot.fresh.weight_D	vg0206402145	2	6402145	1	0.42697	0.514278	196	0.00222867	5254.59	4.3187	1765.98
leaf.dry.weight_D	vg0206402145	2	6402145	1	0.504864	0.478285	189	0.00273557	8156.43	34.7275	1785.98
leaf.fresh.weight_D	vg0206402145	2	6402145	1	0.699605	0.40399	194	0.00368183	245.485	1.56037	1184.85
leaf.moisture.content_D	vg0206402145	2	6402145	1	0.596232	0.441005	193	0.00314949	399.174	4.33936	1273.81
stem.moisture.content_D	vg0206402145	2	6402145	1	0.372179	0.542606	184	0.00207853	0.0106284	0.00826517	-315.051
plant.moisture.content_D	vg0206402145	2	6402145	1	2.08358	0.150648	186	0.0113084	0.0156207	0.00188695	-478.893
fertile.panicle.dry.weight_M	vg0206402145	2	6402145	1	1.77546	0.18447	180	0.00999377	0.0123498	0.00285148	-440.253
fertile.panicle.number_M	vg0206402145	2	6402145	1	0.0213345	0.884029	195	0.000111	38.6549	18.0763	1127.43
Biomass_M	vg0206402145	2	6402145	1	0.493267	0.483347	195	0.00252647	98.4854	10.8634	1131.67
grain.length.width.ratio_M	vg0206402145	2	6402145	1	2.40611	0.122475	204	0.0120046	2679.06	8.20211	1712.22
spikelet.fertility_M	vg0206402145	2	6402145	1	2.18091	0.141337	204	0.0101963	0.534758	0.0393938	126.643
grain.length_M	vg0206402145	2	6402145	1	0.0916571	0.762431	188	0.000412	4.88e-07	0.0487761	-32.0543
grain.width_M	vg0206402145	2	6402145	1	0.391677	0.532147	204	0.00193992	2.78216	0.149059	429.978
X1000.grain.weight_M	vg0206402145	2	6402145	1	1.44616	0.230589	205	0.0067055	0.148896	0.0383688	2.10009
filled.spikelet.number_M	vg0206402145	2	6402145	1	0.601265	0.43907	196	0.00315755	56.4406	5.6296	1025.79
yield.per.plant_M	vg0206402145	2	6402145	1	0.495249	0.482599	171	0.00288742	51665	39761.2	2230.28
total.spikelet.number_M	vg0206402145	2	6402145	1	1.09443	0.296977	178	0.00626437	42.6649	8.32949	940.058
total.spikelet.number.per.panicle_M	vg0206402145	2	6402145	1	0.0352164	0.851359	184	0.000193	269286	117816	2619.85
filled.spikelet.number.per.panicle_M	vg0206402145	2	6402145	1	0.569425	0.451538	177	0.0032101	2709.04	334.118	1596.73
harvest.index_M	vg0206402145	2	6402145	1	1.57525	0.211397	158	0.0101715	294.712	432.095	1360.22
Green.leaf.area.ratio_D	vg0206402145	2	6402145	1	0.0107864	0.91741	171	6.46e-05	0.0642735	0.000873	-305.502
Green.2.leaf.area.ratio_D	vg0206402145	2	6402145	1	0.0558934	0.813367	195	0.000293	0.023068	0.00530912	-362.699
Green.2.leaf.area_D	vg0206402145	2	6402145	1	0.436008	0.509827	205	0.00218707	0.0322093	0.0106857	-266.772
Green.3.leaf.area.ratio_D	vg0206402145	2	6402145	1	1.19525	0.275637	201	0.0060653	1370000000	30000000	4265.24
Green.3.leaf.area_D	vg0206402145	2	6402145	1	0.0384293	0.84479	201	0.000195	0.011424	0.00592808	-396.945
Green.4.leaf.area.ratio_D	vg0206402145	2	6402145	1	1.97835	0.161206	197	0.0102038	90700000	6.30111e+06	3715.95
Green.4.leaf.area_D	vg0206402145	2	6402145	1	0.204773	0.651406	200	0.00105771	0.00029	0.00197324	-649.132
Total.leaf.area_D	vg0206402145	2	6402145	1	1.48719	0.224181	196	0.00773396	7.87847e+06	1.52471e+06	3329.59
Yellow.leaf.area_D	vg0206402145	2	6402145	1	1.1652	0.281781	195	0.00605035	17600000000	82100000	4587.49
Green.leaf.area_D	vg0206402145	2	6402145	1	0.952774	0.330275	195	0.00494551	9810000000	661045	4469.29
Biomass_CK	vg0206402145	2	6402145	1	2.37759	0.12476	197	0.0122611	2020000000	40500000	4248.11
Biomass_R	vg0206402145	2	6402145	1	2.81359	0.0950468	206	0.0138725	2711.75	310.5	1862.79
spikelet.fertility_R	vg0206402145	2	6402145	1	0.260312	0.610504	196	0.00135043	0.0651508	0.00732597	-242.5
X1000.grain.weight_R	vg0206402145	2	6402145	1	0.0414204	0.839466	64	0.000655	8.93e-07	0.0892871	25.0617
filled.spikelet.number_R	vg0206402145	2	6402145	1	0.00950549	0.922603	80	0.000113	1.21e-07	0.0120893	-114.155
yield.per.plant_R	vg0206402145	2	6402145	1	0.00568101	0.94013	79	5.32e-05	3.24e-07	0.0323748	-42.6598
total.spikelet.number_R	vg0206402145	2	6402145	1	0.071118	0.790458	82	0.000643	2.49e-07	0.0248863	-63.1603
total.spikelet.number.per.panicle_R	vg0206402145	2	6402145	1	0.0139552	0.906271	85	0.000139	2.85e-07	0.0284505	-56.2935
filled.spikelet.number.per.panicle_R	vg0206402145	2	6402145	1	0.128107	0.721465	79	0.00151818	1.7e-07	0.0170086	-89.0034
harvest.index_R	vg0206402145	2	6402145	1	0.000524	0.981821	65	6.27e-06	4.83e-07	0.0483444	-11.1086
DGPA_D	vg0206402148	2	6402148	1	3.55176	0.0609255	209	0.0173929	25000000000	821000000	5042.33
DGPA_R	vg0206402148	2	6402148	1	0.780014	0.378259	197	0.00406634	4470000000	41500000	4383.19
DGPA_M	vg0206402148	2	6402148	1	0.311393	0.577487	197	0.00162858	0.00803387	0.00282552	-511.736
GPA_C	vg0206402148	2	6402148	1	0.247095	0.619688	203	0.00123745	0.000164	4.28e-05	-1330.99
GPA_D	vg0206402148	2	6402148	1	2.88705	0.0908417	209	0.0141984	47000000000	884000000	5149.69
GPA_R	vg0206402148	2	6402148	1	0.0299349	0.862828	192	0.00016	1720000000	130000000	4170.3
GPA_M	vg0206402148	2	6402148	1	12.7295	0.000459	192	0.0679949	0.017158	0.00385073	-413.3
GPAR_C	vg0206402148	2	6402148	1	0.174624	0.676504	199	0.000904	4720000000	371000000	4523.72
GPAR_D	vg0206402148	2	6402148	1	0.33265	0.564748	209	0.00162372	0.000106	0.000555	-935.283
GPAR_R	vg0206402148	2	6402148	1	13.0292	0.000402	180	0.0742199	0.11542	0.00846304	-153.171
GPAR_M	vg0206402148	2	6402148	1	13.7911	0.000276	180	0.078502	0.113487	0.00847781	-154.883
LGPA_C	vg0206402148	2	6402148	1	1.38204	0.241158	207	0.00680795	0.00918322	0.000527	-703.611
LGPA_D	vg0206402148	2	6402148	1	0.337928	0.561679	209	0.00166278	7230000000	208000000	4786.16
LGPA_R	vg0206402148	2	6402148	1	4.09469	0.0443623	206	0.0203649	10000000000	100412	4736.46
LGPA_M	vg0206402148	2	6402148	1	0.00812238	0.92828	206	4.02e-05	8.46805	2.03387	797.999
shoot.dry.weight_D	vg0206402148	2	6402148	1	1.1537	0.284076	207	0.00568094	0.01954	0.000197	-616.657
stem.dry.weight_D	vg0206402148	2	6402148	1	0.604431	0.437913	188	0.00328686	2315.94	0.0231594	1543.24
stem.fresh.weight_D	vg0206402148	2	6402148	1	0.415486	0.519984	196	0.00216436	1103.62	0.0110362	1470.3
shoot.fresh.weight_D	vg0206402148	2	6402148	1	0.208772	0.648259	196	0.00108974	5254.59	4.3187	1765.98
leaf.dry.weight_D	vg0206402148	2	6402148	1	0.305196	0.581325	189	0.00165369	8156.43	34.7275	1785.98
leaf.fresh.weight_D	vg0206402148	2	6402148	1	0.774649	0.379918	194	0.00407676	245.485	1.56037	1184.85
leaf.moisture.content_D	vg0206402148	2	6402148	1	0.269794	0.604091	193	0.00142513	399.174	4.33936	1273.81
stem.moisture.content_D	vg0206402148	2	6402148	1	6.11886	0.0143231	184	0.0341725	0.0106284	0.00826517	-315.051
plant.moisture.content_D	vg0206402148	2	6402148	1	5.21478	0.0235772	186	0.0283027	0.0156207	0.00188695	-478.893
fertile.panicle.dry.weight_M	vg0206402148	2	6402148	1	4.55371	0.0342646	180	0.0256321	0.0123498	0.00285148	-440.253
fertile.panicle.number_M	vg0206402148	2	6402148	1	0.802761	0.371421	195	0.00417215	38.6549	18.0763	1127.43
Biomass_M	vg0206402148	2	6402148	1	0.190877	0.662692	195	0.000978	98.4854	10.8634	1131.67
grain.length.width.ratio_M	vg0206402148	2	6402148	1	0.587907	0.444152	204	0.0029332	2679.06	8.20211	1712.22
spikelet.fertility_M	vg0206402148	2	6402148	1	0.833174	0.362478	204	0.00389532	0.534758	0.0393938	126.643
grain.length_M	vg0206402148	2	6402148	1	0.591446	0.442868	188	0.00265655	4.88e-07	0.0487761	-32.0543
grain.width_M	vg0206402148	2	6402148	1	1.46516	0.227568	204	0.00725676	2.78216	0.149059	429.978
X1000.grain.weight_M	vg0206402148	2	6402148	1	0.0852138	0.770659	205	0.000395	0.148896	0.0383688	2.10009
filled.spikelet.number_M	vg0206402148	2	6402148	1	1.07321	0.301551	196	0.00563601	56.4406	5.6296	1025.79
yield.per.plant_M	vg0206402148	2	6402148	1	2.89508	0.0907572	171	0.016879	51665	39761.2	2230.28
total.spikelet.number_M	vg0206402148	2	6402148	1	0.108235	0.742568	178	0.00062	42.6649	8.32949	940.058
total.spikelet.number.per.panicle_M	vg0206402148	2	6402148	1	3.75907	0.0541211	184	0.0205953	269286	117816	2619.85
filled.spikelet.number.per.panicle_M	vg0206402148	2	6402148	1	1.89368	0.170608	177	0.0106755	2709.04	334.118	1596.73
harvest.index_M	vg0206402148	2	6402148	1	0.335875	0.563089	158	0.00216876	294.712	432.095	1360.22
Green.leaf.area.ratio_D	vg0206402148	2	6402148	1	1.0936	0.297223	171	0.00655054	0.0642735	0.000873	-305.502
Green.2.leaf.area.ratio_D	vg0206402148	2	6402148	1	1.3371	0.249021	195	0.00700342	0.023068	0.00530912	-362.699
Green.2.leaf.area_D	vg0206402148	2	6402148	1	3.80664	0.0524679	205	0.0190946	0.0322093	0.0106857	-266.772
Green.3.leaf.area.ratio_D	vg0206402148	2	6402148	1	1.51752	0.219494	201	0.00770069	1370000000	30000000	4265.24
Green.3.leaf.area_D	vg0206402148	2	6402148	1	8.82804	0.00334351	201	0.0448722	0.011424	0.00592808	-396.945
Green.4.leaf.area.ratio_D	vg0206402148	2	6402148	1	3.52982	0.0618139	197	0.0182059	90700000	6.30111e+06	3715.95
Green.4.leaf.area_D	vg0206402148	2	6402148	1	0.501023	0.47991	200	0.00258792	0.00029	0.00197324	-649.132
Total.leaf.area_D	vg0206402148	2	6402148	1	1.17613	0.279534	196	0.00611633	7.87847e+06	1.52471e+06	3329.59
Yellow.leaf.area_D	vg0206402148	2	6402148	1	0.240161	0.624665	195	0.00124705	17600000000	82100000	4587.49
Green.leaf.area_D	vg0206402148	2	6402148	1	1.48734	0.224165	195	0.00772026	9810000000	661045	4469.29
Biomass_CK	vg0206402148	2	6402148	1	0.306198	0.580677	197	0.00157905	2020000000	40500000	4248.11
Biomass_R	vg0206402148	2	6402148	1	5.25955	0.0228766	206	0.0259324	2711.75	310.5	1862.79
spikelet.fertility_R	vg0206402148	2	6402148	1	0.989661	0.321104	196	0.00513409	0.0651508	0.00732597	-242.5
X1000.grain.weight_R	vg0206402148	2	6402148	1	0.787244	0.37873	64	0.0124498	8.93e-07	0.0892871	25.0617
filled.spikelet.number_R	vg0206402148	2	6402148	1	0.0291766	0.864851	80	0.000346	1.21e-07	0.0120893	-114.155
yield.per.plant_R	vg0206402148	2	6402148	1	0.292744	0.590161	79	0.00274388	3.24e-07	0.0323748	-42.6598
total.spikelet.number_R	vg0206402148	2	6402148	1	0.348046	0.557019	82	0.00314586	2.49e-07	0.0248863	-63.1603
total.spikelet.number.per.panicle_R	vg0206402148	2	6402148	1	2.12098	0.14936	85	0.0211957	2.85e-07	0.0284505	-56.2935
filled.spikelet.number.per.panicle_R	vg0206402148	2	6402148	1	0.058826	0.80906	79	0.000697	1.7e-07	0.0170086	-89.0034
harvest.index_R	vg0206402148	2	6402148	1	1.17703	0.282528	65	0.0140966	4.83e-07	0.0483444	-11.1086
DGPA_D	vg0206402153	2	6402153	1	3.55176	0.0609255	209	0.0173929	25000000000	821000000	5042.33
DGPA_R	vg0206402153	2	6402153	1	0.780014	0.378259	197	0.00406634	4470000000	41500000	4383.19
DGPA_M	vg0206402153	2	6402153	1	0.311393	0.577487	197	0.00162858	0.00803387	0.00282552	-511.736
GPA_C	vg0206402153	2	6402153	1	0.247095	0.619688	203	0.00123745	0.000164	4.28e-05	-1330.99
GPA_D	vg0206402153	2	6402153	1	2.88705	0.0908417	209	0.0141984	47000000000	884000000	5149.69
GPA_R	vg0206402153	2	6402153	1	0.0299349	0.862828	192	0.00016	1720000000	130000000	4170.3
GPA_M	vg0206402153	2	6402153	1	12.7295	0.000459	192	0.0679949	0.017158	0.00385073	-413.3
GPAR_C	vg0206402153	2	6402153	1	0.174624	0.676504	199	0.000904	4720000000	371000000	4523.72
GPAR_D	vg0206402153	2	6402153	1	0.33265	0.564748	209	0.00162372	0.000106	0.000555	-935.283
GPAR_R	vg0206402153	2	6402153	1	13.0292	0.000402	180	0.0742199	0.11542	0.00846304	-153.171
GPAR_M	vg0206402153	2	6402153	1	13.7911	0.000276	180	0.078502	0.113487	0.00847781	-154.883
LGPA_C	vg0206402153	2	6402153	1	1.38204	0.241158	207	0.00680795	0.00918322	0.000527	-703.611
LGPA_D	vg0206402153	2	6402153	1	0.337928	0.561679	209	0.00166278	7230000000	208000000	4786.16
LGPA_R	vg0206402153	2	6402153	1	4.09469	0.0443623	206	0.0203649	10000000000	100412	4736.46
LGPA_M	vg0206402153	2	6402153	1	0.00812238	0.92828	206	4.02e-05	8.46805	2.03387	797.999
shoot.dry.weight_D	vg0206402153	2	6402153	1	1.1537	0.284076	207	0.00568094	0.01954	0.000197	-616.657
stem.dry.weight_D	vg0206402153	2	6402153	1	0.604431	0.437913	188	0.00328686	2315.94	0.0231594	1543.24
stem.fresh.weight_D	vg0206402153	2	6402153	1	0.415486	0.519984	196	0.00216436	1103.62	0.0110362	1470.3
shoot.fresh.weight_D	vg0206402153	2	6402153	1	0.208772	0.648259	196	0.00108974	5254.59	4.3187	1765.98
leaf.dry.weight_D	vg0206402153	2	6402153	1	0.305196	0.581325	189	0.00165369	8156.43	34.7275	1785.98
leaf.fresh.weight_D	vg0206402153	2	6402153	1	0.774649	0.379918	194	0.00407676	245.485	1.56037	1184.85
leaf.moisture.content_D	vg0206402153	2	6402153	1	0.269794	0.604091	193	0.00142513	399.174	4.33936	1273.81
stem.moisture.content_D	vg0206402153	2	6402153	1	6.11886	0.0143231	184	0.0341725	0.0106284	0.00826517	-315.051
plant.moisture.content_D	vg0206402153	2	6402153	1	5.21478	0.0235772	186	0.0283027	0.0156207	0.00188695	-478.893
fertile.panicle.dry.weight_M	vg0206402153	2	6402153	1	4.55371	0.0342646	180	0.0256321	0.0123498	0.00285148	-440.253
fertile.panicle.number_M	vg0206402153	2	6402153	1	0.802761	0.371421	195	0.00417215	38.6549	18.0763	1127.43
Biomass_M	vg0206402153	2	6402153	1	0.190877	0.662692	195	0.000978	98.4854	10.8634	1131.67
grain.length.width.ratio_M	vg0206402153	2	6402153	1	0.587907	0.444152	204	0.0029332	2679.06	8.20211	1712.22
spikelet.fertility_M	vg0206402153	2	6402153	1	0.833174	0.362478	204	0.00389532	0.534758	0.0393938	126.643
grain.length_M	vg0206402153	2	6402153	1	0.591446	0.442868	188	0.00265655	4.88e-07	0.0487761	-32.0543
grain.width_M	vg0206402153	2	6402153	1	1.46516	0.227568	204	0.00725676	2.78216	0.149059	429.978
X1000.grain.weight_M	vg0206402153	2	6402153	1	0.0852138	0.770659	205	0.000395	0.148896	0.0383688	2.10009
filled.spikelet.number_M	vg0206402153	2	6402153	1	1.07321	0.301551	196	0.00563601	56.4406	5.6296	1025.79
yield.per.plant_M	vg0206402153	2	6402153	1	2.89508	0.0907572	171	0.016879	51665	39761.2	2230.28
total.spikelet.number_M	vg0206402153	2	6402153	1	0.108235	0.742568	178	0.00062	42.6649	8.32949	940.058
total.spikelet.number.per.panicle_M	vg0206402153	2	6402153	1	3.75907	0.0541211	184	0.0205953	269286	117816	2619.85
filled.spikelet.number.per.panicle_M	vg0206402153	2	6402153	1	1.89368	0.170608	177	0.0106755	2709.04	334.118	1596.73
harvest.index_M	vg0206402153	2	6402153	1	0.335875	0.563089	158	0.00216876	294.712	432.095	1360.22
Green.leaf.area.ratio_D	vg0206402153	2	6402153	1	1.0936	0.297223	171	0.00655054	0.0642735	0.000873	-305.502
Green.2.leaf.area.ratio_D	vg0206402153	2	6402153	1	1.3371	0.249021	195	0.00700342	0.023068	0.00530912	-362.699
Green.2.leaf.area_D	vg0206402153	2	6402153	1	3.80664	0.0524679	205	0.0190946	0.0322093	0.0106857	-266.772
Green.3.leaf.area.ratio_D	vg0206402153	2	6402153	1	1.51752	0.219494	201	0.00770069	1370000000	30000000	4265.24
Green.3.leaf.area_D	vg0206402153	2	6402153	1	8.82804	0.00334351	201	0.0448722	0.011424	0.00592808	-396.945
Green.4.leaf.area.ratio_D	vg0206402153	2	6402153	1	3.52982	0.0618139	197	0.0182059	90700000	6.30111e+06	3715.95
Green.4.leaf.area_D	vg0206402153	2	6402153	1	0.501023	0.47991	200	0.00258792	0.00029	0.00197324	-649.132
Total.leaf.area_D	vg0206402153	2	6402153	1	1.17613	0.279534	196	0.00611633	7.87847e+06	1.52471e+06	3329.59
Yellow.leaf.area_D	vg0206402153	2	6402153	1	0.240161	0.624665	195	0.00124705	17600000000	82100000	4587.49
Green.leaf.area_D	vg0206402153	2	6402153	1	1.48734	0.224165	195	0.00772026	9810000000	661045	4469.29
Biomass_CK	vg0206402153	2	6402153	1	0.306198	0.580677	197	0.00157905	2020000000	40500000	4248.11
Biomass_R	vg0206402153	2	6402153	1	5.25955	0.0228766	206	0.0259324	2711.75	310.5	1862.79
spikelet.fertility_R	vg0206402153	2	6402153	1	0.989661	0.321104	196	0.00513409	0.0651508	0.00732597	-242.5
X1000.grain.weight_R	vg0206402153	2	6402153	1	0.787244	0.37873	64	0.0124498	8.93e-07	0.0892871	25.0617
filled.spikelet.number_R	vg0206402153	2	6402153	1	0.0291766	0.864851	80	0.000346	1.21e-07	0.0120893	-114.155
yield.per.plant_R	vg0206402153	2	6402153	1	0.292744	0.590161	79	0.00274388	3.24e-07	0.0323748	-42.6598
total.spikelet.number_R	vg0206402153	2	6402153	1	0.348046	0.557019	82	0.00314586	2.49e-07	0.0248863	-63.1603
total.spikelet.number.per.panicle_R	vg0206402153	2	6402153	1	2.12098	0.14936	85	0.0211957	2.85e-07	0.0284505	-56.2935
filled.spikelet.number.per.panicle_R	vg0206402153	2	6402153	1	0.058826	0.80906	79	0.000697	1.7e-07	0.0170086	-89.0034
harvest.index_R	vg0206402153	2	6402153	1	1.17703	0.282528	65	0.0140966	4.83e-07	0.0483444	-11.1086
DGPA_D	vg0206402199	2	6402199	1	0.805177	0.370624	209	0.00394294	25000000000	821000000	5042.33
DGPA_R	vg0206402199	2	6402199	1	1.58076	0.210203	197	0.00824075	4470000000	41500000	4383.19
DGPA_M	vg0206402199	2	6402199	1	0.00442546	0.947031	197	2.31e-05	0.00803387	0.00282552	-511.736
GPA_C	vg0206402199	2	6402199	1	0.373445	0.541844	203	0.0018702	0.000164	4.28e-05	-1330.99
GPA_D	vg0206402199	2	6402199	1	0.904215	0.342796	209	0.00444691	47000000000	884000000	5149.69
GPA_R	vg0206402199	2	6402199	1	1.21367	0.272045	192	0.00649354	1720000000	130000000	4170.3
GPA_M	vg0206402199	2	6402199	1	0.708983	0.400875	192	0.00378705	0.017158	0.00385073	-413.3
GPAR_C	vg0206402199	2	6402199	1	0.318322	0.57328	199	0.00164726	4720000000	371000000	4523.72
GPAR_D	vg0206402199	2	6402199	1	0.358303	0.550124	209	0.00174894	0.000106	0.000555	-935.283
GPAR_R	vg0206402199	2	6402199	1	0.601011	0.439257	180	0.00342361	0.11542	0.00846304	-153.171
GPAR_M	vg0206402199	2	6402199	1	0.590912	0.443121	180	0.0033636	0.113487	0.00847781	-154.883
LGPA_C	vg0206402199	2	6402199	1	1.61818	0.20483	207	0.00797118	0.00918322	0.000527	-703.611
LGPA_D	vg0206402199	2	6402199	1	0.733484	0.392776	209	0.00360913	7230000000	208000000	4786.16
LGPA_R	vg0206402199	2	6402199	1	0.553742	0.457675	206	0.00275403	10000000000	100412	4736.46
LGPA_M	vg0206402199	2	6402199	1	0.00360812	0.952162	206	1.79e-05	8.46805	2.03387	797.999
shoot.dry.weight_D	vg0206402199	2	6402199	1	1.34476	0.247586	207	0.00662173	0.01954	0.000197	-616.657
stem.dry.weight_D	vg0206402199	2	6402199	1	0.136005	0.712719	188	0.00074	2315.94	0.0231594	1543.24
stem.fresh.weight_D	vg0206402199	2	6402199	1	0.144948	0.70384	196	0.000755	1103.62	0.0110362	1470.3
shoot.fresh.weight_D	vg0206402199	2	6402199	1	0.00905814	0.924278	196	4.73e-05	5254.59	4.3187	1765.98
leaf.dry.weight_D	vg0206402199	2	6402199	1	0.0192133	0.889911	189	0.000104	8156.43	34.7275	1785.98
leaf.fresh.weight_D	vg0206402199	2	6402199	1	0.0960558	0.756962	194	0.000506	245.485	1.56037	1184.85
leaf.moisture.content_D	vg0206402199	2	6402199	1	0.050595	0.822279	193	0.000267	399.174	4.33936	1273.81
stem.moisture.content_D	vg0206402199	2	6402199	1	0.000247	0.987491	184	1.38e-06	0.0106284	0.00826517	-315.051
plant.moisture.content_D	vg0206402199	2	6402199	1	1.10728	0.2941	186	0.00600966	0.0156207	0.00188695	-478.893
fertile.panicle.dry.weight_M	vg0206402199	2	6402199	1	0.880542	0.349369	180	0.00495643	0.0123498	0.00285148	-440.253
fertile.panicle.number_M	vg0206402199	2	6402199	1	0.0377741	0.846109	195	0.000196	38.6549	18.0763	1127.43
Biomass_M	vg0206402199	2	6402199	1	0.217571	0.64144	195	0.00111438	98.4854	10.8634	1131.67
grain.length.width.ratio_M	vg0206402199	2	6402199	1	1.13292	0.288463	204	0.00565238	2679.06	8.20211	1712.22
spikelet.fertility_M	vg0206402199	2	6402199	1	0.919999	0.338657	204	0.00430125	0.534758	0.0393938	126.643
grain.length_M	vg0206402199	2	6402199	1	0.0224363	0.8811	188	0.000101	4.88e-07	0.0487761	-32.0543
grain.width_M	vg0206402199	2	6402199	1	0.0226093	0.880632	204	0.000112	2.78216	0.149059	429.978
X1000.grain.weight_M	vg0206402199	2	6402199	1	0.936324	0.334411	205	0.00434152	0.148896	0.0383688	2.10009
filled.spikelet.number_M	vg0206402199	2	6402199	1	0.262947	0.608704	196	0.00138087	56.4406	5.6296	1025.79
yield.per.plant_M	vg0206402199	2	6402199	1	0.0473838	0.827952	171	0.000276	51665	39761.2	2230.28
total.spikelet.number_M	vg0206402199	2	6402199	1	0.45675	0.500065	178	0.00261438	42.6649	8.32949	940.058
total.spikelet.number.per.panicle_M	vg0206402199	2	6402199	1	0.083294	0.773222	184	0.000456	269286	117816	2619.85
filled.spikelet.number.per.panicle_M	vg0206402199	2	6402199	1	0.154129	0.695116	177	0.000869	2709.04	334.118	1596.73
harvest.index_M	vg0206402199	2	6402199	1	0.803064	0.371615	158	0.00518541	294.712	432.095	1360.22
Green.leaf.area.ratio_D	vg0206402199	2	6402199	1	0.00343086	0.953364	171	2.06e-05	0.0642735	0.000873	-305.502
Green.2.leaf.area.ratio_D	vg0206402199	2	6402199	1	0.269227	0.604464	195	0.00141014	0.023068	0.00530912	-362.699
Green.2.leaf.area_D	vg0206402199	2	6402199	1	0.735891	0.392023	205	0.00369133	0.0322093	0.0106857	-266.772
Green.3.leaf.area.ratio_D	vg0206402199	2	6402199	1	0.237594	0.626502	201	0.00120568	1370000000	30000000	4265.24
Green.3.leaf.area_D	vg0206402199	2	6402199	1	0.210823	0.64664	201	0.0010716	0.011424	0.00592808	-396.945
Green.4.leaf.area.ratio_D	vg0206402199	2	6402199	1	0.983781	0.322535	197	0.00507409	90700000	6.30111e+06	3715.95
Green.4.leaf.area_D	vg0206402199	2	6402199	1	0.235671	0.627904	200	0.0012173	0.00029	0.00197324	-649.132
Total.leaf.area_D	vg0206402199	2	6402199	1	0.817988	0.366927	196	0.00425386	7.87847e+06	1.52471e+06	3329.59
Yellow.leaf.area_D	vg0206402199	2	6402199	1	0.300492	0.584228	195	0.00156032	17600000000	82100000	4587.49
Green.leaf.area_D	vg0206402199	2	6402199	1	0.306193	0.580687	195	0.00158934	9810000000	661045	4469.29
Biomass_CK	vg0206402199	2	6402199	1	0.828231	0.363944	197	0.00427116	2020000000	40500000	4248.11
Biomass_R	vg0206402199	2	6402199	1	1.48857	0.22389	206	0.00733943	2711.75	310.5	1862.79
spikelet.fertility_R	vg0206402199	2	6402199	1	0.000304	0.986101	196	1.58e-06	0.0651508	0.00732597	-242.5
X1000.grain.weight_R	vg0206402199	2	6402199	1	0.0414204	0.839466	64	0.000655	8.93e-07	0.0892871	25.0617
filled.spikelet.number_R	vg0206402199	2	6402199	1	0.00950549	0.922603	80	0.000113	1.21e-07	0.0120893	-114.155
yield.per.plant_R	vg0206402199	2	6402199	1	0.00568101	0.94013	79	5.32e-05	3.24e-07	0.0323748	-42.6598
total.spikelet.number_R	vg0206402199	2	6402199	1	0.071118	0.790458	82	0.000643	2.49e-07	0.0248863	-63.1603
total.spikelet.number.per.panicle_R	vg0206402199	2	6402199	1	0.0139552	0.906271	85	0.000139	2.85e-07	0.0284505	-56.2935
filled.spikelet.number.per.panicle_R	vg0206402199	2	6402199	1	0.128107	0.721465	79	0.00151818	1.7e-07	0.0170086	-89.0034
harvest.index_R	vg0206402199	2	6402199	1	0.000524	0.981821	65	6.27e-06	4.83e-07	0.0483444	-11.1086
DGPA_D	vg0206402282	2	6402282	1	2.29678	0.13134	194	0.0118491	25000000000	821000000	5042.33
DGPA_R	vg0206402282	2	6402282	1	0.103246	0.74835	184	0.000568	4470000000	41500000	4383.19
DGPA_M	vg0206402282	2	6402282	1	0.4919	0.484007	184	0.00273952	0.00803387	0.00282552	-511.736
GPA_C	vg0206402282	2	6402282	1	1.49912	0.222407	188	0.00783535	0.000164	4.28e-05	-1330.99
GPA_D	vg0206402282	2	6402282	1	1.87236	0.172855	194	0.00977362	47000000000	884000000	5149.69
GPA_R	vg0206402282	2	6402282	1	0.0337509	0.854457	178	0.000202	1720000000	130000000	4170.3
GPA_M	vg0206402282	2	6402282	1	10.4887	0.00144449	178	0.0573054	0.017158	0.00385073	-413.3
GPAR_C	vg0206402282	2	6402282	1	0.671274	0.413697	187	0.00376259	4720000000	371000000	4523.72
GPAR_D	vg0206402282	2	6402282	1	1.10911	0.293641	194	0.00563037	0.000106	0.000555	-935.283
GPAR_R	vg0206402282	2	6402282	1	10.1185	0.00176921	165	0.0593429	0.11542	0.00846304	-153.171
GPAR_M	vg0206402282	2	6402282	1	10.8889	0.00119724	165	0.0637974	0.113487	0.00847781	-154.883
LGPA_C	vg0206402282	2	6402282	1	0.870594	0.352014	192	0.00469295	0.00918322	0.000527	-703.611
LGPA_D	vg0206402282	2	6402282	1	0.0363293	0.849045	194	0.000196	7230000000	208000000	4786.16
LGPA_R	vg0206402282	2	6402282	1	1.41321	0.236065	191	0.00734976	10000000000	100412	4736.46
LGPA_M	vg0206402282	2	6402282	1	0.00526258	0.942249	191	2.73e-05	8.46805	2.03387	797.999
shoot.dry.weight_D	vg0206402282	2	6402282	1	0.305966	0.580838	192	0.00167761	0.01954	0.000197	-616.657
stem.dry.weight_D	vg0206402282	2	6402282	1	0.655064	0.419473	173	0.00381688	2315.94	0.0231594	1543.24
stem.fresh.weight_D	vg0206402282	2	6402282	1	0.260617	0.610347	181	0.00144849	1103.62	0.0110362	1470.3
shoot.fresh.weight_D	vg0206402282	2	6402282	1	0.0206747	0.885836	181	0.000116	5254.59	4.3187	1765.98
leaf.dry.weight_D	vg0206402282	2	6402282	1	0.0478539	0.827109	174	0.000281	8156.43	34.7275	1785.98
leaf.fresh.weight_D	vg0206402282	2	6402282	1	0.393166	0.531476	179	0.00220937	245.485	1.56037	1184.85
leaf.moisture.content_D	vg0206402282	2	6402282	1	0.0198596	0.888097	178	0.000114	399.174	4.33936	1273.81
stem.moisture.content_D	vg0206402282	2	6402282	1	5.71454	0.0179727	170	0.0334339	0.0106284	0.00826517	-315.051
plant.moisture.content_D	vg0206402282	2	6402282	1	2.6847	0.103245	171	0.0158067	0.0156207	0.00188695	-478.893
fertile.panicle.dry.weight_M	vg0206402282	2	6402282	1	3.18602	0.0762015	165	0.0192336	0.0123498	0.00285148	-440.253
fertile.panicle.number_M	vg0206402282	2	6402282	1	0.643973	0.423383	180	0.00360958	38.6549	18.0763	1127.43
Biomass_M	vg0206402282	2	6402282	1	0.213902	0.644311	180	0.00133691	98.4854	10.8634	1131.67
grain.length.width.ratio_M	vg0206402282	2	6402282	1	0.107765	0.743083	189	0.000588	2679.06	8.20211	1712.22
spikelet.fertility_M	vg0206402282	2	6402282	1	0.504261	0.478548	189	0.00265451	0.534758	0.0393938	126.643
grain.length_M	vg0206402282	2	6402282	1	0.560406	0.45515	175	0.00275317	4.88e-07	0.0487761	-32.0543
grain.width_M	vg0206402282	2	6402282	1	1.1228	0.290728	189	0.00590727	2.78216	0.149059	429.978
X1000.grain.weight_M	vg0206402282	2	6402282	1	0.0193385	0.889554	190	9.59e-05	0.148896	0.0383688	2.10009
filled.spikelet.number_M	vg0206402282	2	6402282	1	0.184884	0.667744	181	0.00100485	56.4406	5.6296	1025.79
yield.per.plant_M	vg0206402282	2	6402282	1	1.61517	0.205721	159	0.0102856	51665	39761.2	2230.28
total.spikelet.number_M	vg0206402282	2	6402282	1	5.64e-05	0.99402	165	3.54e-07	42.6649	8.32949	940.058
total.spikelet.number.per.panicle_M	vg0206402282	2	6402282	1	3.75895	0.0542637	170	0.0225419	269286	117816	2619.85
filled.spikelet.number.per.panicle_M	vg0206402282	2	6402282	1	0.965871	0.327234	164	0.00570142	2709.04	334.118	1596.73
harvest.index_M	vg0206402282	2	6402282	1	0.119233	0.730393	146	0.000825	294.712	432.095	1360.22
Green.leaf.area.ratio_D	vg0206402282	2	6402282	1	1.3339	0.249949	158	0.00868297	0.0642735	0.000873	-305.502
Green.2.leaf.area.ratio_D	vg0206402282	2	6402282	1	0.605447	0.437576	180	0.00331728	0.023068	0.00530912	-362.699
Green.2.leaf.area_D	vg0206402282	2	6402282	1	2.15787	0.143567	190	0.0116285	0.0322093	0.0106857	-266.772
Green.3.leaf.area.ratio_D	vg0206402282	2	6402282	1	0.950202	0.330983	187	0.00534919	1370000000	30000000	4265.24
Green.3.leaf.area_D	vg0206402282	2	6402282	1	6.06193	0.0147594	187	0.0324332	0.011424	0.00592808	-396.945
Green.4.leaf.area.ratio_D	vg0206402282	2	6402282	1	2.42157	0.121492	182	0.0136663	90700000	6.30111e+06	3715.95
Green.4.leaf.area_D	vg0206402282	2	6402282	1	0.00837192	0.927199	187	4.59e-05	0.00029	0.00197324	-649.132
Total.leaf.area_D	vg0206402282	2	6402282	1	0.00359563	0.952254	181	2e-05	7.87847e+06	1.52471e+06	3329.59
Yellow.leaf.area_D	vg0206402282	2	6402282	1	0.0184404	0.892141	181	0.000104	17600000000	82100000	4587.49
Green.leaf.area_D	vg0206402282	2	6402282	1	0.604494	0.437937	180	0.00331697	9810000000	661045	4469.29
Biomass_CK	vg0206402282	2	6402282	1	0.132774	0.716013	183	0.000775	2020000000	40500000	4248.11
Biomass_R	vg0206402282	2	6402282	1	3.77793	0.0534664	191	0.0205321	2711.75	310.5	1862.79
spikelet.fertility_R	vg0206402282	2	6402282	1	2.00343	0.158741	181	0.0109968	0.0651508	0.00732597	-242.5
X1000.grain.weight_R	vg0206402282	2	6402282	1	0.601438	0.441413	62	0.0100922	8.93e-07	0.0892871	25.0617
filled.spikelet.number_R	vg0206402282	2	6402282	1	0.0560292	0.813642	72	0.000721	1.21e-07	0.0120893	-114.155
yield.per.plant_R	vg0206402282	2	6402282	1	0.299129	0.586302	73	0.00303557	3.24e-07	0.0323748	-42.6598
total.spikelet.number_R	vg0206402282	2	6402282	1	0.802912	0.373432	75	0.00779973	2.49e-07	0.0248863	-63.1603
total.spikelet.number.per.panicle_R	vg0206402282	2	6402282	1	3.90027	0.0522808	77	0.0433005	2.85e-07	0.0284505	-56.2935
filled.spikelet.number.per.panicle_R	vg0206402282	2	6402282	1	0.806586	0.372498	72	0.0113324	1.7e-07	0.0170086	-89.0034
harvest.index_R	vg0206402282	2	6402282	1	1.70796	0.196893	61	0.0223091	4.83e-07	0.0483444	-11.1086
DGPA_D	vg0206402335	2	6402335	1	1.829	0.177765	209	0.00895658	25000000000	821000000	5042.33
DGPA_R	vg0206402335	2	6402335	1	3.05303	0.0822111	197	0.0159159	4470000000	41500000	4383.19
DGPA_M	vg0206402335	2	6402335	1	0.0687415	0.793464	197	0.00036	0.00803387	0.00282552	-511.736
GPA_C	vg0206402335	2	6402335	1	1.53868	0.216305	203	0.00770565	0.000164	4.28e-05	-1330.99
GPA_D	vg0206402335	2	6402335	1	1.89058	0.170667	209	0.00929784	47000000000	884000000	5149.69
GPA_R	vg0206402335	2	6402335	1	2.81664	0.0949889	192	0.01507	1720000000	130000000	4170.3
GPA_M	vg0206402335	2	6402335	1	0.323989	0.569915	192	0.00173059	0.017158	0.00385073	-413.3
GPAR_C	vg0206402335	2	6402335	1	0.593619	0.441975	199	0.00307188	4720000000	371000000	4523.72
GPAR_D	vg0206402335	2	6402335	1	0.371666	0.542786	209	0.00181417	0.000106	0.000555	-935.283
GPAR_R	vg0206402335	2	6402335	1	0.482646	0.488164	180	0.00274935	0.11542	0.00846304	-153.171
GPAR_M	vg0206402335	2	6402335	1	0.47468	0.49177	180	0.00270198	0.113487	0.00847781	-154.883
LGPA_C	vg0206402335	2	6402335	1	4.04155	0.0457429	207	0.0199087	0.00918322	0.000527	-703.611
LGPA_D	vg0206402335	2	6402335	1	1.13553	0.287877	209	0.00558742	7230000000	208000000	4786.16
LGPA_R	vg0206402335	2	6402335	1	1.33369	0.249541	206	0.00663311	10000000000	100412	4736.46
LGPA_M	vg0206402335	2	6402335	1	0.0327752	0.856522	206	0.000162	8.46805	2.03387	797.999
shoot.dry.weight_D	vg0206402335	2	6402335	1	2.96016	0.0868937	207	0.0145761	0.01954	0.000197	-616.657
stem.dry.weight_D	vg0206402335	2	6402335	1	0.725605	0.395443	188	0.0039458	2315.94	0.0231594	1543.24
stem.fresh.weight_D	vg0206402335	2	6402335	1	0.682797	0.409673	196	0.00355684	1103.62	0.0110362	1470.3
shoot.fresh.weight_D	vg0206402335	2	6402335	1	0.42697	0.514278	196	0.00222867	5254.59	4.3187	1765.98
leaf.dry.weight_D	vg0206402335	2	6402335	1	0.504864	0.478285	189	0.00273557	8156.43	34.7275	1785.98
leaf.fresh.weight_D	vg0206402335	2	6402335	1	0.699605	0.40399	194	0.00368183	245.485	1.56037	1184.85
leaf.moisture.content_D	vg0206402335	2	6402335	1	0.596232	0.441005	193	0.00314949	399.174	4.33936	1273.81
stem.moisture.content_D	vg0206402335	2	6402335	1	0.372179	0.542606	184	0.00207853	0.0106284	0.00826517	-315.051
plant.moisture.content_D	vg0206402335	2	6402335	1	2.08358	0.150648	186	0.0113084	0.0156207	0.00188695	-478.893
fertile.panicle.dry.weight_M	vg0206402335	2	6402335	1	1.77546	0.18447	180	0.00999377	0.0123498	0.00285148	-440.253
[truncated: 8,849 more rows]

## Sheet: linkage disequilibrium
Supplementary Data 2. Genetic data in the illustrated region in Fig. 1c (supports Fig. 1).
Sheet 2. Linkage disequilibrium data in Fig. 1c.
Chromosome 1	Position1	Site1	NumberOfStates1	States1	Chromosome 2	Position2	Site2	NumberOfStates2	States2	Dist_bp	R2	DPrime	pDiseq	Number of individuals
2	6401553	1	2	G:A	2	6401531	0	2	A:C	22	1	1	1.03e-33	441
2	6401556	2	2	T:C	2	6401531	0	2	A:C	25	1	1	1.03e-33	441
2	6401556	2	2	T:C	2	6401553	1	2	G:A	3	1	1	1.03e-33	441
2	6401562	3	2	A:T	2	6401531	0	2	A:C	31	1	1	1.03e-33	441
2	6401562	3	2	A:T	2	6401553	1	2	G:A	9	1	1	1.03e-33	441
2	6401562	3	2	A:T	2	6401556	2	2	T:C	6	1	1	1.03e-33	441
2	6401563	4	2	A:T	2	6401531	0	2	A:C	32	0.890516	1	9.21e-29	441
2	6401563	4	2	A:T	2	6401553	1	2	G:A	10	0.890516	1	9.21e-29	441
2	6401563	4	2	A:T	2	6401556	2	2	T:C	7	0.890516	1	9.21e-29	441
2	6401563	4	2	A:T	2	6401562	3	2	A:T	1	0.890516	1	9.21e-29	441
2	6401574	5	2	A:+	2	6401531	0	2	A:C	43	0.890516	1	9.21e-29	441
2	6401574	5	2	A:+	2	6401553	1	2	G:A	21	0.890516	1	9.21e-29	441
2	6401574	5	2	A:+	2	6401556	2	2	T:C	18	0.890516	1	9.21e-29	441
2	6401574	5	2	A:+	2	6401562	3	2	A:T	12	0.890516	1	9.21e-29	441
2	6401574	5	2	A:+	2	6401563	4	2	A:T	11	1	1	5.39e-31	441
2	6401604	6	2	C:A	2	6401531	0	2	A:C	73	1	1	1.03e-33	441
2	6401604	6	2	C:A	2	6401553	1	2	G:A	51	1	1	1.03e-33	441
2	6401604	6	2	C:A	2	6401556	2	2	T:C	48	1	1	1.03e-33	441
2	6401604	6	2	C:A	2	6401562	3	2	A:T	42	1	1	1.03e-33	441
2	6401604	6	2	C:A	2	6401563	4	2	A:T	41	0.890516	1	9.21e-29	441
2	6401604	6	2	C:A	2	6401574	5	2	A:+	30	0.890516	1	9.21e-29	441
2	6401618	7	2	A:C	2	6401531	0	2	A:C	87	1	1	1.03e-33	441
2	6401618	7	2	A:C	2	6401553	1	2	G:A	65	1	1	1.03e-33	441
2	6401618	7	2	A:C	2	6401556	2	2	T:C	62	1	1	1.03e-33	441
2	6401618	7	2	A:C	2	6401562	3	2	A:T	56	1	1	1.03e-33	441
2	6401618	7	2	A:C	2	6401563	4	2	A:T	55	0.890516	1	9.21e-29	441
2	6401618	7	2	A:C	2	6401574	5	2	A:+	44	0.890516	1	9.21e-29	441
2	6401618	7	2	A:C	2	6401604	6	2	C:A	14	1	1	1.03e-33	441
2	6401620	8	2	+:T	2	6401531	0	2	A:C	89	1	1	1.03e-33	441
2	6401620	8	2	+:T	2	6401553	1	2	G:A	67	1	1	1.03e-33	441
2	6401620	8	2	+:T	2	6401556	2	2	T:C	64	1	1	1.03e-33	441
2	6401620	8	2	+:T	2	6401562	3	2	A:T	58	1	1	1.03e-33	441
2	6401620	8	2	+:T	2	6401563	4	2	A:T	57	0.890516	1	9.21e-29	441
2	6401620	8	2	+:T	2	6401574	5	2	A:+	46	0.890516	1	9.21e-29	441
2	6401620	8	2	+:T	2	6401604	6	2	C:A	16	1	1	1.03e-33	441
2	6401620	8	2	+:T	2	6401618	7	2	A:C	2	1	1	1.03e-33	441
2	6401621	9	2	G:C	2	6401531	0	2	A:C	90	0.087346	1	5.69e-10	441
2	6401621	9	2	G:C	2	6401553	1	2	G:A	68	0.087346	1	5.69e-10	441
2	6401621	9	2	G:C	2	6401556	2	2	T:C	65	0.087346	1	5.69e-10	441
2	6401621	9	2	G:C	2	6401562	3	2	A:T	59	0.087346	1	5.69e-10	441
2	6401621	9	2	G:C	2	6401563	4	2	A:T	58	0.077783	1	5.82e-09	441
2	6401621	9	2	G:C	2	6401574	5	2	A:+	47	0.077783	1	5.82e-09	441
2	6401621	9	2	G:C	2	6401604	6	2	C:A	17	0.087346	1	5.69e-10	441
2	6401621	9	2	G:C	2	6401618	7	2	A:C	3	0.087346	1	5.69e-10	441
2	6401621	9	2	G:C	2	6401620	8	2	+:T	1	0.087346	1	5.69e-10	441
2	6401634	10	2	T:C	2	6401531	0	2	A:C	103	1	1	1.03e-33	441
2	6401634	10	2	T:C	2	6401553	1	2	G:A	81	1	1	1.03e-33	441
2	6401634	10	2	T:C	2	6401556	2	2	T:C	78	1	1	1.03e-33	441
2	6401634	10	2	T:C	2	6401562	3	2	A:T	72	1	1	1.03e-33	441
2	6401634	10	2	T:C	2	6401563	4	2	A:T	71	0.890516	1	9.21e-29	441
2	6401634	10	2	T:C	2	6401574	5	2	A:+	60	0.890516	1	9.21e-29	441
2	6401634	10	2	T:C	2	6401604	6	2	C:A	30	1	1	1.03e-33	441
2	6401634	10	2	T:C	2	6401618	7	2	A:C	16	1	1	1.03e-33	441
2	6401634	10	2	T:C	2	6401620	8	2	+:T	14	1	1	1.03e-33	441
2	6401634	10	2	T:C	2	6401621	9	2	G:C	13	0.087346	1	5.69e-10	441
2	6401641	11	2	A:G	2	6401531	0	2	A:C	110	1	1	1.03e-33	441
2	6401641	11	2	A:G	2	6401553	1	2	G:A	88	1	1	1.03e-33	441
2	6401641	11	2	A:G	2	6401556	2	2	T:C	85	1	1	1.03e-33	441
2	6401641	11	2	A:G	2	6401562	3	2	A:T	79	1	1	1.03e-33	441
2	6401641	11	2	A:G	2	6401563	4	2	A:T	78	0.890516	1	9.21e-29	441
2	6401641	11	2	A:G	2	6401574	5	2	A:+	67	0.890516	1	9.21e-29	441
2	6401641	11	2	A:G	2	6401604	6	2	C:A	37	1	1	1.03e-33	441
2	6401641	11	2	A:G	2	6401618	7	2	A:C	23	1	1	1.03e-33	441
2	6401641	11	2	A:G	2	6401620	8	2	+:T	21	1	1	1.03e-33	441
2	6401641	11	2	A:G	2	6401621	9	2	G:C	20	0.087346	1	5.69e-10	441
2	6401641	11	2	A:G	2	6401634	10	2	T:C	7	1	1	1.03e-33	441
2	6401650	12	2	A:G	2	6401531	0	2	A:C	119	0.945129	1	4.34e-31	441
2	6401650	12	2	A:G	2	6401553	1	2	G:A	97	0.945129	1	4.34e-31	441
2	6401650	12	2	A:G	2	6401556	2	2	T:C	94	0.945129	1	4.34e-31	441
2	6401650	12	2	A:G	2	6401562	3	2	A:T	88	0.945129	1	4.34e-31	441
2	6401650	12	2	A:G	2	6401563	4	2	A:T	87	0.830195	0.938673	3.49e-26	441
2	6401650	12	2	A:G	2	6401574	5	2	A:+	76	0.830195	0.938673	3.49e-26	441
2	6401650	12	2	A:G	2	6401604	6	2	C:A	46	0.945129	1	4.34e-31	441
2	6401650	12	2	A:G	2	6401618	7	2	A:C	32	0.945129	1	4.34e-31	441
2	6401650	12	2	A:G	2	6401620	8	2	+:T	30	0.945129	1	4.34e-31	441
2	6401650	12	2	A:G	2	6401621	9	2	G:C	29	0.0825532	1	1.82e-09	441
2	6401650	12	2	A:G	2	6401634	10	2	T:C	16	0.945129	1	4.34e-31	441
2	6401650	12	2	A:G	2	6401641	11	2	A:G	9	0.945129	1	4.34e-31	441
2	6401670	13	2	G:A	2	6401531	0	2	A:C	139	0.945129	1	4.34e-31	441
2	6401670	13	2	G:A	2	6401553	1	2	G:A	117	0.945129	1	4.34e-31	441
2	6401670	13	2	G:A	2	6401556	2	2	T:C	114	0.945129	1	4.34e-31	441
2	6401670	13	2	G:A	2	6401562	3	2	A:T	108	0.945129	1	4.34e-31	441
2	6401670	13	2	G:A	2	6401563	4	2	A:T	107	0.830195	0.938673	3.49e-26	441
2	6401670	13	2	G:A	2	6401574	5	2	A:+	96	0.830195	0.938673	3.49e-26	441
2	6401670	13	2	G:A	2	6401604	6	2	C:A	66	0.945129	1	4.34e-31	441
2	6401670	13	2	G:A	2	6401618	7	2	A:C	52	0.945129	1	4.34e-31	441
2	6401670	13	2	G:A	2	6401620	8	2	+:T	50	0.945129	1	4.34e-31	441
2	6401670	13	2	G:A	2	6401621	9	2	G:C	49	0.0825532	1	1.82e-09	441
2	6401670	13	2	G:A	2	6401634	10	2	T:C	36	0.945129	1	4.34e-31	441
2	6401670	13	2	G:A	2	6401641	11	2	A:G	29	0.945129	1	4.34e-31	441
2	6401670	13	2	G:A	2	6401650	12	2	A:G	20	1	1	2.29e-32	441
2	6401748	14	2	A:T	2	6401531	0	2	A:C	217	1	1	1.03e-33	441
2	6401748	14	2	A:T	2	6401553	1	2	G:A	195	1	1	1.03e-33	441
2	6401748	14	2	A:T	2	6401556	2	2	T:C	192	1	1	1.03e-33	441
2	6401748	14	2	A:T	2	6401562	3	2	A:T	186	1	1	1.03e-33	441
2	6401748	14	2	A:T	2	6401563	4	2	A:T	185	0.890516	1	9.21e-29	441
2	6401748	14	2	A:T	2	6401574	5	2	A:+	174	0.890516	1	9.21e-29	441
2	6401748	14	2	A:T	2	6401604	6	2	C:A	144	1	1	1.03e-33	441
2	6401748	14	2	A:T	2	6401618	7	2	A:C	130	1	1	1.03e-33	441
2	6401748	14	2	A:T	2	6401620	8	2	+:T	128	1	1	1.03e-33	441
2	6401748	14	2	A:T	2	6401621	9	2	G:C	127	0.087346	1	5.69e-10	441
2	6401748	14	2	A:T	2	6401634	10	2	T:C	114	1	1	1.03e-33	441
2	6401748	14	2	A:T	2	6401641	11	2	A:G	107	1	1	1.03e-33	441
2	6401748	14	2	A:T	2	6401650	12	2	A:G	98	0.945129	1	4.34e-31	441
2	6401748	14	2	A:T	2	6401670	13	2	G:A	78	0.945129	1	4.34e-31	441
2	6401749	15	2	C:A	2	6401531	0	2	A:C	218	NaN	NaN	NaN	0
2	6401749	15	2	C:A	2	6401553	1	2	G:A	196	NaN	NaN	NaN	0
2	6401749	15	2	C:A	2	6401556	2	2	T:C	193	NaN	NaN	NaN	0
2	6401749	15	2	C:A	2	6401562	3	2	A:T	187	NaN	NaN	NaN	0
2	6401749	15	2	C:A	2	6401563	4	2	A:T	186	NaN	NaN	NaN	0
2	6401749	15	2	C:A	2	6401574	5	2	A:+	175	NaN	NaN	NaN	0
2	6401749	15	2	C:A	2	6401604	6	2	C:A	145	NaN	NaN	NaN	0
2	6401749	15	2	C:A	2	6401618	7	2	A:C	131	NaN	NaN	NaN	0
2	6401749	15	2	C:A	2	6401620	8	2	+:T	129	NaN	NaN	NaN	0
2	6401749	15	2	C:A	2	6401621	9	2	G:C	128	0.265906	0.979914	4.77e-33	421
2	6401749	15	2	C:A	2	6401634	10	2	T:C	115	NaN	NaN	NaN	0
2	6401749	15	2	C:A	2	6401641	11	2	A:G	108	NaN	NaN	NaN	0
2	6401749	15	2	C:A	2	6401650	12	2	A:G	99	NaN	NaN	NaN	0
2	6401749	15	2	C:A	2	6401670	13	2	G:A	79	NaN	NaN	NaN	0
2	6401749	15	2	C:A	2	6401748	14	2	A:T	1	NaN	NaN	NaN	0
2	6401751	16	2	T:+	2	6401531	0	2	A:C	220	1	1	1.03e-33	441
2	6401751	16	2	T:+	2	6401553	1	2	G:A	198	1	1	1.03e-33	441
2	6401751	16	2	T:+	2	6401556	2	2	T:C	195	1	1	1.03e-33	441
2	6401751	16	2	T:+	2	6401562	3	2	A:T	189	1	1	1.03e-33	441
2	6401751	16	2	T:+	2	6401563	4	2	A:T	188	0.890516	1	9.21e-29	441
2	6401751	16	2	T:+	2	6401574	5	2	A:+	177	0.890516	1	9.21e-29	441
2	6401751	16	2	T:+	2	6401604	6	2	C:A	147	1	1	1.03e-33	441
2	6401751	16	2	T:+	2	6401618	7	2	A:C	133	1	1	1.03e-33	441
2	6401751	16	2	T:+	2	6401620	8	2	+:T	131	1	1	1.03e-33	441
2	6401751	16	2	T:+	2	6401621	9	2	G:C	130	0.087346	1	5.69e-10	441
2	6401751	16	2	T:+	2	6401634	10	2	T:C	117	1	1	1.03e-33	441
2	6401751	16	2	T:+	2	6401641	11	2	A:G	110	1	1	1.03e-33	441
2	6401751	16	2	T:+	2	6401650	12	2	A:G	101	0.945129	1	4.34e-31	441
2	6401751	16	2	T:+	2	6401670	13	2	G:A	81	0.945129	1	4.34e-31	441
2	6401751	16	2	T:+	2	6401748	14	2	A:T	3	1	1	1.03e-33	441
2	6401751	16	2	T:+	2	6401749	15	2	C:A	2	NaN	NaN	NaN	0
2	6401763	17	2	+:G	2	6401531	0	2	A:C	232	1	1	1.03e-33	441
2	6401763	17	2	+:G	2	6401553	1	2	G:A	210	1	1	1.03e-33	441
2	6401763	17	2	+:G	2	6401556	2	2	T:C	207	1	1	1.03e-33	441
2	6401763	17	2	+:G	2	6401562	3	2	A:T	201	1	1	1.03e-33	441
2	6401763	17	2	+:G	2	6401563	4	2	A:T	200	0.890516	1	9.21e-29	441
2	6401763	17	2	+:G	2	6401574	5	2	A:+	189	0.890516	1	9.21e-29	441
2	6401763	17	2	+:G	2	6401604	6	2	C:A	159	1	1	1.03e-33	441
2	6401763	17	2	+:G	2	6401618	7	2	A:C	145	1	1	1.03e-33	441
2	6401763	17	2	+:G	2	6401620	8	2	+:T	143	1	1	1.03e-33	441
2	6401763	17	2	+:G	2	6401621	9	2	G:C	142	0.087346	1	5.69e-10	441
2	6401763	17	2	+:G	2	6401634	10	2	T:C	129	1	1	1.03e-33	441
2	6401763	17	2	+:G	2	6401641	11	2	A:G	122	1	1	1.03e-33	441
2	6401763	17	2	+:G	2	6401650	12	2	A:G	113	0.945129	1	4.34e-31	441
2	6401763	17	2	+:G	2	6401670	13	2	G:A	93	0.945129	1	4.34e-31	441
2	6401763	17	2	+:G	2	6401748	14	2	A:T	15	1	1	1.03e-33	441
2	6401763	17	2	+:G	2	6401749	15	2	C:A	14	NaN	NaN	NaN	0
2	6401763	17	2	+:G	2	6401751	16	2	T:+	12	1	1	1.03e-33	441
2	6401766	18	2	+:T	2	6401531	0	2	A:C	235	1	1	1.03e-33	441
2	6401766	18	2	+:T	2	6401553	1	2	G:A	213	1	1	1.03e-33	441
2	6401766	18	2	+:T	2	6401556	2	2	T:C	210	1	1	1.03e-33	441
2	6401766	18	2	+:T	2	6401562	3	2	A:T	204	1	1	1.03e-33	441
2	6401766	18	2	+:T	2	6401563	4	2	A:T	203	0.890516	1	9.21e-29	441
2	6401766	18	2	+:T	2	6401574	5	2	A:+	192	0.890516	1	9.21e-29	441
2	6401766	18	2	+:T	2	6401604	6	2	C:A	162	1	1	1.03e-33	441
2	6401766	18	2	+:T	2	6401618	7	2	A:C	148	1	1	1.03e-33	441
2	6401766	18	2	+:T	2	6401620	8	2	+:T	146	1	1	1.03e-33	441
2	6401766	18	2	+:T	2	6401621	9	2	G:C	145	0.087346	1	5.69e-10	441
2	6401766	18	2	+:T	2	6401634	10	2	T:C	132	1	1	1.03e-33	441
2	6401766	18	2	+:T	2	6401641	11	2	A:G	125	1	1	1.03e-33	441
2	6401766	18	2	+:T	2	6401650	12	2	A:G	116	0.945129	1	4.34e-31	441
2	6401766	18	2	+:T	2	6401670	13	2	G:A	96	0.945129	1	4.34e-31	441
2	6401766	18	2	+:T	2	6401748	14	2	A:T	18	1	1	1.03e-33	441
2	6401766	18	2	+:T	2	6401749	15	2	C:A	17	NaN	NaN	NaN	0
2	6401766	18	2	+:T	2	6401751	16	2	T:+	15	1	1	1.03e-33	441
2	6401766	18	2	+:T	2	6401763	17	2	+:G	3	1	1	1.03e-33	441
2	6401788	19	2	A:G	2	6401531	0	2	A:C	257	1	1	1.03e-33	441
2	6401788	19	2	A:G	2	6401553	1	2	G:A	235	1	1	1.03e-33	441
2	6401788	19	2	A:G	2	6401556	2	2	T:C	232	1	1	1.03e-33	441
2	6401788	19	2	A:G	2	6401562	3	2	A:T	226	1	1	1.03e-33	441
2	6401788	19	2	A:G	2	6401563	4	2	A:T	225	0.890516	1	9.21e-29	441
2	6401788	19	2	A:G	2	6401574	5	2	A:+	214	0.890516	1	9.21e-29	441
2	6401788	19	2	A:G	2	6401604	6	2	C:A	184	1	1	1.03e-33	441
2	6401788	19	2	A:G	2	6401618	7	2	A:C	170	1	1	1.03e-33	441
2	6401788	19	2	A:G	2	6401620	8	2	+:T	168	1	1	1.03e-33	441
2	6401788	19	2	A:G	2	6401621	9	2	G:C	167	0.087346	1	5.69e-10	441
2	6401788	19	2	A:G	2	6401634	10	2	T:C	154	1	1	1.03e-33	441
2	6401788	19	2	A:G	2	6401641	11	2	A:G	147	1	1	1.03e-33	441
2	6401788	19	2	A:G	2	6401650	12	2	A:G	138	0.945129	1	4.34e-31	441
2	6401788	19	2	A:G	2	6401670	13	2	G:A	118	0.945129	1	4.34e-31	441
2	6401788	19	2	A:G	2	6401748	14	2	A:T	40	1	1	1.03e-33	441
2	6401788	19	2	A:G	2	6401749	15	2	C:A	39	NaN	NaN	NaN	0
2	6401788	19	2	A:G	2	6401751	16	2	T:+	37	1	1	1.03e-33	441
2	6401788	19	2	A:G	2	6401763	17	2	+:G	25	1	1	1.03e-33	441
2	6401788	19	2	A:G	2	6401766	18	2	+:T	22	1	1	1.03e-33	441
2	6401842	20	2	A:T	2	6401531	0	2	A:C	311	0.0256888	1	0.000285	439
2	6401842	20	2	A:T	2	6401553	1	2	G:A	289	0.0256888	1	0.000285	439
2	6401842	20	2	A:T	2	6401556	2	2	T:C	286	0.0256888	1	0.000285	439
2	6401842	20	2	A:T	2	6401562	3	2	A:T	280	0.0256888	1	0.000285	439
2	6401842	20	2	A:T	2	6401563	4	2	A:T	279	0.0228758	1	0.000497	439
2	6401842	20	2	A:T	2	6401574	5	2	A:+	268	0.0228758	1	0.000497	439
2	6401842	20	2	A:T	2	6401604	6	2	C:A	238	0.0256888	1	0.000285	439
2	6401842	20	2	A:T	2	6401618	7	2	A:C	224	0.0256888	1	0.000285	439
2	6401842	20	2	A:T	2	6401620	8	2	+:T	222	0.0256888	1	0.000285	439
2	6401842	20	2	A:T	2	6401621	9	2	G:C	221	0.283985	0.981593	9.47e-37	439
2	6401842	20	2	A:T	2	6401634	10	2	T:C	208	0.0256888	1	0.000285	439
2	6401842	20	2	A:T	2	6401641	11	2	A:G	201	0.0256888	1	0.000285	439
2	6401842	20	2	A:T	2	6401650	12	2	A:G	192	0.0242789	1	0.000289	439
2	6401842	20	2	A:T	2	6401670	13	2	G:A	172	0.0242789	1	0.000289	439
2	6401842	20	2	A:T	2	6401748	14	2	A:T	94	0.0256888	1	0.000285	439
2	6401842	20	2	A:T	2	6401749	15	2	C:A	93	0.979861	0.989879	0	420
2	6401842	20	2	A:T	2	6401751	16	2	T:+	91	0.0256888	1	0.000285	439
2	6401842	20	2	A:T	2	6401763	17	2	+:G	79	0.0256888	1	0.000285	439
2	6401842	20	2	A:T	2	6401766	18	2	+:T	76	0.0256888	1	0.000285	439
2	6401842	20	2	A:T	2	6401788	19	2	A:G	54	0.0256888	1	0.000285	439
2	6401883	21	2	C:A	2	6401531	0	2	A:C	352	0.0110651	1	0.01896	441
2	6401883	21	2	C:A	2	6401553	1	2	G:A	330	0.0110651	1	0.01896	441
2	6401883	21	2	C:A	2	6401556	2	2	T:C	327	0.0110651	1	0.01896	441
2	6401883	21	2	C:A	2	6401562	3	2	A:T	321	0.0110651	1	0.01896	441
2	6401883	21	2	C:A	2	6401563	4	2	A:T	320	0.00985369	1	0.03079	441
2	6401883	21	2	C:A	2	6401574	5	2	A:+	309	0.00985369	1	0.03079	441
2	6401883	21	2	C:A	2	6401604	6	2	C:A	279	0.0110651	1	0.01896	441
2	6401883	21	2	C:A	2	6401618	7	2	A:C	265	0.0110651	1	0.01896	441
2	6401883	21	2	C:A	2	6401620	8	2	+:T	263	0.0110651	1	0.01896	441
2	6401883	21	2	C:A	2	6401621	9	2	G:C	262	0.126682	1	1.31e-18	441
2	6401883	21	2	C:A	2	6401634	10	2	T:C	249	0.0110651	1	0.01896	441
2	6401883	21	2	C:A	2	6401641	11	2	A:G	242	0.0110651	1	0.01896	441
2	6401883	21	2	C:A	2	6401650	12	2	A:G	233	0.010458	1	0.03071	441
2	6401883	21	2	C:A	2	6401670	13	2	G:A	213	0.010458	1	0.03071	441
2	6401883	21	2	C:A	2	6401748	14	2	A:T	135	0.0110651	1	0.01896	441
2	6401883	21	2	C:A	2	6401749	15	2	C:A	134	0.159681	1	1.67e-21	421
2	6401883	21	2	C:A	2	6401751	16	2	T:+	132	0.0110651	1	0.01896	441
2	6401883	21	2	C:A	2	6401763	17	2	+:G	120	0.0110651	1	0.01896	441
2	6401883	21	2	C:A	2	6401766	18	2	+:T	117	0.0110651	1	0.01896	441
2	6401883	21	2	C:A	2	6401788	19	2	A:G	95	0.0110651	1	0.01896	441
2	6401883	21	2	C:A	2	6401842	20	2	A:T	41	0.140351	1	6.12e-20	439
2	6401922	22	2	T:G	2	6401531	0	2	A:C	391	0.0189258	1	0.00148	440
2	6401922	22	2	T:G	2	6401553	1	2	G:A	369	0.0189258	1	0.00148	440
2	6401922	22	2	T:G	2	6401556	2	2	T:C	366	0.0189258	1	0.00148	440
2	6401922	22	2	T:G	2	6401562	3	2	A:T	360	0.0189258	1	0.00148	440
2	6401922	22	2	T:G	2	6401563	4	2	A:T	359	0.0168535	1	0.00462	440
2	6401922	22	2	T:G	2	6401574	5	2	A:+	348	0.0168535	1	0.00462	440
2	6401922	22	2	T:G	2	6401604	6	2	C:A	318	0.0189258	1	0.00148	440
2	6401922	22	2	T:G	2	6401618	7	2	A:C	304	0.0189258	1	0.00148	440
2	6401922	22	2	T:G	2	6401620	8	2	+:T	302	0.0189258	1	0.00148	440
2	6401922	22	2	T:G	2	6401621	9	2	G:C	301	0.810753	1	0	440
2	6401922	22	2	T:G	2	6401634	10	2	T:C	288	0.0189258	1	0.00148	440
2	6401922	22	2	T:G	2	6401641	11	2	A:G	281	0.0189258	1	0.00148	440
2	6401922	22	2	T:G	2	6401650	12	2	A:G	272	0.0178872	1	0.00255	440
2	6401922	22	2	T:G	2	6401670	13	2	G:A	252	0.0178872	1	0.00255	440
2	6401922	22	2	T:G	2	6401748	14	2	A:T	174	0.0189258	1	0.00148	440
2	6401922	22	2	T:G	2	6401749	15	2	C:A	173	0.273088	1	7.16e-35	420
2	6401922	22	2	T:G	2	6401751	16	2	T:+	171	0.0189258	1	0.00148	440
2	6401922	22	2	T:G	2	6401763	17	2	+:G	159	0.0189258	1	0.00148	440
2	6401922	22	2	T:G	2	6401766	18	2	+:T	156	0.0189258	1	0.00148	440
2	6401922	22	2	T:G	2	6401788	19	2	A:G	134	0.0189258	1	0.00148	440
2	6401922	22	2	T:G	2	6401842	20	2	A:T	80	0.238904	1	2.37e-32	439
2	6401922	22	2	T:G	2	6401883	21	2	C:A	39	0.103354	1	1.37e-15	440
2	6401939	23	2	C:T	2	6401531	0	2	A:C	408	1	1	1.03e-33	441
2	6401939	23	2	C:T	2	6401553	1	2	G:A	386	1	1	1.03e-33	441
2	6401939	23	2	C:T	2	6401556	2	2	T:C	383	1	1	1.03e-33	441
2	6401939	23	2	C:T	2	6401562	3	2	A:T	377	1	1	1.03e-33	441
2	6401939	23	2	C:T	2	6401563	4	2	A:T	376	0.890516	1	9.21e-29	441
2	6401939	23	2	C:T	2	6401574	5	2	A:+	365	0.890516	1	9.21e-29	441
2	6401939	23	2	C:T	2	6401604	6	2	C:A	335	1	1	1.03e-33	441
2	6401939	23	2	C:T	2	6401618	7	2	A:C	321	1	1	1.03e-33	441
2	6401939	23	2	C:T	2	6401620	8	2	+:T	319	1	1	1.03e-33	441
2	6401939	23	2	C:T	2	6401621	9	2	G:C	318	0.087346	1	5.69e-10	441
2	6401939	23	2	C:T	2	6401634	10	2	T:C	305	1	1	1.03e-33	441
2	6401939	23	2	C:T	2	6401641	11	2	A:G	298	1	1	1.03e-33	441
2	6401939	23	2	C:T	2	6401650	12	2	A:G	289	0.945129	1	4.34e-31	441
2	6401939	23	2	C:T	2	6401670	13	2	G:A	269	0.945129	1	4.34e-31	441
2	6401939	23	2	C:T	2	6401748	14	2	A:T	191	1	1	1.03e-33	441
2	6401939	23	2	C:T	2	6401749	15	2	C:A	190	NaN	NaN	NaN	0
2	6401939	23	2	C:T	2	6401751	16	2	T:+	188	1	1	1.03e-33	441
2	6401939	23	2	C:T	2	6401763	17	2	+:G	176	1	1	1.03e-33	441
2	6401939	23	2	C:T	2	6401766	18	2	+:T	173	1	1	1.03e-33	441
2	6401939	23	2	C:T	2	6401788	19	2	A:G	151	1	1	1.03e-33	441
2	6401939	23	2	C:T	2	6401842	20	2	A:T	97	0.0256888	1	0.000285	439
2	6401939	23	2	C:T	2	6401883	21	2	C:A	56	0.0110651	1	0.01896	441
2	6401939	23	2	C:T	2	6401922	22	2	T:G	17	0.0189258	1	0.00148	440
2	6401940	24	2	A:G	2	6401531	0	2	A:C	409	0.00337641	1	0.62993	428
2	6401940	24	2	A:G	2	6401553	1	2	G:A	387	0.00337641	1	0.62993	428
2	6401940	24	2	A:G	2	6401556	2	2	T:C	384	0.00337641	1	0.62993	428
2	6401940	24	2	A:G	2	6401562	3	2	A:T	378	0.00337641	1	0.62993	428
2	6401940	24	2	A:G	2	6401563	4	2	A:T	377	0.0030063	1	0.61864	428
2	6401940	24	2	A:G	2	6401574	5	2	A:+	366	0.0030063	1	0.61864	428
2	6401940	24	2	A:G	2	6401604	6	2	C:A	336	0.00337641	1	0.62993	428
2	6401940	24	2	A:G	2	6401618	7	2	A:C	322	0.00337641	1	0.62993	428
2	6401940	24	2	A:G	2	6401620	8	2	+:T	320	0.00337641	1	0.62993	428
2	6401940	24	2	A:G	2	6401621	9	2	G:C	319	0.154382	1	4.87e-16	428
2	6401940	24	2	A:G	2	6401634	10	2	T:C	306	0.00337641	1	0.62993	428
2	6401940	24	2	A:G	2	6401641	11	2	A:G	299	0.00337641	1	0.62993	428
2	6401940	24	2	A:G	2	6401650	12	2	A:G	290	0.0031909	1	0.62371	428
2	6401940	24	2	A:G	2	6401670	13	2	G:A	270	0.0031909	1	0.62371	428
2	6401940	24	2	A:G	2	6401748	14	2	A:T	192	0.00337641	1	0.62993	428
2	6401940	24	2	A:G	2	6401749	15	2	C:A	191	0.0493659	1	3.61e-07	408
2	6401940	24	2	A:G	2	6401751	16	2	T:+	189	0.00337641	1	0.62993	428
2	6401940	24	2	A:G	2	6401763	17	2	+:G	177	0.00337641	1	0.62993	428
2	6401940	24	2	A:G	2	6401766	18	2	+:T	174	0.00337641	1	0.62993	428
2	6401940	24	2	A:G	2	6401788	19	2	A:G	152	0.00337641	1	0.62993	428
2	6401940	24	2	A:G	2	6401842	20	2	A:T	98	0.0435004	1	9.95e-07	426
2	6401940	24	2	A:G	2	6401883	21	2	C:A	57	0.0185434	1	0.0015	428
2	6401940	24	2	A:G	2	6401922	22	2	T:G	18	0.193059	1	2.95e-18	427
2	6401940	24	2	A:G	2	6401939	23	2	C:T	1	0.00337641	1	0.62993	428
2	6401970	25	2	G:A	2	6401531	0	2	A:C	439	0.0140699	1	0.01019	441
2	6401970	25	2	G:A	2	6401553	1	2	G:A	417	0.0140699	1	0.01019	441
2	6401970	25	2	G:A	2	6401556	2	2	T:C	414	0.0140699	1	0.01019	441
2	6401970	25	2	G:A	2	6401562	3	2	A:T	408	0.0140699	1	0.01019	441
2	6401970	25	2	G:A	2	6401563	4	2	A:T	407	0.0125295	1	0.01659	441
2	6401970	25	2	G:A	2	6401574	5	2	A:+	396	0.0125295	1	0.01659	441
2	6401970	25	2	G:A	2	6401604	6	2	C:A	366	0.0140699	1	0.01019	441
2	6401970	25	2	G:A	2	6401618	7	2	A:C	352	0.0140699	1	0.01019	441
2	6401970	25	2	G:A	2	6401620	8	2	+:T	350	0.0140699	1	0.01019	441
2	6401970	25	2	G:A	2	6401621	9	2	G:C	349	0.161082	1	4.84e-23	441
2	6401970	25	2	G:A	2	6401634	10	2	T:C	336	0.0140699	1	0.01019	441
2	6401970	25	2	G:A	2	6401641	11	2	A:G	329	0.0140699	1	0.01019	441
2	6401970	25	2	G:A	2	6401650	12	2	A:G	320	0.0132979	1	0.00975	441
2	6401970	25	2	G:A	2	6401670	13	2	G:A	300	0.0132979	1	0.00975	441
2	6401970	25	2	G:A	2	6401748	14	2	A:T	222	0.0140699	1	0.01019	441
2	6401970	25	2	G:A	2	6401749	15	2	C:A	221	0.203696	1	6.19e-27	421
2	6401970	25	2	G:A	2	6401751	16	2	T:+	219	0.0140699	1	0.01019	441
2	6401970	25	2	G:A	2	6401763	17	2	+:G	207	0.0140699	1	0.01019	441
2	6401970	25	2	G:A	2	6401766	18	2	+:T	204	0.0140699	1	0.01019	441
2	6401970	25	2	G:A	2	6401788	19	2	A:G	182	0.0140699	1	0.01019	441
2	6401970	25	2	G:A	2	6401842	20	2	A:T	128	0.178518	1	7.31e-25	439
2	6401970	25	2	G:A	2	6401883	21	2	C:A	87	0.762891	0.984914	0	441
2	6401970	25	2	G:A	2	6401922	22	2	T:G	48	0.13144	1	1.97e-19	440
2	6401970	25	2	G:A	2	6401939	23	2	C:T	31	0.0140699	1	0.01019	441
2	6401970	25	2	G:A	2	6401940	24	2	A:G	30	0.0236272	1	0.000442	428
2	6402043	26	2	T:A	2	6401531	0	2	A:C	512	1	1	1.03e-33	441
2	6402043	26	2	T:A	2	6401553	1	2	G:A	490	1	1	1.03e-33	441
2	6402043	26	2	T:A	2	6401556	2	2	T:C	487	1	1	1.03e-33	441
2	6402043	26	2	T:A	2	6401562	3	2	A:T	481	1	1	1.03e-33	441
2	6402043	26	2	T:A	2	6401563	4	2	A:T	480	0.890516	1	9.21e-29	441
2	6402043	26	2	T:A	2	6401574	5	2	A:+	469	0.890516	1	9.21e-29	441
2	6402043	26	2	T:A	2	6401604	6	2	C:A	439	1	1	1.03e-33	441
2	6402043	26	2	T:A	2	6401618	7	2	A:C	425	1	1	1.03e-33	441
2	6402043	26	2	T:A	2	6401620	8	2	+:T	423	1	1	1.03e-33	441
2	6402043	26	2	T:A	2	6401621	9	2	G:C	422	0.087346	1	5.69e-10	441
2	6402043	26	2	T:A	2	6401634	10	2	T:C	409	1	1	1.03e-33	441
2	6402043	26	2	T:A	2	6401641	11	2	A:G	402	1	1	1.03e-33	441
2	6402043	26	2	T:A	2	6401650	12	2	A:G	393	0.945129	1	4.34e-31	441
2	6402043	26	2	T:A	2	6401670	13	2	G:A	373	0.945129	1	4.34e-31	441
2	6402043	26	2	T:A	2	6401748	14	2	A:T	295	1	1	1.03e-33	441
2	6402043	26	2	T:A	2	6401749	15	2	C:A	294	NaN	NaN	NaN	0
2	6402043	26	2	T:A	2	6401751	16	2	T:+	292	1	1	1.03e-33	441
2	6402043	26	2	T:A	2	6401763	17	2	+:G	280	1	1	1.03e-33	441
2	6402043	26	2	T:A	2	6401766	18	2	+:T	277	1	1	1.03e-33	441
2	6402043	26	2	T:A	2	6401788	19	2	A:G	255	1	1	1.03e-33	441
2	6402043	26	2	T:A	2	6401842	20	2	A:T	201	0.0256888	1	0.000285	439
2	6402043	26	2	T:A	2	6401883	21	2	C:A	160	0.0110651	1	0.01896	441
2	6402043	26	2	T:A	2	6401922	22	2	T:G	121	0.0189258	1	0.00148	440
2	6402043	26	2	T:A	2	6401939	23	2	C:T	104	1	1	1.03e-33	441
2	6402043	26	2	T:A	2	6401940	24	2	A:G	103	0.00337641	1	0.62993	428
2	6402043	26	2	T:A	2	6401970	25	2	G:A	73	0.0140699	1	0.01019	441
2	6402120	27	2	T:+	2	6401531	0	2	A:C	589	0.0727502	1	3.82e-07	307
2	6402120	27	2	T:+	2	6401553	1	2	G:A	567	0.0727502	1	3.82e-07	307
2	6402120	27	2	T:+	2	6401556	2	2	T:C	564	0.0727502	1	3.82e-07	307
2	6402120	27	2	T:+	2	6401562	3	2	A:T	558	0.0727502	1	3.82e-07	307
2	6402120	27	2	T:+	2	6401563	4	2	A:T	557	0.0646434	1	1.94e-06	307
2	6402120	27	2	T:+	2	6401574	5	2	A:+	546	0.0646434	1	1.94e-06	307
2	6402120	27	2	T:+	2	6401604	6	2	C:A	516	0.0727502	1	3.82e-07	307
2	6402120	27	2	T:+	2	6401618	7	2	A:C	502	0.0727502	1	3.82e-07	307
2	6402120	27	2	T:+	2	6401620	8	2	+:T	500	0.0727502	1	3.82e-07	307
2	6402120	27	2	T:+	2	6401621	9	2	G:C	499	0.987028	1	0	307
2	6402120	27	2	T:+	2	6401634	10	2	T:C	486	0.0727502	1	3.82e-07	307
2	6402120	27	2	T:+	2	6401641	11	2	A:G	479	0.0727502	1	3.82e-07	307
2	6402120	27	2	T:+	2	6401650	12	2	A:G	470	0.0686828	1	8.63e-07	307
2	6402120	27	2	T:+	2	6401670	13	2	G:A	450	0.0686828	1	8.63e-07	307
2	6402120	27	2	T:+	2	6401748	14	2	A:T	372	0.0727502	1	3.82e-07	307
2	6402120	27	2	T:+	2	6401749	15	2	C:A	371	0.986025	1	0	288
2	6402120	27	2	T:+	2	6401751	16	2	T:+	369	0.0727502	1	3.82e-07	307
2	6402120	27	2	T:+	2	6401763	17	2	+:G	357	0.0727502	1	3.82e-07	307
2	6402120	27	2	T:+	2	6401766	18	2	+:T	354	0.0727502	1	3.82e-07	307
2	6402120	27	2	T:+	2	6401788	19	2	A:G	332	0.0727502	1	3.82e-07	307
2	6402120	27	2	T:+	2	6401842	20	2	A:T	278	0.98699	1	0	306
2	6402120	27	2	T:+	2	6401883	21	2	C:A	237	NaN	NaN	NaN	0
2	6402120	27	2	T:+	2	6401922	22	2	T:G	198	0.777531	1	0	306
2	6402120	27	2	T:+	2	6401939	23	2	C:T	181	0.0727502	1	3.82e-07	307
2	6402120	27	2	T:+	2	6401940	24	2	A:G	180	0.13099	1	1.81e-11	295
2	6402120	27	2	T:+	2	6401970	25	2	G:A	150	NaN	NaN	NaN	0
2	6402120	27	2	T:+	2	6402043	26	2	T:A	77	0.0727502	1	3.82e-07	307
2	6402127	28	2	A:+	2	6401531	0	2	A:C	596	1	1	1.03e-33	441
2	6402127	28	2	A:+	2	6401553	1	2	G:A	574	1	1	1.03e-33	441
2	6402127	28	2	A:+	2	6401556	2	2	T:C	571	1	1	1.03e-33	441
2	6402127	28	2	A:+	2	6401562	3	2	A:T	565	1	1	1.03e-33	441
2	6402127	28	2	A:+	2	6401563	4	2	A:T	564	0.890516	1	9.21e-29	441
2	6402127	28	2	A:+	2	6401574	5	2	A:+	553	0.890516	1	9.21e-29	441
2	6402127	28	2	A:+	2	6401604	6	2	C:A	523	1	1	1.03e-33	441
2	6402127	28	2	A:+	2	6401618	7	2	A:C	509	1	1	1.03e-33	441
2	6402127	28	2	A:+	2	6401620	8	2	+:T	507	1	1	1.03e-33	441
2	6402127	28	2	A:+	2	6401621	9	2	G:C	506	0.087346	1	5.69e-10	441
2	6402127	28	2	A:+	2	6401634	10	2	T:C	493	1	1	1.03e-33	441
2	6402127	28	2	A:+	2	6401641	11	2	A:G	486	1	1	1.03e-33	441
2	6402127	28	2	A:+	2	6401650	12	2	A:G	477	0.945129	1	4.34e-31	441
2	6402127	28	2	A:+	2	6401670	13	2	G:A	457	0.945129	1	4.34e-31	441
2	6402127	28	2	A:+	2	6401748	14	2	A:T	379	1	1	1.03e-33	441
2	6402127	28	2	A:+	2	6401749	15	2	C:A	378	NaN	NaN	NaN	0
2	6402127	28	2	A:+	2	6401751	16	2	T:+	376	1	1	1.03e-33	441
2	6402127	28	2	A:+	2	6401763	17	2	+:G	364	1	1	1.03e-33	441
2	6402127	28	2	A:+	2	6401766	18	2	+:T	361	1	1	1.03e-33	441
2	6402127	28	2	A:+	2	6401788	19	2	A:G	339	1	1	1.03e-33	441
2	6402127	28	2	A:+	2	6401842	20	2	A:T	285	0.0256888	1	0.000285	439
2	6402127	28	2	A:+	2	6401883	21	2	C:A	244	0.0110651	1	0.01896	441
2	6402127	28	2	A:+	2	6401922	22	2	T:G	205	0.0189258	1	0.00148	440
2	6402127	28	2	A:+	2	6401939	23	2	C:T	188	1	1	1.03e-33	441
2	6402127	28	2	A:+	2	6401940	24	2	A:G	187	0.00337641	1	0.62993	428
2	6402127	28	2	A:+	2	6401970	25	2	G:A	157	0.0140699	1	0.01019	441
2	6402127	28	2	A:+	2	6402043	26	2	T:A	84	1	1	1.03e-33	441
2	6402127	28	2	A:+	2	6402120	27	2	T:+	7	0.0727502	1	3.82e-07	307
2	6402145	29	2	+:A	2	6401531	0	2	A:C	614	1	1	1.03e-33	441
2	6402145	29	2	+:A	2	6401553	1	2	G:A	592	1	1	1.03e-33	441
2	6402145	29	2	+:A	2	6401556	2	2	T:C	589	1	1	1.03e-33	441
2	6402145	29	2	+:A	2	6401562	3	2	A:T	583	1	1	1.03e-33	441
2	6402145	29	2	+:A	2	6401563	4	2	A:T	582	0.890516	1	9.21e-29	441
2	6402145	29	2	+:A	2	6401574	5	2	A:+	571	0.890516	1	9.21e-29	441
2	6402145	29	2	+:A	2	6401604	6	2	C:A	541	1	1	1.03e-33	441
2	6402145	29	2	+:A	2	6401618	7	2	A:C	527	1	1	1.03e-33	441
2	6402145	29	2	+:A	2	6401620	8	2	+:T	525	1	1	1.03e-33	441
2	6402145	29	2	+:A	2	6401621	9	2	G:C	524	0.087346	1	5.69e-10	441
2	6402145	29	2	+:A	2	6401634	10	2	T:C	511	1	1	1.03e-33	441
2	6402145	29	2	+:A	2	6401641	11	2	A:G	504	1	1	1.03e-33	441
2	6402145	29	2	+:A	2	6401650	12	2	A:G	495	0.945129	1	4.34e-31	441
2	6402145	29	2	+:A	2	6401670	13	2	G:A	475	0.945129	1	4.34e-31	441
2	6402145	29	2	+:A	2	6401748	14	2	A:T	397	1	1	1.03e-33	441
2	6402145	29	2	+:A	2	6401749	15	2	C:A	396	NaN	NaN	NaN	0
2	6402145	29	2	+:A	2	6401751	16	2	T:+	394	1	1	1.03e-33	441
2	6402145	29	2	+:A	2	6401763	17	2	+:G	382	1	1	1.03e-33	441
2	6402145	29	2	+:A	2	6401766	18	2	+:T	379	1	1	1.03e-33	441
2	6402145	29	2	+:A	2	6401788	19	2	A:G	357	1	1	1.03e-33	441
2	6402145	29	2	+:A	2	6401842	20	2	A:T	303	0.0256888	1	0.000285	439
2	6402145	29	2	+:A	2	6401883	21	2	C:A	262	0.0110651	1	0.01896	441
2	6402145	29	2	+:A	2	6401922	22	2	T:G	223	0.0189258	1	0.00148	440
2	6402145	29	2	+:A	2	6401939	23	2	C:T	206	1	1	1.03e-33	441
2	6402145	29	2	+:A	2	6401940	24	2	A:G	205	0.00337641	1	0.62993	428
2	6402145	29	2	+:A	2	6401970	25	2	G:A	175	0.0140699	1	0.01019	441
2	6402145	29	2	+:A	2	6402043	26	2	T:A	102	1	1	1.03e-33	441
2	6402145	29	2	+:A	2	6402120	27	2	T:+	25	0.0727502	1	3.82e-07	307
2	6402145	29	2	+:A	2	6402127	28	2	A:+	18	1	1	1.03e-33	441
2	6402148	30	2	T:A	2	6401531	0	2	A:C	617	0.0258886	1	0.000287	441
2	6402148	30	2	T:A	2	6401553	1	2	G:A	595	0.0258886	1	0.000287	441
2	6402148	30	2	T:A	2	6401556	2	2	T:C	592	0.0258886	1	0.000287	441
2	6402148	30	2	T:A	2	6401562	3	2	A:T	586	0.0258886	1	0.000287	441
2	6402148	30	2	T:A	2	6401563	4	2	A:T	585	0.0230542	1	0.000478	441
2	6402148	30	2	T:A	2	6401574	5	2	A:+	574	0.0230542	1	0.000478	441
2	6402148	30	2	T:A	2	6401604	6	2	C:A	544	0.0258886	1	0.000287	441
2	6402148	30	2	T:A	2	6401618	7	2	A:C	530	0.0258886	1	0.000287	441
2	6402148	30	2	T:A	2	6401620	8	2	+:T	528	0.0258886	1	0.000287	441
2	6402148	30	2	T:A	2	6401621	9	2	G:C	527	0.285666	0.981739	3.93e-37	441
2	6402148	30	2	T:A	2	6401634	10	2	T:C	514	0.0258886	1	0.000287	441
2	6402148	30	2	T:A	2	6401641	11	2	A:G	507	0.0258886	1	0.000287	441
2	6402148	30	2	T:A	2	6401650	12	2	A:G	498	0.0244681	1	0.000274	441
2	6402148	30	2	T:A	2	6401670	13	2	G:A	478	0.0244681	1	0.000274	441
2	6402148	30	2	T:A	2	6401748	14	2	A:T	400	0.0258886	1	0.000287	441
2	6402148	30	2	T:A	2	6401749	15	2	C:A	399	0.989981	1	0	421
2	6402148	30	2	T:A	2	6401751	16	2	T:+	397	0.0258886	1	0.000287	441
2	6402148	30	2	T:A	2	6401763	17	2	+:G	385	0.0258886	1	0.000287	441
2	6402148	30	2	T:A	2	6401766	18	2	+:T	382	0.0258886	1	0.000287	441
2	6402148	30	2	T:A	2	6401788	19	2	A:G	360	0.0258886	1	0.000287	441
2	6402148	30	2	T:A	2	6401842	20	2	A:T	306	0.990201	1	0	439
2	6402148	30	2	T:A	2	6401883	21	2	C:A	265	0.141314	1	2.45e-20	441
2	6402148	30	2	T:A	2	6401922	22	2	T:G	226	0.239631	1	1.22e-32	440
2	6402148	30	2	T:A	2	6401939	23	2	C:T	209	0.0258886	1	0.000287	441
2	6402148	30	2	T:A	2	6401940	24	2	A:G	208	0.0438268	1	9.58e-07	428
2	6402148	30	2	T:A	2	6401970	25	2	G:A	178	0.179688	1	2.98e-25	441
2	6402148	30	2	T:A	2	6402043	26	2	T:A	105	0.0258886	1	0.000287	441
2	6402148	30	2	T:A	2	6402120	27	2	T:+	28	1	1	0	307
2	6402148	30	2	T:A	2	6402127	28	2	A:+	21	0.0258886	1	0.000287	441
2	6402148	30	2	T:A	2	6402145	29	2	+:A	3	0.0258886	1	0.000287	441
2	6402153	31	2	T:G	2	6401531	0	2	A:C	622	0.0258886	1	0.000287	441
2	6402153	31	2	T:G	2	6401553	1	2	G:A	600	0.0258886	1	0.000287	441
2	6402153	31	2	T:G	2	6401556	2	2	T:C	597	0.0258886	1	0.000287	441
2	6402153	31	2	T:G	2	6401562	3	2	A:T	591	0.0258886	1	0.000287	441
2	6402153	31	2	T:G	2	6401563	4	2	A:T	590	0.0230542	1	0.000478	441
2	6402153	31	2	T:G	2	6401574	5	2	A:+	579	0.0230542	1	0.000478	441
2	6402153	31	2	T:G	2	6401604	6	2	C:A	549	0.0258886	1	0.000287	441
2	6402153	31	2	T:G	2	6401618	7	2	A:C	535	0.0258886	1	0.000287	441
2	6402153	31	2	T:G	2	6401620	8	2	+:T	533	0.0258886	1	0.000287	441
2	6402153	31	2	T:G	2	6401621	9	2	G:C	532	0.285666	0.981739	3.93e-37	441
2	6402153	31	2	T:G	2	6401634	10	2	T:C	519	0.0258886	1	0.000287	441
2	6402153	31	2	T:G	2	6401641	11	2	A:G	512	0.0258886	1	0.000287	441
2	6402153	31	2	T:G	2	6401650	12	2	A:G	503	0.0244681	1	0.000274	441
2	6402153	31	2	T:G	2	6401670	13	2	G:A	483	0.0244681	1	0.000274	441
2	6402153	31	2	T:G	2	6401748	14	2	A:T	405	0.0258886	1	0.000287	441
2	6402153	31	2	T:G	2	6401749	15	2	C:A	404	0.989981	1	0	421
2	6402153	31	2	T:G	2	6401751	16	2	T:+	402	0.0258886	1	0.000287	441
2	6402153	31	2	T:G	2	6401763	17	2	+:G	390	0.0258886	1	0.000287	441
2	6402153	31	2	T:G	2	6401766	18	2	+:T	387	0.0258886	1	0.000287	441
2	6402153	31	2	T:G	2	6401788	19	2	A:G	365	0.0258886	1	0.000287	441
2	6402153	31	2	T:G	2	6401842	20	2	A:T	311	0.990201	1	0	439
2	6402153	31	2	T:G	2	6401883	21	2	C:A	270	0.141314	1	2.45e-20	441
2	6402153	31	2	T:G	2	6401922	22	2	T:G	231	0.239631	1	1.22e-32	440
2	6402153	31	2	T:G	2	6401939	23	2	C:T	214	0.0258886	1	0.000287	441
2	6402153	31	2	T:G	2	6401940	24	2	A:G	213	0.0438268	1	9.58e-07	428
2	6402153	31	2	T:G	2	6401970	25	2	G:A	183	0.179688	1	2.98e-25	441
2	6402153	31	2	T:G	2	6402043	26	2	T:A	110	0.0258886	1	0.000287	441
2	6402153	31	2	T:G	2	6402120	27	2	T:+	33	1	1	0	307
2	6402153	31	2	T:G	2	6402127	28	2	A:+	26	0.0258886	1	0.000287	441
2	6402153	31	2	T:G	2	6402145	29	2	+:A	8	0.0258886	1	0.000287	441
2	6402153	31	2	T:G	2	6402148	30	2	T:A	5	1	1	0	441
2	6402199	32	2	A:G	2	6401531	0	2	A:C	668	0.945129	1	4.34e-31	441
2	6402199	32	2	A:G	2	6401553	1	2	G:A	646	0.945129	1	4.34e-31	441
2	6402199	32	2	A:G	2	6401556	2	2	T:C	643	0.945129	1	4.34e-31	441
2	6402199	32	2	A:G	2	6401562	3	2	A:T	637	0.945129	1	4.34e-31	441
2	6402199	32	2	A:G	2	6401563	4	2	A:T	636	0.830195	0.938673	3.49e-26	441
2	6402199	32	2	A:G	2	6401574	5	2	A:+	625	0.830195	0.938673	3.49e-26	441
2	6402199	32	2	A:G	2	6401604	6	2	C:A	595	0.945129	1	4.34e-31	441
2	6402199	32	2	A:G	2	6401618	7	2	A:C	581	0.945129	1	4.34e-31	441
2	6402199	32	2	A:G	2	6401620	8	2	+:T	579	0.945129	1	4.34e-31	441
2	6402199	32	2	A:G	2	6401621	9	2	G:C	578	0.0825532	1	1.82e-09	441
2	6402199	32	2	A:G	2	6401634	10	2	T:C	565	0.945129	1	4.34e-31	441
2	6402199	32	2	A:G	2	6401641	11	2	A:G	558	0.945129	1	4.34e-31	441
2	6402199	32	2	A:G	2	6401650	12	2	A:G	549	0.887515	0.94208	1.74e-28	441
2	6402199	32	2	A:G	2	6401670	13	2	G:A	529	0.887515	0.94208	1.74e-28	441
2	6402199	32	2	A:G	2	6401748	14	2	A:T	451	0.945129	1	4.34e-31	441
2	6402199	32	2	A:G	2	6401749	15	2	C:A	450	NaN	NaN	NaN	0
2	6402199	32	2	A:G	2	6401751	16	2	T:+	448	0.945129	1	4.34e-31	441
2	6402199	32	2	A:G	2	6401763	17	2	+:G	436	0.945129	1	4.34e-31	441
2	6402199	32	2	A:G	2	6401766	18	2	+:T	433	0.945129	1	4.34e-31	441
2	6402199	32	2	A:G	2	6401788	19	2	A:G	411	0.945129	1	4.34e-31	441
2	6402199	32	2	A:G	2	6401842	20	2	A:T	357	0.0242789	1	0.000289	439
2	6402199	32	2	A:G	2	6401883	21	2	C:A	316	0.010458	1	0.03071	441
2	6402199	32	2	A:G	2	6401922	22	2	T:G	277	0.0178872	1	0.00255	440
2	6402199	32	2	A:G	2	6401939	23	2	C:T	260	0.945129	1	4.34e-31	441
2	6402199	32	2	A:G	2	6401940	24	2	A:G	259	0.0031909	1	0.62371	428
2	6402199	32	2	A:G	2	6401970	25	2	G:A	229	0.0132979	1	0.00975	441
2	6402199	32	2	A:G	2	6402043	26	2	T:A	156	0.945129	1	4.34e-31	441
2	6402199	32	2	A:G	2	6402120	27	2	T:+	79	0.0686828	1	8.63e-07	307
2	6402199	32	2	A:G	2	6402127	28	2	A:+	72	0.945129	1	4.34e-31	441
2	6402199	32	2	A:G	2	6402145	29	2	+:A	54	0.945129	1	4.34e-31	441
2	6402199	32	2	A:G	2	6402148	30	2	T:A	51	0.0244681	1	0.000274	441
2	6402199	32	2	A:G	2	6402153	31	2	T:G	46	0.0244681	1	0.000274	441
2	6402282	33	2	T:-	2	6401531	0	2	A:C	751	0.0162305	1	0.00541	413
2	6402282	33	2	T:-	2	6401553	1	2	G:A	729	0.0162305	1	0.00541	413
2	6402282	33	2	T:-	2	6401556	2	2	T:C	726	0.0162305	1	0.00541	413
2	6402282	33	2	T:-	2	6401562	3	2	A:T	720	0.0162305	1	0.00541	413
2	6402282	33	2	T:-	2	6401563	4	2	A:T	719	0.0144487	1	0.00912	413
2	6402282	33	2	T:-	2	6401574	5	2	A:+	708	0.0144487	1	0.00912	413
2	6402282	33	2	T:-	2	6401604	6	2	C:A	678	0.0162305	1	0.00541	413
2	6402282	33	2	T:-	2	6401618	7	2	A:C	664	0.0162305	1	0.00541	413
2	6402282	33	2	T:-	2	6401620	8	2	+:T	662	0.0162305	1	0.00541	413
2	6402282	33	2	T:-	2	6401621	9	2	G:C	661	0.187971	1	9.3e-25	413
2	6402282	33	2	T:-	2	6401634	10	2	T:C	648	0.0162305	1	0.00541	413
2	6402282	33	2	T:-	2	6401641	11	2	A:G	641	0.0162305	1	0.00541	413
2	6402282	33	2	T:-	2	6401650	12	2	A:G	632	0.0153373	1	0.00951	413
2	6402282	33	2	T:-	2	6401670	13	2	G:A	612	0.0153373	1	0.00951	413
2	6402282	33	2	T:-	2	6401748	14	2	A:T	534	0.0162305	1	0.00541	413
2	6402282	33	2	T:-	2	6401749	15	2	C:A	533	0.236871	1	1.15e-28	393
2	6402282	33	2	T:-	2	6401751	16	2	T:+	531	0.0162305	1	0.00541	413
2	6402282	33	2	T:-	2	6401763	17	2	+:G	519	0.0162305	1	0.00541	413
2	6402282	33	2	T:-	2	6401766	18	2	+:T	516	0.0162305	1	0.00541	413
2	6402282	33	2	T:-	2	6401788	19	2	A:G	494	0.0162305	1	0.00541	413
2	6402282	33	2	T:-	2	6401842	20	2	A:T	440	0.20511	1	2.38e-26	411
2	6402282	33	2	T:-	2	6401883	21	2	C:A	399	0.744938	0.969274	0	413
2	6402282	33	2	T:-	2	6401922	22	2	T:G	360	0.152186	1	1.27e-20	412
2	6402282	33	2	T:-	2	6401939	23	2	C:T	343	0.0162305	1	0.00541	413
2	6402282	33	2	T:-	2	6401940	24	2	A:G	342	0.0274641	1	0.000222	400
2	6402282	33	2	T:-	2	6401970	25	2	G:A	312	0.961976	0.987107	0	413
2	6402282	33	2	T:-	2	6402043	26	2	T:A	239	0.0162305	1	0.00541	413
2	6402282	33	2	T:-	2	6402120	27	2	T:+	162	NaN	NaN	NaN	0
2	6402282	33	2	T:-	2	6402127	28	2	A:+	155	0.0162305	1	0.00541	413
2	6402282	33	2	T:-	2	6402145	29	2	+:A	137	0.0162305	1	0.00541	413
2	6402282	33	2	T:-	2	6402148	30	2	T:A	134	0.206412	1	1e-26	413
2	6402282	33	2	T:-	2	6402153	31	2	T:G	129	0.206412	1	1e-26	413
2	6402282	33	2	T:-	2	6402199	32	2	A:G	83	0.0153373	1	0.00951	413
2	6402335	34	2	G:A	2	6401531	0	2	A:C	804	1	1	1.03e-33	441
2	6402335	34	2	G:A	2	6401553	1	2	G:A	782	1	1	1.03e-33	441
2	6402335	34	2	G:A	2	6401556	2	2	T:C	779	1	1	1.03e-33	441
2	6402335	34	2	G:A	2	6401562	3	2	A:T	773	1	1	1.03e-33	441
2	6402335	34	2	G:A	2	6401563	4	2	A:T	772	0.890516	1	9.21e-29	441
2	6402335	34	2	G:A	2	6401574	5	2	A:+	761	0.890516	1	9.21e-29	441
2	6402335	34	2	G:A	2	6401604	6	2	C:A	731	1	1	1.03e-33	441
2	6402335	34	2	G:A	2	6401618	7	2	A:C	717	1	1	1.03e-33	441
2	6402335	34	2	G:A	2	6401620	8	2	+:T	715	1	1	1.03e-33	441
2	6402335	34	2	G:A	2	6401621	9	2	G:C	714	0.087346	1	5.69e-10	441
2	6402335	34	2	G:A	2	6401634	10	2	T:C	701	1	1	1.03e-33	441
2	6402335	34	2	G:A	2	6401641	11	2	A:G	694	1	1	1.03e-33	441
2	6402335	34	2	G:A	2	6401650	12	2	A:G	685	0.945129	1	4.34e-31	441
2	6402335	34	2	G:A	2	6401670	13	2	G:A	665	0.945129	1	4.34e-31	441
2	6402335	34	2	G:A	2	6401748	14	2	A:T	587	1	1	1.03e-33	441
2	6402335	34	2	G:A	2	6401749	15	2	C:A	586	NaN	NaN	NaN	0
2	6402335	34	2	G:A	2	6401751	16	2	T:+	584	1	1	1.03e-33	441
2	6402335	34	2	G:A	2	6401763	17	2	+:G	572	1	1	1.03e-33	441
2	6402335	34	2	G:A	2	6401766	18	2	+:T	569	1	1	1.03e-33	441
2	6402335	34	2	G:A	2	6401788	19	2	A:G	547	1	1	1.03e-33	441
2	6402335	34	2	G:A	2	6401842	20	2	A:T	493	0.0256888	1	0.000285	439
2	6402335	34	2	G:A	2	6401883	21	2	C:A	452	0.0110651	1	0.01896	441
2	6402335	34	2	G:A	2	6401922	22	2	T:G	413	0.0189258	1	0.00148	440
2	6402335	34	2	G:A	2	6401939	23	2	C:T	396	1	1	1.03e-33	441
2	6402335	34	2	G:A	2	6401940	24	2	A:G	395	0.00337641	1	0.62993	428
2	6402335	34	2	G:A	2	6401970	25	2	G:A	365	0.0140699	1	0.01019	441
2	6402335	34	2	G:A	2	6402043	26	2	T:A	292	1	1	1.03e-33	441
2	6402335	34	2	G:A	2	6402120	27	2	T:+	215	0.0727502	1	3.82e-07	307
2	6402335	34	2	G:A	2	6402127	28	2	A:+	208	1	1	1.03e-33	441
2	6402335	34	2	G:A	2	6402145	29	2	+:A	190	1	1	1.03e-33	441
2	6402335	34	2	G:A	2	6402148	30	2	T:A	187	0.0258886	1	0.000287	441
2	6402335	34	2	G:A	2	6402153	31	2	T:G	182	0.0258886	1	0.000287	441
2	6402335	34	2	G:A	2	6402199	32	2	A:G	136	0.945129	1	4.34e-31	441
2	6402335	34	2	G:A	2	6402282	33	2	T:-	53	0.0162305	1	0.00541	413
2	6402395	35	2	G:T	2	6401531	0	2	A:C	864	1	1	1.03e-33	441
2	6402395	35	2	G:T	2	6401553	1	2	G:A	842	1	1	1.03e-33	441
2	6402395	35	2	G:T	2	6401556	2	2	T:C	839	1	1	1.03e-33	441
2	6402395	35	2	G:T	2	6401562	3	2	A:T	833	1	1	1.03e-33	441
2	6402395	35	2	G:T	2	6401563	4	2	A:T	832	0.890516	1	9.21e-29	441
2	6402395	35	2	G:T	2	6401574	5	2	A:+	821	0.890516	1	9.21e-29	441
2	6402395	35	2	G:T	2	6401604	6	2	C:A	791	1	1	1.03e-33	441
2	6402395	35	2	G:T	2	6401618	7	2	A:C	777	1	1	1.03e-33	441
2	6402395	35	2	G:T	2	6401620	8	2	+:T	775	1	1	1.03e-33	441
2	6402395	35	2	G:T	2	6401621	9	2	G:C	774	0.087346	1	5.69e-10	441
2	6402395	35	2	G:T	2	6401634	10	2	T:C	761	1	1	1.03e-33	441
2	6402395	35	2	G:T	2	6401641	11	2	A:G	754	1	1	1.03e-33	441
2	6402395	35	2	G:T	2	6401650	12	2	A:G	745	0.945129	1	4.34e-31	441
2	6402395	35	2	G:T	2	6401670	13	2	G:A	725	0.945129	1	4.34e-31	441
2	6402395	35	2	G:T	2	6401748	14	2	A:T	647	1	1	1.03e-33	441
2	6402395	35	2	G:T	2	6401749	15	2	C:A	646	NaN	NaN	NaN	0
2	6402395	35	2	G:T	2	6401751	16	2	T:+	644	1	1	1.03e-33	441
2	6402395	35	2	G:T	2	6401763	17	2	+:G	632	1	1	1.03e-33	441
2	6402395	35	2	G:T	2	6401766	18	2	+:T	629	1	1	1.03e-33	441
2	6402395	35	2	G:T	2	6401788	19	2	A:G	607	1	1	1.03e-33	441
2	6402395	35	2	G:T	2	6401842	20	2	A:T	553	0.0256888	1	0.000285	439
2	6402395	35	2	G:T	2	6401883	21	2	C:A	512	0.0110651	1	0.01896	441
2	6402395	35	2	G:T	2	6401922	22	2	T:G	473	0.0189258	1	0.00148	440
2	6402395	35	2	G:T	2	6401939	23	2	C:T	456	1	1	1.03e-33	441
2	6402395	35	2	G:T	2	6401940	24	2	A:G	455	0.00337641	1	0.62993	428
2	6402395	35	2	G:T	2	6401970	25	2	G:A	425	0.0140699	1	0.01019	441
2	6402395	35	2	G:T	2	6402043	26	2	T:A	352	1	1	1.03e-33	441
2	6402395	35	2	G:T	2	6402120	27	2	T:+	275	0.0727502	1	3.82e-07	307
2	6402395	35	2	G:T	2	6402127	28	2	A:+	268	1	1	1.03e-33	441
2	6402395	35	2	G:T	2	6402145	29	2	+:A	250	1	1	1.03e-33	441
2	6402395	35	2	G:T	2	6402148	30	2	T:A	247	0.0258886	1	0.000287	441
2	6402395	35	2	G:T	2	6402153	31	2	T:G	242	0.0258886	1	0.000287	441
2	6402395	35	2	G:T	2	6402199	32	2	A:G	196	0.945129	1	4.34e-31	441
2	6402395	35	2	G:T	2	6402282	33	2	T:-	113	0.0162305	1	0.00541	413
2	6402395	35	2	G:T	2	6402335	34	2	G:A	60	1	1	1.03e-33	441
2	6402406	36	2	T:G	2	6401531	0	2	A:C	875	0.0188202	1	0.00149	441
2	6402406	36	2	T:G	2	6401553	1	2	G:A	853	0.0188202	1	0.00149	441
2	6402406	36	2	T:G	2	6401556	2	2	T:C	850	0.0188202	1	0.00149	441
2	6402406	36	2	T:G	2	6401562	3	2	A:T	844	0.0188202	1	0.00149	441
2	6402406	36	2	T:G	2	6401563	4	2	A:T	843	0.0167597	1	0.00461	441
2	6402406	36	2	T:G	2	6401574	5	2	A:+	832	0.0167597	1	0.00461	441
2	6402406	36	2	T:G	2	6401604	6	2	C:A	802	0.0188202	1	0.00149	441
2	6402406	36	2	T:G	2	6401618	7	2	A:C	788	0.0188202	1	0.00149	441
2	6402406	36	2	T:G	2	6401620	8	2	+:T	786	0.0188202	1	0.00149	441
2	6402406	36	2	T:G	2	6401621	9	2	G:C	785	0.810932	1	0	441
2	6402406	36	2	T:G	2	6401634	10	2	T:C	772	0.0188202	1	0.00149	441
2	6402406	36	2	T:G	2	6401641	11	2	A:G	765	0.0188202	1	0.00149	441
2	6402406	36	2	T:G	2	6401650	12	2	A:G	756	0.0177875	1	0.00255	441
2	6402406	36	2	T:G	2	6401670	13	2	G:A	736	0.0177875	1	0.00255	441
2	6402406	36	2	T:G	2	6401748	14	2	A:T	658	0.0188202	1	0.00149	441
2	6402406	36	2	T:G	2	6401749	15	2	C:A	657	0.273861	1	6.49e-35	421
2	6402406	36	2	T:G	2	6401751	16	2	T:+	655	0.0188202	1	0.00149	441
2	6402406	36	2	T:G	2	6401763	17	2	+:G	643	0.0188202	1	0.00149	441
2	6402406	36	2	T:G	2	6401766	18	2	+:T	640	0.0188202	1	0.00149	441
2	6402406	36	2	T:G	2	6401788	19	2	A:G	618	0.0188202	1	0.00149	441
2	6402406	36	2	T:G	2	6401842	20	2	A:T	564	0.238904	1	2.37e-32	439
2	6402406	36	2	T:G	2	6401883	21	2	C:A	523	0.10273	1	1.4e-15	441
2	6402406	36	2	T:G	2	6401922	22	2	T:G	484	1	1	0	440
2	6402406	36	2	T:G	2	6401939	23	2	C:T	467	0.0188202	1	0.00149	441
2	6402406	36	2	T:G	2	6401940	24	2	A:G	466	0.193197	1	2.75e-18	428
2	6402406	36	2	T:G	2	6401970	25	2	G:A	436	0.130627	1	2.17e-19	441
2	6402406	36	2	T:G	2	6402043	26	2	T:A	363	0.0188202	1	0.00149	441
2	6402406	36	2	T:G	2	6402120	27	2	T:+	286	0.778044	1	0	307
2	6402406	36	2	T:G	2	6402127	28	2	A:+	279	0.0188202	1	0.00149	441
2	6402406	36	2	T:G	2	6402145	29	2	+:A	261	0.0188202	1	0.00149	441
2	6402406	36	2	T:G	2	6402148	30	2	T:A	258	0.240354	1	9.78e-33	441
2	6402406	36	2	T:G	2	6402153	31	2	T:G	253	0.240354	1	9.78e-33	441
2	6402406	36	2	T:G	2	6402199	32	2	A:G	207	0.0177875	1	0.00255	441
2	6402406	36	2	T:G	2	6402282	33	2	T:-	124	0.151161	1	1.38e-20	413
2	6402406	36	2	T:G	2	6402335	34	2	G:A	71	0.0188202	1	0.00149	441
2	6402406	36	2	T:G	2	6402395	35	2	G:T	11	0.0188202	1	0.00149	441
2	6402459	37	2	T:-	2	6401531	0	2	A:C	928	0.088141	1	5.2e-10	440
2	6402459	37	2	T:-	2	6401553	1	2	G:A	906	0.088141	1	5.2e-10	440
2	6402459	37	2	T:-	2	6401556	2	2	T:C	903	0.088141	1	5.2e-10	440
2	6402459	37	2	T:-	2	6401562	3	2	A:T	897	0.088141	1	5.2e-10	440
2	6402459	37	2	T:-	2	6401563	4	2	A:T	896	0.0784902	1	5.36e-09	440
2	6402459	37	2	T:-	2	6401574	5	2	A:+	885	0.0784902	1	5.36e-09	440
2	6402459	37	2	T:-	2	6401604	6	2	C:A	855	0.088141	1	5.2e-10	440
2	6402459	37	2	T:-	2	6401618	7	2	A:C	841	0.088141	1	5.2e-10	440
2	6402459	37	2	T:-	2	6401620	8	2	+:T	839	0.088141	1	5.2e-10	440
2	6402459	37	2	T:-	2	6401621	9	2	G:C	838	0.98992	1	0	440
2	6402459	37	2	T:-	2	6401634	10	2	T:C	825	0.088141	1	5.2e-10	440
2	6402459	37	2	T:-	2	6401641	11	2	A:G	818	0.088141	1	5.2e-10	440
2	6402459	37	2	T:-	2	6401650	12	2	A:G	809	0.0833042	1	1.67e-09	440
2	6402459	37	2	T:-	2	6401670	13	2	G:A	789	0.0833042	1	1.67e-09	440
2	6402459	37	2	T:-	2	6401748	14	2	A:T	711	0.088141	1	5.2e-10	440
2	6402459	37	2	T:-	2	6401749	15	2	C:A	710	0.273088	1	7.16e-35	420
2	6402459	37	2	T:-	2	6401751	16	2	T:+	708	0.088141	1	5.2e-10	440
2	6402459	37	2	T:-	2	6401763	17	2	+:G	696	0.088141	1	5.2e-10	440
2	6402459	37	2	T:-	2	6401766	18	2	+:T	693	0.088141	1	5.2e-10	440
2	6402459	37	2	T:-	2	6401788	19	2	A:G	671	0.088141	1	5.2e-10	440
2	6402459	37	2	T:-	2	6401842	20	2	A:T	617	0.291761	1	1.18e-38	439
2	6402459	37	2	T:-	2	6401883	21	2	C:A	576	0.126194	1	1.47e-18	440
2	6402459	37	2	T:-	2	6401922	22	2	T:G	537	0.819008	1	0	440
2	6402459	37	2	T:-	2	6401939	23	2	C:T	520	0.088141	1	5.2e-10	440
2	6402459	37	2	T:-	2	6401940	24	2	A:G	519	0.155908	1	4.12e-16	427
2	6402459	37	2	T:-	2	6401970	25	2	G:A	489	0.160486	1	5.48e-23	440
2	6402459	37	2	T:-	2	6402043	26	2	T:A	416	0.088141	1	5.2e-10	440
2	6402459	37	2	T:-	2	6402120	27	2	T:+	339	1	1	0	306
2	6402459	37	2	T:-	2	6402127	28	2	A:+	332	0.088141	1	5.2e-10	440
2	6402459	37	2	T:-	2	6402145	29	2	+:A	314	0.088141	1	5.2e-10	440
2	6402459	37	2	T:-	2	6402148	30	2	T:A	311	0.292587	1	1.22e-38	440
2	6402459	37	2	T:-	2	6402153	31	2	T:G	306	0.292587	1	1.22e-38	440
2	6402459	37	2	T:-	2	6402199	32	2	A:G	260	0.0833042	1	1.67e-09	440
2	6402459	37	2	T:-	2	6402282	33	2	T:-	177	0.187307	1	1.93e-24	412
2	6402459	37	2	T:-	2	6402335	34	2	G:A	124	0.088141	1	5.2e-10	440
2	6402459	37	2	T:-	2	6402395	35	2	G:T	64	0.088141	1	5.2e-10	440
2	6402459	37	2	T:-	2	6402406	36	2	T:G	53	0.819008	1	0	440
2	6402499	38	2	G:A	2	6401531	0	2	A:C	968	1	1	1.03e-33	441
2	6402499	38	2	G:A	2	6401553	1	2	G:A	946	1	1	1.03e-33	441
2	6402499	38	2	G:A	2	6401556	2	2	T:C	943	1	1	1.03e-33	441
2	6402499	38	2	G:A	2	6401562	3	2	A:T	937	1	1	1.03e-33	441
2	6402499	38	2	G:A	2	6401563	4	2	A:T	936	0.890516	1	9.21e-29	441
2	6402499	38	2	G:A	2	6401574	5	2	A:+	925	0.890516	1	9.21e-29	441
2	6402499	38	2	G:A	2	6401604	6	2	C:A	895	1	1	1.03e-33	441
2	6402499	38	2	G:A	2	6401618	7	2	A:C	881	1	1	1.03e-33	441
2	6402499	38	2	G:A	2	6401620	8	2	+:T	879	1	1	1.03e-33	441
2	6402499	38	2	G:A	2	6401621	9	2	G:C	878	0.087346	1	5.69e-10	441
2	6402499	38	2	G:A	2	6401634	10	2	T:C	865	1	1	1.03e-33	441
2	6402499	38	2	G:A	2	6401641	11	2	A:G	858	1	1	1.03e-33	441
2	6402499	38	2	G:A	2	6401650	12	2	A:G	849	0.945129	1	4.34e-31	441
2	6402499	38	2	G:A	2	6401670	13	2	G:A	829	0.945129	1	4.34e-31	441
2	6402499	38	2	G:A	2	6401748	14	2	A:T	751	1	1	1.03e-33	441
2	6402499	38	2	G:A	2	6401749	15	2	C:A	750	NaN	NaN	NaN	0
2	6402499	38	2	G:A	2	6401751	16	2	T:+	748	1	1	1.03e-33	441
2	6402499	38	2	G:A	2	6401763	17	2	+:G	736	1	1	1.03e-33	441
2	6402499	38	2	G:A	2	6401766	18	2	+:T	733	1	1	1.03e-33	441
2	6402499	38	2	G:A	2	6401788	19	2	A:G	711	1	1	1.03e-33	441
2	6402499	38	2	G:A	2	6401842	20	2	A:T	657	0.0256888	1	0.000285	439
2	6402499	38	2	G:A	2	6401883	21	2	C:A	616	0.0110651	1	0.01896	441
2	6402499	38	2	G:A	2	6401922	22	2	T:G	577	0.0189258	1	0.00148	440
2	6402499	38	2	G:A	2	6401939	23	2	C:T	560	1	1	1.03e-33	441
2	6402499	38	2	G:A	2	6401940	24	2	A:G	559	0.00337641	1	0.62993	428
2	6402499	38	2	G:A	2	6401970	25	2	G:A	529	0.0140699	1	0.01019	441
2	6402499	38	2	G:A	2	6402043	26	2	T:A	456	1	1	1.03e-33	441
2	6402499	38	2	G:A	2	6402120	27	2	T:+	379	0.0727502	1	3.82e-07	307
2	6402499	38	2	G:A	2	6402127	28	2	A:+	372	1	1	1.03e-33	441
2	6402499	38	2	G:A	2	6402145	29	2	+:A	354	1	1	1.03e-33	441
2	6402499	38	2	G:A	2	6402148	30	2	T:A	351	0.0258886	1	0.000287	441
2	6402499	38	2	G:A	2	6402153	31	2	T:G	346	0.0258886	1	0.000287	441
2	6402499	38	2	G:A	2	6402199	32	2	A:G	300	0.945129	1	4.34e-31	441
2	6402499	38	2	G:A	2	6402282	33	2	T:-	217	0.0162305	1	0.00541	413
2	6402499	38	2	G:A	2	6402335	34	2	G:A	164	1	1	1.03e-33	441
2	6402499	38	2	G:A	2	6402395	35	2	G:T	104	1	1	1.03e-33	441
2	6402499	38	2	G:A	2	6402406	36	2	T:G	93	0.0188202	1	0.00149	441
2	6402499	38	2	G:A	2	6402459	37	2	T:-	40	0.088141	1	5.2e-10	440
2	6402522	39	2	C:T	2	6401531	0	2	A:C	991	0.00948611	1	0.05403	423
2	6402522	39	2	C:T	2	6401553	1	2	G:A	969	0.00948611	1	0.05403	423
2	6402522	39	2	C:T	2	6401556	2	2	T:C	966	0.00948611	1	0.05403	423
2	6402522	39	2	C:T	2	6401562	3	2	A:T	960	0.00948611	1	0.05403	423
2	6402522	39	2	C:T	2	6401563	4	2	A:T	959	0.00844576	1	0.08945	423
2	6402522	39	2	C:T	2	6401574	5	2	A:+	948	0.00844576	1	0.08945	423
2	6402522	39	2	C:T	2	6401604	6	2	C:A	918	0.00948611	1	0.05403	423
2	6402522	39	2	C:T	2	6401618	7	2	A:C	904	0.00948611	1	0.05403	423
2	6402522	39	2	C:T	2	6401620	8	2	+:T	902	0.00948611	1	0.05403	423
2	6402522	39	2	C:T	2	6401621	9	2	G:C	901	0.110827	1	9.36e-16	423
2	6402522	39	2	C:T	2	6401634	10	2	T:C	888	0.00948611	1	0.05403	423
2	6402522	39	2	C:T	2	6401641	11	2	A:G	881	0.00948611	1	0.05403	423
2	6402522	39	2	C:T	2	6401650	12	2	A:G	872	0.00896465	1	0.05293	423
2	6402522	39	2	C:T	2	6401670	13	2	G:A	852	0.00896465	1	0.05293	423
2	6402522	39	2	C:T	2	6401748	14	2	A:T	774	0.00948611	1	0.05403	423
2	6402522	39	2	C:T	2	6401749	15	2	C:A	773	0.14081	1	3.13e-18	403
2	6402522	39	2	C:T	2	6401751	16	2	T:+	771	0.00948611	1	0.05403	423
2	6402522	39	2	C:T	2	6401763	17	2	+:G	759	0.00948611	1	0.05403	423
2	6402522	39	2	C:T	2	6401766	18	2	+:T	756	0.00948611	1	0.05403	423
2	6402522	39	2	C:T	2	6401788	19	2	A:G	734	0.00948611	1	0.05403	423
2	6402522	39	2	C:T	2	6401842	20	2	A:T	680	0.123108	1	4.41e-17	421
2	6402522	39	2	C:T	2	6401883	21	2	C:A	639	0.461258	0.769492	1.34e-36	423
2	6402522	39	2	C:T	2	6401922	22	2	T:G	600	0.0900558	1	2.43e-13	422
2	6402522	39	2	C:T	2	6401939	23	2	C:T	583	0.00948611	1	0.05403	423
2	6402522	39	2	C:T	2	6401940	24	2	A:G	582	0.0159416	1	0.00456	410
2	6402522	39	2	C:T	2	6401970	25	2	G:A	552	0.48276	0.787223	2.63e-38	423
2	6402522	39	2	C:T	2	6402043	26	2	T:A	479	0.00948611	1	0.05403	423
2	6402522	39	2	C:T	2	6402120	27	2	T:+	402	NaN	NaN	NaN	0
2	6402522	39	2	C:T	2	6402127	28	2	A:+	395	0.00948611	1	0.05403	423
2	6402522	39	2	C:T	2	6402145	29	2	+:A	377	0.00948611	1	0.05403	423
2	6402522	39	2	C:T	2	6402148	30	2	T:A	374	0.123948	1	3.97e-17	423
2	6402522	39	2	C:T	2	6402153	31	2	T:G	369	0.123948	1	3.97e-17	423
2	6402522	39	2	C:T	2	6402199	32	2	A:G	323	0.00896465	1	0.05293	423
2	6402522	39	2	C:T	2	6402282	33	2	T:-	240	0.603874	0.978334	0	395
2	6402522	39	2	C:T	2	6402335	34	2	G:A	187	0.00948611	1	0.05403	423
2	6402522	39	2	C:T	2	6402395	35	2	G:T	127	0.00948611	1	0.05403	423
2	6402522	39	2	C:T	2	6402406	36	2	T:G	116	0.0894935	1	4.59e-13	423
2	6402522	39	2	C:T	2	6402459	37	2	T:-	63	0.110401	1	1.03e-15	422
2	6402522	39	2	C:T	2	6402499	38	2	G:A	23	0.00948611	1	0.05403	423
2	6402524	40	2	-:T	2	6401531	0	2	A:C	993	0.0110584	1	0.0258	436
2	6402524	40	2	-:T	2	6401553	1	2	G:A	971	0.0110584	1	0.0258	436
2	6402524	40	2	-:T	2	6401556	2	2	T:C	968	0.0110584	1	0.0258	436
2	6402524	40	2	-:T	2	6401562	3	2	A:T	962	0.0110584	1	0.0258	436
2	6402524	40	2	-:T	2	6401563	4	2	A:T	961	0.00943396	1	0.04315	436
2	6402524	40	2	-:T	2	6401574	5	2	A:+	950	0.00943396	1	0.04315	436
2	6402524	40	2	-:T	2	6401604	6	2	C:A	920	0.0110584	1	0.0258	436
2	6402524	40	2	-:T	2	6401618	7	2	A:C	906	0.0110584	1	0.0258	436
2	6402524	40	2	-:T	2	6401620	8	2	+:T	904	0.0110584	1	0.0258	436
2	6402524	40	2	-:T	2	6401621	9	2	G:C	903	0.166094	1	2.23e-23	436
2	6402524	40	2	-:T	2	6401634	10	2	T:C	890	0.0110584	1	0.0258	436
2	6402524	40	2	-:T	2	6401641	11	2	A:G	883	0.0110584	1	0.0258	436
2	6402524	40	2	-:T	2	6401650	12	2	A:G	874	0.0102443	1	0.04485	436
2	6402524	40	2	-:T	2	6401670	13	2	G:A	854	0.0102443	1	0.04485	436
2	6402524	40	2	-:T	2	6401748	14	2	A:T	776	0.0110584	1	0.0258	436
2	6402524	40	2	-:T	2	6401749	15	2	C:A	775	0.214166	1	3.82e-28	421
2	6402524	40	2	-:T	2	6401751	16	2	T:+	773	0.0110584	1	0.0258	436
2	6402524	40	2	-:T	2	6401763	17	2	+:G	761	0.0110584	1	0.0258	436
2	6402524	40	2	-:T	2	6401766	18	2	+:T	758	0.0110584	1	0.0258	436
2	6402524	40	2	-:T	2	6401788	19	2	A:G	736	0.0110584	1	0.0258	436
2	6402524	40	2	-:T	2	6401842	20	2	A:T	682	0.193913	1	1.61e-26	434
2	6402524	40	2	-:T	2	6401883	21	2	C:A	641	0.702708	0.969349	0	436
2	6402524	40	2	-:T	2	6401922	22	2	T:G	602	0.142512	1	1.41e-20	435
2	6402524	40	2	-:T	2	6401939	23	2	C:T	585	0.0110584	1	0.0258	436
2	6402524	40	2	-:T	2	6401940	24	2	A:G	584	0.0255505	1	0.000226	423
2	6402524	40	2	-:T	2	6401970	25	2	G:A	554	0.511782	0.733333	0	436
2	6402524	40	2	-:T	2	6402043	26	2	T:A	481	0.0110584	1	0.0258	436
2	6402524	40	2	-:T	2	6402120	27	2	T:+	404	NaN	NaN	NaN	0
2	6402524	40	2	-:T	2	6402127	28	2	A:+	397	0.0110584	1	0.0258	436
2	6402524	40	2	-:T	2	6402145	29	2	+:A	379	0.0110584	1	0.0258	436
2	6402524	40	2	-:T	2	6402148	30	2	T:A	376	0.195152	1	6.95e-27	436
2	6402524	40	2	-:T	2	6402153	31	2	T:G	371	0.195152	1	6.95e-27	436
2	6402524	40	2	-:T	2	6402199	32	2	A:G	325	0.0102443	1	0.04485	436
2	6402524	40	2	-:T	2	6402282	33	2	T:-	242	0.697481	0.938294	0	408
2	6402524	40	2	-:T	2	6402335	34	2	G:A	189	0.0110584	1	0.0258	436
2	6402524	40	2	-:T	2	6402395	35	2	G:T	129	0.0110584	1	0.0258	436
2	6402524	40	2	-:T	2	6402406	36	2	T:G	118	0.141612	1	1.53e-20	436
2	6402524	40	2	-:T	2	6402459	37	2	T:-	65	0.165454	1	2.35e-23	435
2	6402524	40	2	-:T	2	6402499	38	2	G:A	25	0.0110584	1	0.0258	436
2	6402524	40	2	-:T	2	6402522	39	2	C:T	2	0.558152	0.980947	0	418
2	6402532	41	2	T:+	2	6401531	0	2	A:C	1001	1	1	1.03e-33	441
2	6402532	41	2	T:+	2	6401553	1	2	G:A	979	1	1	1.03e-33	441
2	6402532	41	2	T:+	2	6401556	2	2	T:C	976	1	1	1.03e-33	441
2	6402532	41	2	T:+	2	6401562	3	2	A:T	970	1	1	1.03e-33	441
2	6402532	41	2	T:+	2	6401563	4	2	A:T	969	0.890516	1	9.21e-29	441
2	6402532	41	2	T:+	2	6401574	5	2	A:+	958	0.890516	1	9.21e-29	441
2	6402532	41	2	T:+	2	6401604	6	2	C:A	928	1	1	1.03e-33	441
2	6402532	41	2	T:+	2	6401618	7	2	A:C	914	1	1	1.03e-33	441
2	6402532	41	2	T:+	2	6401620	8	2	+:T	912	1	1	1.03e-33	441
2	6402532	41	2	T:+	2	6401621	9	2	G:C	911	0.087346	1	5.69e-10	441
2	6402532	41	2	T:+	2	6401634	10	2	T:C	898	1	1	1.03e-33	441
2	6402532	41	2	T:+	2	6401641	11	2	A:G	891	1	1	1.03e-33	441
2	6402532	41	2	T:+	2	6401650	12	2	A:G	882	0.945129	1	4.34e-31	441
2	6402532	41	2	T:+	2	6401670	13	2	G:A	862	0.945129	1	4.34e-31	441
2	6402532	41	2	T:+	2	6401748	14	2	A:T	784	1	1	1.03e-33	441
2	6402532	41	2	T:+	2	6401749	15	2	C:A	783	NaN	NaN	NaN	0
2	6402532	41	2	T:+	2	6401751	16	2	T:+	781	1	1	1.03e-33	441
2	6402532	41	2	T:+	2	6401763	17	2	+:G	769	1	1	1.03e-33	441
2	6402532	41	2	T:+	2	6401766	18	2	+:T	766	1	1	1.03e-33	441
2	6402532	41	2	T:+	2	6401788	19	2	A:G	744	1	1	1.03e-33	441
2	6402532	41	2	T:+	2	6401842	20	2	A:T	690	0.0256888	1	0.000285	439
2	6402532	41	2	T:+	2	6401883	21	2	C:A	649	0.0110651	1	0.01896	441
2	6402532	41	2	T:+	2	6401922	22	2	T:G	610	0.0189258	1	0.00148	440
2	6402532	41	2	T:+	2	6401939	23	2	C:T	593	1	1	1.03e-33	441
2	6402532	41	2	T:+	2	6401940	24	2	A:G	592	0.00337641	1	0.62993	428
2	6402532	41	2	T:+	2	6401970	25	2	G:A	562	0.0140699	1	0.01019	441
2	6402532	41	2	T:+	2	6402043	26	2	T:A	489	1	1	1.03e-33	441
2	6402532	41	2	T:+	2	6402120	27	2	T:+	412	0.0727502	1	3.82e-07	307
2	6402532	41	2	T:+	2	6402127	28	2	A:+	405	1	1	1.03e-33	441
2	6402532	41	2	T:+	2	6402145	29	2	+:A	387	1	1	1.03e-33	441
2	6402532	41	2	T:+	2	6402148	30	2	T:A	384	0.0258886	1	0.000287	441
2	6402532	41	2	T:+	2	6402153	31	2	T:G	379	0.0258886	1	0.000287	441
2	6402532	41	2	T:+	2	6402199	32	2	A:G	333	0.945129	1	4.34e-31	441
2	6402532	41	2	T:+	2	6402282	33	2	T:-	250	0.0162305	1	0.00541	413
2	6402532	41	2	T:+	2	6402335	34	2	G:A	197	1	1	1.03e-33	441
2	6402532	41	2	T:+	2	6402395	35	2	G:T	137	1	1	1.03e-33	441
2	6402532	41	2	T:+	2	6402406	36	2	T:G	126	0.0188202	1	0.00149	441
2	6402532	41	2	T:+	2	6402459	37	2	T:-	73	0.088141	1	5.2e-10	440
2	6402532	41	2	T:+	2	6402499	38	2	G:A	33	1	1	1.03e-33	441
2	6402532	41	2	T:+	2	6402522	39	2	C:T	10	0.00948611	1	0.05403	423
2	6402532	41	2	T:+	2	6402524	40	2	-:T	8	0.0110584	1	0.0258	436
2	6402543	42	2	A:+	2	6401531	0	2	A:C	1012	1	1	1.03e-33	441
2	6402543	42	2	A:+	2	6401553	1	2	G:A	990	1	1	1.03e-33	441
2	6402543	42	2	A:+	2	6401556	2	2	T:C	987	1	1	1.03e-33	441
2	6402543	42	2	A:+	2	6401562	3	2	A:T	981	1	1	1.03e-33	441
2	6402543	42	2	A:+	2	6401563	4	2	A:T	980	0.890516	1	9.21e-29	441
2	6402543	42	2	A:+	2	6401574	5	2	A:+	969	0.890516	1	9.21e-29	441
2	6402543	42	2	A:+	2	6401604	6	2	C:A	939	1	1	1.03e-33	441
2	6402543	42	2	A:+	2	6401618	7	2	A:C	925	1	1	1.03e-33	441
2	6402543	42	2	A:+	2	6401620	8	2	+:T	923	1	1	1.03e-33	441
2	6402543	42	2	A:+	2	6401621	9	2	G:C	922	0.087346	1	5.69e-10	441
2	6402543	42	2	A:+	2	6401634	10	2	T:C	909	1	1	1.03e-33	441
2	6402543	42	2	A:+	2	6401641	11	2	A:G	902	1	1	1.03e-33	441
2	6402543	42	2	A:+	2	6401650	12	2	A:G	893	0.945129	1	4.34e-31	441
2	6402543	42	2	A:+	2	6401670	13	2	G:A	873	0.945129	1	4.34e-31	441
2	6402543	42	2	A:+	2	6401748	14	2	A:T	795	1	1	1.03e-33	441
2	6402543	42	2	A:+	2	6401749	15	2	C:A	794	NaN	NaN	NaN	0
2	6402543	42	2	A:+	2	6401751	16	2	T:+	792	1	1	1.03e-33	441
2	6402543	42	2	A:+	2	6401763	17	2	+:G	780	1	1	1.03e-33	441
2	6402543	42	2	A:+	2	6401766	18	2	+:T	777	1	1	1.03e-33	441
2	6402543	42	2	A:+	2	6401788	19	2	A:G	755	1	1	1.03e-33	441
2	6402543	42	2	A:+	2	6401842	20	2	A:T	701	0.0256888	1	0.000285	439
2	6402543	42	2	A:+	2	6401883	21	2	C:A	660	0.0110651	1	0.01896	441
2	6402543	42	2	A:+	2	6401922	22	2	T:G	621	0.0189258	1	0.00148	440
2	6402543	42	2	A:+	2	6401939	23	2	C:T	604	1	1	1.03e-33	441
2	6402543	42	2	A:+	2	6401940	24	2	A:G	603	0.00337641	1	0.62993	428
2	6402543	42	2	A:+	2	6401970	25	2	G:A	573	0.0140699	1	0.01019	441
2	6402543	42	2	A:+	2	6402043	26	2	T:A	500	1	1	1.03e-33	441
2	6402543	42	2	A:+	2	6402120	27	2	T:+	423	0.0727502	1	3.82e-07	307
2	6402543	42	2	A:+	2	6402127	28	2	A:+	416	1	1	1.03e-33	441
2	6402543	42	2	A:+	2	6402145	29	2	+:A	398	1	1	1.03e-33	441
2	6402543	42	2	A:+	2	6402148	30	2	T:A	395	0.0258886	1	0.000287	441
2	6402543	42	2	A:+	2	6402153	31	2	T:G	390	0.0258886	1	0.000287	441
2	6402543	42	2	A:+	2	6402199	32	2	A:G	344	0.945129	1	4.34e-31	441
2	6402543	42	2	A:+	2	6402282	33	2	T:-	261	0.0162305	1	0.00541	413
2	6402543	42	2	A:+	2	6402335	34	2	G:A	208	1	1	1.03e-33	441
2	6402543	42	2	A:+	2	6402395	35	2	G:T	148	1	1	1.03e-33	441
2	6402543	42	2	A:+	2	6402406	36	2	T:G	137	0.0188202	1	0.00149	441
2	6402543	42	2	A:+	2	6402459	37	2	T:-	84	0.088141	1	5.2e-10	440
2	6402543	42	2	A:+	2	6402499	38	2	G:A	44	1	1	1.03e-33	441
2	6402543	42	2	A:+	2	6402522	39	2	C:T	21	0.00948611	1	0.05403	423
2	6402543	42	2	A:+	2	6402524	40	2	-:T	19	0.0110584	1	0.0258	436
2	6402543	42	2	A:+	2	6402532	41	2	T:+	11	1	1	1.03e-33	441
2	6402549	43	2	T:C	2	6401531	0	2	A:C	1018	0.00248922	1	0.61372	440
2	6402549	43	2	T:C	2	6401553	1	2	G:A	996	0.00248922	1	0.61372	440
2	6402549	43	2	T:C	2	6401556	2	2	T:C	993	0.00248922	1	0.61372	440
2	6402549	43	2	T:C	2	6401562	3	2	A:T	987	0.00248922	1	0.61372	440
2	6402549	43	2	T:C	2	6401563	4	2	A:T	986	0.00221667	1	1	440
2	6402549	43	2	T:C	2	6401574	5	2	A:+	975	0.00221667	1	1	440
2	6402549	43	2	T:C	2	6401604	6	2	C:A	945	0.00248922	1	0.61372	440
2	6402549	43	2	T:C	2	6401618	7	2	A:C	931	0.00248922	1	0.61372	440
2	6402549	43	2	T:C	2	6401620	8	2	+:T	929	0.00248922	1	0.61372	440
2	6402549	43	2	T:C	2	6401621	9	2	G:C	928	0.107721	1	4.57e-12	440
2	6402549	43	2	T:C	2	6401634	10	2	T:C	915	0.00248922	1	0.61372	440
2	6402549	43	2	T:C	2	6401641	11	2	A:G	908	0.00248922	1	0.61372	440
2	6402549	43	2	T:C	2	6401650	12	2	A:G	899	0.00235262	1	0.61392	440
2	6402549	43	2	T:C	2	6401670	13	2	G:A	879	0.00235262	1	0.61392	440
2	6402549	43	2	T:C	2	6401748	14	2	A:T	801	0.00248922	1	0.61372	440
2	6402549	43	2	T:C	2	6401749	15	2	C:A	800	0.035652	1	2.04e-05	420
2	6402549	43	2	T:C	2	6401751	16	2	T:+	798	0.00248922	1	0.61372	440
2	6402549	43	2	T:C	2	6401763	17	2	+:G	786	0.00248922	1	0.61372	440
2	6402549	43	2	T:C	2	6401766	18	2	+:T	783	0.00248922	1	0.61372	440
2	6402549	43	2	T:C	2	6401788	19	2	A:G	761	0.00248922	1	0.61372	440
2	6402549	43	2	T:C	2	6401842	20	2	A:T	707	0.0315844	1	2.62e-05	438
2	6402549	43	2	T:C	2	6401883	21	2	C:A	666	0.0135937	1	0.01213	440
2	6402549	43	2	T:C	2	6401922	22	2	T:G	627	0.132864	1	1.3e-13	439
2	6402549	43	2	T:C	2	6401939	23	2	C:T	610	0.00248922	1	0.61372	440
2	6402549	43	2	T:C	2	6401940	24	2	A:G	609	0.00395806	1	0.38534	427
2	6402549	43	2	T:C	2	6401970	25	2	G:A	579	0.0172877	1	0.00211	440
2	6402549	43	2	T:C	2	6402043	26	2	T:A	506	0.00248922	1	0.61372	440
2	6402549	43	2	T:C	2	6402120	27	2	T:+	429	0.0860126	1	2.96e-08	306
2	6402549	43	2	T:C	2	6402127	28	2	A:+	422	0.00248922	1	0.61372	440
2	6402549	43	2	T:C	2	6402145	29	2	+:A	404	0.00248922	1	0.61372	440
2	6402549	43	2	T:C	2	6402148	30	2	T:A	401	0.0318283	1	2.46e-05	440
2	6402549	43	2	T:C	2	6402153	31	2	T:G	396	0.0318283	1	2.46e-05	440
2	6402549	43	2	T:C	2	6402199	32	2	A:G	350	0.00235262	1	0.61392	440
2	6402549	43	2	T:C	2	6402282	33	2	T:-	267	0.0190476	1	0.00191	412
2	6402549	43	2	T:C	2	6402335	34	2	G:A	214	0.00248922	1	0.61372	440
2	6402549	43	2	T:C	2	6402395	35	2	G:T	154	0.00248922	1	0.61372	440
2	6402549	43	2	T:C	2	6402406	36	2	T:G	143	0.132973	1	1.24e-13	440
2	6402549	43	2	T:C	2	6402459	37	2	T:-	90	0.108709	1	4.08e-12	439
2	6402549	43	2	T:C	2	6402499	38	2	G:A	50	0.00248922	1	0.61372	440
2	6402549	43	2	T:C	2	6402522	39	2	C:T	27	0.0116602	1	0.02013	422
2	6402549	43	2	T:C	2	6402524	40	2	-:T	25	0.0186655	1	0.002	435
2	6402549	43	2	T:C	2	6402532	41	2	T:+	17	0.00248922	1	0.61372	440
2	6402549	43	2	T:C	2	6402543	42	2	A:+	6	0.00248922	1	0.61372	440
2	6402578	44	2	+:T	2	6401531	0	2	A:C	1047	0.0304723	1	5.01e-05	441
2	6402578	44	2	+:T	2	6401553	1	2	G:A	1025	0.0304723	1	5.01e-05	441
2	6402578	44	2	+:T	2	6401556	2	2	T:C	1022	0.0304723	1	5.01e-05	441
2	6402578	44	2	+:T	2	6401562	3	2	A:T	1016	0.0304723	1	5.01e-05	441
2	6402578	44	2	+:T	2	6401563	4	2	A:T	1015	0.0271361	1	0.000171	441
2	6402578	44	2	+:T	2	6401574	5	2	A:+	1004	0.0271361	1	0.000171	441
2	6402578	44	2	+:T	2	6401604	6	2	C:A	974	0.0304723	1	5.01e-05	441
2	6402578	44	2	+:T	2	6401618	7	2	A:C	960	0.0304723	1	5.01e-05	441
2	6402578	44	2	+:T	2	6401620	8	2	+:T	958	0.0304723	1	5.01e-05	441
2	6402578	44	2	+:T	2	6401621	9	2	G:C	957	0.33744	0.983483	5.51e-43	441
2	6402578	44	2	+:T	2	6401634	10	2	T:C	944	0.0304723	1	5.01e-05	441
2	6402578	44	2	+:T	2	6401641	11	2	A:G	937	0.0304723	1	5.01e-05	441
2	6402578	44	2	+:T	2	6401650	12	2	A:G	928	0.0288003	1	9.19e-05	441
2	6402578	44	2	+:T	2	6401670	13	2	G:A	908	0.0288003	1	9.19e-05	441
2	6402578	44	2	+:T	2	6401748	14	2	A:T	830	0.0304723	1	5.01e-05	441
2	6402578	44	2	+:T	2	6401749	15	2	C:A	829	0.818859	0.989172	0	421
2	6402578	44	2	+:T	2	6401751	16	2	T:+	827	0.0304723	1	5.01e-05	441
2	6402578	44	2	+:T	2	6401763	17	2	+:G	815	0.0304723	1	5.01e-05	441
2	6402578	44	2	+:T	2	6401766	18	2	+:T	812	0.0304723	1	5.01e-05	441
2	6402578	44	2	+:T	2	6401788	19	2	A:G	790	0.0304723	1	5.01e-05	441
2	6402578	44	2	+:T	2	6401842	20	2	A:T	736	0.822934	0.989462	0	439
2	6402578	44	2	+:T	2	6401883	21	2	C:A	695	0.166334	1	3.17e-23	441
2	6402578	44	2	+:T	2	6401922	22	2	T:G	656	0.282227	1	1.96e-37	440
2	6402578	44	2	+:T	2	6401939	23	2	C:T	639	0.0304723	1	5.01e-05	441
2	6402578	44	2	+:T	2	6401940	24	2	A:G	638	0.0517494	1	1.19e-07	428
2	6402578	44	2	+:T	2	6401970	25	2	G:A	608	0.0699962	0.575281	1.37e-08	441
2	6402578	44	2	+:T	2	6402043	26	2	T:A	535	0.0304723	1	5.01e-05	441
2	6402578	44	2	+:T	2	6402120	27	2	T:+	458	0.987028	1	0	307
2	6402578	44	2	+:T	2	6402127	28	2	A:+	451	0.0304723	1	5.01e-05	441
2	6402578	44	2	+:T	2	6402145	29	2	+:A	433	0.0304723	1	5.01e-05	441
2	6402578	44	2	+:T	2	6402148	30	2	T:A	430	0.831974	0.989585	0	441
2	6402578	44	2	+:T	2	6402153	31	2	T:G	425	0.831974	0.989585	0	441
2	6402578	44	2	+:T	2	6402199	32	2	A:G	379	0.0288003	1	9.19e-05	441
2	6402578	44	2	+:T	2	6402282	33	2	T:-	296	0.0850626	0.589191	1.24e-09	413
2	6402578	44	2	+:T	2	6402335	34	2	G:A	243	0.0304723	1	5.01e-05	441
2	6402578	44	2	+:T	2	6402395	35	2	G:T	183	0.0304723	1	5.01e-05	441
2	6402578	44	2	+:T	2	6402406	36	2	T:G	172	0.282909	1	1.59e-37	441
2	6402578	44	2	+:T	2	6402459	37	2	T:-	119	0.344596	1	1.12e-44	440
2	6402578	44	2	+:T	2	6402499	38	2	G:A	79	0.0304723	1	5.01e-05	441
2	6402578	44	2	+:T	2	6402522	39	2	C:T	56	0.12271	1	4.36e-17	423
2	6402578	44	2	+:T	2	6402524	40	2	-:T	54	0.229974	1	1.34e-30	436
2	6402578	44	2	+:T	2	6402532	41	2	T:+	46	0.0304723	1	5.01e-05	441
2	6402578	44	2	+:T	2	6402543	42	2	A:+	35	0.0304723	1	5.01e-05	441
2	6402578	44	2	+:T	2	6402549	43	2	T:C	29	0.0374723	1	7.7e-06	440
2	6402616	45	2	A:G	2	6401531	0	2	A:C	1085	1	1	1.03e-33	441
2	6402616	45	2	A:G	2	6401553	1	2	G:A	1063	1	1	1.03e-33	441
2	6402616	45	2	A:G	2	6401556	2	2	T:C	1060	1	1	1.03e-33	441
2	6402616	45	2	A:G	2	6401562	3	2	A:T	1054	1	1	1.03e-33	441
2	6402616	45	2	A:G	2	6401563	4	2	A:T	1053	0.890516	1	9.21e-29	441
2	6402616	45	2	A:G	2	6401574	5	2	A:+	1042	0.890516	1	9.21e-29	441
2	6402616	45	2	A:G	2	6401604	6	2	C:A	1012	1	1	1.03e-33	441
2	6402616	45	2	A:G	2	6401618	7	2	A:C	998	1	1	1.03e-33	441
2	6402616	45	2	A:G	2	6401620	8	2	+:T	996	1	1	1.03e-33	441
2	6402616	45	2	A:G	2	6401621	9	2	G:C	995	0.087346	1	5.69e-10	441
2	6402616	45	2	A:G	2	6401634	10	2	T:C	982	1	1	1.03e-33	441
2	6402616	45	2	A:G	2	6401641	11	2	A:G	975	1	1	1.03e-33	441
2	6402616	45	2	A:G	2	6401650	12	2	A:G	966	0.945129	1	4.34e-31	441
2	6402616	45	2	A:G	2	6401670	13	2	G:A	946	0.945129	1	4.34e-31	441
2	6402616	45	2	A:G	2	6401748	14	2	A:T	868	1	1	1.03e-33	441
2	6402616	45	2	A:G	2	6401749	15	2	C:A	867	NaN	NaN	NaN	0
2	6402616	45	2	A:G	2	6401751	16	2	T:+	865	1	1	1.03e-33	441
2	6402616	45	2	A:G	2	6401763	17	2	+:G	853	1	1	1.03e-33	441
2	6402616	45	2	A:G	2	6401766	18	2	+:T	850	1	1	1.03e-33	441
2	6402616	45	2	A:G	2	6401788	19	2	A:G	828	1	1	1.03e-33	441
2	6402616	45	2	A:G	2	6401842	20	2	A:T	774	0.0256888	1	0.000285	439
2	6402616	45	2	A:G	2	6401883	21	2	C:A	733	0.0110651	1	0.01896	441
2	6402616	45	2	A:G	2	6401922	22	2	T:G	694	0.0189258	1	0.00148	440
2	6402616	45	2	A:G	2	6401939	23	2	C:T	677	1	1	1.03e-33	441
2	6402616	45	2	A:G	2	6401940	24	2	A:G	676	0.00337641	1	0.62993	428
2	6402616	45	2	A:G	2	6401970	25	2	G:A	646	0.0140699	1	0.01019	441
2	6402616	45	2	A:G	2	6402043	26	2	T:A	573	1	1	1.03e-33	441
2	6402616	45	2	A:G	2	6402120	27	2	T:+	496	0.0727502	1	3.82e-07	307
2	6402616	45	2	A:G	2	6402127	28	2	A:+	489	1	1	1.03e-33	441
2	6402616	45	2	A:G	2	6402145	29	2	+:A	471	1	1	1.03e-33	441
2	6402616	45	2	A:G	2	6402148	30	2	T:A	468	0.0258886	1	0.000287	441
2	6402616	45	2	A:G	2	6402153	31	2	T:G	463	0.0258886	1	0.000287	441
2	6402616	45	2	A:G	2	6402199	32	2	A:G	417	0.945129	1	4.34e-31	441
2	6402616	45	2	A:G	2	6402282	33	2	T:-	334	0.0162305	1	0.00541	413
2	6402616	45	2	A:G	2	6402335	34	2	G:A	281	1	1	1.03e-33	441
2	6402616	45	2	A:G	2	6402395	35	2	G:T	221	1	1	1.03e-33	441
2	6402616	45	2	A:G	2	6402406	36	2	T:G	210	0.0188202	1	0.00149	441
2	6402616	45	2	A:G	2	6402459	37	2	T:-	157	0.088141	1	5.2e-10	440
2	6402616	45	2	A:G	2	6402499	38	2	G:A	117	1	1	1.03e-33	441
2	6402616	45	2	A:G	2	6402522	39	2	C:T	94	0.00948611	1	0.05403	423
2	6402616	45	2	A:G	2	6402524	40	2	-:T	92	0.0110584	1	0.0258	436
2	6402616	45	2	A:G	2	6402532	41	2	T:+	84	1	1	1.03e-33	441
2	6402616	45	2	A:G	2	6402543	42	2	A:+	73	1	1	1.03e-33	441
2	6402616	45	2	A:G	2	6402549	43	2	T:C	67	0.00248922	1	0.61372	440
2	6402616	45	2	A:G	2	6402578	44	2	+:T	38	0.0304723	1	5.01e-05	441
2	6402638	46	2	+:T	2	6401531	0	2	A:C	1107	1	1	1.03e-33	441
2	6402638	46	2	+:T	2	6401553	1	2	G:A	1085	1	1	1.03e-33	441
2	6402638	46	2	+:T	2	6401556	2	2	T:C	1082	1	1	1.03e-33	441
2	6402638	46	2	+:T	2	6401562	3	2	A:T	1076	1	1	1.03e-33	441
2	6402638	46	2	+:T	2	6401563	4	2	A:T	1075	0.890516	1	9.21e-29	441
2	6402638	46	2	+:T	2	6401574	5	2	A:+	1064	0.890516	1	9.21e-29	441
2	6402638	46	2	+:T	2	6401604	6	2	C:A	1034	1	1	1.03e-33	441
2	6402638	46	2	+:T	2	6401618	7	2	A:C	1020	1	1	1.03e-33	441
2	6402638	46	2	+:T	2	6401620	8	2	+:T	1018	1	1	1.03e-33	441
2	6402638	46	2	+:T	2	6401621	9	2	G:C	1017	0.087346	1	5.69e-10	441
2	6402638	46	2	+:T	2	6401634	10	2	T:C	1004	1	1	1.03e-33	441
2	6402638	46	2	+:T	2	6401641	11	2	A:G	997	1	1	1.03e-33	441
2	6402638	46	2	+:T	2	6401650	12	2	A:G	988	0.945129	1	4.34e-31	441
2	6402638	46	2	+:T	2	6401670	13	2	G:A	968	0.945129	1	4.34e-31	441
2	6402638	46	2	+:T	2	6401748	14	2	A:T	890	1	1	1.03e-33	441
2	6402638	46	2	+:T	2	6401749	15	2	C:A	889	NaN	NaN	NaN	0
2	6402638	46	2	+:T	2	6401751	16	2	T:+	887	1	1	1.03e-33	441
2	6402638	46	2	+:T	2	6401763	17	2	+:G	875	1	1	1.03e-33	441
2	6402638	46	2	+:T	2	6401766	18	2	+:T	872	1	1	1.03e-33	441
2	6402638	46	2	+:T	2	6401788	19	2	A:G	850	1	1	1.03e-33	441
2	6402638	46	2	+:T	2	6401842	20	2	A:T	796	0.0256888	1	0.000285	439
2	6402638	46	2	+:T	2	6401883	21	2	C:A	755	0.0110651	1	0.01896	441
2	6402638	46	2	+:T	2	6401922	22	2	T:G	716	0.0189258	1	0.00148	440
2	6402638	46	2	+:T	2	6401939	23	2	C:T	699	1	1	1.03e-33	441
2	6402638	46	2	+:T	2	6401940	24	2	A:G	698	0.00337641	1	0.62993	428
2	6402638	46	2	+:T	2	6401970	25	2	G:A	668	0.0140699	1	0.01019	441
2	6402638	46	2	+:T	2	6402043	26	2	T:A	595	1	1	1.03e-33	441
2	6402638	46	2	+:T	2	6402120	27	2	T:+	518	0.0727502	1	3.82e-07	307
2	6402638	46	2	+:T	2	6402127	28	2	A:+	511	1	1	1.03e-33	441
2	6402638	46	2	+:T	2	6402145	29	2	+:A	493	1	1	1.03e-33	441
2	6402638	46	2	+:T	2	6402148	30	2	T:A	490	0.0258886	1	0.000287	441
2	6402638	46	2	+:T	2	6402153	31	2	T:G	485	0.0258886	1	0.000287	441
2	6402638	46	2	+:T	2	6402199	32	2	A:G	439	0.945129	1	4.34e-31	441
2	6402638	46	2	+:T	2	6402282	33	2	T:-	356	0.0162305	1	0.00541	413
2	6402638	46	2	+:T	2	6402335	34	2	G:A	303	1	1	1.03e-33	441
2	6402638	46	2	+:T	2	6402395	35	2	G:T	243	1	1	1.03e-33	441
2	6402638	46	2	+:T	2	6402406	36	2	T:G	232	0.0188202	1	0.00149	441
2	6402638	46	2	+:T	2	6402459	37	2	T:-	179	0.088141	1	5.2e-10	440
2	6402638	46	2	+:T	2	6402499	38	2	G:A	139	1	1	1.03e-33	441
2	6402638	46	2	+:T	2	6402522	39	2	C:T	116	0.00948611	1	0.05403	423
2	6402638	46	2	+:T	2	6402524	40	2	-:T	114	0.0110584	1	0.0258	436
2	6402638	46	2	+:T	2	6402532	41	2	T:+	106	1	1	1.03e-33	441
2	6402638	46	2	+:T	2	6402543	42	2	A:+	95	1	1	1.03e-33	441
2	6402638	46	2	+:T	2	6402549	43	2	T:C	89	0.00248922	1	0.61372	440
2	6402638	46	2	+:T	2	6402578	44	2	+:T	60	0.0304723	1	5.01e-05	441
2	6402638	46	2	+:T	2	6402616	45	2	A:G	22	1	1	1.03e-33	441
2	6402640	47	2	C:A	2	6401531	0	2	A:C	1109	1	1	1.03e-33	441
2	6402640	47	2	C:A	2	6401553	1	2	G:A	1087	1	1	1.03e-33	441
2	6402640	47	2	C:A	2	6401556	2	2	T:C	1084	1	1	1.03e-33	441
2	6402640	47	2	C:A	2	6401562	3	2	A:T	1078	1	1	1.03e-33	441
2	6402640	47	2	C:A	2	6401563	4	2	A:T	1077	0.890516	1	9.21e-29	441
2	6402640	47	2	C:A	2	6401574	5	2	A:+	1066	0.890516	1	9.21e-29	441
2	6402640	47	2	C:A	2	6401604	6	2	C:A	1036	1	1	1.03e-33	441
2	6402640	47	2	C:A	2	6401618	7	2	A:C	1022	1	1	1.03e-33	441
2	6402640	47	2	C:A	2	6401620	8	2	+:T	1020	1	1	1.03e-33	441
2	6402640	47	2	C:A	2	6401621	9	2	G:C	1019	0.087346	1	5.69e-10	441
2	6402640	47	2	C:A	2	6401634	10	2	T:C	1006	1	1	1.03e-33	441
2	6402640	47	2	C:A	2	6401641	11	2	A:G	999	1	1	1.03e-33	441
2	6402640	47	2	C:A	2	6401650	12	2	A:G	990	0.945129	1	4.34e-31	441
2	6402640	47	2	C:A	2	6401670	13	2	G:A	970	0.945129	1	4.34e-31	441
2	6402640	47	2	C:A	2	6401748	14	2	A:T	892	1	1	1.03e-33	441
2	6402640	47	2	C:A	2	6401749	15	2	C:A	891	NaN	NaN	NaN	0
2	6402640	47	2	C:A	2	6401751	16	2	T:+	889	1	1	1.03e-33	441
2	6402640	47	2	C:A	2	6401763	17	2	+:G	877	1	1	1.03e-33	441
2	6402640	47	2	C:A	2	6401766	18	2	+:T	874	1	1	1.03e-33	441
2	6402640	47	2	C:A	2	6401788	19	2	A:G	852	1	1	1.03e-33	441
2	6402640	47	2	C:A	2	6401842	20	2	A:T	798	0.0256888	1	0.000285	439
2	6402640	47	2	C:A	2	6401883	21	2	C:A	757	0.0110651	1	0.01896	441
2	6402640	47	2	C:A	2	6401922	22	2	T:G	718	0.0189258	1	0.00148	440
2	6402640	47	2	C:A	2	6401939	23	2	C:T	701	1	1	1.03e-33	441
2	6402640	47	2	C:A	2	6401940	24	2	A:G	700	0.00337641	1	0.62993	428
2	6402640	47	2	C:A	2	6401970	25	2	G:A	670	0.0140699	1	0.01019	441
2	6402640	47	2	C:A	2	6402043	26	2	T:A	597	1	1	1.03e-33	441
2	6402640	47	2	C:A	2	6402120	27	2	T:+	520	0.0727502	1	3.82e-07	307
2	6402640	47	2	C:A	2	6402127	28	2	A:+	513	1	1	1.03e-33	441
2	6402640	47	2	C:A	2	6402145	29	2	+:A	495	1	1	1.03e-33	441
2	6402640	47	2	C:A	2	6402148	30	2	T:A	492	0.0258886	1	0.000287	441
2	6402640	47	2	C:A	2	6402153	31	2	T:G	487	0.0258886	1	0.000287	441
2	6402640	47	2	C:A	2	6402199	32	2	A:G	441	0.945129	1	4.34e-31	441
2	6402640	47	2	C:A	2	6402282	33	2	T:-	358	0.0162305	1	0.00541	413
2	6402640	47	2	C:A	2	6402335	34	2	G:A	305	1	1	1.03e-33	441
2	6402640	47	2	C:A	2	6402395	35	2	G:T	245	1	1	1.03e-33	441
2	6402640	47	2	C:A	2	6402406	36	2	T:G	234	0.0188202	1	0.00149	441
2	6402640	47	2	C:A	2	6402459	37	2	T:-	181	0.088141	1	5.2e-10	440
2	6402640	47	2	C:A	2	6402499	38	2	G:A	141	1	1	1.03e-33	441
2	6402640	47	2	C:A	2	6402522	39	2	C:T	118	0.00948611	1	0.05403	423
2	6402640	47	2	C:A	2	6402524	40	2	-:T	116	0.0110584	1	0.0258	436
2	6402640	47	2	C:A	2	6402532	41	2	T:+	108	1	1	1.03e-33	441
2	6402640	47	2	C:A	2	6402543	42	2	A:+	97	1	1	1.03e-33	441
2	6402640	47	2	C:A	2	6402549	43	2	T:C	91	0.00248922	1	0.61372	440
2	6402640	47	2	C:A	2	6402578	44	2	+:T	62	0.0304723	1	5.01e-05	441
2	6402640	47	2	C:A	2	6402616	45	2	A:G	24	1	1	1.03e-33	441
2	6402640	47	2	C:A	2	6402638	46	2	+:T	2	1	1	1.03e-33	441
2	6402805	48	2	C:T	2	6401531	0	2	A:C	1274	1	1	1.03e-33	441
2	6402805	48	2	C:T	2	6401553	1	2	G:A	1252	1	1	1.03e-33	441
2	6402805	48	2	C:T	2	6401556	2	2	T:C	1249	1	1	1.03e-33	441
2	6402805	48	2	C:T	2	6401562	3	2	A:T	1243	1	1	1.03e-33	441
2	6402805	48	2	C:T	2	6401563	4	2	A:T	1242	0.890516	1	9.21e-29	441
2	6402805	48	2	C:T	2	6401574	5	2	A:+	1231	0.890516	1	9.21e-29	441
2	6402805	48	2	C:T	2	6401604	6	2	C:A	1201	1	1	1.03e-33	441
2	6402805	48	2	C:T	2	6401618	7	2	A:C	1187	1	1	1.03e-33	441
2	6402805	48	2	C:T	2	6401620	8	2	+:T	1185	1	1	1.03e-33	441
2	6402805	48	2	C:T	2	6401621	9	2	G:C	1184	0.087346	1	5.69e-10	441
2	6402805	48	2	C:T	2	6401634	10	2	T:C	1171	1	1	1.03e-33	441
2	6402805	48	2	C:T	2	6401641	11	2	A:G	1164	1	1	1.03e-33	441
2	6402805	48	2	C:T	2	6401650	12	2	A:G	1155	0.945129	1	4.34e-31	441
2	6402805	48	2	C:T	2	6401670	13	2	G:A	1135	0.945129	1	4.34e-31	441
2	6402805	48	2	C:T	2	6401748	14	2	A:T	1057	1	1	1.03e-33	441
2	6402805	48	2	C:T	2	6401749	15	2	C:A	1056	NaN	NaN	NaN	0
2	6402805	48	2	C:T	2	6401751	16	2	T:+	1054	1	1	1.03e-33	441
2	6402805	48	2	C:T	2	6401763	17	2	+:G	1042	1	1	1.03e-33	441
2	6402805	48	2	C:T	2	6401766	18	2	+:T	1039	1	1	1.03e-33	441
2	6402805	48	2	C:T	2	6401788	19	2	A:G	1017	1	1	1.03e-33	441
2	6402805	48	2	C:T	2	6401842	20	2	A:T	963	0.0256888	1	0.000285	439
2	6402805	48	2	C:T	2	6401883	21	2	C:A	922	0.0110651	1	0.01896	441
2	6402805	48	2	C:T	2	6401922	22	2	T:G	883	0.0189258	1	0.00148	440
2	6402805	48	2	C:T	2	6401939	23	2	C:T	866	1	1	1.03e-33	441
2	6402805	48	2	C:T	2	6401940	24	2	A:G	865	0.00337641	1	0.62993	428
2	6402805	48	2	C:T	2	6401970	25	2	G:A	835	0.0140699	1	0.01019	441
2	6402805	48	2	C:T	2	6402043	26	2	T:A	762	1	1	1.03e-33	441
2	6402805	48	2	C:T	2	6402120	27	2	T:+	685	0.0727502	1	3.82e-07	307
2	6402805	48	2	C:T	2	6402127	28	2	A:+	678	1	1	1.03e-33	441
2	6402805	48	2	C:T	2	6402145	29	2	+:A	660	1	1	1.03e-33	441
2	6402805	48	2	C:T	2	6402148	30	2	T:A	657	0.0258886	1	0.000287	441
2	6402805	48	2	C:T	2	6402153	31	2	T:G	652	0.0258886	1	0.000287	441
2	6402805	48	2	C:T	2	6402199	32	2	A:G	606	0.945129	1	4.34e-31	441
2	6402805	48	2	C:T	2	6402282	33	2	T:-	523	0.0162305	1	0.00541	413
2	6402805	48	2	C:T	2	6402335	34	2	G:A	470	1	1	1.03e-33	441
2	6402805	48	2	C:T	2	6402395	35	2	G:T	410	1	1	1.03e-33	441
2	6402805	48	2	C:T	2	6402406	36	2	T:G	399	0.0188202	1	0.00149	441
2	6402805	48	2	C:T	2	6402459	37	2	T:-	346	0.088141	1	5.2e-10	440
2	6402805	48	2	C:T	2	6402499	38	2	G:A	306	1	1	1.03e-33	441
2	6402805	48	2	C:T	2	6402522	39	2	C:T	283	0.00948611	1	0.05403	423
2	6402805	48	2	C:T	2	6402524	40	2	-:T	281	0.0110584	1	0.0258	436
2	6402805	48	2	C:T	2	6402532	41	2	T:+	273	1	1	1.03e-33	441
2	6402805	48	2	C:T	2	6402543	42	2	A:+	262	1	1	1.03e-33	441
2	6402805	48	2	C:T	2	6402549	43	2	T:C	256	0.00248922	1	0.61372	440
2	6402805	48	2	C:T	2	6402578	44	2	+:T	227	0.0304723	1	5.01e-05	441
2	6402805	48	2	C:T	2	6402616	45	2	A:G	189	1	1	1.03e-33	441
2	6402805	48	2	C:T	2	6402638	46	2	+:T	167	1	1	1.03e-33	441
2	6402805	48	2	C:T	2	6402640	47	2	C:A	165	1	1	1.03e-33	441
2	6402835	49	2	C:T	2	6401531	0	2	A:C	1304	0.011224	1	0.01865	441
2	6402835	49	2	C:T	2	6401553	1	2	G:A	1282	0.011224	1	0.01865	441
2	6402835	49	2	C:T	2	6401556	2	2	T:C	1279	0.011224	1	0.01865	441
2	6402835	49	2	C:T	2	6401562	3	2	A:T	1273	0.011224	1	0.01865	441
2	6402835	49	2	C:T	2	6401563	4	2	A:T	1272	0.00999519	1	0.03039	441
2	6402835	49	2	C:T	2	6401574	5	2	A:+	1261	0.00999519	1	0.03039	441
2	6402835	49	2	C:T	2	6401604	6	2	C:A	1231	0.011224	1	0.01865	441
2	6402835	49	2	C:T	2	6401618	7	2	A:C	1217	0.011224	1	0.01865	441
2	6402835	49	2	C:T	2	6401620	8	2	+:T	1215	0.011224	1	0.01865	441
2	6402835	49	2	C:T	2	6401621	9	2	G:C	1214	0.128501	1	6.77e-19	441
2	6402835	49	2	C:T	2	6401634	10	2	T:C	1201	0.011224	1	0.01865	441
2	6402835	49	2	C:T	2	6401641	11	2	A:G	1194	0.011224	1	0.01865	441
2	6402835	49	2	C:T	2	6401650	12	2	A:G	1185	0.0106082	1	0.03079	441
2	6402835	49	2	C:T	2	6401670	13	2	G:A	1165	0.0106082	1	0.03079	441
2	6402835	49	2	C:T	2	6401748	14	2	A:T	1087	0.011224	1	0.01865	441
2	6402835	49	2	C:T	2	6401749	15	2	C:A	1086	0.162001	1	7.51e-22	421
2	6402835	49	2	C:T	2	6401751	16	2	T:+	1084	0.011224	1	0.01865	441
2	6402835	49	2	C:T	2	6401763	17	2	+:G	1072	0.011224	1	0.01865	441
2	6402835	49	2	C:T	2	6401766	18	2	+:T	1069	0.011224	1	0.01865	441
2	6402835	49	2	C:T	2	6401788	19	2	A:G	1047	0.011224	1	0.01865	441
2	6402835	49	2	C:T	2	6401842	20	2	A:T	993	0.142369	1	2.63e-20	439
2	6402835	49	2	C:T	2	6401883	21	2	C:A	952	0.985844	1	0	441
2	6402835	49	2	C:T	2	6401922	22	2	T:G	913	0.104839	1	6.87e-16	440
2	6402835	49	2	C:T	2	6401939	23	2	C:T	896	0.011224	1	0.01865	441
2	6402835	49	2	C:T	2	6401940	24	2	A:G	895	0.0188117	1	0.00147	428
2	6402835	49	2	C:T	2	6401970	25	2	G:A	865	0.774115	0.985085	0	441
2	6402835	49	2	C:T	2	6402043	26	2	T:A	792	0.011224	1	0.01865	441
2	6402835	49	2	C:T	2	6402120	27	2	T:+	715	NaN	NaN	NaN	0
2	6402835	49	2	C:T	2	6402127	28	2	A:+	708	0.011224	1	0.01865	441
2	6402835	49	2	C:T	2	6402145	29	2	+:A	690	0.011224	1	0.01865	441
2	6402835	49	2	C:T	2	6402148	30	2	T:A	687	0.143343	1	1.21e-20	441
2	6402835	49	2	C:T	2	6402153	31	2	T:G	682	0.143343	1	1.21e-20	441
2	6402835	49	2	C:T	2	6402199	32	2	A:G	636	0.0106082	1	0.03079	441
2	6402835	49	2	C:T	2	6402282	33	2	T:-	553	0.756364	0.969623	0	413
2	6402835	49	2	C:T	2	6402335	34	2	G:A	500	0.011224	1	0.01865	441
2	6402835	49	2	C:T	2	6402395	35	2	G:T	440	0.011224	1	0.01865	441
2	6402835	49	2	C:T	2	6402406	36	2	T:G	429	0.104206	1	7.29e-16	441
2	6402835	49	2	C:T	2	6402459	37	2	T:-	376	0.128007	1	1.36e-18	440
2	6402835	49	2	C:T	2	6402499	38	2	G:A	336	0.011224	1	0.01865	441
2	6402835	49	2	C:T	2	6402522	39	2	C:T	313	0.475086	0.786588	7.71e-38	423
2	6402835	49	2	C:T	2	6402524	40	2	-:T	311	0.691223	0.954545	0	436
2	6402835	49	2	C:T	2	6402532	41	2	T:+	303	0.011224	1	0.01865	441
2	6402835	49	2	C:T	2	6402543	42	2	A:+	292	0.011224	1	0.01865	441
2	6402835	49	2	C:T	2	6402549	43	2	T:C	286	0.013789	1	0.00696	440
2	6402835	49	2	C:T	2	6402578	44	2	+:T	257	0.168722	1	1.49e-23	441
2	6402835	49	2	C:T	2	6402616	45	2	A:G	219	0.011224	1	0.01865	441
2	6402835	49	2	C:T	2	6402638	46	2	+:T	197	0.011224	1	0.01865	441
2	6402835	49	2	C:T	2	6402640	47	2	C:A	195	0.011224	1	0.01865	441
2	6402835	49	2	C:T	2	6402805	48	2	C:T	30	0.011224	1	0.01865	441
2	6403039	50	2	+:G	2	6401531	0	2	A:C	1508	0.945129	1	4.34e-31	441
2	6403039	50	2	+:G	2	6401553	1	2	G:A	1486	0.945129	1	4.34e-31	441
2	6403039	50	2	+:G	2	6401556	2	2	T:C	1483	0.945129	1	4.34e-31	441
2	6403039	50	2	+:G	2	6401562	3	2	A:T	1477	0.945129	1	4.34e-31	441
2	6403039	50	2	+:G	2	6401563	4	2	A:T	1476	0.942217	1	9.69e-30	441
2	6403039	50	2	+:G	2	6401574	5	2	A:+	1465	0.942217	1	9.69e-30	441
2	6403039	50	2	+:G	2	6401604	6	2	C:A	1435	0.945129	1	4.34e-31	441
2	6403039	50	2	+:G	2	6401618	7	2	A:C	1421	0.945129	1	4.34e-31	441
2	6403039	50	2	+:G	2	6401620	8	2	+:T	1419	0.945129	1	4.34e-31	441
2	6403039	50	2	+:G	2	6401621	9	2	G:C	1418	0.0825532	1	1.82e-09	441
2	6403039	50	2	+:G	2	6401634	10	2	T:C	1405	0.945129	1	4.34e-31	441
2	6403039	50	2	+:G	2	6401641	11	2	A:G	1398	0.945129	1	4.34e-31	441
2	6403039	50	2	+:G	2	6401650	12	2	A:G	1389	0.887515	0.94208	1.74e-28	441
2	6403039	50	2	+:G	2	6401670	13	2	G:A	1369	0.887515	0.94208	1.74e-28	441
2	6403039	50	2	+:G	2	6401748	14	2	A:T	1291	0.945129	1	4.34e-31	441
2	6403039	50	2	+:G	2	6401749	15	2	C:A	1290	NaN	NaN	NaN	0
2	6403039	50	2	+:G	2	6401751	16	2	T:+	1288	0.945129	1	4.34e-31	441
2	6403039	50	2	+:G	2	6401763	17	2	+:G	1276	0.945129	1	4.34e-31	441
2	6403039	50	2	+:G	2	6401766	18	2	+:T	1273	0.945129	1	4.34e-31	441
2	6403039	50	2	+:G	2	6401788	19	2	A:G	1251	0.945129	1	4.34e-31	441
2	6403039	50	2	+:G	2	6401842	20	2	A:T	1197	0.0242789	1	0.000289	439
2	6403039	50	2	+:G	2	6401883	21	2	C:A	1156	0.010458	1	0.03071	441
2	6403039	50	2	+:G	2	6401922	22	2	T:G	1117	0.0178872	1	0.00255	440
2	6403039	50	2	+:G	2	6401939	23	2	C:T	1100	0.945129	1	4.34e-31	441
2	6403039	50	2	+:G	2	6401940	24	2	A:G	1099	0.0031909	1	0.62371	428
2	6403039	50	2	+:G	2	6401970	25	2	G:A	1069	0.0132979	1	0.00975	441
2	6403039	50	2	+:G	2	6402043	26	2	T:A	996	0.945129	1	4.34e-31	441
2	6403039	50	2	+:G	2	6402120	27	2	T:+	919	0.0686828	1	8.63e-07	307
2	6403039	50	2	+:G	2	6402127	28	2	A:+	912	0.945129	1	4.34e-31	441
2	6403039	50	2	+:G	2	6402145	29	2	+:A	894	0.945129	1	4.34e-31	441
2	6403039	50	2	+:G	2	6402148	30	2	T:A	891	0.0244681	1	0.000274	441
2	6403039	50	2	+:G	2	6402153	31	2	T:G	886	0.0244681	1	0.000274	441
2	6403039	50	2	+:G	2	6402199	32	2	A:G	840	0.887515	0.94208	1.74e-28	441
2	6403039	50	2	+:G	2	6402282	33	2	T:-	757	0.0153373	1	0.00951	413
2	6403039	50	2	+:G	2	6402335	34	2	G:A	704	0.945129	1	4.34e-31	441
2	6403039	50	2	+:G	2	6402395	35	2	G:T	644	0.945129	1	4.34e-31	441
2	6403039	50	2	+:G	2	6402406	36	2	T:G	633	0.0177875	1	0.00255	441
2	6403039	50	2	+:G	2	6402459	37	2	T:-	580	0.0833042	1	1.67e-09	440
2	6403039	50	2	+:G	2	6402499	38	2	G:A	540	0.945129	1	4.34e-31	441
2	6403039	50	2	+:G	2	6402522	39	2	C:T	517	0.00896465	1	0.05293	423
2	6403039	50	2	+:G	2	6402524	40	2	-:T	515	0.0102443	1	0.04485	436
2	6403039	50	2	+:G	2	6402532	41	2	T:+	507	0.945129	1	4.34e-31	441
2	6403039	50	2	+:G	2	6402543	42	2	A:+	496	0.945129	1	4.34e-31	441
2	6403039	50	2	+:G	2	6402549	43	2	T:C	490	0.00235262	1	0.61392	440
2	6403039	50	2	+:G	2	6402578	44	2	+:T	461	0.0288003	1	9.19e-05	441
2	6403039	50	2	+:G	2	6402616	45	2	A:G	423	0.945129	1	4.34e-31	441
2	6403039	50	2	+:G	2	6402638	46	2	+:T	401	0.945129	1	4.34e-31	441
2	6403039	50	2	+:G	2	6402640	47	2	C:A	399	0.945129	1	4.34e-31	441
2	6403039	50	2	+:G	2	6402805	48	2	C:T	234	0.945129	1	4.34e-31	441
2	6403039	50	2	+:G	2	6402835	49	2	C:T	204	0.0106082	1	0.03079	441
2	6403112	51	2	C:A	2	6401531	0	2	A:C	1581	1	1	1.03e-33	441
2	6403112	51	2	C:A	2	6401553	1	2	G:A	1559	1	1	1.03e-33	441
2	6403112	51	2	C:A	2	6401556	2	2	T:C	1556	1	1	1.03e-33	441
2	6403112	51	2	C:A	2	6401562	3	2	A:T	1550	1	1	1.03e-33	441
2	6403112	51	2	C:A	2	6401563	4	2	A:T	1549	0.890516	1	9.21e-29	441
2	6403112	51	2	C:A	2	6401574	5	2	A:+	1538	0.890516	1	9.21e-29	441
2	6403112	51	2	C:A	2	6401604	6	2	C:A	1508	1	1	1.03e-33	441
2	6403112	51	2	C:A	2	6401618	7	2	A:C	1494	1	1	1.03e-33	441
2	6403112	51	2	C:A	2	6401620	8	2	+:T	1492	1	1	1.03e-33	441
2	6403112	51	2	C:A	2	6401621	9	2	G:C	1491	0.087346	1	5.69e-10	441
2	6403112	51	2	C:A	2	6401634	10	2	T:C	1478	1	1	1.03e-33	441
2	6403112	51	2	C:A	2	6401641	11	2	A:G	1471	1	1	1.03e-33	441
2	6403112	51	2	C:A	2	6401650	12	2	A:G	1462	0.945129	1	4.34e-31	441
2	6403112	51	2	C:A	2	6401670	13	2	G:A	1442	0.945129	1	4.34e-31	441
2	6403112	51	2	C:A	2	6401748	14	2	A:T	1364	1	1	1.03e-33	441
2	6403112	51	2	C:A	2	6401749	15	2	C:A	1363	NaN	NaN	NaN	0
2	6403112	51	2	C:A	2	6401751	16	2	T:+	1361	1	1	1.03e-33	441
2	6403112	51	2	C:A	2	6401763	17	2	+:G	1349	1	1	1.03e-33	441
2	6403112	51	2	C:A	2	6401766	18	2	+:T	1346	1	1	1.03e-33	441
2	6403112	51	2	C:A	2	6401788	19	2	A:G	1324	1	1	1.03e-33	441
2	6403112	51	2	C:A	2	6401842	20	2	A:T	1270	0.0256888	1	0.000285	439
2	6403112	51	2	C:A	2	6401883	21	2	C:A	1229	0.0110651	1	0.01896	441
2	6403112	51	2	C:A	2	6401922	22	2	T:G	1190	0.0189258	1	0.00148	440
2	6403112	51	2	C:A	2	6401939	23	2	C:T	1173	1	1	1.03e-33	441
2	6403112	51	2	C:A	2	6401940	24	2	A:G	1172	0.00337641	1	0.62993	428
2	6403112	51	2	C:A	2	6401970	25	2	G:A	1142	0.0140699	1	0.01019	441
2	6403112	51	2	C:A	2	6402043	26	2	T:A	1069	1	1	1.03e-33	441
2	6403112	51	2	C:A	2	6402120	27	2	T:+	992	0.0727502	1	3.82e-07	307
2	6403112	51	2	C:A	2	6402127	28	2	A:+	985	1	1	1.03e-33	441
2	6403112	51	2	C:A	2	6402145	29	2	+:A	967	1	1	1.03e-33	441
2	6403112	51	2	C:A	2	6402148	30	2	T:A	964	0.0258886	1	0.000287	441
2	6403112	51	2	C:A	2	6402153	31	2	T:G	959	0.0258886	1	0.000287	441
2	6403112	51	2	C:A	2	6402199	32	2	A:G	913	0.945129	1	4.34e-31	441
2	6403112	51	2	C:A	2	6402282	33	2	T:-	830	0.0162305	1	0.00541	413
2	6403112	51	2	C:A	2	6402335	34	2	G:A	777	1	1	1.03e-33	441
2	6403112	51	2	C:A	2	6402395	35	2	G:T	717	1	1	1.03e-33	441
2	6403112	51	2	C:A	2	6402406	36	2	T:G	706	0.0188202	1	0.00149	441
2	6403112	51	2	C:A	2	6402459	37	2	T:-	653	0.088141	1	5.2e-10	440
2	6403112	51	2	C:A	2	6402499	38	2	G:A	613	1	1	1.03e-33	441
2	6403112	51	2	C:A	2	6402522	39	2	C:T	590	0.00948611	1	0.05403	423
2	6403112	51	2	C:A	2	6402524	40	2	-:T	588	0.0110584	1	0.0258	436
2	6403112	51	2	C:A	2	6402532	41	2	T:+	580	1	1	1.03e-33	441
2	6403112	51	2	C:A	2	6402543	42	2	A:+	569	1	1	1.03e-33	441
2	6403112	51	2	C:A	2	6402549	43	2	T:C	563	0.00248922	1	0.61372	440
2	6403112	51	2	C:A	2	6402578	44	2	+:T	534	0.0304723	1	5.01e-05	441
2	6403112	51	2	C:A	2	6402616	45	2	A:G	496	1	1	1.03e-33	441
2	6403112	51	2	C:A	2	6402638	46	2	+:T	474	1	1	1.03e-33	441
2	6403112	51	2	C:A	2	6402640	47	2	C:A	472	1	1	1.03e-33	441
2	6403112	51	2	C:A	2	6402805	48	2	C:T	307	1	1	1.03e-33	441
2	6403112	51	2	C:A	2	6402835	49	2	C:T	277	0.011224	1	0.01865	441
2	6403112	51	2	C:A	2	6403039	50	2	+:G	73	0.945129	1	4.34e-31	441
2	6403143	52	2	A:G	2	6401531	0	2	A:C	1612	1	1	1.03e-33	441
2	6403143	52	2	A:G	2	6401553	1	2	G:A	1590	1	1	1.03e-33	441
2	6403143	52	2	A:G	2	6401556	2	2	T:C	1587	1	1	1.03e-33	441
2	6403143	52	2	A:G	2	6401562	3	2	A:T	1581	1	1	1.03e-33	441
2	6403143	52	2	A:G	2	6401563	4	2	A:T	1580	0.890516	1	9.21e-29	441
2	6403143	52	2	A:G	2	6401574	5	2	A:+	1569	0.890516	1	9.21e-29	441
2	6403143	52	2	A:G	2	6401604	6	2	C:A	1539	1	1	1.03e-33	441
2	6403143	52	2	A:G	2	6401618	7	2	A:C	1525	1	1	1.03e-33	441
2	6403143	52	2	A:G	2	6401620	8	2	+:T	1523	1	1	1.03e-33	441
2	6403143	52	2	A:G	2	6401621	9	2	G:C	1522	0.087346	1	5.69e-10	441
2	6403143	52	2	A:G	2	6401634	10	2	T:C	1509	1	1	1.03e-33	441
2	6403143	52	2	A:G	2	6401641	11	2	A:G	1502	1	1	1.03e-33	441
2	6403143	52	2	A:G	2	6401650	12	2	A:G	1493	0.945129	1	4.34e-31	441
2	6403143	52	2	A:G	2	6401670	13	2	G:A	1473	0.945129	1	4.34e-31	441
2	6403143	52	2	A:G	2	6401748	14	2	A:T	1395	1	1	1.03e-33	441
2	6403143	52	2	A:G	2	6401749	15	2	C:A	1394	NaN	NaN	NaN	0
2	6403143	52	2	A:G	2	6401751	16	2	T:+	1392	1	1	1.03e-33	441
2	6403143	52	2	A:G	2	6401763	17	2	+:G	1380	1	1	1.03e-33	441
2	6403143	52	2	A:G	2	6401766	18	2	+:T	1377	1	1	1.03e-33	441
2	6403143	52	2	A:G	2	6401788	19	2	A:G	1355	1	1	1.03e-33	441
2	6403143	52	2	A:G	2	6401842	20	2	A:T	1301	0.0256888	1	0.000285	439
2	6403143	52	2	A:G	2	6401883	21	2	C:A	1260	0.0110651	1	0.01896	441
2	6403143	52	2	A:G	2	6401922	22	2	T:G	1221	0.0189258	1	0.00148	440
2	6403143	52	2	A:G	2	6401939	23	2	C:T	1204	1	1	1.03e-33	441
2	6403143	52	2	A:G	2	6401940	24	2	A:G	1203	0.00337641	1	0.62993	428
2	6403143	52	2	A:G	2	6401970	25	2	G:A	1173	0.0140699	1	0.01019	441
2	6403143	52	2	A:G	2	6402043	26	2	T:A	1100	1	1	1.03e-33	441
2	6403143	52	2	A:G	2	6402120	27	2	T:+	1023	0.0727502	1	3.82e-07	307
2	6403143	52	2	A:G	2	6402127	28	2	A:+	1016	1	1	1.03e-33	441
2	6403143	52	2	A:G	2	6402145	29	2	+:A	998	1	1	1.03e-33	441
2	6403143	52	2	A:G	2	6402148	30	2	T:A	995	0.0258886	1	0.000287	441
2	6403143	52	2	A:G	2	6402153	31	2	T:G	990	0.0258886	1	0.000287	441
2	6403143	52	2	A:G	2	6402199	32	2	A:G	944	0.945129	1	4.34e-31	441
2	6403143	52	2	A:G	2	6402282	33	2	T:-	861	0.0162305	1	0.00541	413
2	6403143	52	2	A:G	2	6402335	34	2	G:A	808	1	1	1.03e-33	441
2	6403143	52	2	A:G	2	6402395	35	2	G:T	748	1	1	1.03e-33	441
2	6403143	52	2	A:G	2	6402406	36	2	T:G	737	0.0188202	1	0.00149	441
2	6403143	52	2	A:G	2	6402459	37	2	T:-	684	0.088141	1	5.2e-10	440
2	6403143	52	2	A:G	2	6402499	38	2	G:A	644	1	1	1.03e-33	441
2	6403143	52	2	A:G	2	6402522	39	2	C:T	621	0.00948611	1	0.05403	423
2	6403143	52	2	A:G	2	6402524	40	2	-:T	619	0.0110584	1	0.0258	436
2	6403143	52	2	A:G	2	6402532	41	2	T:+	611	1	1	1.03e-33	441
2	6403143	52	2	A:G	2	6402543	42	2	A:+	600	1	1	1.03e-33	441
2	6403143	52	2	A:G	2	6402549	43	2	T:C	594	0.00248922	1	0.61372	440
2	6403143	52	2	A:G	2	6402578	44	2	+:T	565	0.0304723	1	5.01e-05	441
2	6403143	52	2	A:G	2	6402616	45	2	A:G	527	1	1	1.03e-33	441
2	6403143	52	2	A:G	2	6402638	46	2	+:T	505	1	1	1.03e-33	441
2	6403143	52	2	A:G	2	6402640	47	2	C:A	503	1	1	1.03e-33	441
2	6403143	52	2	A:G	2	6402805	48	2	C:T	338	1	1	1.03e-33	441
2	6403143	52	2	A:G	2	6402835	49	2	C:T	308	0.011224	1	0.01865	441
2	6403143	52	2	A:G	2	6403039	50	2	+:G	104	0.945129	1	4.34e-31	441
2	6403143	52	2	A:G	2	6403112	51	2	C:A	31	1	1	1.03e-33	441
2	6403154	53	2	G:A	2	6401531	0	2	A:C	1623	0.011224	1	0.01865	441
2	6403154	53	2	G:A	2	6401553	1	2	G:A	1601	0.011224	1	0.01865	441
2	6403154	53	2	G:A	2	6401556	2	2	T:C	1598	0.011224	1	0.01865	441
2	6403154	53	2	G:A	2	6401562	3	2	A:T	1592	0.011224	1	0.01865	441
2	6403154	53	2	G:A	2	6401563	4	2	A:T	1591	0.00999519	1	0.03039	441
2	6403154	53	2	G:A	2	6401574	5	2	A:+	1580	0.00999519	1	0.03039	441
2	6403154	53	2	G:A	2	6401604	6	2	C:A	1550	0.011224	1	0.01865	441
2	6403154	53	2	G:A	2	6401618	7	2	A:C	1536	0.011224	1	0.01865	441
2	6403154	53	2	G:A	2	6401620	8	2	+:T	1534	0.011224	1	0.01865	441
2	6403154	53	2	G:A	2	6401621	9	2	G:C	1533	0.128501	1	6.77e-19	441
2	6403154	53	2	G:A	2	6401634	10	2	T:C	1520	0.011224	1	0.01865	441
2	6403154	53	2	G:A	2	6401641	11	2	A:G	1513	0.011224	1	0.01865	441
2	6403154	53	2	G:A	2	6401650	12	2	A:G	1504	0.0106082	1	0.03079	441
2	6403154	53	2	G:A	2	6401670	13	2	G:A	1484	0.0106082	1	0.03079	441
2	6403154	53	2	G:A	2	6401748	14	2	A:T	1406	0.011224	1	0.01865	441
2	6403154	53	2	G:A	2	6401749	15	2	C:A	1405	0.162001	1	7.51e-22	421
2	6403154	53	2	G:A	2	6401751	16	2	T:+	1403	0.011224	1	0.01865	441
2	6403154	53	2	G:A	2	6401763	17	2	+:G	1391	0.011224	1	0.01865	441
2	6403154	53	2	G:A	2	6401766	18	2	+:T	1388	0.011224	1	0.01865	441
2	6403154	53	2	G:A	2	6401788	19	2	A:G	1366	0.011224	1	0.01865	441
2	6403154	53	2	G:A	2	6401842	20	2	A:T	1312	0.142369	1	2.63e-20	439
2	6403154	53	2	G:A	2	6401883	21	2	C:A	1271	0.985844	1	0	441
2	6403154	53	2	G:A	2	6401922	22	2	T:G	1232	0.104839	1	6.87e-16	440
2	6403154	53	2	G:A	2	6401939	23	2	C:T	1215	0.011224	1	0.01865	441
2	6403154	53	2	G:A	2	6401940	24	2	A:G	1214	0.0188117	1	0.00147	428
2	6403154	53	2	G:A	2	6401970	25	2	G:A	1184	0.774115	0.985085	0	441
2	6403154	53	2	G:A	2	6402043	26	2	T:A	1111	0.011224	1	0.01865	441
2	6403154	53	2	G:A	2	6402120	27	2	T:+	1034	NaN	NaN	NaN	0
2	6403154	53	2	G:A	2	6402127	28	2	A:+	1027	0.011224	1	0.01865	441
2	6403154	53	2	G:A	2	6402145	29	2	+:A	1009	0.011224	1	0.01865	441
2	6403154	53	2	G:A	2	6402148	30	2	T:A	1006	0.143343	1	1.21e-20	441
2	6403154	53	2	G:A	2	6402153	31	2	T:G	1001	0.143343	1	1.21e-20	441
2	6403154	53	2	G:A	2	6402199	32	2	A:G	955	0.0106082	1	0.03079	441
2	6403154	53	2	G:A	2	6402282	33	2	T:-	872	0.756364	0.969623	0	413
2	6403154	53	2	G:A	2	6402335	34	2	G:A	819	0.011224	1	0.01865	441
2	6403154	53	2	G:A	2	6402395	35	2	G:T	759	0.011224	1	0.01865	441
2	6403154	53	2	G:A	2	6402406	36	2	T:G	748	0.104206	1	7.29e-16	441
2	6403154	53	2	G:A	2	6402459	37	2	T:-	695	0.128007	1	1.36e-18	440
2	6403154	53	2	G:A	2	6402499	38	2	G:A	655	0.011224	1	0.01865	441
2	6403154	53	2	G:A	2	6402522	39	2	C:T	632	0.475086	0.786588	7.71e-38	423
2	6403154	53	2	G:A	2	6402524	40	2	-:T	630	0.691223	0.954545	0	436
2	6403154	53	2	G:A	2	6402532	41	2	T:+	622	0.011224	1	0.01865	441
2	6403154	53	2	G:A	2	6402543	42	2	A:+	611	0.011224	1	0.01865	441
2	6403154	53	2	G:A	2	6402549	43	2	T:C	605	0.013789	1	0.00696	440
2	6403154	53	2	G:A	2	6402578	44	2	+:T	576	0.168722	1	1.49e-23	441
2	6403154	53	2	G:A	2	6402616	45	2	A:G	538	0.011224	1	0.01865	441
2	6403154	53	2	G:A	2	6402638	46	2	+:T	516	0.011224	1	0.01865	441
2	6403154	53	2	G:A	2	6402640	47	2	C:A	514	0.011224	1	0.01865	441
2	6403154	53	2	G:A	2	6402805	48	2	C:T	349	0.011224	1	0.01865	441
2	6403154	53	2	G:A	2	6402835	49	2	C:T	319	1	1	0	441
2	6403154	53	2	G:A	2	6403039	50	2	+:G	115	0.0106082	1	0.03079	441
2	6403154	53	2	G:A	2	6403112	51	2	C:A	42	0.011224	1	0.01865	441
2	6403154	53	2	G:A	2	6403143	52	2	A:G	11	0.011224	1	0.01865	441
2	6403159	54	2	G:A	2	6401531	0	2	A:C	1628	0.0306613	1	4.92e-05	440
2	6403159	54	2	G:A	2	6401553	1	2	G:A	1606	0.0306613	1	4.92e-05	440
2	6403159	54	2	G:A	2	6401556	2	2	T:C	1603	0.0306613	1	4.92e-05	440
2	6403159	54	2	G:A	2	6401562	3	2	A:T	1597	0.0306613	1	4.92e-05	440
2	6403159	54	2	G:A	2	6401563	4	2	A:T	1596	0.0273041	1	0.000169	440
2	6403159	54	2	G:A	2	6401574	5	2	A:+	1585	0.0273041	1	0.000169	440
2	6403159	54	2	G:A	2	6401604	6	2	C:A	1555	0.0306613	1	4.92e-05	440
2	6403159	54	2	G:A	2	6401618	7	2	A:C	1541	0.0306613	1	4.92e-05	440
2	6403159	54	2	G:A	2	6401620	8	2	+:T	1539	0.0306613	1	4.92e-05	440
2	6403159	54	2	G:A	2	6401621	9	2	G:C	1538	0.339922	0.983521	3.88e-43	440
2	6403159	54	2	G:A	2	6401634	10	2	T:C	1525	0.0306613	1	4.92e-05	440
2	6403159	54	2	G:A	2	6401641	11	2	A:G	1518	0.0306613	1	4.92e-05	440
2	6403159	54	2	G:A	2	6401650	12	2	A:G	1509	0.0289787	1	9.06e-05	440
2	6403159	54	2	G:A	2	6401670	13	2	G:A	1489	0.0289787	1	9.06e-05	440
2	6403159	54	2	G:A	2	6401748	14	2	A:T	1411	0.0306613	1	4.92e-05	440
2	6403159	54	2	G:A	2	6401749	15	2	C:A	1410	0.828232	1	0	420
2	6403159	54	2	G:A	2	6401751	16	2	T:+	1408	0.0306613	1	4.92e-05	440
2	6403159	54	2	G:A	2	6401763	17	2	+:G	1396	0.0306613	1	4.92e-05	440
2	6403159	54	2	G:A	2	6401766	18	2	+:T	1393	0.0306613	1	4.92e-05	440
2	6403159	54	2	G:A	2	6401788	19	2	A:G	1371	0.0306613	1	4.92e-05	440
2	6403159	54	2	G:A	2	6401842	20	2	A:T	1317	0.832644	1	0	439
2	6403159	54	2	G:A	2	6401883	21	2	C:A	1276	0.167442	1	2.83e-23	440
2	6403159	54	2	G:A	2	6401922	22	2	T:G	1237	0.284905	1	1.34e-37	440
2	6403159	54	2	G:A	2	6401939	23	2	C:T	1220	0.0306613	1	4.92e-05	440
2	6403159	54	2	G:A	2	6401940	24	2	A:G	1219	0.0520878	1	1.17e-07	427
2	6403159	54	2	G:A	2	6401970	25	2	G:A	1189	0.0707092	0.576244	8.31e-09	440
2	6403159	54	2	G:A	2	6402043	26	2	T:A	1116	0.0306613	1	4.92e-05	440
2	6403159	54	2	G:A	2	6402120	27	2	T:+	1039	1	1	0	306
2	6403159	54	2	G:A	2	6402127	28	2	A:+	1032	0.0306613	1	4.92e-05	440
2	6403159	54	2	G:A	2	6402145	29	2	+:A	1014	0.0306613	1	4.92e-05	440
2	6403159	54	2	G:A	2	6402148	30	2	T:A	1011	0.841091	1	0	440
2	6403159	54	2	G:A	2	6402153	31	2	T:G	1006	0.841091	1	0	440
2	6403159	54	2	G:A	2	6402199	32	2	A:G	960	0.0289787	1	9.06e-05	440
2	6403159	54	2	G:A	2	6402282	33	2	T:-	877	0.0859869	0.590186	1.2e-09	412
2	6403159	54	2	G:A	2	6402335	34	2	G:A	824	0.0306613	1	4.92e-05	440
2	6403159	54	2	G:A	2	6402395	35	2	G:T	764	0.0306613	1	4.92e-05	440
2	6403159	54	2	G:A	2	6402406	36	2	T:G	753	0.284905	1	1.34e-37	440
2	6403159	54	2	G:A	2	6402459	37	2	T:-	700	0.347866	1	4.2e-45	440
2	6403159	54	2	G:A	2	6402499	38	2	G:A	660	0.0306613	1	4.92e-05	440
2	6403159	54	2	G:A	2	6402522	39	2	C:T	637	0.123529	1	4.1e-17	422
2	6403159	54	2	G:A	2	6402524	40	2	-:T	635	0.231577	1	6.34e-31	435
2	6403159	54	2	G:A	2	6402532	41	2	T:+	627	0.0306613	1	4.92e-05	440
2	6403159	54	2	G:A	2	6402543	42	2	A:+	616	0.0306613	1	4.92e-05	440
2	6403159	54	2	G:A	2	6402549	43	2	T:C	610	0.0377063	1	7.68e-06	439
2	6403159	54	2	G:A	2	6402578	44	2	+:T	581	0.990601	1	0	440
2	6403159	54	2	G:A	2	6402616	45	2	A:G	543	0.0306613	1	4.92e-05	440
2	6403159	54	2	G:A	2	6402638	46	2	+:T	521	0.0306613	1	4.92e-05	440
2	6403159	54	2	G:A	2	6402640	47	2	C:A	519	0.0306613	1	4.92e-05	440
2	6403159	54	2	G:A	2	6402805	48	2	C:T	354	0.0306613	1	4.92e-05	440
2	6403159	54	2	G:A	2	6402835	49	2	C:T	324	0.169847	1	1.3e-23	440
2	6403159	54	2	G:A	2	6403039	50	2	+:G	120	0.0289787	1	9.06e-05	440
2	6403159	54	2	G:A	2	6403112	51	2	C:A	47	0.0306613	1	4.92e-05	440
2	6403159	54	2	G:A	2	6403143	52	2	A:G	16	0.0306613	1	4.92e-05	440
2	6403159	54	2	G:A	2	6403154	53	2	G:A	5	0.169847	1	1.3e-23	440
2	6403222	55	2	G:A	2	6401531	0	2	A:C	1691	0.011224	1	0.01865	441
2	6403222	55	2	G:A	2	6401553	1	2	G:A	1669	0.011224	1	0.01865	441
2	6403222	55	2	G:A	2	6401556	2	2	T:C	1666	0.011224	1	0.01865	441
2	6403222	55	2	G:A	2	6401562	3	2	A:T	1660	0.011224	1	0.01865	441
2	6403222	55	2	G:A	2	6401563	4	2	A:T	1659	0.00999519	1	0.03039	441
2	6403222	55	2	G:A	2	6401574	5	2	A:+	1648	0.00999519	1	0.03039	441
2	6403222	55	2	G:A	2	6401604	6	2	C:A	1618	0.011224	1	0.01865	441
2	6403222	55	2	G:A	2	6401618	7	2	A:C	1604	0.011224	1	0.01865	441
2	6403222	55	2	G:A	2	6401620	8	2	+:T	1602	0.011224	1	0.01865	441
2	6403222	55	2	G:A	2	6401621	9	2	G:C	1601	0.128501	1	6.77e-19	441
2	6403222	55	2	G:A	2	6401634	10	2	T:C	1588	0.011224	1	0.01865	441
2	6403222	55	2	G:A	2	6401641	11	2	A:G	1581	0.011224	1	0.01865	441
2	6403222	55	2	G:A	2	6401650	12	2	A:G	1572	0.0106082	1	0.03079	441
2	6403222	55	2	G:A	2	6401670	13	2	G:A	1552	0.0106082	1	0.03079	441
2	6403222	55	2	G:A	2	6401748	14	2	A:T	1474	0.011224	1	0.01865	441
2	6403222	55	2	G:A	2	6401749	15	2	C:A	1473	0.162001	1	7.51e-22	421
2	6403222	55	2	G:A	2	6401751	16	2	T:+	1471	0.011224	1	0.01865	441
2	6403222	55	2	G:A	2	6401763	17	2	+:G	1459	0.011224	1	0.01865	441
2	6403222	55	2	G:A	2	6401766	18	2	+:T	1456	0.011224	1	0.01865	441
2	6403222	55	2	G:A	2	6401788	19	2	A:G	1434	0.011224	1	0.01865	441
2	6403222	55	2	G:A	2	6401842	20	2	A:T	1380	0.142369	1	2.63e-20	439
2	6403222	55	2	G:A	2	6401883	21	2	C:A	1339	0.985844	1	0	441
2	6403222	55	2	G:A	2	6401922	22	2	T:G	1300	0.104839	1	6.87e-16	440
2	6403222	55	2	G:A	2	6401939	23	2	C:T	1283	0.011224	1	0.01865	441
2	6403222	55	2	G:A	2	6401940	24	2	A:G	1282	0.0188117	1	0.00147	428
2	6403222	55	2	G:A	2	6401970	25	2	G:A	1252	0.774115	0.985085	0	441
2	6403222	55	2	G:A	2	6402043	26	2	T:A	1179	0.011224	1	0.01865	441
2	6403222	55	2	G:A	2	6402120	27	2	T:+	1102	NaN	NaN	NaN	0
2	6403222	55	2	G:A	2	6402127	28	2	A:+	1095	0.011224	1	0.01865	441
2	6403222	55	2	G:A	2	6402145	29	2	+:A	1077	0.011224	1	0.01865	441
2	6403222	55	2	G:A	2	6402148	30	2	T:A	1074	0.143343	1	1.21e-20	441
2	6403222	55	2	G:A	2	6402153	31	2	T:G	1069	0.143343	1	1.21e-20	441
2	6403222	55	2	G:A	2	6402199	32	2	A:G	1023	0.0106082	1	0.03079	441
2	6403222	55	2	G:A	2	6402282	33	2	T:-	940	0.756364	0.969623	0	413
2	6403222	55	2	G:A	2	6402335	34	2	G:A	887	0.011224	1	0.01865	441
2	6403222	55	2	G:A	2	6402395	35	2	G:T	827	0.011224	1	0.01865	441
2	6403222	55	2	G:A	2	6402406	36	2	T:G	816	0.104206	1	7.29e-16	441
2	6403222	55	2	G:A	2	6402459	37	2	T:-	763	0.128007	1	1.36e-18	440
2	6403222	55	2	G:A	2	6402499	38	2	G:A	723	0.011224	1	0.01865	441
2	6403222	55	2	G:A	2	6402522	39	2	C:T	700	0.475086	0.786588	7.71e-38	423
2	6403222	55	2	G:A	2	6402524	40	2	-:T	698	0.691223	0.954545	0	436
2	6403222	55	2	G:A	2	6402532	41	2	T:+	690	0.011224	1	0.01865	441
2	6403222	55	2	G:A	2	6402543	42	2	A:+	679	0.011224	1	0.01865	441
2	6403222	55	2	G:A	2	6402549	43	2	T:C	673	0.013789	1	0.00696	440
2	6403222	55	2	G:A	2	6402578	44	2	+:T	644	0.168722	1	1.49e-23	441
2	6403222	55	2	G:A	2	6402616	45	2	A:G	606	0.011224	1	0.01865	441
2	6403222	55	2	G:A	2	6402638	46	2	+:T	584	0.011224	1	0.01865	441
2	6403222	55	2	G:A	2	6402640	47	2	C:A	582	0.011224	1	0.01865	441
2	6403222	55	2	G:A	2	6402805	48	2	C:T	417	0.011224	1	0.01865	441
2	6403222	55	2	G:A	2	6402835	49	2	C:T	387	1	1	0	441
2	6403222	55	2	G:A	2	6403039	50	2	+:G	183	0.0106082	1	0.03079	441
2	6403222	55	2	G:A	2	6403112	51	2	C:A	110	0.011224	1	0.01865	441
2	6403222	55	2	G:A	2	6403143	52	2	A:G	79	0.011224	1	0.01865	441
2	6403222	55	2	G:A	2	6403154	53	2	G:A	68	1	1	0	441
2	6403222	55	2	G:A	2	6403159	54	2	G:A	63	0.169847	1	1.3e-23	440
2	6403305	56	2	T:C	2	6401531	0	2	A:C	1774	1	1	1.03e-33	441
2	6403305	56	2	T:C	2	6401553	1	2	G:A	1752	1	1	1.03e-33	441
2	6403305	56	2	T:C	2	6401556	2	2	T:C	1749	1	1	1.03e-33	441
2	6403305	56	2	T:C	2	6401562	3	2	A:T	1743	1	1	1.03e-33	441
2	6403305	56	2	T:C	2	6401563	4	2	A:T	1742	0.890516	1	9.21e-29	441
2	6403305	56	2	T:C	2	6401574	5	2	A:+	1731	0.890516	1	9.21e-29	441
2	6403305	56	2	T:C	2	6401604	6	2	C:A	1701	1	1	1.03e-33	441
2	6403305	56	2	T:C	2	6401618	7	2	A:C	1687	1	1	1.03e-33	441
2	6403305	56	2	T:C	2	6401620	8	2	+:T	1685	1	1	1.03e-33	441
2	6403305	56	2	T:C	2	6401621	9	2	G:C	1684	0.087346	1	5.69e-10	441
2	6403305	56	2	T:C	2	6401634	10	2	T:C	1671	1	1	1.03e-33	441
2	6403305	56	2	T:C	2	6401641	11	2	A:G	1664	1	1	1.03e-33	441
2	6403305	56	2	T:C	2	6401650	12	2	A:G	1655	0.945129	1	4.34e-31	441
2	6403305	56	2	T:C	2	6401670	13	2	G:A	1635	0.945129	1	4.34e-31	441
2	6403305	56	2	T:C	2	6401748	14	2	A:T	1557	1	1	1.03e-33	441
2	6403305	56	2	T:C	2	6401749	15	2	C:A	1556	NaN	NaN	NaN	0
2	6403305	56	2	T:C	2	6401751	16	2	T:+	1554	1	1	1.03e-33	441
2	6403305	56	2	T:C	2	6401763	17	2	+:G	1542	1	1	1.03e-33	441
2	6403305	56	2	T:C	2	6401766	18	2	+:T	1539	1	1	1.03e-33	441
2	6403305	56	2	T:C	2	6401788	19	2	A:G	1517	1	1	1.03e-33	441
2	6403305	56	2	T:C	2	6401842	20	2	A:T	1463	0.0256888	1	0.000285	439
2	6403305	56	2	T:C	2	6401883	21	2	C:A	1422	0.0110651	1	0.01896	441
2	6403305	56	2	T:C	2	6401922	22	2	T:G	1383	0.0189258	1	0.00148	440
2	6403305	56	2	T:C	2	6401939	23	2	C:T	1366	1	1	1.03e-33	441
2	6403305	56	2	T:C	2	6401940	24	2	A:G	1365	0.00337641	1	0.62993	428
2	6403305	56	2	T:C	2	6401970	25	2	G:A	1335	0.0140699	1	0.01019	441
2	6403305	56	2	T:C	2	6402043	26	2	T:A	1262	1	1	1.03e-33	441
2	6403305	56	2	T:C	2	6402120	27	2	T:+	1185	0.0727502	1	3.82e-07	307
2	6403305	56	2	T:C	2	6402127	28	2	A:+	1178	1	1	1.03e-33	441
2	6403305	56	2	T:C	2	6402145	29	2	+:A	1160	1	1	1.03e-33	441
2	6403305	56	2	T:C	2	6402148	30	2	T:A	1157	0.0258886	1	0.000287	441
2	6403305	56	2	T:C	2	6402153	31	2	T:G	1152	0.0258886	1	0.000287	441
2	6403305	56	2	T:C	2	6402199	32	2	A:G	1106	0.945129	1	4.34e-31	441
2	6403305	56	2	T:C	2	6402282	33	2	T:-	1023	0.0162305	1	0.00541	413
2	6403305	56	2	T:C	2	6402335	34	2	G:A	970	1	1	1.03e-33	441
2	6403305	56	2	T:C	2	6402395	35	2	G:T	910	1	1	1.03e-33	441
2	6403305	56	2	T:C	2	6402406	36	2	T:G	899	0.0188202	1	0.00149	441
2	6403305	56	2	T:C	2	6402459	37	2	T:-	846	0.088141	1	5.2e-10	440
2	6403305	56	2	T:C	2	6402499	38	2	G:A	806	1	1	1.03e-33	441
2	6403305	56	2	T:C	2	6402522	39	2	C:T	783	0.00948611	1	0.05403	423
2	6403305	56	2	T:C	2	6402524	40	2	-:T	781	0.0110584	1	0.0258	436
2	6403305	56	2	T:C	2	6402532	41	2	T:+	773	1	1	1.03e-33	441
2	6403305	56	2	T:C	2	6402543	42	2	A:+	762	1	1	1.03e-33	441
2	6403305	56	2	T:C	2	6402549	43	2	T:C	756	0.00248922	1	0.61372	440
2	6403305	56	2	T:C	2	6402578	44	2	+:T	727	0.0304723	1	5.01e-05	441
2	6403305	56	2	T:C	2	6402616	45	2	A:G	689	1	1	1.03e-33	441
2	6403305	56	2	T:C	2	6402638	46	2	+:T	667	1	1	1.03e-33	441
2	6403305	56	2	T:C	2	6402640	47	2	C:A	665	1	1	1.03e-33	441
2	6403305	56	2	T:C	2	6402805	48	2	C:T	500	1	1	1.03e-33	441
2	6403305	56	2	T:C	2	6402835	49	2	C:T	470	0.011224	1	0.01865	441
2	6403305	56	2	T:C	2	6403039	50	2	+:G	266	0.945129	1	4.34e-31	441
2	6403305	56	2	T:C	2	6403112	51	2	C:A	193	1	1	1.03e-33	441
2	6403305	56	2	T:C	2	6403143	52	2	A:G	162	1	1	1.03e-33	441
2	6403305	56	2	T:C	2	6403154	53	2	G:A	151	0.011224	1	0.01865	441
2	6403305	56	2	T:C	2	6403159	54	2	G:A	146	0.0306613	1	4.92e-05	440
2	6403305	56	2	T:C	2	6403222	55	2	G:A	83	0.011224	1	0.01865	441
2	6403321	57	2	C:T	2	6401531	0	2	A:C	1790	1	1	1.03e-33	441
2	6403321	57	2	C:T	2	6401553	1	2	G:A	1768	1	1	1.03e-33	441
2	6403321	57	2	C:T	2	6401556	2	2	T:C	1765	1	1	1.03e-33	441
2	6403321	57	2	C:T	2	6401562	3	2	A:T	1759	1	1	1.03e-33	441
2	6403321	57	2	C:T	2	6401563	4	2	A:T	1758	0.890516	1	9.21e-29	441
2	6403321	57	2	C:T	2	6401574	5	2	A:+	1747	0.890516	1	9.21e-29	441
2	6403321	57	2	C:T	2	6401604	6	2	C:A	1717	1	1	1.03e-33	441
2	6403321	57	2	C:T	2	6401618	7	2	A:C	1703	1	1	1.03e-33	441
2	6403321	57	2	C:T	2	6401620	8	2	+:T	1701	1	1	1.03e-33	441
2	6403321	57	2	C:T	2	6401621	9	2	G:C	1700	0.087346	1	5.69e-10	441
2	6403321	57	2	C:T	2	6401634	10	2	T:C	1687	1	1	1.03e-33	441
2	6403321	57	2	C:T	2	6401641	11	2	A:G	1680	1	1	1.03e-33	441
2	6403321	57	2	C:T	2	6401650	12	2	A:G	1671	0.945129	1	4.34e-31	441
2	6403321	57	2	C:T	2	6401670	13	2	G:A	1651	0.945129	1	4.34e-31	441
2	6403321	57	2	C:T	2	6401748	14	2	A:T	1573	1	1	1.03e-33	441
2	6403321	57	2	C:T	2	6401749	15	2	C:A	1572	NaN	NaN	NaN	0
2	6403321	57	2	C:T	2	6401751	16	2	T:+	1570	1	1	1.03e-33	441
2	6403321	57	2	C:T	2	6401763	17	2	+:G	1558	1	1	1.03e-33	441
2	6403321	57	2	C:T	2	6401766	18	2	+:T	1555	1	1	1.03e-33	441
2	6403321	57	2	C:T	2	6401788	19	2	A:G	1533	1	1	1.03e-33	441
2	6403321	57	2	C:T	2	6401842	20	2	A:T	1479	0.0256888	1	0.000285	439
2	6403321	57	2	C:T	2	6401883	21	2	C:A	1438	0.0110651	1	0.01896	441
2	6403321	57	2	C:T	2	6401922	22	2	T:G	1399	0.0189258	1	0.00148	440
2	6403321	57	2	C:T	2	6401939	23	2	C:T	1382	1	1	1.03e-33	441
2	6403321	57	2	C:T	2	6401940	24	2	A:G	1381	0.00337641	1	0.62993	428
2	6403321	57	2	C:T	2	6401970	25	2	G:A	1351	0.0140699	1	0.01019	441
2	6403321	57	2	C:T	2	6402043	26	2	T:A	1278	1	1	1.03e-33	441
2	6403321	57	2	C:T	2	6402120	27	2	T:+	1201	0.0727502	1	3.82e-07	307
2	6403321	57	2	C:T	2	6402127	28	2	A:+	1194	1	1	1.03e-33	441
2	6403321	57	2	C:T	2	6402145	29	2	+:A	1176	1	1	1.03e-33	441
2	6403321	57	2	C:T	2	6402148	30	2	T:A	1173	0.0258886	1	0.000287	441
2	6403321	57	2	C:T	2	6402153	31	2	T:G	1168	0.0258886	1	0.000287	441
2	6403321	57	2	C:T	2	6402199	32	2	A:G	1122	0.945129	1	4.34e-31	441
2	6403321	57	2	C:T	2	6402282	33	2	T:-	1039	0.0162305	1	0.00541	413
2	6403321	57	2	C:T	2	6402335	34	2	G:A	986	1	1	1.03e-33	441
2	6403321	57	2	C:T	2	6402395	35	2	G:T	926	1	1	1.03e-33	441
2	6403321	57	2	C:T	2	6402406	36	2	T:G	915	0.0188202	1	0.00149	441
2	6403321	57	2	C:T	2	6402459	37	2	T:-	862	0.088141	1	5.2e-10	440
2	6403321	57	2	C:T	2	6402499	38	2	G:A	822	1	1	1.03e-33	441
2	6403321	57	2	C:T	2	6402522	39	2	C:T	799	0.00948611	1	0.05403	423
2	6403321	57	2	C:T	2	6402524	40	2	-:T	797	0.0110584	1	0.0258	436
2	6403321	57	2	C:T	2	6402532	41	2	T:+	789	1	1	1.03e-33	441
2	6403321	57	2	C:T	2	6402543	42	2	A:+	778	1	1	1.03e-33	441
2	6403321	57	2	C:T	2	6402549	43	2	T:C	772	0.00248922	1	0.61372	440
2	6403321	57	2	C:T	2	6402578	44	2	+:T	743	0.0304723	1	5.01e-05	441
2	6403321	57	2	C:T	2	6402616	45	2	A:G	705	1	1	1.03e-33	441
2	6403321	57	2	C:T	2	6402638	46	2	+:T	683	1	1	1.03e-33	441
2	6403321	57	2	C:T	2	6402640	47	2	C:A	681	1	1	1.03e-33	441
2	6403321	57	2	C:T	2	6402805	48	2	C:T	516	1	1	1.03e-33	441
2	6403321	57	2	C:T	2	6402835	49	2	C:T	486	0.011224	1	0.01865	441
2	6403321	57	2	C:T	2	6403039	50	2	+:G	282	0.945129	1	4.34e-31	441
2	6403321	57	2	C:T	2	6403112	51	2	C:A	209	1	1	1.03e-33	441
2	6403321	57	2	C:T	2	6403143	52	2	A:G	178	1	1	1.03e-33	441
2	6403321	57	2	C:T	2	6403154	53	2	G:A	167	0.011224	1	0.01865	441
2	6403321	57	2	C:T	2	6403159	54	2	G:A	162	0.0306613	1	4.92e-05	440
2	6403321	57	2	C:T	2	6403222	55	2	G:A	99	0.011224	1	0.01865	441
2	6403321	57	2	C:T	2	6403305	56	2	T:C	16	1	1	1.03e-33	441
2	6403341	58	2	G:A	2	6401531	0	2	A:C	1810	0.00270575	1	0.61556	441
2	6403341	58	2	G:A	2	6401553	1	2	G:A	1788	0.00270575	1	0.61556	441
2	6403341	58	2	G:A	2	6401556	2	2	T:C	1785	0.00270575	1	0.61556	441
2	6403341	58	2	G:A	2	6401562	3	2	A:T	1779	0.00270575	1	0.61556	441
2	6403341	58	2	G:A	2	6401563	4	2	A:T	1778	0.00240952	1	0.61346	441
2	6403341	58	2	G:A	2	6401574	5	2	A:+	1767	0.00240952	1	0.61346	441
2	6403341	58	2	G:A	2	6401604	6	2	C:A	1737	0.00270575	1	0.61556	441
2	6403341	58	2	G:A	2	6401618	7	2	A:C	1723	0.00270575	1	0.61556	441
2	6403341	58	2	G:A	2	6401620	8	2	+:T	1721	0.00270575	1	0.61556	441
2	6403341	58	2	G:A	2	6401621	9	2	G:C	1720	0.0309774	1	3.35e-05	441
2	6403341	58	2	G:A	2	6401634	10	2	T:C	1707	0.00270575	1	0.61556	441
2	6403341	58	2	G:A	2	6401641	11	2	A:G	1700	0.00270575	1	0.61556	441
2	6403341	58	2	G:A	2	6401650	12	2	A:G	1691	0.00255728	1	0.61389	441
2	6403341	58	2	G:A	2	6401670	13	2	G:A	1671	0.00255728	1	0.61389	441
2	6403341	58	2	G:A	2	6401748	14	2	A:T	1593	0.00270575	1	0.61556	441
2	6403341	58	2	G:A	2	6401749	15	2	C:A	1592	0.0370596	1	1.06e-05	421
2	6403341	58	2	G:A	2	6401751	16	2	T:+	1590	0.00270575	1	0.61556	441
2	6403341	58	2	G:A	2	6401763	17	2	+:G	1578	0.00270575	1	0.61556	441
2	6403341	58	2	G:A	2	6401766	18	2	+:T	1575	0.00270575	1	0.61556	441
2	6403341	58	2	G:A	2	6401788	19	2	A:G	1553	0.00270575	1	0.61556	441
2	6403341	58	2	G:A	2	6401842	20	2	A:T	1499	0.0328399	1	2.69e-05	439
2	6403341	58	2	G:A	2	6401883	21	2	C:A	1458	0.0147694	1	0.00729	441
2	6403341	58	2	G:A	2	6401922	22	2	T:G	1419	0.0252623	1	0.000165	440
2	6403341	58	2	G:A	2	6401939	23	2	C:T	1402	0.00270575	1	0.61556	441
2	6403341	58	2	G:A	2	6401940	24	2	A:G	1401	0.00450879	1	0.39912	428
2	6403341	58	2	G:A	2	6401970	25	2	G:A	1371	0.01878	1	0.00125	441
2	6403341	58	2	G:A	2	6402043	26	2	T:A	1298	0.00270575	1	0.61556	441
2	6403341	58	2	G:A	2	6402120	27	2	T:+	1221	NaN	NaN	NaN	0
2	6403341	58	2	G:A	2	6402127	28	2	A:+	1214	0.00270575	1	0.61556	441
2	6403341	58	2	G:A	2	6402145	29	2	+:A	1196	0.00270575	1	0.61556	441
2	6403341	58	2	G:A	2	6402148	30	2	T:A	1193	0.0345553	1	1.39e-05	441
2	6403341	58	2	G:A	2	6402153	31	2	T:G	1188	0.0345553	1	1.39e-05	441
2	6403341	58	2	G:A	2	6402199	32	2	A:G	1142	0.00255728	1	0.61389	441
2	6403341	58	2	G:A	2	6402282	33	2	T:-	1059	0.0024627	1	0.57541	413
2	6403341	58	2	G:A	2	6402335	34	2	G:A	1006	0.00270575	1	0.61556	441
2	6403341	58	2	G:A	2	6402395	35	2	G:T	946	0.00270575	1	0.61556	441
2	6403341	58	2	G:A	2	6402406	36	2	T:G	935	0.0251206	1	0.000166	441
2	6403341	58	2	G:A	2	6402459	37	2	T:-	882	0.030845	1	3.39e-05	440
2	6403341	58	2	G:A	2	6402499	38	2	G:A	842	0.00270575	1	0.61556	441
2	6403341	58	2	G:A	2	6402522	39	2	C:T	819	0.0438195	0.375114	0.000177	423
2	6403341	58	2	G:A	2	6402524	40	2	-:T	817	0.163536	0.946667	8.79e-15	436
2	6403341	58	2	G:A	2	6402532	41	2	T:+	809	0.00270575	1	0.61556	441
2	6403341	58	2	G:A	2	6402543	42	2	A:+	798	0.00270575	1	0.61556	441
2	6403341	58	2	G:A	2	6402549	43	2	T:C	792	0.00332264	1	0.6324	440
2	6403341	58	2	G:A	2	6402578	44	2	+:T	763	0.0406734	1	2.08e-06	441
2	6403341	58	2	G:A	2	6402616	45	2	A:G	725	0.00270575	1	0.61556	441
2	6403341	58	2	G:A	2	6402638	46	2	+:T	703	0.00270575	1	0.61556	441
2	6403341	58	2	G:A	2	6402640	47	2	C:A	701	0.00270575	1	0.61556	441
2	6403341	58	2	G:A	2	6402805	48	2	C:T	536	0.00270575	1	0.61556	441
2	6403341	58	2	G:A	2	6402835	49	2	C:T	506	0.0149815	1	0.00745	441
2	6403341	58	2	G:A	2	6403039	50	2	+:G	302	0.00255728	1	0.61389	441
2	6403341	58	2	G:A	2	6403112	51	2	C:A	229	0.00270575	1	0.61556	441
2	6403341	58	2	G:A	2	6403143	52	2	A:G	198	0.00270575	1	0.61556	441
2	6403341	58	2	G:A	2	6403154	53	2	G:A	187	0.0149815	1	0.00745	441
2	6403341	58	2	G:A	2	6403159	54	2	G:A	182	0.0409271	1	2.05e-06	440
2	6403341	58	2	G:A	2	6403222	55	2	G:A	119	0.0149815	1	0.00745	441
2	6403341	58	2	G:A	2	6403305	56	2	T:C	36	0.00270575	1	0.61556	441
2	6403341	58	2	G:A	2	6403321	57	2	C:T	20	0.00270575	1	0.61556	441
2	6403344	59	2	G:A	2	6401531	0	2	A:C	1813	1	1	1.03e-33	441
2	6403344	59	2	G:A	2	6401553	1	2	G:A	1791	1	1	1.03e-33	441
2	6403344	59	2	G:A	2	6401556	2	2	T:C	1788	1	1	1.03e-33	441
2	6403344	59	2	G:A	2	6401562	3	2	A:T	1782	1	1	1.03e-33	441
2	6403344	59	2	G:A	2	6401563	4	2	A:T	1781	0.890516	1	9.21e-29	441
2	6403344	59	2	G:A	2	6401574	5	2	A:+	1770	0.890516	1	9.21e-29	441
2	6403344	59	2	G:A	2	6401604	6	2	C:A	1740	1	1	1.03e-33	441
2	6403344	59	2	G:A	2	6401618	7	2	A:C	1726	1	1	1.03e-33	441
2	6403344	59	2	G:A	2	6401620	8	2	+:T	1724	1	1	1.03e-33	441
2	6403344	59	2	G:A	2	6401621	9	2	G:C	1723	0.087346	1	5.69e-10	441
2	6403344	59	2	G:A	2	6401634	10	2	T:C	1710	1	1	1.03e-33	441
2	6403344	59	2	G:A	2	6401641	11	2	A:G	1703	1	1	1.03e-33	441
2	6403344	59	2	G:A	2	6401650	12	2	A:G	1694	0.945129	1	4.34e-31	441
2	6403344	59	2	G:A	2	6401670	13	2	G:A	1674	0.945129	1	4.34e-31	441
2	6403344	59	2	G:A	2	6401748	14	2	A:T	1596	1	1	1.03e-33	441
2	6403344	59	2	G:A	2	6401749	15	2	C:A	1595	NaN	NaN	NaN	0
2	6403344	59	2	G:A	2	6401751	16	2	T:+	1593	1	1	1.03e-33	441
2	6403344	59	2	G:A	2	6401763	17	2	+:G	1581	1	1	1.03e-33	441
2	6403344	59	2	G:A	2	6401766	18	2	+:T	1578	1	1	1.03e-33	441
2	6403344	59	2	G:A	2	6401788	19	2	A:G	1556	1	1	1.03e-33	441
2	6403344	59	2	G:A	2	6401842	20	2	A:T	1502	0.0256888	1	0.000285	439
2	6403344	59	2	G:A	2	6401883	21	2	C:A	1461	0.0110651	1	0.01896	441
2	6403344	59	2	G:A	2	6401922	22	2	T:G	1422	0.0189258	1	0.00148	440
2	6403344	59	2	G:A	2	6401939	23	2	C:T	1405	1	1	1.03e-33	441
2	6403344	59	2	G:A	2	6401940	24	2	A:G	1404	0.00337641	1	0.62993	428
2	6403344	59	2	G:A	2	6401970	25	2	G:A	1374	0.0140699	1	0.01019	441
2	6403344	59	2	G:A	2	6402043	26	2	T:A	1301	1	1	1.03e-33	441
2	6403344	59	2	G:A	2	6402120	27	2	T:+	1224	0.0727502	1	3.82e-07	307
2	6403344	59	2	G:A	2	6402127	28	2	A:+	1217	1	1	1.03e-33	441
2	6403344	59	2	G:A	2	6402145	29	2	+:A	1199	1	1	1.03e-33	441
2	6403344	59	2	G:A	2	6402148	30	2	T:A	1196	0.0258886	1	0.000287	441
2	6403344	59	2	G:A	2	6402153	31	2	T:G	1191	0.0258886	1	0.000287	441
2	6403344	59	2	G:A	2	6402199	32	2	A:G	1145	0.945129	1	4.34e-31	441
2	6403344	59	2	G:A	2	6402282	33	2	T:-	1062	0.0162305	1	0.00541	413
2	6403344	59	2	G:A	2	6402335	34	2	G:A	1009	1	1	1.03e-33	441
2	6403344	59	2	G:A	2	6402395	35	2	G:T	949	1	1	1.03e-33	441
2	6403344	59	2	G:A	2	6402406	36	2	T:G	938	0.0188202	1	0.00149	441
2	6403344	59	2	G:A	2	6402459	37	2	T:-	885	0.088141	1	5.2e-10	440
2	6403344	59	2	G:A	2	6402499	38	2	G:A	845	1	1	1.03e-33	441
2	6403344	59	2	G:A	2	6402522	39	2	C:T	822	0.00948611	1	0.05403	423
2	6403344	59	2	G:A	2	6402524	40	2	-:T	820	0.0110584	1	0.0258	436
2	6403344	59	2	G:A	2	6402532	41	2	T:+	812	1	1	1.03e-33	441
2	6403344	59	2	G:A	2	6402543	42	2	A:+	801	1	1	1.03e-33	441
2	6403344	59	2	G:A	2	6402549	43	2	T:C	795	0.00248922	1	0.61372	440
2	6403344	59	2	G:A	2	6402578	44	2	+:T	766	0.0304723	1	5.01e-05	441
2	6403344	59	2	G:A	2	6402616	45	2	A:G	728	1	1	1.03e-33	441
2	6403344	59	2	G:A	2	6402638	46	2	+:T	706	1	1	1.03e-33	441
2	6403344	59	2	G:A	2	6402640	47	2	C:A	704	1	1	1.03e-33	441
2	6403344	59	2	G:A	2	6402805	48	2	C:T	539	1	1	1.03e-33	441
2	6403344	59	2	G:A	2	6402835	49	2	C:T	509	0.011224	1	0.01865	441
2	6403344	59	2	G:A	2	6403039	50	2	+:G	305	0.945129	1	4.34e-31	441
2	6403344	59	2	G:A	2	6403112	51	2	C:A	232	1	1	1.03e-33	441
2	6403344	59	2	G:A	2	6403143	52	2	A:G	201	1	1	1.03e-33	441
2	6403344	59	2	G:A	2	6403154	53	2	G:A	190	0.011224	1	0.01865	441
2	6403344	59	2	G:A	2	6403159	54	2	G:A	185	0.0306613	1	4.92e-05	440
2	6403344	59	2	G:A	2	6403222	55	2	G:A	122	0.011224	1	0.01865	441
2	6403344	59	2	G:A	2	6403305	56	2	T:C	39	1	1	1.03e-33	441
2	6403344	59	2	G:A	2	6403321	57	2	C:T	23	1	1	1.03e-33	441
2	6403344	59	2	G:A	2	6403341	58	2	G:A	3	0.00270575	1	0.61556	441
2	6403353	60	2	A:G	2	6401531	0	2	A:C	1822	1	1	1.03e-33	441
2	6403353	60	2	A:G	2	6401553	1	2	G:A	1800	1	1	1.03e-33	441
2	6403353	60	2	A:G	2	6401556	2	2	T:C	1797	1	1	1.03e-33	441
2	6403353	60	2	A:G	2	6401562	3	2	A:T	1791	1	1	1.03e-33	441
2	6403353	60	2	A:G	2	6401563	4	2	A:T	1790	0.890516	1	9.21e-29	441
2	6403353	60	2	A:G	2	6401574	5	2	A:+	1779	0.890516	1	9.21e-29	441
2	6403353	60	2	A:G	2	6401604	6	2	C:A	1749	1	1	1.03e-33	441
2	6403353	60	2	A:G	2	6401618	7	2	A:C	1735	1	1	1.03e-33	441
2	6403353	60	2	A:G	2	6401620	8	2	+:T	1733	1	1	1.03e-33	441
2	6403353	60	2	A:G	2	6401621	9	2	G:C	1732	0.087346	1	5.69e-10	441
2	6403353	60	2	A:G	2	6401634	10	2	T:C	1719	1	1	1.03e-33	441
2	6403353	60	2	A:G	2	6401641	11	2	A:G	1712	1	1	1.03e-33	441
2	6403353	60	2	A:G	2	6401650	12	2	A:G	1703	0.945129	1	4.34e-31	441
2	6403353	60	2	A:G	2	6401670	13	2	G:A	1683	0.945129	1	4.34e-31	441
2	6403353	60	2	A:G	2	6401748	14	2	A:T	1605	1	1	1.03e-33	441
2	6403353	60	2	A:G	2	6401749	15	2	C:A	1604	NaN	NaN	NaN	0
2	6403353	60	2	A:G	2	6401751	16	2	T:+	1602	1	1	1.03e-33	441
2	6403353	60	2	A:G	2	6401763	17	2	+:G	1590	1	1	1.03e-33	441
2	6403353	60	2	A:G	2	6401766	18	2	+:T	1587	1	1	1.03e-33	441
2	6403353	60	2	A:G	2	6401788	19	2	A:G	1565	1	1	1.03e-33	441
2	6403353	60	2	A:G	2	6401842	20	2	A:T	1511	0.0256888	1	0.000285	439
2	6403353	60	2	A:G	2	6401883	21	2	C:A	1470	0.0110651	1	0.01896	441
2	6403353	60	2	A:G	2	6401922	22	2	T:G	1431	0.0189258	1	0.00148	440
2	6403353	60	2	A:G	2	6401939	23	2	C:T	1414	1	1	1.03e-33	441
2	6403353	60	2	A:G	2	6401940	24	2	A:G	1413	0.00337641	1	0.62993	428
2	6403353	60	2	A:G	2	6401970	25	2	G:A	1383	0.0140699	1	0.01019	441
2	6403353	60	2	A:G	2	6402043	26	2	T:A	1310	1	1	1.03e-33	441
2	6403353	60	2	A:G	2	6402120	27	2	T:+	1233	0.0727502	1	3.82e-07	307
2	6403353	60	2	A:G	2	6402127	28	2	A:+	1226	1	1	1.03e-33	441
2	6403353	60	2	A:G	2	6402145	29	2	+:A	1208	1	1	1.03e-33	441
2	6403353	60	2	A:G	2	6402148	30	2	T:A	1205	0.0258886	1	0.000287	441
2	6403353	60	2	A:G	2	6402153	31	2	T:G	1200	0.0258886	1	0.000287	441
2	6403353	60	2	A:G	2	6402199	32	2	A:G	1154	0.945129	1	4.34e-31	441
2	6403353	60	2	A:G	2	6402282	33	2	T:-	1071	0.0162305	1	0.00541	413
2	6403353	60	2	A:G	2	6402335	34	2	G:A	1018	1	1	1.03e-33	441
2	6403353	60	2	A:G	2	6402395	35	2	G:T	958	1	1	1.03e-33	441
2	6403353	60	2	A:G	2	6402406	36	2	T:G	947	0.0188202	1	0.00149	441
2	6403353	60	2	A:G	2	6402459	37	2	T:-	894	0.088141	1	5.2e-10	440
2	6403353	60	2	A:G	2	6402499	38	2	G:A	854	1	1	1.03e-33	441
2	6403353	60	2	A:G	2	6402522	39	2	C:T	831	0.00948611	1	0.05403	423
2	6403353	60	2	A:G	2	6402524	40	2	-:T	829	0.0110584	1	0.0258	436
2	6403353	60	2	A:G	2	6402532	41	2	T:+	821	1	1	1.03e-33	441
2	6403353	60	2	A:G	2	6402543	42	2	A:+	810	1	1	1.03e-33	441
2	6403353	60	2	A:G	2	6402549	43	2	T:C	804	0.00248922	1	0.61372	440
2	6403353	60	2	A:G	2	6402578	44	2	+:T	775	0.0304723	1	5.01e-05	441
2	6403353	60	2	A:G	2	6402616	45	2	A:G	737	1	1	1.03e-33	441
2	6403353	60	2	A:G	2	6402638	46	2	+:T	715	1	1	1.03e-33	441
2	6403353	60	2	A:G	2	6402640	47	2	C:A	713	1	1	1.03e-33	441
2	6403353	60	2	A:G	2	6402805	48	2	C:T	548	1	1	1.03e-33	441
2	6403353	60	2	A:G	2	6402835	49	2	C:T	518	0.011224	1	0.01865	441
2	6403353	60	2	A:G	2	6403039	50	2	+:G	314	0.945129	1	4.34e-31	441
2	6403353	60	2	A:G	2	6403112	51	2	C:A	241	1	1	1.03e-33	441
2	6403353	60	2	A:G	2	6403143	52	2	A:G	210	1	1	1.03e-33	441
2	6403353	60	2	A:G	2	6403154	53	2	G:A	199	0.011224	1	0.01865	441
2	6403353	60	2	A:G	2	6403159	54	2	G:A	194	0.0306613	1	4.92e-05	440
2	6403353	60	2	A:G	2	6403222	55	2	G:A	131	0.011224	1	0.01865	441
2	6403353	60	2	A:G	2	6403305	56	2	T:C	48	1	1	1.03e-33	441
2	6403353	60	2	A:G	2	6403321	57	2	C:T	32	1	1	1.03e-33	441
2	6403353	60	2	A:G	2	6403341	58	2	G:A	12	0.00270575	1	0.61556	441
2	6403353	60	2	A:G	2	6403344	59	2	G:A	9	1	1	1.03e-33	441
2	6403354	61	2	C:T	2	6401531	0	2	A:C	1823	1	1	1.03e-33	441
2	6403354	61	2	C:T	2	6401553	1	2	G:A	1801	1	1	1.03e-33	441
2	6403354	61	2	C:T	2	6401556	2	2	T:C	1798	1	1	1.03e-33	441
2	6403354	61	2	C:T	2	6401562	3	2	A:T	1792	1	1	1.03e-33	441
2	6403354	61	2	C:T	2	6401563	4	2	A:T	1791	0.890516	1	9.21e-29	441
2	6403354	61	2	C:T	2	6401574	5	2	A:+	1780	0.890516	1	9.21e-29	441
2	6403354	61	2	C:T	2	6401604	6	2	C:A	1750	1	1	1.03e-33	441
2	6403354	61	2	C:T	2	6401618	7	2	A:C	1736	1	1	1.03e-33	441
2	6403354	61	2	C:T	2	6401620	8	2	+:T	1734	1	1	1.03e-33	441
2	6403354	61	2	C:T	2	6401621	9	2	G:C	1733	0.087346	1	5.69e-10	441
2	6403354	61	2	C:T	2	6401634	10	2	T:C	1720	1	1	1.03e-33	441
2	6403354	61	2	C:T	2	6401641	11	2	A:G	1713	1	1	1.03e-33	441
2	6403354	61	2	C:T	2	6401650	12	2	A:G	1704	0.945129	1	4.34e-31	441
2	6403354	61	2	C:T	2	6401670	13	2	G:A	1684	0.945129	1	4.34e-31	441
2	6403354	61	2	C:T	2	6401748	14	2	A:T	1606	1	1	1.03e-33	441
2	6403354	61	2	C:T	2	6401749	15	2	C:A	1605	NaN	NaN	NaN	0
2	6403354	61	2	C:T	2	6401751	16	2	T:+	1603	1	1	1.03e-33	441
2	6403354	61	2	C:T	2	6401763	17	2	+:G	1591	1	1	1.03e-33	441
2	6403354	61	2	C:T	2	6401766	18	2	+:T	1588	1	1	1.03e-33	441
2	6403354	61	2	C:T	2	6401788	19	2	A:G	1566	1	1	1.03e-33	441
2	6403354	61	2	C:T	2	6401842	20	2	A:T	1512	0.0256888	1	0.000285	439
2	6403354	61	2	C:T	2	6401883	21	2	C:A	1471	0.0110651	1	0.01896	441
2	6403354	61	2	C:T	2	6401922	22	2	T:G	1432	0.0189258	1	0.00148	440
2	6403354	61	2	C:T	2	6401939	23	2	C:T	1415	1	1	1.03e-33	441
2	6403354	61	2	C:T	2	6401940	24	2	A:G	1414	0.00337641	1	0.62993	428
2	6403354	61	2	C:T	2	6401970	25	2	G:A	1384	0.0140699	1	0.01019	441
2	6403354	61	2	C:T	2	6402043	26	2	T:A	1311	1	1	1.03e-33	441
2	6403354	61	2	C:T	2	6402120	27	2	T:+	1234	0.0727502	1	3.82e-07	307
2	6403354	61	2	C:T	2	6402127	28	2	A:+	1227	1	1	1.03e-33	441
2	6403354	61	2	C:T	2	6402145	29	2	+:A	1209	1	1	1.03e-33	441
2	6403354	61	2	C:T	2	6402148	30	2	T:A	1206	0.0258886	1	0.000287	441
2	6403354	61	2	C:T	2	6402153	31	2	T:G	1201	0.0258886	1	0.000287	441
2	6403354	61	2	C:T	2	6402199	32	2	A:G	1155	0.945129	1	4.34e-31	441
2	6403354	61	2	C:T	2	6402282	33	2	T:-	1072	0.0162305	1	0.00541	413
2	6403354	61	2	C:T	2	6402335	34	2	G:A	1019	1	1	1.03e-33	441
2	6403354	61	2	C:T	2	6402395	35	2	G:T	959	1	1	1.03e-33	441
2	6403354	61	2	C:T	2	6402406	36	2	T:G	948	0.0188202	1	0.00149	441
2	6403354	61	2	C:T	2	6402459	37	2	T:-	895	0.088141	1	5.2e-10	440
2	6403354	61	2	C:T	2	6402499	38	2	G:A	855	1	1	1.03e-33	441
2	6403354	61	2	C:T	2	6402522	39	2	C:T	832	0.00948611	1	0.05403	423
2	6403354	61	2	C:T	2	6402524	40	2	-:T	830	0.0110584	1	0.0258	436
2	6403354	61	2	C:T	2	6402532	41	2	T:+	822	1	1	1.03e-33	441
2	6403354	61	2	C:T	2	6402543	42	2	A:+	811	1	1	1.03e-33	441
2	6403354	61	2	C:T	2	6402549	43	2	T:C	805	0.00248922	1	0.61372	440
2	6403354	61	2	C:T	2	6402578	44	2	+:T	776	0.0304723	1	5.01e-05	441
2	6403354	61	2	C:T	2	6402616	45	2	A:G	738	1	1	1.03e-33	441
2	6403354	61	2	C:T	2	6402638	46	2	+:T	716	1	1	1.03e-33	441
2	6403354	61	2	C:T	2	6402640	47	2	C:A	714	1	1	1.03e-33	441
2	6403354	61	2	C:T	2	6402805	48	2	C:T	549	1	1	1.03e-33	441
2	6403354	61	2	C:T	2	6402835	49	2	C:T	519	0.011224	1	0.01865	441
2	6403354	61	2	C:T	2	6403039	50	2	+:G	315	0.945129	1	4.34e-31	441
2	6403354	61	2	C:T	2	6403112	51	2	C:A	242	1	1	1.03e-33	441
2	6403354	61	2	C:T	2	6403143	52	2	A:G	211	1	1	1.03e-33	441
2	6403354	61	2	C:T	2	6403154	53	2	G:A	200	0.011224	1	0.01865	441
2	6403354	61	2	C:T	2	6403159	54	2	G:A	195	0.0306613	1	4.92e-05	440
2	6403354	61	2	C:T	2	6403222	55	2	G:A	132	0.011224	1	0.01865	441
2	6403354	61	2	C:T	2	6403305	56	2	T:C	49	1	1	1.03e-33	441
2	6403354	61	2	C:T	2	6403321	57	2	C:T	33	1	1	1.03e-33	441
2	6403354	61	2	C:T	2	6403341	58	2	G:A	13	0.00270575	1	0.61556	441
2	6403354	61	2	C:T	2	6403344	59	2	G:A	10	1	1	1.03e-33	441
2	6403354	61	2	C:T	2	6403353	60	2	A:G	1	1	1	1.03e-33	441
2	6403359	62	2	G:A	2	6401531	0	2	A:C	1828	1	1	1.03e-33	441
2	6403359	62	2	G:A	2	6401553	1	2	G:A	1806	1	1	1.03e-33	441
2	6403359	62	2	G:A	2	6401556	2	2	T:C	1803	1	1	1.03e-33	441
2	6403359	62	2	G:A	2	6401562	3	2	A:T	1797	1	1	1.03e-33	441
2	6403359	62	2	G:A	2	6401563	4	2	A:T	1796	0.890516	1	9.21e-29	441
2	6403359	62	2	G:A	2	6401574	5	2	A:+	1785	0.890516	1	9.21e-29	441
2	6403359	62	2	G:A	2	6401604	6	2	C:A	1755	1	1	1.03e-33	441
2	6403359	62	2	G:A	2	6401618	7	2	A:C	1741	1	1	1.03e-33	441
2	6403359	62	2	G:A	2	6401620	8	2	+:T	1739	1	1	1.03e-33	441
2	6403359	62	2	G:A	2	6401621	9	2	G:C	1738	0.087346	1	5.69e-10	441
2	6403359	62	2	G:A	2	6401634	10	2	T:C	1725	1	1	1.03e-33	441
2	6403359	62	2	G:A	2	6401641	11	2	A:G	1718	1	1	1.03e-33	441
2	6403359	62	2	G:A	2	6401650	12	2	A:G	1709	0.945129	1	4.34e-31	441
2	6403359	62	2	G:A	2	6401670	13	2	G:A	1689	0.945129	1	4.34e-31	441
2	6403359	62	2	G:A	2	6401748	14	2	A:T	1611	1	1	1.03e-33	441
2	6403359	62	2	G:A	2	6401749	15	2	C:A	1610	NaN	NaN	NaN	0
2	6403359	62	2	G:A	2	6401751	16	2	T:+	1608	1	1	1.03e-33	441
2	6403359	62	2	G:A	2	6401763	17	2	+:G	1596	1	1	1.03e-33	441
2	6403359	62	2	G:A	2	6401766	18	2	+:T	1593	1	1	1.03e-33	441
2	6403359	62	2	G:A	2	6401788	19	2	A:G	1571	1	1	1.03e-33	441
2	6403359	62	2	G:A	2	6401842	20	2	A:T	1517	0.0256888	1	0.000285	439
2	6403359	62	2	G:A	2	6401883	21	2	C:A	1476	0.0110651	1	0.01896	441
2	6403359	62	2	G:A	2	6401922	22	2	T:G	1437	0.0189258	1	0.00148	440
2	6403359	62	2	G:A	2	6401939	23	2	C:T	1420	1	1	1.03e-33	441
2	6403359	62	2	G:A	2	6401940	24	2	A:G	1419	0.00337641	1	0.62993	428
2	6403359	62	2	G:A	2	6401970	25	2	G:A	1389	0.0140699	1	0.01019	441
2	6403359	62	2	G:A	2	6402043	26	2	T:A	1316	1	1	1.03e-33	441
2	6403359	62	2	G:A	2	6402120	27	2	T:+	1239	0.0727502	1	3.82e-07	307
2	6403359	62	2	G:A	2	6402127	28	2	A:+	1232	1	1	1.03e-33	441
2	6403359	62	2	G:A	2	6402145	29	2	+:A	1214	1	1	1.03e-33	441
2	6403359	62	2	G:A	2	6402148	30	2	T:A	1211	0.0258886	1	0.000287	441
2	6403359	62	2	G:A	2	6402153	31	2	T:G	1206	0.0258886	1	0.000287	441
2	6403359	62	2	G:A	2	6402199	32	2	A:G	1160	0.945129	1	4.34e-31	441
2	6403359	62	2	G:A	2	6402282	33	2	T:-	1077	0.0162305	1	0.00541	413
2	6403359	62	2	G:A	2	6402335	34	2	G:A	1024	1	1	1.03e-33	441
2	6403359	62	2	G:A	2	6402395	35	2	G:T	964	1	1	1.03e-33	441
2	6403359	62	2	G:A	2	6402406	36	2	T:G	953	0.0188202	1	0.00149	441
2	6403359	62	2	G:A	2	6402459	37	2	T:-	900	0.088141	1	5.2e-10	440
2	6403359	62	2	G:A	2	6402499	38	2	G:A	860	1	1	1.03e-33	441
2	6403359	62	2	G:A	2	6402522	39	2	C:T	837	0.00948611	1	0.05403	423
2	6403359	62	2	G:A	2	6402524	40	2	-:T	835	0.0110584	1	0.0258	436
2	6403359	62	2	G:A	2	6402532	41	2	T:+	827	1	1	1.03e-33	441
2	6403359	62	2	G:A	2	6402543	42	2	A:+	816	1	1	1.03e-33	441
2	6403359	62	2	G:A	2	6402549	43	2	T:C	810	0.00248922	1	0.61372	440
2	6403359	62	2	G:A	2	6402578	44	2	+:T	781	0.0304723	1	5.01e-05	441
2	6403359	62	2	G:A	2	6402616	45	2	A:G	743	1	1	1.03e-33	441
2	6403359	62	2	G:A	2	6402638	46	2	+:T	721	1	1	1.03e-33	441
2	6403359	62	2	G:A	2	6402640	47	2	C:A	719	1	1	1.03e-33	441
2	6403359	62	2	G:A	2	6402805	48	2	C:T	554	1	1	1.03e-33	441
2	6403359	62	2	G:A	2	6402835	49	2	C:T	524	0.011224	1	0.01865	441
2	6403359	62	2	G:A	2	6403039	50	2	+:G	320	0.945129	1	4.34e-31	441
2	6403359	62	2	G:A	2	6403112	51	2	C:A	247	1	1	1.03e-33	441
2	6403359	62	2	G:A	2	6403143	52	2	A:G	216	1	1	1.03e-33	441
2	6403359	62	2	G:A	2	6403154	53	2	G:A	205	0.011224	1	0.01865	441
2	6403359	62	2	G:A	2	6403159	54	2	G:A	200	0.0306613	1	4.92e-05	440
2	6403359	62	2	G:A	2	6403222	55	2	G:A	137	0.011224	1	0.01865	441
2	6403359	62	2	G:A	2	6403305	56	2	T:C	54	1	1	1.03e-33	441
2	6403359	62	2	G:A	2	6403321	57	2	C:T	38	1	1	1.03e-33	441
2	6403359	62	2	G:A	2	6403341	58	2	G:A	18	0.00270575	1	0.61556	441
2	6403359	62	2	G:A	2	6403344	59	2	G:A	15	1	1	1.03e-33	441
2	6403359	62	2	G:A	2	6403353	60	2	A:G	6	1	1	1.03e-33	441
2	6403359	62	2	G:A	2	6403354	61	2	C:T	5	1	1	1.03e-33	441
2	6403372	63	2	T:C	2	6401531	0	2	A:C	1841	0.0188202	1	0.00149	441
2	6403372	63	2	T:C	2	6401553	1	2	G:A	1819	0.0188202	1	0.00149	441
2	6403372	63	2	T:C	2	6401556	2	2	T:C	1816	0.0188202	1	0.00149	441
2	6403372	63	2	T:C	2	6401562	3	2	A:T	1810	0.0188202	1	0.00149	441
2	6403372	63	2	T:C	2	6401563	4	2	A:T	1809	0.0167597	1	0.00461	441
2	6403372	63	2	T:C	2	6401574	5	2	A:+	1798	0.0167597	1	0.00461	441
2	6403372	63	2	T:C	2	6401604	6	2	C:A	1768	0.0188202	1	0.00149	441
2	6403372	63	2	T:C	2	6401618	7	2	A:C	1754	0.0188202	1	0.00149	441
2	6403372	63	2	T:C	2	6401620	8	2	+:T	1752	0.0188202	1	0.00149	441
2	6403372	63	2	T:C	2	6401621	9	2	G:C	1751	0.810932	1	0	441
2	6403372	63	2	T:C	2	6401634	10	2	T:C	1738	0.0188202	1	0.00149	441
2	6403372	63	2	T:C	2	6401641	11	2	A:G	1731	0.0188202	1	0.00149	441
2	6403372	63	2	T:C	2	6401650	12	2	A:G	1722	0.0177875	1	0.00255	441
2	6403372	63	2	T:C	2	6401670	13	2	G:A	1702	0.0177875	1	0.00255	441
2	6403372	63	2	T:C	2	6401748	14	2	A:T	1624	0.0188202	1	0.00149	441
2	6403372	63	2	T:C	2	6401749	15	2	C:A	1623	0.273861	1	6.49e-35	421
2	6403372	63	2	T:C	2	6401751	16	2	T:+	1621	0.0188202	1	0.00149	441
2	6403372	63	2	T:C	2	6401763	17	2	+:G	1609	0.0188202	1	0.00149	441
2	6403372	63	2	T:C	2	6401766	18	2	+:T	1606	0.0188202	1	0.00149	441
2	6403372	63	2	T:C	2	6401788	19	2	A:G	1584	0.0188202	1	0.00149	441
2	6403372	63	2	T:C	2	6401842	20	2	A:T	1530	0.238904	1	2.37e-32	439
2	6403372	63	2	T:C	2	6401883	21	2	C:A	1489	0.10273	1	1.4e-15	441
2	6403372	63	2	T:C	2	6401922	22	2	T:G	1450	1	1	0	440
2	6403372	63	2	T:C	2	6401939	23	2	C:T	1433	0.0188202	1	0.00149	441
2	6403372	63	2	T:C	2	6401940	24	2	A:G	1432	0.193197	1	2.75e-18	428
2	6403372	63	2	T:C	2	6401970	25	2	G:A	1402	0.130627	1	2.17e-19	441
2	6403372	63	2	T:C	2	6402043	26	2	T:A	1329	0.0188202	1	0.00149	441
2	6403372	63	2	T:C	2	6402120	27	2	T:+	1252	0.778044	1	0	307
2	6403372	63	2	T:C	2	6402127	28	2	A:+	1245	0.0188202	1	0.00149	441
2	6403372	63	2	T:C	2	6402145	29	2	+:A	1227	0.0188202	1	0.00149	441
2	6403372	63	2	T:C	2	6402148	30	2	T:A	1224	0.240354	1	9.78e-33	441
2	6403372	63	2	T:C	2	6402153	31	2	T:G	1219	0.240354	1	9.78e-33	441
2	6403372	63	2	T:C	2	6402199	32	2	A:G	1173	0.0177875	1	0.00255	441
2	6403372	63	2	T:C	2	6402282	33	2	T:-	1090	0.151161	1	1.38e-20	413
2	6403372	63	2	T:C	2	6402335	34	2	G:A	1037	0.0188202	1	0.00149	441
2	6403372	63	2	T:C	2	6402395	35	2	G:T	977	0.0188202	1	0.00149	441
2	6403372	63	2	T:C	2	6402406	36	2	T:G	966	1	1	0	441
2	6403372	63	2	T:C	2	6402459	37	2	T:-	913	0.819008	1	0	440
2	6403372	63	2	T:C	2	6402499	38	2	G:A	873	0.0188202	1	0.00149	441
2	6403372	63	2	T:C	2	6402522	39	2	C:T	850	0.0894935	1	4.59e-13	423
2	6403372	63	2	T:C	2	6402524	40	2	-:T	848	0.141612	1	1.53e-20	436
2	6403372	63	2	T:C	2	6402532	41	2	T:+	840	0.0188202	1	0.00149	441
2	6403372	63	2	T:C	2	6402543	42	2	A:+	829	0.0188202	1	0.00149	441
2	6403372	63	2	T:C	2	6402549	43	2	T:C	823	0.132973	1	1.24e-13	440
[truncated: 15,394 more rows]
