# Supplementary material for: Stress-induced nuclear translocation of ONAC023 improves drought and heat tolerance through multiple processes in rice
Source: Nat Commun. 2024 Jul 13;15:5877. doi: 10.1038/s41467-024-50229-9 (PMC11245485; doi:10.1038/s41467-024-50229-9)
Supplement: Supplementary file 6 — Supplementary Data 3 [file 41467_2024_50229_MOESM6_ESM.xlsx]

## Sheet: drought
Supplementary Data 3. List of putative ONAC023-interacting proteins identified by IP-MS assay under drought and heat stresses (supports Fig. 5).
Sheet 1. List of putative ONAC023-interacting proteins under drought stress.
MSU7 ID	Gene name	Description
LOC_Os01g05490	TPI|OsTPI1.1	triosephosphate isomerase, cytosolic, putative, expressed
LOC_Os11g14220	TID1|SRS5	tubulin/FtsZ domain containing protein, putative, expressed
LOC_Os01g67134	RPL5	ribosomal L18p/L5e family protein, putative, expressed
LOC_Os03g07300	RPE	ribulose-phosphate 3-epimerase, chloroplast precursor, putative, expressed
LOC_Os04g59440	psbS2	chlorophyll A-B binding protein, putative, expressed
LOC_Os02g02560	OsUgp2|Ugp2	UTP--glucose-1-phosphate uridylyltransferase, putative, expressed
LOC_Os09g38030	OsUgp1|Ugp1|UGPase1	UTP--glucose-1-phosphate uridylyltransferase, putative, expressed
LOC_Os03g51600	OsTubA1	tubulin/FtsZ domain containing protein, putative, expressed
LOC_Os12g08730	Ostrxm	thioredoxin, putative, expressed
LOC_Os07g08840	OsTrx23|OsTRXh1	thioredoxin, putative, expressed
LOC_Os11g06750	OsRML1	ribosomal protein L3, putative, expressed
LOC_Os04g45070	OsREM1.5	remorin, putative, expressed
LOC_Os06g45120	OsPLS1	ATP synthase, putative, expressed
LOC_Os02g07260	OsPgk2	phosphoglycerate kinase protein, putative, expressed
LOC_Os05g46480	OsLEA3|OsLEA3-1	late embryogenesis abundant protein, group 3, putative, expressed
LOC_Os03g14450	OsEno2	enolase, putative, expressed
LOC_Os10g08550	OsEE1|OsEno4	enolase, putative, expressed
LOC_Os01g62420	OscTPI	triosephosphate isomerase, cytosolic, putative, expressed
LOC_Os08g43560	OsAPX4	OsAPx4 - Peroxisomal Ascorbate Peroxidase encoding gene 5,8,9, expressed
LOC_Os07g49400	OsAPX2|APXb	OsAPx2 - Cytosolic Ascorbate Peroxidase encoding gene 4,5,6,8, expressed
LOC_Os03g60580	OsADF3	actin-depolymerizing factor, putative, expressed
LOC_Os06g02144	Os6PGDH	6-phosphogluconate dehydrogenase, decarboxylating, putative, expressed
LOC_Os04g41340	Os4NPP1	4-nitrophenylphosphatase, putative, expressed
LOC_Os10g33800	FLO16	lactate/malate dehydrogenase, putative, expressed
LOC_Os07g37240	CP29|OsLhcb4	chlorophyll A-B binding protein, putative, expressed
LOC_Os11g06720	ASR5|OsAsr1|OsASR2	abscisic stress-ripening, putative, expressed
LOC_Os01g01060		40S ribosomal protein S5, putative, expressed
LOC_Os01g01430		No apical meristem protein, putative, expressed
LOC_Os01g08450		ras-related protein, putative, expressed
LOC_Os01g16030		ADP-ribosylation factor, putative, expressed
LOC_Os01g37800		ras-related protein, putative, expressed
LOC_Os01g40820		peptidase family M41 containing protein, expressed
LOC_Os01g49190		ATP synthase, putative, expressed
LOC_Os01g52470		elongation factor, putative, expressed
LOC_Os01g53900		elongation factor, putative, expressed
LOC_Os01g59790		ADP-ribosylation factor, putative, expressed
LOC_Os01g60190		2,3-bisphosphoglycerate-independent phosphoglycerate mutase, putative, expressed
LOC_Os01g74650		cysteine synthase, mitochondrial precursor, putative, expressed
LOC_Os02g01280		T-complex protein, putative, expressed
LOC_Os02g01520		IQ calmodulin-binding motif family protein, putative, expressed
LOC_Os02g03010		expressed protein
LOC_Os02g07870		ATP synthase, putative, expressed
LOC_Os02g55400		ATPase 8, plasma membrane-type, putative, expressed
LOC_Os03g04970		T-complex protein, putative, expressed
LOC_Os03g05980		40S ribosomal protein S9-2, putative, expressed
LOC_Os03g11970		tubulin/FtsZ domain containing protein, putative, expressed
LOC_Os03g15960		hsp20/alpha crystallin family protein, putative, expressed
LOC_Os03g27260		40S ribosomal protein S6, putative, expressed
LOC_Os03g48310		plasma membrane ATPase, putative, expressed
LOC_Os03g50480		phosphoglucomutase, putative, expressed
LOC_Os03g59740		ADP-ribosylation factor, putative, expressed
LOC_Os03g60530		ras-related protein, putative, expressed
LOC_Os04g51300		peroxidase precursor, putative, expressed
LOC_Os04g51630		60S ribosomal protein L7, putative, expressed
LOC_Os04g56160		plasma membrane ATPase, putative, expressed
LOC_Os05g06750		dihydrolipoyl dehydrogenase, mitochondrial precursor, putative, expressed
LOC_Os05g25550		E1-E2 ATPase domain containing protein, expressed
LOC_Os05g38630		ras-related protein, putative, expressed
LOC_Os05g41060		ADP-ribosylation factor, putative, expressed
LOC_Os05g46290		T-complex protein, putative, expressed
LOC_Os05g47980		ATP synthase, putative, expressed
LOC_Os05g48630		expressed protein
LOC_Os06g01210		plastocyanin, chloroplast precursor, putative, expressed
LOC_Os06g08310		plasma membrane ATPase, putative, expressed
LOC_Os06g29180		erythronate-4-phosphate dehydrogenase domain containing protein, expressed
LOC_Os06g49480		peptidyl-prolyl cis-trans isomerase, putative, expressed
LOC_Os07g09680		ras-related protein, putative, expressed
LOC_Os07g12170		ADP-ribosylation factor, putative, expressed
LOC_Os07g12200		ADP-ribosylation factor, putative, expressed
LOC_Os07g13530		ras-related protein, putative, expressed
LOC_Os07g25430		photosystem I reaction center subunit IV A, chloroplast precursor, putative, expressed
LOC_Os07g37550		chlorophyll A-B binding protein, putative, expressed
LOC_Os07g38730		tubulin/FtsZ domain containing protein, putative, expressed
LOC_Os07g42950		40S ribosomal protein S6, putative, expressed
LOC_Os07g48450		no apical meristem protein, putative, expressed
LOC_Os08g14440		uridylyltransferase-related, putative, expressed
LOC_Os08g43190		dehydrogenase, putative, expressed
LOC_Os08g44680		photosystem I reaction center subunit II, chloroplast precursor, putative, expressed
LOC_Os09g23540		dehydrogenase, putative, expressed
LOC_Os09g23550		dehydrogenase, putative, expressed
LOC_Os10g21230		ATP synthase C chain, putative, expressed
LOC_Os10g31830		ras-related protein, putative, expressed
LOC_Os10g32550		T-complex protein, putative, expressed
LOC_Os10g38274		ATP synthase C chain, putative, expressed
LOC_Os10g38700		glutathione S-transferase, putative, expressed
LOC_Os11g11390		ribosomal protein, putative, expressed
LOC_Os11g29190		40S ribosomal protein S5, putative, expressed
LOC_Os11g38959		40S ribosomal protein S9-2, putative, expressed
LOC_Os12g07010		ribosomal protein L3, putative, expressed
LOC_Os12g38000		60S ribosomal protein L8, putative, expressed
LOC_Os12g44150		plasma membrane ATPase, putative, expressed

## Sheet: heat
Supplementary Data 3. List of putative ONAC023-interacting proteins identified by IP-MS assay under drought and heat stresses (supports Fig. 5).
Sheet 2. List of putative ONAC023-interacting proteins under heat stress.
MSU7 ID	Gene name	Description
LOC_Os03g13170	UBQ	ubiquitin fusion protein, putative, expressed
LOC_Os09g31031	UbL404	ubiquitin family protein, putative, expressed
LOC_Os03g15370	UbL402	ubiquitin fusion protein, putative, expressed
LOC_Os09g27930	UbL401	ubiquitin fusion protein, putative, expressed
LOC_Os08g08760	RURM1	ubiquitin family protein, putative, expressed
LOC_Os02g06640	rubq2	ubiquitin family protein, putative, expressed
LOC_Os04g53620	RUBI3	ubiquitin family protein, putative, expressed
LOC_Os01g22490	OsUBI5|UBQ5|OsCCD4b	40S ribosomal protein S27a, putative, expressed
LOC_Os04g45070	OsREM1.5	remorin, putative, expressed
LOC_Os04g47220	OsPIP1;2	aquaporin protein, putative, expressed
LOC_Os12g38180	OsHSP23.7	heat shock cognate 70 kDa protein 2, putative, expressed
LOC_Os03g16030	OsHsp18.0-CI|Oshsp18.0|OsMSR3	hsp20/alpha crystallin family protein, putative, expressed
LOC_Os03g16040	OsHSP17.7	hsp20/alpha crystallin family protein, putative, expressed
LOC_Os01g04380	OsHSP17.0	hsp20/alpha crystallin family protein, putative, expressed
LOC_Os01g04360	OsHSP16.9C	hsp20/alpha crystallin family protein, putative, expressed
LOC_Os01g04370	Oshsp16.9	hsp20/alpha crystallin family protein, putative, expressed
LOC_Os04g56400	OsGS2|lambdaGS31	glutamine synthetase, catalytic domain containing protein, expressed
LOC_Os05g38530	OsctHSP70-1	DnaK family protein, putative, expressed
LOC_Os12g17910	OsCPn60alpha1|OsCPn60a1	T-complex protein, putative, expressed
LOC_Os01g45274	OsCA1|OsbetaCA1	carbonic anhydrase, chloroplast precursor, putative, expressed
LOC_Os08g09770	OsBiP5	DnaK family protein, putative, expressed
LOC_Os05g35400	OsBiP4	DnaK family protein, putative, expressed
LOC_Os02g02410	OsBip1	DnaK family protein, putative, expressed
LOC_Os07g49400	OsAPX2|APXb	OsAPx2 - Cytosolic Ascorbate Peroxidase encoding gene 4,5,6,8, expressed
LOC_Os06g40640	OsAld-Y	fructose-bisphospate aldolase isozyme, putative, expressed
LOC_Os08g39140	hsp82A	heat shock protein, putative, expressed
LOC_Os11g47760	HSP70	DnaK family protein, putative, expressed
LOC_Os05g44340	HSP101|OsClpB-cyt|HSP100	heat shock protein 101, putative, expressed
LOC_Os07g01760	ALT-2	aminotransferase, classes I and II, domain containing protein, expressed
LOC_Os01g45400		ubiquitin family protein, putative, expressed
LOC_Os01g45420		ubiquitin family protein, putative, expressed
LOC_Os01g49190		ATP synthase, putative, expressed
LOC_Os01g62290		DnaK family protein, putative, expressed
LOC_Os01g67860		fructose-bisphospate aldolase isozyme, putative, expressed
LOC_Os02g32030		elongation factor, putative, expressed
LOC_Os03g08010		elongation factor Tu, putative, expressed
LOC_Os03g08020		elongation factor Tu, putative, expressed
LOC_Os03g08050		elongation factor Tu, putative, expressed
LOC_Os03g12220		retrotransposon protein, putative, Ty3-gypsy subclass, expressed
LOC_Os03g15960		hsp20/alpha crystallin family protein, putative, expressed
LOC_Os03g16020		hsp20/alpha crystallin family protein, putative, expressed
LOC_Os03g16860		DnaK family protein, putative, expressed
LOC_Os03g16920		DnaK family protein, putative, expressed
LOC_Os03g60620		DnaK family protein, putative, expressed
LOC_Os03g64210		T-complex protein, putative, expressed
LOC_Os04g01740		heat shock protein, putative, expressed
LOC_Os04g02820		elongation factor, putative, expressed
LOC_Os04g16740		ATP synthase subunit alpha, putative, expressed
LOC_Os04g38600		glyceraldehyde-3-phosphate dehydrogenase, putative, expressed
LOC_Os05g06770		40S ribosomal protein S27a, putative, expressed
LOC_Os05g33380		fructose-bisphospate aldolase isozyme, putative, expressed
LOC_Os05g41640		phosphoglycerate kinase protein, putative, expressed
LOC_Os05g42424		ubiquitin family protein, putative, expressed
LOC_Os05g47980		ATP synthase, putative, expressed
LOC_Os06g18670		anthocyanidin 3-O-glucosyltransferase, putative, expressed
LOC_Os06g39740		ATP synthase subunit beta, putative, expressed
LOC_Os06g44080		ubiquitin family protein, putative, expressed
LOC_Os06g46770		ubiquitin family protein, putative, expressed
LOC_Os07g30640		ubiquitin fusion protein, putative, expressed
LOC_Os07g36080		oxygen evolving enhancer protein 3 domain containing protein, expressed
LOC_Os08g02700		fructose-bisphospate aldolase isozyme, putative, expressed
LOC_Os09g25320		ubiquitin family protein, putative, expressed
LOC_Os09g30412		heat shock protein, putative, expressed
LOC_Os09g30418		heat shock protein, putative, expressed
LOC_Os09g31019		ubiquitin fusion protein, putative, expressed
LOC_Os09g39500		ubiquitin fusion protein, putative, expressed
LOC_Os10g08022		fructose-bisphospate aldolase isozyme, putative, expressed
LOC_Os10g21240		ATP synthase, putative, expressed
LOC_Os11g07020		fructose-bisphospate aldolase isozyme, putative, expressed
