# Supplementary material for: Stress-induced nuclear translocation of ONAC023 improves drought and heat tolerance through multiple processes in rice
Source: Nat Commun. 2024 Jul 13;15:5877. doi: 10.1038/s41467-024-50229-9 (PMC11245485; doi:10.1038/s41467-024-50229-9)
Supplement: Supplementary file 7 — Supplementary Data 4 [file 41467_2024_50229_MOESM7_ESM.xlsx]

## Sheet: 03_all.gene
Supplementary Data 4. Unified gene models used for the high-throughput sequencing analysis in this study (supports Fig. 8).
Chromosome	Gene start	Gene end	Strand	Gene ID
Chr1	2903	10943	+	LOC_Os01g01010
Chr1	11218	20323	+	LOC_Os01g01019
Chr1	22826	27061	+	LOC_Os01g01050
Chr1	27136	34568	+	LOC_Os01g01070
Chr1	35470	41474	+	LOC_Os01g01080
Chr1	56602	58030	+	LOC_Os01g01110
Chr1	58450	63576	+	LOC_Os01g01115
Chr1	63206	66416	–	LOC_Os01g01130
Chr1	72775	84657	+	LOC_Os01g01150
Chr1	85369	86039	+	LOC_Os01g01170
Chr1	88986	89204	–	LOC_Os01g01180
Chr1	89653	91739	–	LOC_Os01g01190
Chr1	123245	123579	+	LOC_Os01g01260
Chr1	133939	141557	+	LOC_Os01g01280
Chr1	141880	144755	+	LOC_Os01g01295
Chr1	145448	150869	+	LOC_Os01g01302
Chr1	149854	150499	–	LOC_Os01g01307
Chr1	151409	156568	+	LOC_Os01g01312
Chr1	163131	165031	+	LOC_Os01g01330
Chr1	168470	173434	–	LOC_Os01g01350
Chr1	178157	180812	+	LOC_Os01g01360
Chr1	186246	190846	–	LOC_Os01g01369
Chr1	190227	196403	+	LOC_Os01g01380
Chr1	197622	200804	+	LOC_Os01g01390
Chr1	201944	206743	+	LOC_Os01g01400
Chr1	204904	209662	–	LOC_Os01g01410
Chr1	209771	214229	+	LOC_Os01g01420
Chr1	216126	217664	+	LOC_Os01g01430
Chr1	226897	229331	+	LOC_Os01g01450
Chr1	248555	256878	–	LOC_Os01g01484
Chr1	261504	268778	+	LOC_Os01g01510
Chr1	270145	275084	–	LOC_Os01g01520
Chr1	286831	292527	–	LOC_Os01g01560
Chr1	288280	294600	+	LOC_Os01g01570
Chr1	303103	306800	+	LOC_Os01g01600
Chr1	309459	313170	–	LOC_Os01g01620
Chr1	319698	323387	+	LOC_Os01g01640
Chr1	322556	323948	–	LOC_Os01g01650
Chr1	327128	332371	–	LOC_Os01g01660
Chr1	332666	333975	–	LOC_Os01g01680
Chr1	335733	371186	+	LOC_Os01g01689
Chr1	371831	374470	+	LOC_Os01g01700
Chr1	374728	380716	–	LOC_Os01g01710
Chr1	382868	386790	–	LOC_Os01g01720
Chr1	392081	396651	–	LOC_Os01g01740
Chr1	403692	405791	–	LOC_Os01g01760
Chr1	409700	410818	+	LOC_Os01g01770
Chr1	412409	415855	+	LOC_Os01g01780
Chr1	416157	420510	–	LOC_Os01g01790
Chr1	422425	431692	+	LOC_Os01g01800
Chr1	432435	432752	–	LOC_Os01g01810
Chr1	437576	450399	+	LOC_Os01g01830
Chr1	455511	461453	+	LOC_Os01g01840
Chr1	478325	481166	+	LOC_Os01g01870
Chr1	495689	497327	–	LOC_Os01g01910
Chr1	498162	506422	+	LOC_Os01g01920
Chr1	509387	512159	+	LOC_Os01g01930
Chr1	512840	513502	+	LOC_Os01g01950
Chr1	513888	523487	–	LOC_Os01g01960
Chr1	524547	528002	–	LOC_Os01g01970
Chr1	529367	530008	–	LOC_Os01g01980
Chr1	536937	543775	+	LOC_Os01g02000
Chr1	542987	544510	–	LOC_Os01g02010
Chr1	548942	553378	+	LOC_Os01g02020
Chr1	554022	558023	–	LOC_Os01g02040
Chr1	562056	572138	–	LOC_Os01g02050
Chr1	576443	579569	–	LOC_Os01g02060
Chr1	585963	586445	+	LOC_Os01g02070
Chr1	586414	587780	–	LOC_Os01g02080
Chr1	588758	593759	+	LOC_Os01g02090
Chr1	595317	601481	+	LOC_Os01g02100
Chr1	620567	621958	–	LOC_Os01g02130
Chr1	624087	624613	+	LOC_Os01g02139
Chr1	625976	627024	+	LOC_Os01g02150
Chr1	633914	639309	–	LOC_Os01g02170
Chr1	640588	644269	–	LOC_Os01g02180
Chr1	645574	646823	–	LOC_Os01g02190
Chr1	648128	651881	–	LOC_Os01g02200
Chr1	699323	706578	–	LOC_Os01g02270
Chr1	720632	726490	–	LOC_Os01g02290
Chr1	720383	726490	+	LOC_Os01g02300
Chr1	728892	737556	+	LOC_Os01g02310
Chr1	738081	741821	–	LOC_Os01g02334
Chr1	742259	749623	–	LOC_Os01g02350
Chr1	745452	748945	+	LOC_Os01g02360
Chr1	752080	754992	–	LOC_Os01g02370
Chr1	767169	774628	–	LOC_Os01g02390
Chr1	769954	774669	+	LOC_Os01g02400
Chr1	781233	785572	–	LOC_Os01g02420
Chr1	786171	929167	–	LOC_Os01g02430
Chr1	789967	792411	+	LOC_Os01g02440
Chr1	794499	795413	+	LOC_Os01g02460
Chr1	796842	798443	+	LOC_Os01g02470
Chr1	804083	806932	–	LOC_Os01g02490
Chr1	807844	834629	–	LOC_Os01g02500
Chr1	817542	818335	+	LOC_Os01g02510
Chr1	824624	830778	–	LOC_Os01g02530
Chr1	833172	836179	+	LOC_Os01g02540
Chr1	839779	842912	–	LOC_Os01g02550
Chr1	843367	858278	+	LOC_Os01g02560
Chr1	851828	854793	–	LOC_Os01g02570
Chr1	857957	860738	–	LOC_Os01g02580
Chr1	862579	865253	–	LOC_Os01g02590
Chr1	865966	869063	+	LOC_Os01g02600
Chr1	915639	920845	+	LOC_Os01g02690
Chr1	924451	925175	+	LOC_Os01g02710
Chr1	929483	934914	–	LOC_Os01g02720
Chr1	935408	939104	–	LOC_Os01g02730
Chr1	954075	957328	+	LOC_Os01g02750
Chr1	957762	960626	–	LOC_Os01g02760
Chr1	961348	966229	+	LOC_Os01g02770
Chr1	969308	973327	–	LOC_Os01g02780
Chr1	976554	981009	+	LOC_Os01g02790
Chr1	984301	986760	–	LOC_Os01g02800
Chr1	987591	990647	+	LOC_Os01g02810
Chr1	994710	997262	–	LOC_Os01g02830
Chr1	997963	1000997	+	LOC_Os01g02840
Chr1	1002459	1007068	–	LOC_Os01g02860
Chr1	1007215	1012410	+	LOC_Os01g02870
Chr1	1016065	1019545	+	LOC_Os01g02880
Chr1	1019770	1030444	+	LOC_Os01g02884
Chr1	1046242	1053141	+	LOC_Os01g02890
Chr1	1057137	1060072	–	LOC_Os01g02900
Chr1	1066448	1070315	–	LOC_Os01g02910
Chr1	1071962	1075299	–	LOC_Os01g02920
Chr1	1078511	1081702	–	LOC_Os01g02930
Chr1	1089743	1093528	–	LOC_Os01g02940
Chr1	1098686	1108163	+	LOC_Os01g02960
Chr1	1125798	1127395	–	LOC_Os01g02980
Chr1	1137241	1137624	–	LOC_Os01g02990
Chr1	1145829	1158601	–	LOC_Os01g03020
Chr1	1160152	1164635	–	LOC_Os01g03040
Chr1	1165737	1168415	+	LOC_Os01g03050
Chr1	1171809	1179372	–	LOC_Os01g03070
Chr1	1181158	1182158	+	LOC_Os01g03080
Chr1	1183394	1186707	+	LOC_Os01g03090
Chr1	1186260	1191013	–	LOC_Os01g03100
Chr1	1198418	1203506	–	LOC_Os01g03110
Chr1	1217006	1218122	–	LOC_Os01g03130
Chr1	1222617	1230507	–	LOC_Os01g03144
Chr1	1232459	1237491	+	LOC_Os01g03160
Chr1	1238623	1242351	+	LOC_Os01g03170
Chr1	1249881	1251468	+	LOC_Os01g03180
Chr1	1333752	1334739	–	LOC_Os01g03290
Chr1	1335864	1337407	+	LOC_Os01g03300
Chr1	1338229	1339139	–	LOC_Os01g03310
Chr1	1341319	1342277	–	LOC_Os01g03320
Chr1	1344557	1346419	–	LOC_Os01g03330
Chr1	1347567	1348786	–	LOC_Os01g03340
Chr1	1353629	1354802	–	LOC_Os01g03360
Chr1	1365508	1366503	–	LOC_Os01g03390
Chr1	1401424	1413113	+	LOC_Os01g03480
Chr1	1413839	1419043	+	LOC_Os01g03510
Chr1	1421617	1428050	+	LOC_Os01g03520
Chr1	1433033	1436811	+	LOC_Os01g03530
Chr1	1437058	1450473	+	LOC_Os01g03570
Chr1	1503993	1508057	–	LOC_Os01g03650
Chr1	1508235	1512752	+	LOC_Os01g03660
Chr1	1513136	1514467	+	LOC_Os01g03670
Chr1	1515837	1516832	+	LOC_Os01g03680
Chr1	1518086	1521797	+	LOC_Os01g03690
Chr1	1533787	1539682	+	LOC_Os01g03710
Chr1	1549229	1551044	–	LOC_Os01g03720
Chr1	1566138	1569481	+	LOC_Os01g03730
Chr1	1571420	1576753	–	LOC_Os01g03760
Chr1	1596490	1598510	–	LOC_Os01g03810
Chr1	1597018	1605837	+	LOC_Os01g03820
Chr1	1641138	1644292	–	LOC_Os01g03870
Chr1	1657286	1658712	+	LOC_Os01g03890
Chr1	1670322	1670997	–	LOC_Os01g03900
Chr1	1672774	1680632	–	LOC_Os01g03914
Chr1	1684168	1685904	–	LOC_Os01g03940
Chr1	1698203	1703090	+	LOC_Os01g03950
Chr1	1711885	1712959	–	LOC_Os01g03980
Chr1	1738965	1739492	+	LOC_Os01g04010
Chr1	1746416	1748549	+	LOC_Os01g04020
Chr1	1754332	1758139	+	LOC_Os01g04030
Chr1	1757812	1761135	–	LOC_Os01g04050
Chr1	1764989	1769781	+	LOC_Os01g04070
Chr1	1775877	1778121	–	LOC_Os01g04090
Chr1	1781075	1782386	+	LOC_Os01g04100
Chr1	1787842	1791498	–	LOC_Os01g04110
Chr1	1801923	1817626	–	LOC_Os01g04130
Chr1	1833167	1839711	+	LOC_Os01g04160
Chr1	1838170	1839194	–	LOC_Os01g04170
Chr1	1843753	1858828	+	LOC_Os01g04190
Chr1	1864090	1866291	+	LOC_Os01g04220
Chr1	1867936	1870390	+	LOC_Os01g04230
Chr1	1876913	1879903	+	LOC_Os01g04250
Chr1	1888524	1892298	+	LOC_Os01g04260
Chr1	1902736	1905247	+	LOC_Os01g04280
Chr1	1912561	1927568	–	LOC_Os01g04300
Chr1	1930994	1931904	–	LOC_Os01g04330
Chr1	1934117	1935214	+	LOC_Os01g04340
Chr1	1941003	1941953	+	LOC_Os01g04350
Chr1	1944247	1945035	–	LOC_Os01g04360
Chr1	1948737	1949612	–	LOC_Os01g04370
Chr1	1951928	1952771	+	LOC_Os01g04380
Chr1	1955148	1975450	–	LOC_Os01g04390
Chr1	1969222	1970876	+	LOC_Os01g04430
Chr1	1977423	1982484	–	LOC_Os01g04450
Chr1	1984004	1986601	+	LOC_Os01g04460
Chr1	1992263	2003960	+	LOC_Os01g04480
Chr1	1998821	2003021	+	LOC_Os01g04490
Chr1	2015891	2018896	–	LOC_Os01g04520
Chr1	2032441	2038198	+	LOC_Os01g04540
Chr1	2045893	2053060	–	LOC_Os01g04570
Chr1	2053583	2057638	+	LOC_Os01g04580
Chr1	2059309	2062515	+	LOC_Os01g04590
Chr1	2063612	2066092	–	LOC_Os01g04600
Chr1	2071796	2073621	+	LOC_Os01g04620
Chr1	2074753	2077903	–	LOC_Os01g04630
Chr1	2080096	2082021	+	LOC_Os01g04640
Chr1	2083681	2087226	–	LOC_Os01g04650
Chr1	2101874	2102803	–	LOC_Os01g04670
Chr1	2120381	2122366	+	LOC_Os01g04710
Chr1	2130798	2137310	+	LOC_Os01g04720
Chr1	2137700	2139265	+	LOC_Os01g04730
Chr1	2154326	2155994	+	LOC_Os01g04750
Chr1	2202264	2203944	+	LOC_Os01g04800
Chr1	2213554	2222837	–	LOC_Os01g04814
Chr1	2224683	2225060	+	LOC_Os01g04830
Chr1	2233636	2234508	–	LOC_Os01g04850
Chr1	2245716	2250650	+	LOC_Os01g04860
Chr1	2250573	2258146	–	LOC_Os01g04870
Chr1	2261442	2266908	+	LOC_Os01g04880
Chr1	2264737	2271160	–	LOC_Os01g04900
Chr1	2271155	2274401	+	LOC_Os01g04910
Chr1	2275040	2278922	+	LOC_Os01g04920
Chr1	2281534	2285053	–	LOC_Os01g04930
Chr1	2292111	2298407	+	LOC_Os01g04950
Chr1	2349919	2353536	–	LOC_Os01g04990
Chr1	2357769	2360444	–	LOC_Os01g05010
Chr1	2374472	2376768	–	LOC_Os01g05060
Chr1	2377243	2382935	–	LOC_Os01g05064
Chr1	2386359	2390906	+	LOC_Os01g05090
Chr1	2388208	2390483	–	LOC_Os01g05100
Chr1	2391294	2398292	+	LOC_Os01g05105
Chr1	2403106	2405982	+	LOC_Os01g05130
Chr1	2414225	2418945	+	LOC_Os01g05150
Chr1	2419659	2420162	+	LOC_Os01g05160
Chr1	2422242	2422914	+	LOC_Os01g05170
Chr1	2434793	2438774	+	LOC_Os01g05180
Chr1	2448650	2449236	+	LOC_Os01g05210
Chr1	2452457	2456585	+	LOC_Os01g05220
Chr1	2478076	2480001	–	LOC_Os01g05260
Chr1	2481173	2491509	+	LOC_Os01g05280
Chr1	2500280	2501249	+	LOC_Os01g05310
Chr1	2504736	2505011	–	LOC_Os01g05320
Chr1	2541773	2542732	–	LOC_Os01g05380
Chr1	2560858	2565373	+	LOC_Os01g05420
Chr1	2566521	2570029	+	LOC_Os01g05430
Chr1	2570072	2574470	–	LOC_Os01g05440
Chr1	2575241	2578314	–	LOC_Os01g05460
Chr1	2579552	2583575	–	LOC_Os01g05470
Chr1	2584276	2593641	–	LOC_Os01g05490
Chr1	2599330	2612865	+	LOC_Os01g05500
Chr1	2613089	2623239	–	LOC_Os01g05510
Chr1	2632443	2638212	+	LOC_Os01g05530
Chr1	2640814	2644679	–	LOC_Os01g05540
Chr1	2652648	2655639	+	LOC_Os01g05560
Chr1	2663539	2664072	–	LOC_Os01g05580
Chr1	2664973	2674074	–	LOC_Os01g05585
Chr1	2674400	2675373	+	LOC_Os01g05610
Chr1	2680823	2686371	–	LOC_Os01g05620
Chr1	2686718	2692271	+	LOC_Os01g05630
Chr1	2688623	2692186	–	LOC_Os01g05640
Chr1	2698934	2704666	–	LOC_Os01g05660
Chr1	2707498	2711428	–	LOC_Os01g05670
Chr1	2713254	2717496	+	LOC_Os01g05680
Chr1	2717806	2721195	+	LOC_Os01g05694
Chr1	2722518	2724797	+	LOC_Os01g05710
Chr1	2741447	2747440	+	LOC_Os01g05744
Chr1	2752063	2761904	+	LOC_Os01g05780
Chr1	2765635	2769131	+	LOC_Os01g05790
Chr1	2770140	2774609	+	LOC_Os01g05800
Chr1	2776915	2790615	+	LOC_Os01g05810
Chr1	2791134	2795886	+	LOC_Os01g05830
Chr1	2800066	2805001	+	LOC_Os01g05840
Chr1	2805584	2808417	+	LOC_Os01g05860
Chr1	2810313	2815095	+	LOC_Os01g05870
Chr1	2817379	2820779	–	LOC_Os01g05890
Chr1	2820036	2838582	–	LOC_Os01g05900
Chr1	2830325	2836744	+	LOC_Os01g05940
Chr1	2839934	2843514	+	LOC_Os01g05960
Chr1	2839641	2858134	–	LOC_Os01g05970
Chr1	2851954	2855225	+	LOC_Os01g05980
Chr1	2862474	2867531	–	LOC_Os01g06000
Chr1	2872110	2872988	+	LOC_Os01g06010
Chr1	2873574	2882761	+	LOC_Os01g06020
Chr1	2892904	2896053	–	LOC_Os01g06050
Chr1	2903119	2904401	+	LOC_Os01g06080
Chr1	2920254	2921353	–	LOC_Os01g06120
Chr1	2930721	2933015	+	LOC_Os01g06150
Chr1	2957066	2958443	–	LOC_Os01g06220
Chr1	2961185	2961850	+	LOC_Os01g06230
Chr1	2962233	2964987	–	LOC_Os01g06240
Chr1	2971108	2980453	–	LOC_Os01g06270
Chr1	2982415	2986990	+	LOC_Os01g06280
Chr1	2985356	2989299	–	LOC_Os01g06290
Chr1	2999907	3001403	+	LOC_Os01g06310
Chr1	3013892	3014751	–	LOC_Os01g06340
Chr1	3031479	3033009	+	LOC_Os01g06400
Chr1	3034228	3034788	–	LOC_Os01g06410
Chr1	3035059	3035691	+	LOC_Os01g06420
Chr1	3037689	3039157	+	LOC_Os01g06440
Chr1	3039298	3041232	+	LOC_Os01g06450
Chr1	3041412	3044348	–	LOC_Os01g06454
Chr1	3044483	3047221	+	LOC_Os01g06460
Chr1	3047425	3053145	+	LOC_Os01g06470
Chr1	3054286	3057660	+	LOC_Os01g06490
Chr1	3057957	3059868	–	LOC_Os01g06500
Chr1	3060723	3066775	+	LOC_Os01g06510
Chr1	3067281	3071312	–	LOC_Os01g06520
Chr1	3083395	3084568	–	LOC_Os01g06540
Chr1	3085406	3092865	–	LOC_Os01g06550
Chr1	3097331	3105235	–	LOC_Os01g06590
Chr1	3107872	3113963	–	LOC_Os01g06600
Chr1	3124077	3126469	–	LOC_Os01g06630
Chr1	3127007	3130722	+	LOC_Os01g06640
Chr1	3135443	3140420	–	LOC_Os01g06660
Chr1	3147207	3152700	–	LOC_Os01g06680
Chr1	3181950	3185346	+	LOC_Os01g06730
Chr1	3183352	3191625	–	LOC_Os01g06740
Chr1	3196986	3200010	+	LOC_Os01g06750
Chr1	3222287	3226704	+	LOC_Os01g06790
Chr1	3228986	3229782	–	LOC_Os01g06800
Chr1	3241127	3243315	+	LOC_Os01g06836
Chr1	3246516	3250020	–	LOC_Os01g06852
Chr1	3251000	3258893	+	LOC_Os01g06870
Chr1	3257234	3258767	–	LOC_Os01g06876
Chr1	3259118	3263851	+	LOC_Os01g06890
Chr1	3272399	3278282	+	LOC_Os01g06900
Chr1	3272524	3278314	–	LOC_Os01g06910
Chr1	3282976	3287468	+	LOC_Os01g06920
Chr1	3322782	3343218	+	LOC_Os01g07070
Chr1	3326817	3332013	–	LOC_Os01g07080
Chr1	3332952	3336075	–	LOC_Os01g07090
Chr1	3343341	3355329	–	LOC_Os01g07110
Chr1	3356241	3366552	+	LOC_Os01g07120
Chr1	3358521	3360676	–	LOC_Os01g07130
Chr1	3361512	3367663	–	LOC_Os01g07140
Chr1	3376513	3377269	+	LOC_Os01g07150
Chr1	3386640	3390848	–	LOC_Os01g07170
Chr1	3395762	3396310	+	LOC_Os01g07190
Chr1	3397218	3400518	+	LOC_Os01g07200
Chr1	3401271	3403956	+	LOC_Os01g07212
Chr1	3414659	3415986	–	LOC_Os01g07240
Chr1	3422011	3425566	+	LOC_Os01g07250
Chr1	3425602	3431191	–	LOC_Os01g07260
Chr1	3430549	3430923	+	LOC_Os01g07270
Chr1	3431584	3435618	–	LOC_Os01g07280
Chr1	3445016	3446529	+	LOC_Os01g07300
Chr1	3446936	3450222	–	LOC_Os01g07310
Chr1	3454757	3456112	+	LOC_Os01g07320
Chr1	3456724	3460022	–	LOC_Os01g07330
Chr1	3465535	3472351	–	LOC_Os01g07340
Chr1	3473760	3477636	–	LOC_Os01g07360
Chr1	3479338	3484579	–	LOC_Os01g07370
Chr1	3489310	3496598	–	LOC_Os01g07376
Chr1	3500995	3505323	+	LOC_Os01g07390
Chr1	3505665	3510531	+	LOC_Os01g07400
Chr1	3511835	3515902	+	LOC_Os01g07410
Chr1	3516658	3519175	–	LOC_Os01g07420
Chr1	3559732	3574280	–	LOC_Os01g07490
Chr1	3577496	3582336	–	LOC_Os01g07500
Chr1	3591811	3596154	–	LOC_Os01g07520
Chr1	3598418	3604062	–	LOC_Os01g07530
Chr1	3605946	3616304	+	LOC_Os01g07540
Chr1	3621211	3625356	+	LOC_Os01g07560
Chr1	3633275	3639164	–	LOC_Os01g07570
Chr1	3645460	3650721	+	LOC_Os01g07590
Chr1	3652273	3656479	+	LOC_Os01g07600
Chr1	3661009	3666193	+	LOC_Os01g07610
Chr1	3665042	3666046	–	LOC_Os01g07620
Chr1	3667213	3673538	–	LOC_Os01g07630
Chr1	3694819	3699888	–	LOC_Os01g07680
Chr1	3705168	3709016	–	LOC_Os01g07720
Chr1	3710737	3713727	+	LOC_Os01g07730
Chr1	3713687	3718637	–	LOC_Os01g07740
Chr1	3719892	3729307	–	LOC_Os01g07750
Chr1	3731829	3734273	+	LOC_Os01g07770
Chr1	3735829	3736828	+	LOC_Os01g07780
Chr1	3737903	3742067	–	LOC_Os01g07800
Chr1	3779634	3782004	+	LOC_Os01g07850
Chr1	3804528	3811030	+	LOC_Os01g07870
Chr1	3811149	3812069	–	LOC_Os01g07880
Chr1	3818046	3818774	–	LOC_Os01g07890
Chr1	3819067	3819782	–	LOC_Os01g07900
Chr1	3820168	3824523	–	LOC_Os01g07910
Chr1	3827039	3830347	–	LOC_Os01g07920
Chr1	3835008	3842623	–	LOC_Os01g07940
Chr1	3842753	3845541	+	LOC_Os01g07950
Chr1	3846181	3850245	–	LOC_Os01g07960
Chr1	3855046	3856060	–	LOC_Os01g07970
Chr1	3858501	3874321	–	LOC_Os01g07980
Chr1	3864260	3868543	+	LOC_Os01g07990
Chr1	3875761	3878068	+	LOC_Os01g08010
Chr1	3878253	3900128	–	LOC_Os01g08020
Chr1	3917918	3926556	+	LOC_Os01g08090
Chr1	3917508	3929884	–	LOC_Os01g08100
Chr1	3932093	3939174	+	LOC_Os01g08130
Chr1	3933744	3942492	–	LOC_Os01g08150
Chr1	3952730	3955621	+	LOC_Os01g08160
Chr1	3986589	3995602	+	LOC_Os01g08200
Chr1	4003659	4004946	–	LOC_Os01g08220
Chr1	4023146	4023442	–	LOC_Os01g08240
Chr1	4051837	4057701	–	LOC_Os01g08270
Chr1	4059261	4063298	+	LOC_Os01g08280
Chr1	4063650	4066374	+	LOC_Os01g08290
Chr1	4068617	4070372	–	LOC_Os01g08310
Chr1	4073676	4076701	–	LOC_Os01g08320
Chr1	4081316	4082680	+	LOC_Os01g08330
Chr1	4091026	4094961	+	LOC_Os01g08340
Chr1	4106828	4108541	+	LOC_Os01g08370
Chr1	4110380	4112468	–	LOC_Os01g08380
Chr1	4117707	4140738	+	LOC_Os01g08400
Chr1	4142506	4151011	+	LOC_Os01g08430
Chr1	4152576	4154964	–	LOC_Os01g08440
Chr1	4160946	4165352	–	LOC_Os01g08450
Chr1	4167458	4173352	–	LOC_Os01g08460
Chr1	4179159	4181434	–	LOC_Os01g08470
Chr1	4208553	4213302	–	LOC_Os01g08510
Chr1	4214521	4217619	–	LOC_Os01g08520
Chr1	4231848	4234403	–	LOC_Os01g08530
Chr1	4234514	4244531	–	LOC_Os01g08540
Chr1	4245030	4249851	–	LOC_Os01g08550
Chr1	4253585	4260281	+	LOC_Os01g08560
Chr1	4272797	4276359	–	LOC_Os01g08580
Chr1	4281591	4283634	–	LOC_Os01g08600
Chr1	4297797	4302884	–	LOC_Os01g08630
Chr1	4306882	4309935	+	LOC_Os01g08650
Chr1	4313645	4315834	–	LOC_Os01g08660
Chr1	4317974	4318780	–	LOC_Os01g08670
Chr1	4322722	4326342	–	LOC_Os01g08680
Chr1	4326402	4328989	+	LOC_Os01g08690
Chr1	4329152	4338486	–	LOC_Os01g08700
Chr1	4342792	4356468	–	LOC_Os01g08710
Chr1	4374150	4393045	+	LOC_Os01g08750
Chr1	4397652	4402081	+	LOC_Os01g08770
Chr1	4402333	4407640	–	LOC_Os01g08780
Chr1	4417283	4419160	+	LOC_Os01g08800
Chr1	4421318	4423107	+	LOC_Os01g08810
Chr1	4423553	4427078	–	LOC_Os01g08814
Chr1	4434089	4439078	+	LOC_Os01g08830
Chr1	4440901	4441368	+	LOC_Os01g08840
Chr1	4444539	4449025	+	LOC_Os01g08850
Chr1	4449025	4458166	–	LOC_Os01g08860
Chr1	4453717	4454004	+	LOC_Os01g08870
Chr1	4458858	4484922	–	LOC_Os01g08890
Chr1	4485632	4490229	–	LOC_Os01g08930
Chr1	4491056	4491481	–	LOC_Os01g08940
Chr1	4493365	4495153	+	LOC_Os01g08950
Chr1	4494598	4497627	–	LOC_Os01g08960
Chr1	4497719	4504407	+	LOC_Os01g08970
Chr1	4504620	4505211	–	LOC_Os01g08980
Chr1	4514294	4520613	–	LOC_Os01g09000
Chr1	4527986	4532893	+	LOC_Os01g09010
Chr1	4534021	4540216	+	LOC_Os01g09020
Chr1	4542026	4546562	+	LOC_Os01g09030
Chr1	4566304	4568617	+	LOC_Os01g09080
Chr1	4571784	4572218	+	LOC_Os01g09090
Chr1	4572446	4573409	–	LOC_Os01g09100
Chr1	4581148	4584690	–	LOC_Os01g09120
Chr1	4590920	4591372	+	LOC_Os01g09140
Chr1	4595735	4597340	+	LOC_Os01g09150
Chr1	4609795	4610372	+	LOC_Os01g09170
Chr1	4611067	4612048	–	LOC_Os01g09180
Chr1	4614858	4615878	+	LOC_Os01g09190
Chr1	4621534	4631365	–	LOC_Os01g09200
Chr1	4644061	4644696	–	LOC_Os01g09212
Chr1	4646391	4648548	+	LOC_Os01g09220
Chr1	4650095	4651961	+	LOC_Os01g09230
Chr1	4673346	4684865	+	LOC_Os01g09246
Chr1	4688058	4693280	+	LOC_Os01g09252
Chr1	4697314	4699792	–	LOC_Os01g09260
Chr1	4705875	4718746	–	LOC_Os01g09280
Chr1	4724181	4724759	+	LOC_Os01g09290
Chr1	4726659	4731316	+	LOC_Os01g09300
Chr1	4732240	4737644	–	LOC_Os01g09310
Chr1	4758725	4758988	–	LOC_Os01g09350
Chr1	4759850	4760712	–	LOC_Os01g09360
Chr1	4761304	4782760	–	LOC_Os01g09370
Chr1	4786478	4787242	+	LOC_Os01g09400
Chr1	4789379	4795440	+	LOC_Os01g09410
Chr1	4796155	4798479	–	LOC_Os01g09420
Chr1	4800247	4802179	+	LOC_Os01g09430
Chr1	4816678	4819362	+	LOC_Os01g09450
Chr1	4820104	4823129	–	LOC_Os01g09460
Chr1	4848487	4852196	–	LOC_Os01g09500
Chr1	4852430	4854566	+	LOC_Os01g09510
Chr1	4872119	4873806	–	LOC_Os01g09540
Chr1	4879207	4886278	–	LOC_Os01g09550
Chr1	4891493	4898382	+	LOC_Os01g09560
Chr1	4905262	4909514	+	LOC_Os01g09570
Chr1	4909890	4913696	–	LOC_Os01g09580
Chr1	4917884	4919224	–	LOC_Os01g09590
Chr1	4949132	4951126	–	LOC_Os01g09620
Chr1	4971171	4973555	–	LOC_Os01g09640
Chr1	4976091	4976585	+	LOC_Os01g09650
Chr1	4978610	4980213	–	LOC_Os01g09660
Chr1	4980670	4981944	+	LOC_Os01g09665
Chr1	4980670	4985264	–	LOC_Os01g09670
Chr1	5014609	5015256	+	LOC_Os01g09720
Chr1	5017615	5020150	–	LOC_Os01g09740
Chr1	5021088	5025848	–	LOC_Os01g09750
Chr1	5028192	5042353	+	LOC_Os01g09760
Chr1	5037238	5042137	–	LOC_Os01g09770
Chr1	5052993	5055891	–	LOC_Os01g09790
Chr1	5060399	5065343	–	LOC_Os01g09800
Chr1	5073416	5074930	–	LOC_Os01g09810
Chr1	5085833	5086559	+	LOC_Os01g09830
Chr1	5099296	5105923	+	LOC_Os01g09850
Chr1	5109116	5117566	–	LOC_Os01g09860
Chr1	5127907	5128787	–	LOC_Os01g09870
Chr1	5131471	5132988	–	LOC_Os01g09880
Chr1	5138180	5140943	–	LOC_Os01g09890
Chr1	5201862	5204046	+	LOC_Os01g09930
Chr1	5213932	5216703	–	LOC_Os01g10010
Chr1	5218542	5244520	+	LOC_Os01g10020
Chr1	5232275	5237468	–	LOC_Os01g10040
Chr1	5242880	5252936	–	LOC_Os01g10050
Chr1	5256378	5263248	+	LOC_Os01g10080
Chr1	5261189	5262898	–	LOC_Os01g10090
Chr1	5263423	5266160	–	LOC_Os01g10100
Chr1	5270103	5275678	–	LOC_Os01g10110
Chr1	5287865	5302456	–	LOC_Os01g10130
Chr1	5307434	5324512	–	LOC_Os01g10140
Chr1	5326778	5335531	–	LOC_Os01g10150
Chr1	5352369	5353612	–	LOC_Os01g10180
Chr1	5361440	5362677	–	LOC_Os01g10195
Chr1	5373582	5374975	+	LOC_Os01g10210
Chr1	5384196	5385088	+	LOC_Os01g10230
Chr1	5389545	5394416	–	LOC_Os01g10250
Chr1	5401401	5402015	–	LOC_Os01g10260
Chr1	5405886	5420920	+	LOC_Os01g10280
Chr1	5413599	5416935	–	LOC_Os01g10290
Chr1	5423198	5424571	+	LOC_Os01g10310
Chr1	5426264	5431755	–	LOC_Os01g10320
Chr1	5435443	5442651	–	LOC_Os01g10340
Chr1	5442857	5446266	+	LOC_Os01g10350
Chr1	5454554	5455691	–	LOC_Os01g10370
Chr1	5478233	5480402	+	LOC_Os01g10400
Chr1	5490623	5491360	–	LOC_Os01g10420
Chr1	5492982	5499839	+	LOC_Os01g10430
Chr1	5507002	5509629	+	LOC_Os01g10440
Chr1	5510522	5514480	–	LOC_Os01g10450
Chr1	5549619	5551003	–	LOC_Os01g10490
Chr1	5560202	5568844	–	LOC_Os01g10504
Chr1	5590937	5599299	–	LOC_Os01g10530
Chr1	5639769	5641495	+	LOC_Os01g10580
Chr1	5646182	5656015	+	LOC_Os01g10590
Chr1	5663177	5671470	–	LOC_Os01g10600
Chr1	5673278	5679551	–	LOC_Os01g10630
Chr1	5685581	5686401	+	LOC_Os01g10640
Chr1	5693664	5693990	–	LOC_Os01g10660
Chr1	5695273	5695584	–	LOC_Os01g10670
Chr1	5696862	5707758	–	LOC_Os01g10680
Chr1	5718883	5724235	–	LOC_Os01g10690
Chr1	5726765	5728466	–	LOC_Os01g10700
Chr1	5750703	5751035	–	LOC_Os01g10760
Chr1	5760303	5768021	+	LOC_Os01g10790
Chr1	5764652	5767959	–	LOC_Os01g10800
Chr1	5768200	5769462	+	LOC_Os01g10810
Chr1	5770150	5772034	+	LOC_Os01g10820
Chr1	5773300	5774192	+	LOC_Os01g10830
Chr1	5774281	5778466	–	LOC_Os01g10840
Chr1	5789309	5791121	+	LOC_Os01g10850
Chr1	5794703	5797725	–	LOC_Os01g10860
Chr1	5799555	5801518	+	LOC_Os01g10870
Chr1	5807937	5812017	+	LOC_Os01g10880
Chr1	5809557	5811617	–	LOC_Os01g10890
Chr1	5814748	5819295	–	LOC_Os01g10900
Chr1	5826300	5826580	–	LOC_Os01g10920
Chr1	5828553	5830832	–	LOC_Os01g10930
Chr1	5833375	5834493	–	LOC_Os01g10940
Chr1	5837475	5843643	–	LOC_Os01g10950
Chr1	5856467	5857920	+	LOC_Os01g10980
Chr1	5861816	5863794	+	LOC_Os01g10990
Chr1	5875786	5877849	–	LOC_Os01g11010
Chr1	5883725	5884988	+	LOC_Os01g11020
Chr1	5890387	5910683	+	LOC_Os01g11040
Chr1	5911503	5916819	+	LOC_Os01g11070
Chr1	5921759	5934186	+	LOC_Os01g11110
Chr1	5934198	5939644	–	LOC_Os01g11120
Chr1	5949185	5954470	–	LOC_Os01g11130
Chr1	5968634	5972494	–	LOC_Os01g11150
Chr1	5983509	5985884	–	LOC_Os01g11160
Chr1	5990807	5991374	–	LOC_Os01g11170
Chr1	6003515	6005392	+	LOC_Os01g11210
Chr1	6004610	6007296	–	LOC_Os01g11220
Chr1	6007818	6009027	–	LOC_Os01g11230
Chr1	6010736	6011928	–	LOC_Os01g11240
Chr1	6017041	6023698	–	LOC_Os01g11250
Chr1	6024325	6030773	+	LOC_Os01g11260
Chr1	6076688	6079106	–	LOC_Os01g11340
Chr1	6094692	6096764	–	LOC_Os01g11350
Chr1	6109186	6109883	+	LOC_Os01g11360
Chr1	6112801	6125829	+	LOC_Os01g11370
Chr1	6129330	6129737	–	LOC_Os01g11390
Chr1	6132290	6132533	–	LOC_Os01g11400
Chr1	6134202	6139189	+	LOC_Os01g11414
Chr1	6138589	6142129	–	LOC_Os01g11430
Chr1	6171722	6173313	–	LOC_Os01g11460
Chr1	6182163	6182516	+	LOC_Os01g11470
Chr1	6195350	6200421	–	LOC_Os01g11520
Chr1	6220950	6224682	–	LOC_Os01g11550
Chr1	6242266	6245090	–	LOC_Os01g11570
Chr1	6246886	6262030	+	LOC_Os01g11590
Chr1	6267361	6270903	+	LOC_Os01g11620
Chr1	6277478	6277714	+	LOC_Os01g11640
Chr1	6278115	6283676	+	LOC_Os01g11650
Chr1	6288080	6292562	+	LOC_Os01g11660
Chr1	6295991	6297784	+	LOC_Os01g11670
Chr1	6303562	6303822	–	LOC_Os01g11690
Chr1	6304513	6306886	+	LOC_Os01g11700
Chr1	6318919	6322590	+	LOC_Os01g11710
Chr1	6340819	6344361	+	LOC_Os01g11730
Chr1	6367392	6368039	+	LOC_Os01g11760
Chr1	6368038	6368517	–	LOC_Os01g11770
Chr1	6387421	6391540	–	LOC_Os01g11810
Chr1	6394268	6395667	+	LOC_Os01g11820
Chr1	6402993	6410872	–	LOC_Os01g11850
Chr1	6412719	6419895	+	LOC_Os01g11860
Chr1	6432177	6436341	+	LOC_Os01g11880
Chr1	6443023	6456317	+	LOC_Os01g11900
Chr1	6462583	6465072	+	LOC_Os01g11910
Chr1	6471644	6476756	+	LOC_Os01g11920
Chr1	6500080	6507189	–	LOC_Os01g11946
Chr1	6518088	6521096	–	LOC_Os01g11960
Chr1	6523585	6524624	+	LOC_Os01g11970
Chr1	6525468	6532051	+	LOC_Os01g11980
Chr1	6534594	6535837	+	LOC_Os01g12000
Chr1	6537654	6537896	–	LOC_Os01g12010
Chr1	6555254	6560646	–	LOC_Os01g12060
Chr1	6570941	6577292	–	LOC_Os01g12080
Chr1	6583695	6587860	+	LOC_Os01g12090
Chr1	6586630	6588004	–	LOC_Os01g12100
Chr1	6611429	6614187	–	LOC_Os01g12130
Chr1	6615403	6615768	+	LOC_Os01g12140
Chr1	6624201	6630585	–	LOC_Os01g12160
Chr1	6642321	6646654	–	LOC_Os01g12180
Chr1	6649756	6650522	+	LOC_Os01g12190
Chr1	6653077	6655383	+	LOC_Os01g12200
Chr1	6655981	6663406	+	LOC_Os01g12210
Chr1	6663533	6665460	+	LOC_Os01g12220
Chr1	6666877	6678259	–	LOC_Os01g12230
Chr1	6692823	6693795	+	LOC_Os01g12240
Chr1	6691554	6697840	–	LOC_Os01g12250
Chr1	6699462	6703371	–	LOC_Os01g12260
Chr1	6703857	6710603	–	LOC_Os01g12270
Chr1	6710738	6714481	+	LOC_Os01g12290
Chr1	6714773	6720169	+	LOC_Os01g12304
Chr1	6724836	6728702	–	LOC_Os01g12320
Chr1	6738253	6766109	–	LOC_Os01g12340
Chr1	6766497	6770164	–	LOC_Os01g12390
Chr1	6774226	6780427	–	LOC_Os01g12400
Chr1	6790657	6793707	–	LOC_Os01g12430
Chr1	6813714	6815546	+	LOC_Os01g12440
Chr1	6827932	6832940	–	LOC_Os01g12460
Chr1	6836831	6841485	+	LOC_Os01g12470
Chr1	6841266	6844175	–	LOC_Os01g12480
Chr1	6856273	6860963	+	LOC_Os01g12490
Chr1	6878355	6882645	–	LOC_Os01g12520
Chr1	6879478	6896722	+	LOC_Os01g12530
Chr1	6897511	6904247	+	LOC_Os01g12540
Chr1	6908948	6912240	–	LOC_Os01g12560
Chr1	6920759	6923873	–	LOC_Os01g12580
Chr1	6934676	6938725	–	LOC_Os01g12600
Chr1	6940383	6940772	+	LOC_Os01g12610
Chr1	6957017	6958745	–	LOC_Os01g12640
Chr1	6967619	6970289	+	LOC_Os01g12650
Chr1	6970169	6976782	–	LOC_Os01g12660
Chr1	6979556	6986641	+	LOC_Os01g12670
Chr1	6990868	6994046	+	LOC_Os01g12680
Chr1	7009033	7010505	+	LOC_Os01g12690
Chr1	7024286	7034497	+	LOC_Os01g12710
Chr1	7038014	7047597	+	LOC_Os01g12720
Chr1	7048273	7050877	+	LOC_Os01g12740
Chr1	7053022	7056379	+	LOC_Os01g12750
Chr1	7061344	7065249	+	LOC_Os01g12760
Chr1	7071481	7073789	+	LOC_Os01g12770
Chr1	7076271	7076777	–	LOC_Os01g12780
Chr1	7085775	7089349	–	LOC_Os01g12800
Chr1	7092032	7095317	+	LOC_Os01g12810
Chr1	7095374	7098949	–	LOC_Os01g12820
Chr1	7099903	7103266	–	LOC_Os01g12830
Chr1	7104273	7109377	–	LOC_Os01g12840
Chr1	7125106	7128938	–	LOC_Os01g12870
Chr1	7129068	7137674	+	LOC_Os01g12880
Chr1	7157735	7165131	+	LOC_Os01g12890
Chr1	7164011	7167575	–	LOC_Os01g12900
Chr1	7173561	7178962	+	LOC_Os01g12910
Chr1	7174135	7184298	–	LOC_Os01g12930
Chr1	7197011	7214559	+	LOC_Os01g12950
Chr1	7216022	7225278	–	LOC_Os01g13000
Chr1	7244726	7246003	–	LOC_Os01g13024
Chr1	7249755	7255008	+	LOC_Os01g13030
Chr1	7263022	7264222	+	LOC_Os01g13050
Chr1	7265208	7278463	+	LOC_Os01g13060
Chr1	7278720	7280250	–	LOC_Os01g13080
Chr1	7281734	7285992	+	LOC_Os01g13090
Chr1	7287850	7294415	+	LOC_Os01g13100
Chr1	7297672	7298971	+	LOC_Os01g13120
Chr1	7302368	7303788	+	LOC_Os01g13130
Chr1	7307881	7309906	–	LOC_Os01g13140
Chr1	7325078	7332260	+	LOC_Os01g13150
Chr1	7333691	7339244	+	LOC_Os01g13160
Chr1	7340717	7345465	+	LOC_Os01g13170
Chr1	7345590	7346978	–	LOC_Os01g13180
Chr1	7348563	7352146	+	LOC_Os01g13190
Chr1	7352175	7357620	–	LOC_Os01g13200
Chr1	7363643	7366111	–	LOC_Os01g13210
Chr1	7369366	7371171	+	LOC_Os01g13229
Chr1	7389326	7393818	–	LOC_Os01g13260
Chr1	7400509	7404312	+	LOC_Os01g13270
Chr1	7404590	7409813	–	LOC_Os01g13280
Chr1	7414412	7415354	–	LOC_Os01g13285
Chr1	7417257	7422801	+	LOC_Os01g13300
Chr1	7429203	7431716	+	LOC_Os01g13320
Chr1	7437468	7443290	–	LOC_Os01g13350
Chr1	7450837	7453683	–	LOC_Os01g13370
Chr1	7457835	7459959	+	LOC_Os01g13390
Chr1	7460348	7465534	–	LOC_Os01g13404
Chr1	7470027	7477060	+	LOC_Os01g13420
Chr1	7477641	7482824	–	LOC_Os01g13430
Chr1	7485687	7492269	–	LOC_Os01g13440
Chr1	7489233	7489949	–	LOC_Os01g13450
Chr1	7495057	7498391	–	LOC_Os01g13460
Chr1	7506213	7511768	+	LOC_Os01g13470
Chr1	7516934	7519210	+	LOC_Os01g13480
Chr1	7519617	7524433	+	LOC_Os01g13490
Chr1	7546810	7552455	+	LOC_Os01g13520
Chr1	7557172	7561142	+	LOC_Os01g13530
Chr1	7571236	7577425	+	LOC_Os01g13540
Chr1	7577531	7583384	–	LOC_Os01g13550
Chr1	7587970	7595618	–	LOC_Os01g13570
Chr1	7619080	7624575	–	LOC_Os01g13610
Chr1	7639402	7639696	–	LOC_Os01g13620
Chr1	7650663	7652075	–	LOC_Os01g13650
Chr1	7653910	7656854	–	LOC_Os01g13660
Chr1	7657718	7658062	–	LOC_Os01g13670
Chr1	7660812	7661458	–	LOC_Os01g13680
Chr1	7665101	7668163	+	LOC_Os01g13690
Chr1	7670066	7672762	+	LOC_Os01g13700
Chr1	7677147	7678869	–	LOC_Os01g13720
Chr1	7678984	7686211	+	LOC_Os01g13730
Chr1	7686615	7694144	–	LOC_Os01g13740
Chr1	7712069	7725533	+	LOC_Os01g13760
Chr1	7718189	7722451	–	LOC_Os01g13770
Chr1	7739074	7742914	+	LOC_Os01g13800
Chr1	7804166	7805842	+	LOC_Os01g13930
Chr1	7806630	7810972	–	LOC_Os01g13940
Chr1	7817671	7818395	+	LOC_Os01g13950
Chr1	7852645	7857612	+	LOC_Os01g14020
Chr1	7857826	7860067	–	LOC_Os01g14040
Chr1	7860974	7868083	–	LOC_Os01g14050
Chr1	7871489	7878963	+	LOC_Os01g14060
Chr1	7879648	7882745	–	LOC_Os01g14080
Chr1	7885532	7896104	+	LOC_Os01g14090
Chr1	7894148	7901444	–	LOC_Os01g14100
Chr1	7902961	7905007	–	LOC_Os01g14110
Chr1	7924395	7924787	+	LOC_Os01g14120
Chr1	7926594	7927842	–	LOC_Os01g14130
Chr1	7928054	7933681	–	LOC_Os01g14140
Chr1	7980642	7981577	+	LOC_Os01g14230
Chr1	8047102	8055694	–	LOC_Os01g14370
Chr1	8061651	8063002	+	LOC_Os01g14410
Chr1	8064735	8069300	–	LOC_Os01g14420
Chr1	8070777	8072052	–	LOC_Os01g14430
Chr1	8082770	8087818	+	LOC_Os01g14440
Chr1	8125412	8128212	–	LOC_Os01g14510
Chr1	8130233	8131090	+	LOC_Os01g14514
Chr1	8159849	8161554	+	LOC_Os01g14550
Chr1	8170309	8177889	–	LOC_Os01g14580
Chr1	8178899	8183108	–	LOC_Os01g14610
Chr1	8191039	8192462	+	LOC_Os01g14630
Chr1	8193468	8194809	+	LOC_Os01g14640
Chr1	8201245	8201463	+	LOC_Os01g14660
Chr1	8203753	8207132	–	LOC_Os01g14670
Chr1	8212399	8215161	–	LOC_Os01g14690
Chr1	8229362	8229903	+	LOC_Os01g14700
Chr1	8234625	8236036	–	LOC_Os01g14720
Chr1	8243141	8248504	–	LOC_Os01g14760
Chr1	8250724	8263568	–	LOC_Os01g14770
Chr1	8269516	8272745	+	LOC_Os01g14790
Chr1	8273486	8273941	+	LOC_Os01g14800
Chr1	8275452	8283966	+	LOC_Os01g14810
Chr1	8284278	8289120	+	LOC_Os01g14820
Chr1	8291337	8296221	+	LOC_Os01g14830
Chr1	8297533	8302515	+	LOC_Os01g14840
Chr1	8305547	8306555	–	LOC_Os01g14850
Chr1	8329704	8338811	+	LOC_Os01g14860
Chr1	8339182	8339424	–	LOC_Os01g14880
Chr1	8343761	8346041	+	LOC_Os01g14890
Chr1	8356682	8362403	–	LOC_Os01g14920
Chr1	8364052	8365711	–	LOC_Os01g14926
Chr1	8367184	8375401	–	LOC_Os01g14932
Chr1	8382094	8387260	+	LOC_Os01g14950
Chr1	8387587	8388859	–	LOC_Os01g14960
Chr1	8394453	8395821	+	LOC_Os01g14970
Chr1	8396373	8398716	–	LOC_Os01g14980
Chr1	8401311	8402406	–	LOC_Os01g14990
Chr1	8404247	8408377	+	LOC_Os01g15000
Chr1	8413832	8419026	–	LOC_Os01g15010
Chr1	8420923	8430280	–	LOC_Os01g15020
Chr1	8444463	8447054	–	LOC_Os01g15029
Chr1	8447460	8451535	–	LOC_Os01g15039
Chr1	8470589	8479870	–	LOC_Os01g15100
Chr1	8486472	8489700	+	LOC_Os01g15120
Chr1	8490582	8492348	+	LOC_Os01g15130
Chr1	8505035	8505685	+	LOC_Os01g15170
Chr1	8522796	8526369	–	LOC_Os01g15210
Chr1	8527554	8528354	+	LOC_Os01g15229
Chr1	8532212	8532919	–	LOC_Os01g15240
Chr1	8535675	8537042	–	LOC_Os01g15250
Chr1	8540561	8547266	+	LOC_Os01g15260
Chr1	8545997	8546920	–	LOC_Os01g15270
Chr1	8555286	8557176	–	LOC_Os01g15290
Chr1	8560623	8569631	–	LOC_Os01g15300
Chr1	8570841	8574555	–	LOC_Os01g15310
Chr1	8577199	8577934	–	LOC_Os01g15320
Chr1	8586049	8586954	–	LOC_Os01g15340
Chr1	8592483	8599461	–	LOC_Os01g15350
Chr1	8625804	8630151	+	LOC_Os01g15390
Chr1	8656990	8658466	+	LOC_Os01g15448
Chr1	8659360	8664869	–	LOC_Os01g15460
Chr1	8682929	8690031	+	LOC_Os01g15470
Chr1	8691739	8699628	–	LOC_Os01g15480
Chr1	8701159	8708630	–	LOC_Os01g15490
Chr1	8716221	8725060	+	LOC_Os01g15520
Chr1	8732367	8744122	+	LOC_Os01g15530
Chr1	8734657	8742127	–	LOC_Os01g15540
Chr1	8745873	8746724	–	LOC_Os01g15550
Chr1	8748053	8748478	+	LOC_Os01g15560
Chr1	8751071	8755448	+	LOC_Os01g15580
Chr1	8759370	8763491	+	LOC_Os01g15600
Chr1	8770874	8773267	+	LOC_Os01g15610
Chr1	8786512	8792560	+	LOC_Os01g15630
Chr1	8792581	8797363	–	LOC_Os01g15640
Chr1	8805806	8808517	–	LOC_Os01g15650
Chr1	8809386	8812992	+	LOC_Os01g15660
Chr1	8853816	8857241	+	LOC_Os01g15740
Chr1	8883238	8885407	+	LOC_Os01g15770
Chr1	8885505	8892546	–	LOC_Os01g15780
Chr1	8892481	8900135	+	LOC_Os01g15790
Chr1	8917547	8919971	+	LOC_Os01g15830
Chr1	8921590	8925372	–	LOC_Os01g15840
Chr1	8925062	8930018	+	LOC_Os01g15850
Chr1	8931286	8948824	+	LOC_Os01g15860
Chr1	8949249	8952712	–	LOC_Os01g15900
Chr1	8959306	8959838	+	LOC_Os01g15910
Chr1	8968727	8968933	–	LOC_Os01g15920
Chr1	8979005	8979287	–	LOC_Os01g15950
Chr1	8986253	8987398	+	LOC_Os01g15970
Chr1	8988851	8992981	+	LOC_Os01g15979
Chr1	9004101	9008221	–	LOC_Os01g16000
Chr1	9012987	9016808	+	LOC_Os01g16010
Chr1	9017796	9019762	+	LOC_Os01g16020
Chr1	9018174	9024159	–	LOC_Os01g16030
Chr1	9024897	9028876	–	LOC_Os01g16040
Chr1	9029871	9054003	+	LOC_Os01g16050
Chr1	9057740	9061646	–	LOC_Os01g16080
Chr1	9063968	9066787	–	LOC_Os01g16090
Chr1	9067360	9071396	–	LOC_Os01g16100
Chr1	9074613	9083795	+	LOC_Os01g16110
Chr1	9088068	9089131	+	LOC_Os01g16120
Chr1	9094469	9102822	+	LOC_Os01g16124
Chr1	9114002	9114253	+	LOC_Os01g16140
Chr1	9114563	9121417	–	LOC_Os01g16146
Chr1	9133412	9140521	–	LOC_Os01g16170
Chr1	9159606	9165856	+	LOC_Os01g16180
Chr1	9166339	9170064	+	LOC_Os01g16190
Chr1	9171628	9172899	+	LOC_Os01g16200
Chr1	9173107	9175991	–	LOC_Os01g16210
Chr1	9179212	9181984	–	LOC_Os01g16220
Chr1	9191703	9194518	+	LOC_Os01g16230
Chr1	9195527	9198962	–	LOC_Os01g16240
Chr1	9201354	9204450	+	LOC_Os01g16250
Chr1	9203963	9211788	–	LOC_Os01g16260
Chr1	9215675	9219481	+	LOC_Os01g16270
Chr1	9225213	9237059	+	LOC_Os01g16290
Chr1	9245577	9253454	+	LOC_Os01g16310
Chr1	9259032	9268519	+	LOC_Os01g16330
Chr1	9268652	9272919	–	LOC_Os01g16350
Chr1	9273763	9279096	–	LOC_Os01g16354
Chr1	9293171	9299950	+	LOC_Os01g16370
Chr1	9313736	9318847	+	LOC_Os01g16400
Chr1	9319002	9329334	–	LOC_Os01g16414
Chr1	9339815	9342488	+	LOC_Os01g16450
Chr1	9344874	9347403	–	LOC_Os01g16460
Chr1	9370570	9375393	+	LOC_Os01g16510
Chr1	9373716	9378204	–	LOC_Os01g16520
Chr1	9378864	9383410	–	LOC_Os01g16530
Chr1	9386117	9390825	+	LOC_Os01g16540
Chr1	9394117	9396626	–	LOC_Os01g16550
Chr1	9424542	9429196	+	LOC_Os01g16600
Chr1	9431389	9436240	–	LOC_Os01g16620
Chr1	9441477	9446488	–	LOC_Os01g16640
Chr1	9445679	9446612	+	LOC_Os01g16650
Chr1	9447179	9451347	+	LOC_Os01g16660
Chr1	9454953	9457026	+	LOC_Os01g16670
Chr1	9488825	9493964	+	LOC_Os01g16714
Chr1	9512920	9516845	+	LOC_Os01g16750
Chr1	9567526	9569263	–	LOC_Os01g16810
Chr1	9613654	9626030	–	LOC_Os01g16850
Chr1	9626065	9638901	–	LOC_Os01g16870
Chr1	9657980	9661279	–	LOC_Os01g16890
Chr1	9665409	9670421	+	LOC_Os01g16900
Chr1	9670773	9675881	–	LOC_Os01g16910
Chr1	9679698	9680896	+	LOC_Os01g16920
Chr1	9682566	9684404	–	LOC_Os01g16930
Chr1	9684830	9689821	–	LOC_Os01g16940
Chr1	9690235	9692180	+	LOC_Os01g16950
Chr1	9694027	9699817	–	LOC_Os01g16960
Chr1	9702659	9709696	–	LOC_Os01g16970
Chr1	9711615	9712419	–	LOC_Os01g16980
Chr1	9727698	9728244	+	LOC_Os01g16990
Chr1	9732475	9738226	+	LOC_Os01g17000
Chr1	9738136	9745019	–	LOC_Os01g17010
Chr1	9749984	9753779	+	LOC_Os01g17020
Chr1	9764793	9768587	+	LOC_Os01g17040
Chr1	9770015	9771047	–	LOC_Os01g17050
Chr1	9793853	9810636	–	LOC_Os01g17060
Chr1	9816546	9823075	+	LOC_Os01g17070
Chr1	9831459	9831996	+	LOC_Os01g17100
Chr1	9859350	9860764	+	LOC_Os01g17150
Chr1	9863074	9870904	+	LOC_Os01g17160
Chr1	9874326	9876951	+	LOC_Os01g17170
Chr1	9878373	9885422	+	LOC_Os01g17180
Chr1	9887626	9889328	+	LOC_Os01g17190
Chr1	9889406	9902738	–	LOC_Os01g17214
Chr1	9913388	9917364	+	LOC_Os01g17240
Chr1	9917474	9921595	–	LOC_Os01g17250
Chr1	9928826	9938987	+	LOC_Os01g17260
Chr1	9935289	9948092	–	LOC_Os01g17279
Chr1	9953766	9955696	+	LOC_Os01g17300
Chr1	9962335	9967126	+	LOC_Os01g17320
Chr1	9967185	9969073	–	LOC_Os01g17330
Chr1	10003902	10011656	+	LOC_Os01g17390
Chr1	10008036	10011595	–	LOC_Os01g17396
Chr1	10011936	10012582	+	LOC_Os01g17402
Chr1	10021136	10027471	–	LOC_Os01g17430
Chr1	10027840	10031012	+	LOC_Os01g17440
Chr1	10048264	10050309	–	LOC_Os01g17470
Chr1	10098282	10103021	–	LOC_Os01g18050
Chr1	10113381	10119022	–	LOC_Os01g18060
Chr1	10119211	10123815	+	LOC_Os01g18070
Chr1	10133857	10135806	+	LOC_Os01g18080
Chr1	10136482	10137055	+	LOC_Os01g18090
Chr1	10137215	10140159	–	LOC_Os01g18100
Chr1	10144291	10146312	+	LOC_Os01g18110
Chr1	10148777	10152520	+	LOC_Os01g18120
Chr1	10166222	10167072	+	LOC_Os01g18160
Chr1	10167886	10169316	–	LOC_Os01g18170
Chr1	10193316	10197085	+	LOC_Os01g18210
Chr1	10200089	10203791	–	LOC_Os01g18220
Chr1	10210987	10212357	–	LOC_Os01g18230
Chr1	10217247	10219696	–	LOC_Os01g18240
Chr1	10259950	10274416	+	LOC_Os01g18280
Chr1	10288976	10289644	–	LOC_Os01g18310
Chr1	10291812	10295772	+	LOC_Os01g18320
Chr1	10312332	10315422	+	LOC_Os01g18360
Chr1	10313101	10318509	–	LOC_Os01g18370
Chr1	10341985	10343614	–	LOC_Os01g18400
Chr1	10346269	10350001	–	LOC_Os01g18410
Chr1	10370062	10370403	–	LOC_Os01g18450
Chr1	10398483	10400347	–	LOC_Os01g18490
Chr1	10405554	10406551	+	LOC_Os01g18500
Chr1	10470300	10479090	+	LOC_Os01g18584
Chr1	10488948	10490994	–	LOC_Os01g18620
Chr1	10491906	10500943	–	LOC_Os01g18630
Chr1	10508882	10513444	+	LOC_Os01g18660
Chr1	10515723	10522231	–	LOC_Os01g18670
Chr1	10549240	10551084	–	LOC_Os01g18710
Chr1	10561282	10565336	–	LOC_Os01g18744
Chr1	10622515	10627552	+	LOC_Os01g18800
Chr1	10627877	10630586	–	LOC_Os01g18810
Chr1	10643084	10645027	+	LOC_Os01g18840
Chr1	10650040	10656839	+	LOC_Os01g18850
Chr1	10657463	10660137	–	LOC_Os01g18860
Chr1	10675120	10680029	+	LOC_Os01g18880
Chr1	10701626	10703130	–	LOC_Os01g18930
Chr1	10720419	10725895	–	LOC_Os01g18970
Chr1	10724222	10724539	–	LOC_Os01g18980
Chr1	10748603	10750234	–	LOC_Os01g19020
Chr1	10805496	10808081	–	LOC_Os01g19130
Chr1	10813997	10818538	–	LOC_Os01g19140
Chr1	10822583	10827388	+	LOC_Os01g19150
Chr1	10819351	10822413	–	LOC_Os01g19160
Chr1	10829626	10832077	+	LOC_Os01g19170
Chr1	10871371	10874265	+	LOC_Os01g19220
Chr1	10891791	10893886	+	LOC_Os01g19260
Chr1	10895602	10897815	+	LOC_Os01g19270
Chr1	10899088	10900447	–	LOC_Os01g19280
Chr1	10911192	10914795	+	LOC_Os01g19290
Chr1	10932263	10933653	–	LOC_Os01g19320
Chr1	10934878	10936016	+	LOC_Os01g19330
Chr1	10945292	10945711	+	LOC_Os01g19340
Chr1	10965000	10971098	+	LOC_Os01g19380
Chr1	10968052	10973252	–	LOC_Os01g19390
Chr1	10977158	10980567	+	LOC_Os01g19400
Chr1	10979414	10983674	–	LOC_Os01g19410
Chr1	10984228	10989583	–	LOC_Os01g19420
Chr1	10990775	10991941	–	LOC_Os01g19430
Chr1	10997191	10999393	+	LOC_Os01g19440
Chr1	10999137	11006020	–	LOC_Os01g19450
Chr1	11020820	11021879	+	LOC_Os01g19460
Chr1	11025443	11038870	–	LOC_Os01g19470
Chr1	11058878	11064179	+	LOC_Os01g19480
Chr1	11064694	11068774	–	LOC_Os01g19490
Chr1	11071480	11071791	–	LOC_Os01g19500
Chr1	11089040	11094015	–	LOC_Os01g19548
Chr1	11109804	11113543	–	LOC_Os01g19610
Chr1	11129377	11131903	+	LOC_Os01g19630
Chr1	11154986	11156214	+	LOC_Os01g19670
Chr1	11202595	11203335	–	LOC_Os01g19740
Chr1	11208521	11209819	+	LOC_Os01g19750
Chr1	11211741	11222676	+	LOC_Os01g19760
Chr1	11221765	11223653	–	LOC_Os01g19770
Chr1	11224130	11224900	+	LOC_Os01g19780
Chr1	11231972	11234811	–	LOC_Os01g19800
Chr1	11245037	11246927	+	LOC_Os01g19820
Chr1	11249654	11251232	–	LOC_Os01g19840
Chr1	11272092	11278214	+	LOC_Os01g19870
Chr1	11283364	11284257	+	LOC_Os01g19880
Chr1	11315950	11320220	+	LOC_Os01g19940
Chr1	11350505	11357006	+	LOC_Os01g19970
Chr1	11369593	11369859	–	LOC_Os01g20010
Chr1	11378988	11379725	+	LOC_Os01g20030
Chr1	11389453	11389920	+	LOC_Os01g20060
Chr1	11409812	11410165	+	LOC_Os01g20100
Chr1	11412131	11421047	+	LOC_Os01g20110
Chr1	11425216	11430996	–	LOC_Os01g20120
Chr1	11458864	11463442	–	LOC_Os01g20160
Chr1	11501218	11502840	–	LOC_Os01g20204
Chr1	11544302	11545431	–	LOC_Os01g20730
Chr1	11585607	11586525	+	LOC_Os01g20780
Chr1	11591085	11591609	–	LOC_Os01g20800
Chr1	11610848	11612708	+	LOC_Os01g20830
Chr1	11618134	11622692	+	LOC_Os01g20840
Chr1	11624254	11624645	–	LOC_Os01g20850
Chr1	11625295	11637328	–	LOC_Os01g20860
Chr1	11655149	11666963	+	LOC_Os01g20880
Chr1	11667260	11667716	–	LOC_Os01g20894
Chr1	11671707	11685326	+	LOC_Os01g20900
Chr1	11686274	11687423	+	LOC_Os01g20910
Chr1	11687988	11688350	+	LOC_Os01g20920
Chr1	11688357	11691575	+	LOC_Os01g20930
Chr1	11693773	11700208	+	LOC_Os01g20940
Chr1	11703247	11704653	–	LOC_Os01g20950
Chr1	11715165	11717784	–	LOC_Os01g20980
Chr1	11741300	11750780	+	LOC_Os01g21034
Chr1	11752736	11753404	–	LOC_Os01g21050
Chr1	11774396	11775010	+	LOC_Os01g21100
Chr1	11783910	11785001	+	LOC_Os01g21120
Chr1	11800149	11812104	–	LOC_Os01g21160
Chr1	11810685	11811951	+	LOC_Os01g21170
Chr1	11812178	11815791	–	LOC_Os01g21180
Chr1	11852511	11864421	+	LOC_Os01g21240
Chr1	11858565	11864509	–	LOC_Os01g21250
Chr1	11878345	11879691	–	LOC_Os01g21260
Chr1	11886878	11887192	+	LOC_Os01g21290
Chr1	11897310	11907826	+	LOC_Os01g21300
Chr1	11906143	11911351	–	LOC_Os01g21320
Chr1	11953342	11955449	–	LOC_Os01g21410
Chr1	11957243	11964812	+	LOC_Os01g21420
Chr1	11970728	11972568	+	LOC_Os01g21440
Chr1	11973833	11981961	+	LOC_Os01g21450
Chr1	12031460	12032254	+	LOC_Os01g21520
Chr1	12067460	12069113	+	LOC_Os01g21560
Chr1	12091633	12093830	+	LOC_Os01g21590
Chr1	12106441	12110717	+	LOC_Os01g21610
Chr1	12112984	12113844	+	LOC_Os01g21620
Chr1	12117107	12123195	+	LOC_Os01g21630
Chr1	12213920	12225091	+	LOC_Os01g21780
Chr1	12235159	12248213	–	LOC_Os01g21820
Chr1	12258138	12263046	–	LOC_Os01g21850
Chr1	12264797	12270513	+	LOC_Os01g21860
Chr1	12270037	12270402	–	LOC_Os01g21870
Chr1	12279897	12280703	–	LOC_Os01g21880
Chr1	12303071	12309435	–	LOC_Os01g21940
Chr1	12325923	12331960	+	LOC_Os01g21960
Chr1	12332737	12337227	–	LOC_Os01g21970
Chr1	12344460	12351233	+	LOC_Os01g21990
Chr1	12351454	12353063	–	LOC_Os01g22000
Chr1	12363709	12366314	–	LOC_Os01g22010
Chr1	12375243	12378440	+	LOC_Os01g22039
Chr1	12388472	12397417	+	LOC_Os01g22050
Chr1	12397653	12398517	–	LOC_Os01g22080
Chr1	12403525	12409126	–	LOC_Os01g22090
Chr1	12408324	12410734	+	LOC_Os01g22100
Chr1	12426215	12431696	+	LOC_Os01g22140
Chr1	12499923	12504215	+	LOC_Os01g22230
Chr1	12509592	12519255	+	LOC_Os01g22249
Chr1	12551333	12557284	+	LOC_Os01g22336
Chr1	12564283	12570032	+	LOC_Os01g22352
Chr1	12578189	12582301	+	LOC_Os01g22370
Chr1	12582735	12594761	–	LOC_Os01g22380
Chr1	12615442	12625295	–	LOC_Os01g22430
Chr1	12621246	12621704	+	LOC_Os01g22440
Chr1	12627860	12630216	+	LOC_Os01g22450
Chr1	12634119	12640690	–	LOC_Os01g22480
Chr1	12645515	12646409	–	LOC_Os01g22490
Chr1	12646555	12650180	+	LOC_Os01g22500
Chr1	12650516	12654563	+	LOC_Os01g22510
Chr1	12654852	12658475	–	LOC_Os01g22520
Chr1	12667343	12672757	–	LOC_Os01g22550
Chr1	12677050	12683751	–	LOC_Os01g22560
Chr1	12704320	12709878	–	LOC_Os01g22600
Chr1	12725141	12731608	+	LOC_Os01g22630
Chr1	12733796	12738236	+	LOC_Os01g22640
Chr1	12741893	12746046	+	LOC_Os01g22660
Chr1	12758393	12760437	+	LOC_Os01g22710
Chr1	12804565	12810224	+	LOC_Os01g22780
Chr1	12848912	12853937	+	LOC_Os01g22870
Chr1	12870058	12876040	+	LOC_Os01g22900
Chr1	12875078	12877061	–	LOC_Os01g22910
Chr1	12896143	12916644	+	LOC_Os01g22954
Chr1	12914948	12919210	–	LOC_Os01g22980
Chr1	12920896	12925273	–	LOC_Os01g22990
Chr1	12932882	12933910	+	LOC_Os01g23000
Chr1	12945723	12946007	+	LOC_Os01g23010
Chr1	12969442	12971171	–	LOC_Os01g23040
Chr1	13064516	13094306	+	LOC_Os01g23230
Chr1	13066384	13066686	–	LOC_Os01g23239
Chr1	13141815	13144950	–	LOC_Os01g23380
Chr1	13170927	13171973	–	LOC_Os01g23440
Chr1	13236968	13246386	+	LOC_Os01g23580
Chr1	13243579	13262449	–	LOC_Os01g23590
Chr1	13264869	13268336	+	LOC_Os01g23600
Chr1	13272614	13282201	+	LOC_Os01g23610
Chr1	13286089	13288742	+	LOC_Os01g23620
Chr1	13291007	13295018	+	LOC_Os01g23630
Chr1	13296138	13305359	+	LOC_Os01g23640
Chr1	13309978	13310316	+	LOC_Os01g23650
Chr1	13318195	13323844	–	LOC_Os01g23680
Chr1	13342801	13349371	–	LOC_Os01g23710
Chr1	13353629	13357510	+	LOC_Os01g23740
Chr1	13374842	13375053	–	LOC_Os01g23790
Chr1	13422742	13432178	–	LOC_Os01g23850
Chr1	13436891	13438586	–	LOC_Os01g23870
Chr1	13442496	13458371	+	LOC_Os01g23880
Chr1	13487905	13490291	+	LOC_Os01g23970
Chr1	13507427	13508882	–	LOC_Os01g23990
Chr1	13517346	13531419	+	LOC_Os01g24010
Chr1	13523472	13531788	–	LOC_Os01g24020
Chr1	13539499	13542030	+	LOC_Os01g24030
Chr1	13560813	13567065	+	LOC_Os01g24060
Chr1	13570569	13573499	+	LOC_Os01g24070
Chr1	13582036	13584917	–	LOC_Os01g24090
Chr1	13594901	13595386	–	LOC_Os01g24110
Chr1	13630851	13632922	–	LOC_Os01g24130
Chr1	13643985	13646640	+	LOC_Os01g24180
Chr1	13765231	13772186	+	LOC_Os01g24420
Chr1	13774947	13779937	+	LOC_Os01g24430
Chr1	13778572	13779786	–	LOC_Os01g24440
Chr1	13794686	13801042	+	LOC_Os01g24470
Chr1	13799858	13804959	–	LOC_Os01g24480
Chr1	13807502	13809927	–	LOC_Os01g24490
Chr1	13887272	13893293	+	LOC_Os01g24680
Chr1	13896291	13898264	+	LOC_Os01g24690
Chr1	13903153	13904729	–	LOC_Os01g24710
Chr1	13911829	13912191	+	LOC_Os01g24720
Chr1	13922344	13927455	–	LOC_Os01g24750
Chr1	13934288	13938263	+	LOC_Os01g24764
Chr1	13935882	13938301	–	LOC_Os01g24770
Chr1	13941318	13944691	+	LOC_Os01g24780
Chr1	13957323	13959245	+	LOC_Os01g24790
Chr1	13977964	13979538	+	LOC_Os01g24810
Chr1	13977146	13983896	–	LOC_Os01g24820
Chr1	14012468	14019901	+	LOC_Os01g24880
Chr1	14034579	14041023	+	LOC_Os01g24920
Chr1	14047791	14054877	+	LOC_Os01g24940
Chr1	14059572	14067011	+	LOC_Os01g24950
Chr1	14077629	14080716	+	LOC_Os01g24980
Chr1	14083605	14086388	–	LOC_Os01g24990
Chr1	14101994	14108128	+	LOC_Os01g25010
Chr1	14149989	14150267	+	LOC_Os01g25070
Chr1	14152973	14153296	+	LOC_Os01g25080
Chr1	14167249	14168906	+	LOC_Os01g25100
Chr1	14224531	14233645	–	LOC_Os01g25189
Chr1	14251654	14252346	–	LOC_Os01g25230
Chr1	14252888	14257595	+	LOC_Os01g25240
Chr1	14264078	14267208	+	LOC_Os01g25270
Chr1	14290373	14291666	+	LOC_Os01g25300
Chr1	14291679	14303250	–	LOC_Os01g25320
Chr1	14305683	14316695	+	LOC_Os01g25330
Chr1	14326074	14327236	+	LOC_Os01g25360
Chr1	14328052	14333284	–	LOC_Os01g25370
Chr1	14340012	14357581	–	LOC_Os01g25386
Chr1	14391548	14398683	–	LOC_Os01g25440
Chr1	14444428	14445028	+	LOC_Os01g25470
Chr1	14446717	14453502	+	LOC_Os01g25484
Chr1	14471179	14476974	+	LOC_Os01g25530
Chr1	14479778	14481641	–	LOC_Os01g25540
Chr1	14486393	14487206	–	LOC_Os01g25560
Chr1	14505965	14513164	–	LOC_Os01g25600
Chr1	14513321	14515446	+	LOC_Os01g25610
Chr1	14551010	14591754	–	LOC_Os01g25670
Chr1	14555493	14555887	–	LOC_Os01g25679
Chr1	14582914	14583378	+	LOC_Os01g25730
Chr1	14611303	14611896	+	LOC_Os01g25800
Chr1	14608810	14619669	–	LOC_Os01g25810
Chr1	14679234	14683452	–	LOC_Os01g25880
Chr1	14702305	14705998	–	LOC_Os01g25920
Chr1	14729064	14729636	+	LOC_Os01g25980
Chr1	14727788	14738428	–	LOC_Os01g25990
Chr1	14742666	14748624	–	LOC_Os01g26000
Chr1	14752089	14754703	+	LOC_Os01g26020
Chr1	14754694	14764515	–	LOC_Os01g26039
Chr1	14769271	14769883	+	LOC_Os01g26070
Chr1	14775728	14779110	+	LOC_Os01g26080
Chr1	14793093	14797228	+	LOC_Os01g26120
Chr1	14798588	14822364	+	LOC_Os01g26130
Chr1	14823236	14829223	+	LOC_Os01g26174
Chr1	14856012	14878627	–	LOC_Os01g26240
Chr1	14889334	14899315	+	LOC_Os01g26280
Chr1	14900624	14903208	+	LOC_Os01g26290
Chr1	14903678	14915831	–	LOC_Os01g26310
Chr1	14955700	14960053	+	LOC_Os01g26370
Chr1	14964538	14968307	+	LOC_Os01g26390
Chr1	14993173	14998164	–	LOC_Os01g26920
Chr1	15006999	15013275	–	LOC_Os01g26940
Chr1	15019767	15023967	–	LOC_Os01g26970
Chr1	15059375	15067886	+	LOC_Os01g27020
Chr1	15075862	15083306	–	LOC_Os01g27040
Chr1	15085372	15087093	+	LOC_Os01g27050
Chr1	15118688	15119756	+	LOC_Os01g27120
Chr1	15124499	15125444	+	LOC_Os01g27140
Chr1	15130857	15139604	–	LOC_Os01g27150
Chr1	15146084	15152268	+	LOC_Os01g27160
Chr1	15161724	15170244	+	LOC_Os01g27200
Chr1	15170345	15171860	–	LOC_Os01g27210
Chr1	15185076	15188301	–	LOC_Os01g27230
Chr1	15192851	15195698	–	LOC_Os01g27240
Chr1	15197465	15204983	–	LOC_Os01g27250
Chr1	15258526	15260292	–	LOC_Os01g27340
Chr1	15281130	15283073	–	LOC_Os01g27360
Chr1	15291654	15294542	+	LOC_Os01g27390
Chr1	15328511	15333039	–	LOC_Os01g27449
Chr1	15338068	15342646	+	LOC_Os01g27470
Chr1	15344380	15345960	+	LOC_Os01g27480
Chr1	15356779	15360684	–	LOC_Os01g27520
Chr1	15381101	15382010	+	LOC_Os01g27560
Chr1	15389732	15392073	–	LOC_Os01g27590
Chr1	15414324	15421128	–	LOC_Os01g27650
Chr1	15440625	15441473	–	LOC_Os01g27690
Chr1	15449001	15451168	+	LOC_Os01g27710
Chr1	15453620	15458053	+	LOC_Os01g27720
Chr1	15455947	15466171	–	LOC_Os01g27730
Chr1	15472604	15478444	–	LOC_Os01g27740
Chr1	15479968	15493720	+	LOC_Os01g27750
Chr1	15495864	15505120	+	LOC_Os01g27770
Chr1	15562758	15563289	+	LOC_Os01g27860
Chr1	15568776	15573377	–	LOC_Os01g27880
Chr1	15618215	15624566	–	LOC_Os01g27940
Chr1	15644812	15649520	+	LOC_Os01g27990
Chr1	15650544	15651401	+	LOC_Os01g28000
Chr1	15672566	15676615	–	LOC_Os01g28030
Chr1	15693159	15693956	+	LOC_Os01g28050
Chr1	15760435	15763190	+	LOC_Os01g28134
Chr1	15777277	15781146	+	LOC_Os01g28150
Chr1	15876999	15881068	–	LOC_Os01g28340
Chr1	15881222	15881506	+	LOC_Os01g28350
Chr1	15934491	15935319	+	LOC_Os01g28450
Chr1	15958735	15959508	–	LOC_Os01g28500
Chr1	15975285	15980896	+	LOC_Os01g28540
Chr1	15992666	15995811	+	LOC_Os01g28580
Chr1	16027211	16030849	+	LOC_Os01g28650
Chr1	16046654	16056690	+	LOC_Os01g28680
Chr1	16061947	16067920	+	LOC_Os01g28690
Chr1	16086623	16088953	+	LOC_Os01g28730
Chr1	16130515	16131447	+	LOC_Os01g28790
Chr1	16150762	16154584	–	LOC_Os01g28840
Chr1	16156978	16157217	+	LOC_Os01g28850
Chr1	16206168	16206650	–	LOC_Os01g28920
Chr1	16207616	16208125	+	LOC_Os01g28930
Chr1	16210935	16211252	–	LOC_Os01g28940
Chr1	16224929	16226730	–	LOC_Os01g28970
Chr1	16227356	16228044	+	LOC_Os01g28980
Chr1	16232120	16234681	+	LOC_Os01g28989
Chr1	16253873	16254307	–	LOC_Os01g29030
Chr1	16255520	16258519	–	LOC_Os01g29040
Chr1	16265739	16280526	+	LOC_Os01g29050
Chr1	16296107	16300313	–	LOC_Os01g29104
Chr1	16325487	16328506	–	LOC_Os01g29150
Chr1	16346972	16349721	–	LOC_Os01g29180
Chr1	16363677	16364246	–	LOC_Os01g29210
Chr1	16364784	16389831	+	LOC_Os01g29230
Chr1	16392275	16393390	–	LOC_Os01g29240
Chr1	16415041	16416138	+	LOC_Os01g29280
Chr1	16435677	16436845	+	LOC_Os01g29330
Chr1	16468658	16480246	–	LOC_Os01g29390
Chr1	16480363	16494353	+	LOC_Os01g29409
Chr1	16495179	16503394	+	LOC_Os01g29430
Chr1	16511184	16518829	–	LOC_Os01g29469
Chr1	16535911	16545913	+	LOC_Os01g29507
Chr1	16588536	16589162	–	LOC_Os01g29600
Chr1	16588764	16597759	+	LOC_Os01g29610
Chr1	16607003	16637312	+	LOC_Os01g29640
Chr1	16659734	16664416	+	LOC_Os01g29740
Chr1	16666872	16667230	+	LOC_Os01g29750
Chr1	16684102	16688412	+	LOC_Os01g29780
Chr1	16693770	16709605	+	LOC_Os01g29804
Chr1	16716503	16719513	+	LOC_Os01g29830
Chr1	16730692	16731000	–	LOC_Os01g29860
Chr1	16957157	16982993	–	LOC_Os01g31010
Chr1	17012485	17016324	+	LOC_Os01g31110
Chr1	17043867	17044316	+	LOC_Os01g31170
Chr1	17064903	17065535	+	LOC_Os01g31210
Chr1	17066879	17070833	–	LOC_Os01g31220
Chr1	17151487	17158427	+	LOC_Os01g31360
Chr1	17159382	17161736	–	LOC_Os01g31370
Chr1	17177233	17180862	+	LOC_Os01g31430
Chr1	17194225	17207910	+	LOC_Os01g31450
Chr1	17210018	17218317	–	LOC_Os01g31470
Chr1	17223650	17225003	+	LOC_Os01g31480
Chr1	17225535	17230107	–	LOC_Os01g31494
Chr1	17260407	17260762	+	LOC_Os01g31560
Chr1	17253954	17263566	–	LOC_Os01g31570
Chr1	17266159	17278320	–	LOC_Os01g31580
Chr1	17298963	17308311	–	LOC_Os01g31610
Chr1	17309298	17325761	–	LOC_Os01g31629
Chr1	17341202	17346405	–	LOC_Os01g31680
Chr1	17349311	17350852	+	LOC_Os01g31690
Chr1	17394269	17405657	+	LOC_Os01g31770
Chr1	17420432	17421291	+	LOC_Os01g31800
Chr1	17422546	17429442	–	LOC_Os01g31810
Chr1	17444524	17445255	+	LOC_Os01g31850
Chr1	17446304	17465513	–	LOC_Os01g31870
Chr1	17470274	17471520	–	LOC_Os01g31890
Chr1	17478867	17479925	–	LOC_Os01g31910
Chr1	17490452	17491863	–	LOC_Os01g31940
Chr1	17504338	17512384	–	LOC_Os01g31980
Chr1	17560756	17567985	+	LOC_Os01g32080
Chr1	17559698	17567824	–	LOC_Os01g32090
Chr1	17581097	17582133	+	LOC_Os01g32120
Chr1	17582526	17586682	+	LOC_Os01g32130
Chr1	17598336	17599877	–	LOC_Os01g32150
Chr1	17600200	17602095	+	LOC_Os01g32160
Chr1	17605092	17608566	+	LOC_Os01g32170
Chr1	17611503	17627093	–	LOC_Os01g32184
Chr1	17681305	17683291	+	LOC_Os01g32259
Chr1	17697080	17706555	+	LOC_Os01g32280
Chr1	17708765	17713765	+	LOC_Os01g32300
Chr1	17740650	17742308	+	LOC_Os01g32330
Chr1	17744525	17752167	+	LOC_Os01g32350
Chr1	17756051	17765020	+	LOC_Os01g32364
Chr1	17767751	17768479	+	LOC_Os01g32380
Chr1	17792011	17795095	+	LOC_Os01g32439
Chr1	17795883	17796194	–	LOC_Os01g32450
Chr1	17798216	17799032	+	LOC_Os01g32460
Chr1	17816516	17818658	–	LOC_Os01g32490
Chr1	17859762	17860860	–	LOC_Os01g32560
Chr1	17881780	17885487	–	LOC_Os01g32610
Chr1	17894912	17898610	+	LOC_Os01g32640
Chr1	17904775	17910174	+	LOC_Os01g32660
Chr1	17911523	17912150	–	LOC_Os01g32670
Chr1	17920065	17922920	+	LOC_Os01g32680
Chr1	17932390	17947080	+	LOC_Os01g32720
Chr1	17947747	17951777	–	LOC_Os01g32730
Chr1	17960811	17968602	–	LOC_Os01g32750
Chr1	17975816	17977355	–	LOC_Os01g32770
Chr1	17990808	17993844	–	LOC_Os01g32780
Chr1	17994549	17997769	–	LOC_Os01g32790
Chr1	17999249	18002954	–	LOC_Os01g32800
Chr1	18005439	18038024	–	LOC_Os01g32830
Chr1	18021955	18030615	+	LOC_Os01g32840
Chr1	18026504	18030605	–	LOC_Os01g32849
Chr1	18041759	18050240	+	LOC_Os01g32870
Chr1	18051514	18054939	+	LOC_Os01g32880
Chr1	18073579	18074498	+	LOC_Os01g32920
Chr1	18087598	18095511	–	LOC_Os01g32964
Chr1	18101551	18111698	–	LOC_Os01g32980
Chr1	18124921	18129917	+	LOC_Os01g33000
Chr1	18135288	18138335	–	LOC_Os01g33020
Chr1	18140743	18142908	–	LOC_Os01g33030
Chr1	18150894	18158075	+	LOC_Os01g33040
Chr1	18158641	18163549	–	LOC_Os01g33050
Chr1	18163708	18174024	+	LOC_Os01g33060
Chr1	18176535	18177876	+	LOC_Os01g33070
Chr1	18186985	18193374	+	LOC_Os01g33080
Chr1	18205099	18208221	+	LOC_Os01g33090
Chr1	18229228	18233091	+	LOC_Os01g33110
Chr1	18259565	18267198	+	LOC_Os01g33160
Chr1	18284604	18288878	+	LOC_Os01g33204
Chr1	18298141	18303991	–	LOC_Os01g33230
Chr1	18338956	18339444	+	LOC_Os01g33270
Chr1	18390167	18394185	+	LOC_Os01g33410
Chr1	18394242	18401824	–	LOC_Os01g33420
Chr1	18416363	18420181	+	LOC_Os01g33450
Chr1	18422142	18441766	+	LOC_Os01g33460
Chr1	18435711	18438287	+	LOC_Os01g33480
Chr1	18446990	18448953	+	LOC_Os01g33514
Chr1	18458936	18463678	–	LOC_Os01g33540
Chr1	18530256	18531483	+	LOC_Os01g33670
Chr1	18531902	18540820	–	LOC_Os01g33684
Chr1	18555703	18556813	+	LOC_Os01g33710
Chr1	18582399	18588343	+	LOC_Os01g33762
Chr1	18587725	18588823	–	LOC_Os01g33764
Chr1	18589044	18599173	+	LOC_Os01g33784
Chr1	18600976	18611575	+	LOC_Os01g33800
Chr1	18622231	18625490	+	LOC_Os01g33840
Chr1	18666239	18667874	–	LOC_Os01g33940
Chr1	18684005	18693589	–	LOC_Os01g33960
Chr1	18719979	18731097	–	LOC_Os01g34010
Chr1	18727926	18728147	+	LOC_Os01g34020
Chr1	18755268	18756900	+	LOC_Os01g34060
Chr1	18763248	18774698	+	LOC_Os01g34080
Chr1	18780600	18781392	+	LOC_Os01g34100
Chr1	18847931	18852204	+	LOC_Os01g34190
Chr1	18853567	18867010	+	LOC_Os01g34200
Chr1	18923507	18939449	+	LOC_Os01g34330
Chr1	18940388	18945666	–	LOC_Os01g34350
Chr1	18961318	18969005	–	LOC_Os01g34390
Chr1	19004444	19005028	+	LOC_Os01g34460
Chr1	19009708	19014185	+	LOC_Os01g34480
Chr1	19059233	19061180	+	LOC_Os01g34560
Chr1	19070908	19071216	+	LOC_Os01g34580
Chr1	19072577	19073925	–	LOC_Os01g34590
Chr1	19079232	19083485	+	LOC_Os01g34610
Chr1	19085832	19088290	+	LOC_Os01g34614
Chr1	19089864	19094361	+	LOC_Os01g34620
Chr1	19095607	19097481	–	LOC_Os01g34630
Chr1	19102207	19122464	–	LOC_Os01g34670
Chr1	19123411	19129192	–	LOC_Os01g34680
Chr1	19129968	19134012	–	LOC_Os01g34690
Chr1	19135802	19139895	+	LOC_Os01g34700
Chr1	19177123	19192443	–	LOC_Os01g34780
Chr1	19200083	19201356	–	LOC_Os01g34790
Chr1	19240263	19244426	+	LOC_Os01g34850
Chr1	19244825	19248201	–	LOC_Os01g34860
Chr1	19250050	19258812	+	LOC_Os01g34870
Chr1	19258161	19282613	–	LOC_Os01g34900
Chr1	19302687	19322792	–	LOC_Os01g34930
Chr1	19352055	19359550	+	LOC_Os01g34970
Chr1	19359675	19360412	–	LOC_Os01g34980
Chr1	19376037	19387433	+	LOC_Os01g35030
Chr1	19389831	19392858	+	LOC_Os01g35040
Chr1	19394084	19406001	–	LOC_Os01g35050
Chr1	19454000	19458319	–	LOC_Os01g35160
Chr1	19466219	19469026	+	LOC_Os01g35170
Chr1	19469262	19477907	–	LOC_Os01g35184
Chr1	19505311	19508412	–	LOC_Os01g35230
Chr1	19539370	19540060	–	LOC_Os01g35300
Chr1	19549046	19552357	–	LOC_Os01g35330
Chr1	19681825	19686470	+	LOC_Os01g35580
Chr1	19689459	19692954	+	LOC_Os01g35590
Chr1	19705956	19710512	–	LOC_Os01g35610
Chr1	19823658	19826961	+	LOC_Os01g35789
Chr1	19832411	19833142	+	LOC_Os01g35810
Chr1	19845517	19848396	–	LOC_Os01g35830
Chr1	19874820	19875053	–	LOC_Os01g35910
Chr1	19874704	19886352	+	LOC_Os01g35930
Chr1	19910987	19914281	–	LOC_Os01g35990
Chr1	19933746	19934642	–	LOC_Os01g36030
Chr1	19934907	19936192	+	LOC_Os01g36040
Chr1	19953994	19955681	–	LOC_Os01g36060
Chr1	19956772	19959465	+	LOC_Os01g36064
Chr1	19959667	19961992	+	LOC_Os01g36070
Chr1	19961989	19970374	–	LOC_Os01g36080
Chr1	19972083	19973030	+	LOC_Os01g36090
Chr1	19988575	19989952	+	LOC_Os01g36130
Chr1	20032340	20035276	+	LOC_Os01g36220
Chr1	20041606	20044976	+	LOC_Os01g36229
Chr1	20061859	20066601	+	LOC_Os01g36240
Chr1	20123982	20126887	+	LOC_Os01g36294
Chr1	20152285	20153099	+	LOC_Os01g36340
Chr1	20153480	20156427	+	LOC_Os01g36350
Chr1	20174573	20176202	–	LOC_Os01g36370
Chr1	20197128	20199992	+	LOC_Os01g36390
Chr1	20211833	20213322	–	LOC_Os01g36400
Chr1	20240359	20243206	–	LOC_Os01g36460
Chr1	20275749	20278121	–	LOC_Os01g36530
Chr1	20280827	20282735	+	LOC_Os01g36540
Chr1	20298550	20302519	–	LOC_Os01g36580
Chr1	20306350	20306578	–	LOC_Os01g36590
Chr1	20311303	20314180	–	LOC_Os01g36600
Chr1	20314218	20319621	+	LOC_Os01g36610
Chr1	20317862	20319564	–	LOC_Os01g36620
Chr1	20322209	20327576	+	LOC_Os01g36630
Chr1	20327990	20334835	+	LOC_Os01g36640
Chr1	20337415	20342349	–	LOC_Os01g36660
Chr1	20351416	20364454	–	LOC_Os01g36670
Chr1	20366152	20370374	+	LOC_Os01g36680
Chr1	20381505	20384902	–	LOC_Os01g36710
Chr1	20386195	20388517	–	LOC_Os01g36720
Chr1	20430885	20431223	–	LOC_Os01g36780
Chr1	20460915	20469880	–	LOC_Os01g36790
Chr1	20486362	20488635	+	LOC_Os01g36830
Chr1	20489154	20501958	–	LOC_Os01g36840
Chr1	20522268	20528617	+	LOC_Os01g36860
Chr1	20532997	20539302	–	LOC_Os01g36870
Chr1	20540829	20547125	+	LOC_Os01g36890
Chr1	20570953	20576221	+	LOC_Os01g36920
Chr1	20580952	20589764	–	LOC_Os01g36930
Chr1	20595150	20598881	+	LOC_Os01g36940
Chr1	20599314	20602261	–	LOC_Os01g36950
Chr1	20628647	20631891	+	LOC_Os01g36970
Chr1	20640981	20643886	+	LOC_Os01g37000
Chr1	20662990	20665064	+	LOC_Os01g37040
Chr1	20665462	20671097	–	LOC_Os01g37050
Chr1	20700420	20703185	+	LOC_Os01g37090
Chr1	20705767	20706231	+	LOC_Os01g37100
Chr1	20713420	20717028	+	LOC_Os01g37110
Chr1	20717034	20733898	–	LOC_Os01g37120
Chr1	20738568	20742995	+	LOC_Os01g37130
Chr1	20766104	20766457	–	LOC_Os01g37180
Chr1	20769148	20776107	–	LOC_Os01g37200
Chr1	20783163	20792287	–	LOC_Os01g37210
Chr1	20805758	20810272	+	LOC_Os01g37260
Chr1	20816955	20820755	+	LOC_Os01g37280
Chr1	20848952	20857251	+	LOC_Os01g37350
Chr1	20857354	20860554	–	LOC_Os01g37360
Chr1	20866498	20866869	–	LOC_Os01g37370
Chr1	20935789	20937446	+	LOC_Os01g37460
Chr1	20937829	20941861	–	LOC_Os01g37470
Chr1	20942083	20945847	–	LOC_Os01g37480
Chr1	20952086	20953296	+	LOC_Os01g37500
Chr1	20950284	20955871	–	LOC_Os01g37510
Chr1	20987709	20992534	+	LOC_Os01g37560
Chr1	21038220	21041083	+	LOC_Os01g37590
Chr1	21038809	21048040	–	LOC_Os01g37600
Chr1	21056631	21058040	–	LOC_Os01g37630
Chr1	21062329	21063963	–	LOC_Os01g37650
Chr1	21068507	21070217	+	LOC_Os01g37670
Chr1	21071234	21077101	–	LOC_Os01g37690
Chr1	21114718	21115923	–	LOC_Os01g37750
Chr1	21118775	21124772	+	LOC_Os01g37760
Chr1	21124780	21128357	–	LOC_Os01g37770
Chr1	21138870	21143094	+	LOC_Os01g37790
Chr1	21140355	21146500	–	LOC_Os01g37800
Chr1	21150419	21151081	+	LOC_Os01g37810
Chr1	21151490	21155639	–	LOC_Os01g37820
Chr1	21167598	21173937	+	LOC_Os01g37832
Chr1	21175744	21179966	+	LOC_Os01g37837
Chr1	21181416	21184534	+	LOC_Os01g37842
Chr1	21184919	21188076	+	LOC_Os01g37850
Chr1	21195323	21203381	+	LOC_Os01g37870
Chr1	21230393	21234929	+	LOC_Os01g37910
Chr1	21241628	21245432	–	LOC_Os01g37920
Chr1	21246909	21250214	+	LOC_Os01g37930
Chr1	21261364	21262614	–	LOC_Os01g37950
Chr1	21265644	21270839	–	LOC_Os01g37960
Chr1	21275582	21278867	+	LOC_Os01g37980
Chr1	21281552	21284894	+	LOC_Os01g37990
Chr1	21286082	21286621	–	LOC_Os01g38000
Chr1	21334880	21335080	–	LOC_Os01g38090
Chr1	21337973	21340953	–	LOC_Os01g38100
Chr1	21342129	21344066	–	LOC_Os01g38110
Chr1	21354470	21365360	+	LOC_Os01g38140
Chr1	21381884	21385935	+	LOC_Os01g38180
Chr1	21392229	21393828	–	LOC_Os01g38190
Chr1	21413863	21442160	+	LOC_Os01g38229
Chr1	21447393	21450156	–	LOC_Os01g38244
Chr1	21487877	21488470	–	LOC_Os01g38310
Chr1	21525131	21549984	+	LOC_Os01g38359
Chr1	21623575	21627998	–	LOC_Os01g38480
Chr1	21629566	21630777	–	LOC_Os01g38500
Chr1	21631155	21635698	+	LOC_Os01g38520
Chr1	21636331	21643262	–	LOC_Os01g38530
Chr1	21661408	21662548	+	LOC_Os01g38560
Chr1	21665514	21669356	–	LOC_Os01g38580
Chr1	21687401	21689929	–	LOC_Os01g38610
Chr1	21698949	21704210	–	LOC_Os01g38620
Chr1	21713699	21714960	+	LOC_Os01g38650
Chr1	21714962	21716939	–	LOC_Os01g38660
Chr1	21878988	21886502	+	LOC_Os01g38950
Chr1	21886899	21887840	–	LOC_Os01g38960
Chr1	21892683	21897947	+	LOC_Os01g38970
Chr1	21900045	21903376	–	LOC_Os01g38980
Chr1	21917966	21921710	+	LOC_Os01g38990
Chr1	21921807	21928190	–	LOC_Os01g39000
Chr1	21933264	21937168	+	LOC_Os01g39010
Chr1	21938865	21941839	+	LOC_Os01g39020
Chr1	21942244	21942708	+	LOC_Os01g39030
Chr1	21955826	21963389	+	LOC_Os01g39060
Chr1	21965383	21966344	–	LOC_Os01g39070
Chr1	21973500	21981873	+	LOC_Os01g39100
Chr1	21992756	21997165	+	LOC_Os01g39110
Chr1	22021478	22034011	–	LOC_Os01g39134
Chr1	22067798	22068241	–	LOC_Os01g39230
Chr1	22074383	22079861	+	LOC_Os01g39250
Chr1	22074334	22093043	+	LOC_Os01g39260
Chr1	22088204	22092372	–	LOC_Os01g39270
Chr1	22098320	22099667	–	LOC_Os01g39290
Chr1	22120179	22128966	+	LOC_Os01g39310
Chr1	22138043	22142486	+	LOC_Os01g39330
Chr1	22163099	22180471	–	LOC_Os01g39380
Chr1	22295733	22299955	+	LOC_Os01g39550
Chr1	22322069	22327590	+	LOC_Os01g39580
Chr1	22337258	22341561	–	LOC_Os01g39600
Chr1	22352973	22358417	–	LOC_Os01g39630
Chr1	22375467	22378111	+	LOC_Os01g39670
Chr1	22379023	22383347	+	LOC_Os01g39680
Chr1	22423490	22431438	+	LOC_Os01g39770
Chr1	22436013	22438392	+	LOC_Os01g39780
Chr1	22439033	22442003	–	LOC_Os01g39790
Chr1	22445792	22449819	–	LOC_Os01g39800
Chr1	22450371	22456367	+	LOC_Os01g39810
Chr1	22466546	22472589	+	LOC_Os01g39830
Chr1	22471886	22474568	–	LOC_Os01g39840
Chr1	22489496	22491483	+	LOC_Os01g39860
Chr1	22491916	22492317	–	LOC_Os01g39870
Chr1	22494356	22500847	–	LOC_Os01g39890
Chr1	22534848	22542066	+	LOC_Os01g39960
Chr1	22552874	22554531	–	LOC_Os01g39990
Chr1	22556003	22561662	–	LOC_Os01g40000
Chr1	22591350	22596165	–	LOC_Os01g40050
Chr1	22604519	22606808	+	LOC_Os01g40070
Chr1	22617522	22624368	+	LOC_Os01g40094
Chr1	22632627	22637198	–	LOC_Os01g40120
Chr1	22641281	22642512	–	LOC_Os01g40140
Chr1	22675920	22679211	+	LOC_Os01g40190
Chr1	22683481	22688599	–	LOC_Os01g40200
Chr1	22709285	22729089	+	LOC_Os01g40250
Chr1	22731822	22733459	+	LOC_Os01g40260
Chr1	22742103	22747262	+	LOC_Os01g40280
Chr1	22747336	22748143	+	LOC_Os01g40290
Chr1	22754437	22755509	–	LOC_Os01g40310
Chr1	22756006	22758879	+	LOC_Os01g40320
Chr1	22767811	22772686	+	LOC_Os01g40330
Chr1	22774996	22782787	+	LOC_Os01g40340
Chr1	22820178	22823280	–	LOC_Os01g40420
Chr1	22824809	22827116	–	LOC_Os01g40430
Chr1	22855240	22859753	–	LOC_Os01g40470
Chr1	22868370	22872292	–	LOC_Os01g40480
Chr1	22879851	22895917	–	LOC_Os01g40499
Chr1	22900842	22902695	–	LOC_Os01g40550
Chr1	22908180	22910687	–	LOC_Os01g40570
Chr1	22914582	22916173	–	LOC_Os01g40580
Chr1	22918453	22923870	–	LOC_Os01g40590
Chr1	22931838	22937314	+	LOC_Os01g40610
Chr1	22947742	22952203	+	LOC_Os01g40620
Chr1	22953593	22959225	–	LOC_Os01g40630
Chr1	22979361	22983393	–	LOC_Os01g40640
Chr1	22983392	22987781	+	LOC_Os01g40650
Chr1	22988203	23002458	+	LOC_Os01g40670
Chr1	22994251	22998507	–	LOC_Os01g40690
Chr1	23003671	23005010	+	LOC_Os01g40710
Chr1	23002951	23008989	–	LOC_Os01g40720
Chr1	23012973	23026502	–	LOC_Os01g40750
Chr1	23029699	23031041	+	LOC_Os01g40760
Chr1	23073468	23081063	+	LOC_Os01g40820
Chr1	23082349	23089374	–	LOC_Os01g40830
Chr1	23090754	23095387	+	LOC_Os01g40840
Chr1	23097256	23106303	+	LOC_Os01g40860
Chr1	23113645	23120702	+	LOC_Os01g40870
Chr1	23123786	23123998	–	LOC_Os01g40880
Chr1	23173497	23174493	+	LOC_Os01g40960
Chr1	23174797	23186976	–	LOC_Os01g40980
Chr1	23189064	23213713	+	LOC_Os01g40990
Chr1	23224137	23226720	+	LOC_Os01g41010
Chr1	23234635	23237672	–	LOC_Os01g41030
Chr1	23239804	23243850	+	LOC_Os01g41040
Chr1	23285231	23287337	+	LOC_Os01g41120
Chr1	23300866	23302958	–	LOC_Os01g41160
Chr1	23316075	23323071	+	LOC_Os01g41190
Chr1	23324465	23325296	+	LOC_Os01g41200
Chr1	23328824	23331616	+	LOC_Os01g41210
Chr1	23333006	23337594	+	LOC_Os01g41220
Chr1	23342402	23346608	+	LOC_Os01g41240
Chr1	23347750	23349394	+	LOC_Os01g41250
Chr1	23419956	23437805	+	LOC_Os01g41390
Chr1	23447199	23448658	–	LOC_Os01g41420
Chr1	23456074	23458037	+	LOC_Os01g41430
Chr1	23498236	23502659	+	LOC_Os01g41510
Chr1	23515004	23516896	+	LOC_Os01g41550
Chr1	23529901	23544369	–	LOC_Os01g41565
Chr1	23553683	23557654	–	LOC_Os01g41610
Chr1	23569753	23576932	+	LOC_Os01g41630
Chr1	23577227	23580555	+	LOC_Os01g41640
Chr1	23581022	23586480	+	LOC_Os01g41650
Chr1	23583981	23586159	–	LOC_Os01g41660
Chr1	23607348	23608583	+	LOC_Os01g41710
Chr1	23610861	23615277	–	LOC_Os01g41720
Chr1	23622594	23627726	+	LOC_Os01g41730
Chr1	23629520	23635503	+	LOC_Os01g41740
Chr1	23631765	23635375	–	LOC_Os01g41750
Chr1	23637242	23637568	–	LOC_Os01g41760
Chr1	23638014	23642880	–	LOC_Os01g41770
Chr1	23644837	23651752	–	LOC_Os01g41780
Chr1	23673292	23675869	–	LOC_Os01g41810
Chr1	23682260	23685449	–	LOC_Os01g41820
Chr1	23688289	23692031	–	LOC_Os01g41834
Chr1	23703258	23704563	–	LOC_Os01g41850
Chr1	23727659	23733370	+	LOC_Os01g41870
Chr1	23740813	23744995	–	LOC_Os01g41880
Chr1	23746840	23751713	+	LOC_Os01g41890
Chr1	23760347	23762500	+	LOC_Os01g41900
Chr1	23770115	23771515	+	LOC_Os01g41910
Chr1	23772315	23772683	–	LOC_Os01g41920
Chr1	23775614	23780947	+	LOC_Os01g41930
Chr1	23782487	23801986	+	LOC_Os01g41950
Chr1	23810148	23811557	–	LOC_Os01g41990
Chr1	23812709	23815535	+	LOC_Os01g42000
Chr1	23814822	23819289	–	LOC_Os01g42010
Chr1	23827759	23829221	–	LOC_Os01g42020
Chr1	23829862	23830602	+	LOC_Os01g42024
Chr1	23838868	23841131	+	LOC_Os01g42030
Chr1	23837597	23843135	–	LOC_Os01g42050
Chr1	23855728	23862360	+	LOC_Os01g42080
Chr1	23864681	23880897	+	LOC_Os01g42090
Chr1	23881643	23884921	+	LOC_Os01g42120
Chr1	23885298	23888187	–	LOC_Os01g42130
Chr1	23890125	23897463	–	LOC_Os01g42150
Chr1	23896936	23897459	–	LOC_Os01g42160
Chr1	23900622	23903219	–	LOC_Os01g42170
Chr1	23919300	23921357	+	LOC_Os01g42210
Chr1	23922142	23923015	+	LOC_Os01g42220
Chr1	23923706	23933656	+	LOC_Os01g42234
Chr1	23938362	23950050	–	LOC_Os01g42260
Chr1	23969757	23972311	+	LOC_Os01g42280
Chr1	23975949	23982081	–	LOC_Os01g42294
Chr1	24004139	24006833	+	LOC_Os01g42320
Chr1	24021932	24027591	–	LOC_Os01g42330
Chr1	24046298	24048825	+	LOC_Os01g42350
Chr1	24064910	24073917	–	LOC_Os01g42370
Chr1	24075065	24082181	–	LOC_Os01g42380
Chr1	24102653	24105829	–	LOC_Os01g42400
Chr1	24107078	24115143	–	LOC_Os01g42410
Chr1	24126549	24129627	+	LOC_Os01g42430
Chr1	24130519	24130791	–	LOC_Os01g42440
Chr1	24136855	24144510	+	LOC_Os01g42460
Chr1	24145843	24149003	+	LOC_Os01g42470
Chr1	24150645	24154101	–	LOC_Os01g42480
Chr1	24155488	24162637	–	LOC_Os01g42490
Chr1	24163351	24166276	–	LOC_Os01g42500
Chr1	24167748	24171754	–	LOC_Os01g42510
Chr1	24181111	24184171	+	LOC_Os01g42520
Chr1	24195457	24196645	+	LOC_Os01g42550
Chr1	24234425	24239908	+	LOC_Os01g42610
Chr1	24238693	24245342	–	LOC_Os01g42620
Chr1	24245504	24249443	–	LOC_Os01g42630
Chr1	24255299	24259958	+	LOC_Os01g42650
Chr1	24276598	24281604	+	LOC_Os01g42690
Chr1	24282735	24285310	–	LOC_Os01g42700
Chr1	24292537	24299697	+	LOC_Os01g42710
Chr1	24300101	24301721	+	LOC_Os01g42720
Chr1	24312601	24317553	+	LOC_Os01g42730
Chr1	24334376	24336328	+	LOC_Os01g42760
Chr1	24341159	24345168	+	LOC_Os01g42770
Chr1	24343518	24345173	–	LOC_Os01g42780
Chr1	24351037	24360536	–	LOC_Os01g42800
Chr1	24363984	24368722	+	LOC_Os01g42810
Chr1	24366385	24372342	–	LOC_Os01g42820
Chr1	24375684	24379929	+	LOC_Os01g42830
Chr1	24380082	24380597	+	LOC_Os01g42840
Chr1	24380617	24391984	–	LOC_Os01g42850
Chr1	24392841	24393423	+	LOC_Os01g42860
Chr1	24395057	24396820	–	LOC_Os01g42870
Chr1	24397508	24400705	–	LOC_Os01g42880
Chr1	24408342	24410574	–	LOC_Os01g42900
Chr1	24428143	24436551	+	LOC_Os01g42950
Chr1	24460763	24465069	+	LOC_Os01g42960
Chr1	24471829	24478510	–	LOC_Os01g42970
Chr1	24480855	24483757	+	LOC_Os01g42980
Chr1	24484060	24488465	+	LOC_Os01g42990
Chr1	24496038	24497952	–	LOC_Os01g43010
Chr1	24497581	24504879	–	LOC_Os01g43020
Chr1	24534827	24546754	–	LOC_Os01g43030
Chr1	24551955	24555723	–	LOC_Os01g43040
Chr1	24559329	24568663	+	LOC_Os01g43050
Chr1	24568210	24571611	–	LOC_Os01g43060
Chr1	24572847	24576847	+	LOC_Os01g43070
Chr1	24575303	24576859	–	LOC_Os01g43080
Chr1	24579505	24582077	–	LOC_Os01g43090
Chr1	24584322	24589423	+	LOC_Os01g43100
Chr1	24598160	24606096	+	LOC_Os01g43120
Chr1	24611689	24615486	+	LOC_Os01g43140
Chr1	24615796	24623352	–	LOC_Os01g43150
Chr1	24628873	24632436	+	LOC_Os01g43160
Chr1	24633428	24639301	–	LOC_Os01g43170
Chr1	24691331	24708957	+	LOC_Os01g43220
Chr1	24695760	24700009	–	LOC_Os01g43230
Chr1	24703662	24708957	–	LOC_Os01g43250
Chr1	24711654	24713659	–	LOC_Os01g43270
Chr1	24741381	24742228	+	LOC_Os01g43290
Chr1	24753699	24758859	–	LOC_Os01g43320
Chr1	24762231	24768257	–	LOC_Os01g43330
Chr1	24784442	24788249	–	LOC_Os01g43350
Chr1	24792113	24794680	+	LOC_Os01g43360
Chr1	24808514	24813403	+	LOC_Os01g43370
Chr1	24813534	24820572	–	LOC_Os01g43380
Chr1	24823997	24828163	–	LOC_Os01g43390
Chr1	24833040	24834140	–	LOC_Os01g43400
Chr1	24833469	24843501	+	LOC_Os01g43410
Chr1	24843711	24846915	–	LOC_Os01g43420
Chr1	24850441	24851298	–	LOC_Os01g43430
Chr1	24861584	24865692	–	LOC_Os01g43460
Chr1	24894334	24900237	+	LOC_Os01g43480
Chr1	24904437	24904924	–	LOC_Os01g43500
Chr1	24913480	24924014	–	LOC_Os01g43520
Chr1	24932902	24933568	+	LOC_Os01g43530
Chr1	24937665	24944910	+	LOC_Os01g43540
Chr1	24945142	24947499	–	LOC_Os01g43550
Chr1	24951985	24952773	+	LOC_Os01g43560
Chr1	24958511	24962850	+	LOC_Os01g43580
Chr1	24967398	24969047	+	LOC_Os01g43590
Chr1	24981173	24982666	–	LOC_Os01g43610
Chr1	24989750	24994582	–	LOC_Os01g43620
Chr1	24994709	25003409	+	LOC_Os01g43630
Chr1	25009323	25012236	+	LOC_Os01g43650
Chr1	25029657	25033363	–	LOC_Os01g43680
Chr1	25040071	25044340	+	LOC_Os01g43700
Chr1	25042691	25049699	–	LOC_Os01g43710
Chr1	25054977	25058469	–	LOC_Os01g43720
Chr1	25060764	25063609	+	LOC_Os01g43740
Chr1	25066171	25068300	+	LOC_Os01g43750
Chr1	25070634	25072839	+	LOC_Os01g43760
Chr1	25073692	25078549	+	LOC_Os01g43774
Chr1	25113935	25119099	+	LOC_Os01g43844
Chr1	25119392	25122017	+	LOC_Os01g43851
Chr1	25128473	25129967	+	LOC_Os01g43860
Chr1	25132590	25138782	+	LOC_Os01g43870
Chr1	25140883	25141681	+	LOC_Os01g43880
Chr1	25144495	25146560	+	LOC_Os01g43890
Chr1	25146710	25147447	–	LOC_Os01g43895
Chr1	25152038	25158379	–	LOC_Os01g43910
Chr1	25190505	25191844	–	LOC_Os01g43950
Chr1	25226665	25233778	+	LOC_Os01g44040
Chr1	25234661	25238165	+	LOC_Os01g44050
Chr1	25257001	25263994	+	LOC_Os01g44069
Chr1	25271385	25273597	+	LOC_Os01g44090
Chr1	25281682	25286614	+	LOC_Os01g44110
Chr1	25288288	25289160	+	LOC_Os01g44120
Chr1	25290897	25298348	+	LOC_Os01g44130
Chr1	25317115	25327255	+	LOC_Os01g44170
Chr1	25319746	25326705	–	LOC_Os01g44180
Chr1	25330939	25331259	–	LOC_Os01g44190
Chr1	25330841	25338155	+	LOC_Os01g44200
Chr1	25350514	25352720	–	LOC_Os01g44210
Chr1	25353734	25362214	+	LOC_Os01g44220
Chr1	25363036	25367900	+	LOC_Os01g44230
Chr1	25378114	25379118	+	LOC_Os01g44260
Chr1	25390504	25413963	+	LOC_Os01g44290
Chr1	25416331	25425882	–	LOC_Os01g44310
Chr1	25445246	25445869	–	LOC_Os01g44350
Chr1	25448396	25450648	+	LOC_Os01g44360
Chr1	25461991	25463691	+	LOC_Os01g44390
Chr1	25466363	25477689	+	LOC_Os01g44394
Chr1	25473805	25477689	–	LOC_Os01g44430
Chr1	25499065	25501060	–	LOC_Os01g44950
Chr1	25501848	25504409	–	LOC_Os01g44960
Chr1	25513700	25518242	+	LOC_Os01g44970
Chr1	25519350	25523391	–	LOC_Os01g44980
Chr1	25524184	25532015	–	LOC_Os01g44990
Chr1	25546802	25548873	–	LOC_Os01g45020
Chr1	25579802	25583765	+	LOC_Os01g45060
Chr1	25585751	25589162	–	LOC_Os01g45070
Chr1	25592725	25593920	+	LOC_Os01g45090
Chr1	25598239	25600373	+	LOC_Os01g45110
Chr1	25615757	25617604	+	LOC_Os01g45140
Chr1	25636950	25640563	+	LOC_Os01g45190
Chr1	25640719	25647224	–	LOC_Os01g45200
Chr1	25681561	25683076	+	LOC_Os01g45250
Chr1	25690339	25690806	+	LOC_Os01g45260
Chr1	25696613	25705090	+	LOC_Os01g45274
Chr1	25707565	25714989	+	LOC_Os01g45290
Chr1	25745252	25747963	+	LOC_Os01g45350
Chr1	25748192	25750466	–	LOC_Os01g45360
Chr1	25751125	25755798	–	LOC_Os01g45370
Chr1	25757762	25766779	+	LOC_Os01g45390
Chr1	25771592	25772050	+	LOC_Os01g45420
Chr1	25777007	25783066	–	LOC_Os01g45439
Chr1	25788702	25790988	+	LOC_Os01g45450
Chr1	25792360	25800442	+	LOC_Os01g45460
Chr1	25800655	25801253	–	LOC_Os01g45470
Chr1	25835967	25840534	+	LOC_Os01g45520
Chr1	25835967	25843648	–	LOC_Os01g45530
Chr1	25863702	25868361	+	LOC_Os01g45550
Chr1	25879961	25883791	–	LOC_Os01g45570
Chr1	25917065	25923255	–	LOC_Os01g45620
Chr1	25923454	25924153	+	LOC_Os01g45624
Chr1	25926236	25928209	+	LOC_Os01g45640
Chr1	25931129	25934887	+	LOC_Os01g45659
Chr1	25949356	25950201	+	LOC_Os01g45700
Chr1	25959297	25961555	–	LOC_Os01g45730
Chr1	25973313	25981123	+	LOC_Os01g45750
Chr1	25994471	25996959	+	LOC_Os01g45760
Chr1	26033145	26035986	–	LOC_Os01g45830
Chr1	26036457	26040481	+	LOC_Os01g45840
Chr1	26044038	26045995	–	LOC_Os01g45860
Chr1	26060795	26071764	–	LOC_Os01g45880
Chr1	26074933	26077349	+	LOC_Os01g45900
Chr1	26078028	26082198	–	LOC_Os01g45910
Chr1	26087572	26088335	–	LOC_Os01g45914
Chr1	26106836	26111222	+	LOC_Os01g45960
Chr1	26111232	26114273	–	LOC_Os01g45970
Chr1	26114902	26126212	–	LOC_Os01g45990
Chr1	26163762	26166550	+	LOC_Os01g46020
Chr1	26170643	26171412	–	LOC_Os01g46030
Chr1	26173171	26177325	–	LOC_Os01g46040
Chr1	26179420	26180402	–	LOC_Os01g46050
Chr1	26183878	26190259	+	LOC_Os01g46060
Chr1	26190752	26194517	+	LOC_Os01g46070
Chr1	26198060	26201716	+	LOC_Os01g46080
Chr1	26202416	26207063	+	LOC_Os01g46090
Chr1	26222605	26225124	+	LOC_Os01g46120
Chr1	26230657	26238326	+	LOC_Os01g46130
Chr1	26249292	26274263	+	LOC_Os01g46169
Chr1	26277902	26285101	–	LOC_Os01g46200
Chr1	26293158	26298907	+	LOC_Os01g46230
Chr1	26299885	26303065	+	LOC_Os01g46250
Chr1	26306238	26311732	+	LOC_Os01g46260
Chr1	26321381	26324893	+	LOC_Os01g46290
Chr1	26364466	26370414	+	LOC_Os01g46340
Chr1	26368398	26374101	–	LOC_Os01g46350
Chr1	26383551	26387213	–	LOC_Os01g46370
Chr1	26392047	26396388	+	LOC_Os01g46380
Chr1	26398264	26398674	+	LOC_Os01g46390
Chr1	26401516	26403557	–	LOC_Os01g46400
Chr1	26420263	26421981	+	LOC_Os01g46430
Chr1	26421984	26423746	–	LOC_Os01g46440
Chr1	26428904	26432399	+	LOC_Os01g46460
Chr1	26449005	26453138	+	LOC_Os01g46500
Chr1	26453437	26466007	–	LOC_Os01g46510
Chr1	26514401	26522457	+	LOC_Os01g46570
Chr1	26527476	26532567	+	LOC_Os01g46580
Chr1	26522358	26527305	–	LOC_Os01g46590
Chr1	26532174	26532425	–	LOC_Os01g46600
Chr1	26533016	26537191	–	LOC_Os01g46610
Chr1	26565280	26567367	+	LOC_Os01g46650
Chr1	26591901	26599639	+	LOC_Os01g46700
Chr1	26600644	26608890	–	LOC_Os01g46710
Chr1	26611470	26618825	+	LOC_Os01g46720
Chr1	26628883	26636949	+	LOC_Os01g46750
Chr1	26652105	26658368	+	LOC_Os01g46760
Chr1	26686536	26689113	–	LOC_Os01g46800
Chr1	26698566	26706044	–	LOC_Os01g46810
Chr1	26708592	26710724	–	LOC_Os01g46820
Chr1	26712294	26712527	–	LOC_Os01g46830
Chr1	26717808	26721556	+	LOC_Os01g46840
Chr1	26734010	26736073	–	LOC_Os01g46870
Chr1	26764229	26764923	–	LOC_Os01g46900
Chr1	26778289	26788665	–	LOC_Os01g46932
Chr1	26790148	26791697	+	LOC_Os01g46940
Chr1	26791754	26795939	–	LOC_Os01g46950
Chr1	26800000	26805508	–	LOC_Os01g46970
Chr1	26811128	26816900	+	LOC_Os01g46980
Chr1	26862081	26863449	+	LOC_Os01g47040
Chr1	26885472	26886754	+	LOC_Os01g47070
Chr1	26888393	26895732	–	LOC_Os01g47080
Chr1	26900805	26901644	–	LOC_Os01g47090
Chr1	26912597	26913670	–	LOC_Os01g47100
Chr1	26913331	26919885	+	LOC_Os01g47110
Chr1	26967895	26969185	–	LOC_Os01g47180
Chr1	26971228	26978204	+	LOC_Os01g47190
Chr1	27004241	27012393	+	LOC_Os01g47256
Chr1	27013467	27015011	–	LOC_Os01g47270
Chr1	27017925	27021637	–	LOC_Os01g47280
Chr1	27031779	27032719	+	LOC_Os01g47290
Chr1	27029786	27035765	–	LOC_Os01g47300
Chr1	27041791	27044286	+	LOC_Os01g47330
Chr1	27047365	27050486	–	LOC_Os01g47340
Chr1	27050849	27054604	–	LOC_Os01g47350
Chr1	27062482	27064337	–	LOC_Os01g47370
Chr1	27081806	27085681	+	LOC_Os01g47400
Chr1	27085745	27110073	–	LOC_Os01g47410
Chr1	27095458	27100825	+	LOC_Os01g47420
Chr1	27115532	27129401	+	LOC_Os01g47450
Chr1	27130541	27134194	–	LOC_Os01g47470
Chr1	27142276	27142509	+	LOC_Os01g47480
Chr1	27144865	27149050	+	LOC_Os01g47490
Chr1	27170833	27178598	+	LOC_Os01g47530
Chr1	27178681	27183887	–	LOC_Os01g47540
Chr1	27185633	27191256	+	LOC_Os01g47550
Chr1	27196413	27200990	–	LOC_Os01g47560
Chr1	27220507	27221486	+	LOC_Os01g47570
Chr1	27226175	27230292	–	LOC_Os01g47580
Chr1	27236356	27239956	+	LOC_Os01g47600
Chr1	27239906	27246078	–	LOC_Os01g47620
Chr1	27246229	27248016	+	LOC_Os01g47630
Chr1	27257324	27266587	+	LOC_Os01g47650
Chr1	27266584	27268453	–	LOC_Os01g47660
Chr1	27271313	27278918	–	LOC_Os01g47690
Chr1	27280990	27281990	+	LOC_Os01g47700
Chr1	27300022	27300348	–	LOC_Os01g47720
Chr1	27301386	27303025	+	LOC_Os01g47730
Chr1	27303111	27312305	–	LOC_Os01g47740
Chr1	27316896	27321710	–	LOC_Os01g47750
Chr1	27326050	27327868	–	LOC_Os01g47760
Chr1	27335991	27339363	+	LOC_Os01g47770
Chr1	27340899	27341961	–	LOC_Os01g47780
Chr1	27353993	27369407	+	LOC_Os01g47800
Chr1	27366317	27368704	–	LOC_Os01g47810
Chr1	27375102	27377729	–	LOC_Os01g47820
Chr1	27380571	27382757	+	LOC_Os01g47830
Chr1	27385730	27390949	+	LOC_Os01g47840
Chr1	27400726	27405439	–	LOC_Os01g47870
Chr1	27405266	27406816	–	LOC_Os01g47880
Chr1	27409568	27409901	+	LOC_Os01g47890
Chr1	27417284	27420084	–	LOC_Os01g47900
Chr1	27423466	27423861	+	LOC_Os01g47910
Chr1	27432072	27432290	+	LOC_Os01g47930
Chr1	27442949	27443716	+	LOC_Os01g47950
Chr1	27449940	27450249	–	LOC_Os01g47970
[truncated: 26,961 more rows]
