# Supplementary material for: Stress-induced nuclear translocation of ONAC023 improves drought and heat tolerance through multiple processes in rice
Source: Nat Commun. 2024 Jul 13;15:5877. doi: 10.1038/s41467-024-50229-9 (PMC11245485; doi:10.1038/s41467-024-50229-9)
Supplement: Supplementary file 8 — Supplementary Data 5 [file 41467_2024_50229_MOESM8_ESM.xlsx]

## Sheet: Up-DEG DS
Supplementary Data 5. List of DJ-WT vs onac023 DEGs under drought and heat stresses (supports Fig. 8).
Sheet 1. Up-regulated DEGs in terms of DJ-WT vs onac023 under drought stress.
Gene ID	log2(FC)	P-adjust	Gene name	Description
LOC_Os07g46460	1.03335	9.7106e-30	ABC1|OsFd-GOGAT|SPL32|ES7	ferredoxin-dependent glutamate synthase, chloroplast precursor, putative, expressed
LOC_Os07g01760	2.10184	6.6407e-79	ALT-2	aminotransferase, classes I and II, domain containing protein, expressed
LOC_Os04g28280	3.94235	0.000288385	An-1	BEE 3, putative, expressed
LOC_Os02g43970	1.42163	0.0012333	ARAG1	AP2 domain containing protein, expressed
LOC_Os02g41800	1.94222	0.000213934	ARF8	auxin response factor, putative, expressed
LOC_Os12g07280	1.6713	6.60096e-15	ART1	ZOS12-02 - C2H2 zinc finger protein, expressed
LOC_Os11g13890	1.85304	5.99489e-17	ASCAB9-A|CP26|Lhcb5	chlorophyll A-B binding protein, putative, expressed
LOC_Os01g48690	1.38478	7.02349e-24	ASL1	ribosomal protein rpS20, putative, expressed
LOC_Os02g15900	1.83648	6.15508e-27	ASL2	50S ribosomal protein L21, chloroplast precursor, putative, expressed
LOC_Os02g33820	2.48367	5.43204e-07	Asr3|OsASR3	abscisic stress-ripening, putative, expressed
LOC_Os11g06720	2.26312	4.28167e-150	ASR5|OsAsr1|OsASR2	abscisic stress-ripening, putative, expressed
LOC_Os02g33450	1.30037	2.97036e-23	BAS1|OsTPX|OsPRX2	peroxiredoxin, putative, expressed
LOC_Os09g32080	2.1657	2.90562e-36	bc15|OsCTL1	CHIT13 - Chitinase family protein precursor, expressed
LOC_Os02g50550	1.30236	1.16759e-14	BC3|OsDRP2B	dynamin, putative, expressed
LOC_Os09g25490	1.23695	9.42723e-24	Bc6|OsCesA9	CESA9 - cellulose synthase, expressed
LOC_Os02g09750	1.17096	1.88648e-10	beta-OsLCY	lycopene beta cyclase, chloroplast precursor, putative, expressed
LOC_Os01g48800	5.10835	0.0115161	BG3	purine permease, putative, expressed
LOC_Os03g63150	2.13207	2.80892e-20	Bph14	powdery mildew resistance protein PM3b, putative, expressed
LOC_Os06g29730	1.46089	0.00708593	Bphi008a	RALFL28 - Rapid ALkalinization Factor RALF family protein precursor, expressed
LOC_Os08g43390	1.03873	0.0355122	BSR2	cytochrome P450, putative, expressed
LOC_Os01g41710	2.6862	4.94718e-76	CAB2R	chlorophyll A-B binding protein, putative, expressed
LOC_Os10g31460	5.01621	0.0067298	CAI1	retrotransposon protein, putative, unclassified, expressed
LOC_Os08g40170	3.8814	0.00148938	CDKB2;1|cdc2Os3|CDKB2	cyclin-dependent kinase B2-1, putative, expressed
LOC_Os02g12790	1.77439	4.05536e-10	Cga1	GATA zinc finger domain containing protein, expressed
LOC_Os03g04060	2.58067	1.44506e-56	chi11	CHIT16 - Chitinase family protein precursor, expressed
LOC_Os03g59640	1.74331	8.21351e-32	Chl1|OsChlD	magnesium-chelatase subunit chlD, chloroplast precursor, putative, expressed
LOC_Os03g36540	1.77445	5.65996e-18	Chl9|OsChlI	magnesium-chelatase subunit chlI, chloroplast precursor, putative, expressed
LOC_Os06g51050	2.36625	1.53913e-09	Cht-3	CHIT7 - Chitinase family protein precursor, expressed
LOC_Os01g16530	1.03704	5.1498e-14	CLPR4	OsClp1 - Putative Clp protease homologue, expressed
LOC_Os08g06100	1.51414	5.49963e-20	COMT|OsCOMT|OsCAldOMT1	O-methyltransferase, putative, expressed
LOC_Os02g35970	3.08714	4.33788e-10	CPT1	BTBN2 - Bric-a-Brac, Tramtrack, Broad Complex BTB domain with non-phototropic hypocotyl 3 NPH3 and coiled-coil domains, expressed
LOC_Os07g35690	1.54209	2.21786e-19	CRK6	TKL_IRAK_DUF26-lc.3 - DUF26 kinases have homology to DUF26 containing loci, expressed
LOC_Os08g07060	1.60025	1.75753e-15	CRR6	CRR6, putative, expressed
LOC_Os08g06380	3.48874	3.78217e-40	CslF6	CSLF6 - cellulose synthase-like family F; beta1,3;1,4 glucan synthase, expressed
LOC_Os12g23180	1.4683	1.37811e-12	CSP41b|LGL1	3-beta hydroxysteroid dehydrogenase/isomerase family protein, putative, expressed
LOC_Os10g41430	3.57157	0.00120923	CYCU4;1|OsCYCP4;1	cyclin, putative, expressed
LOC_Os03g21400	2.84629	7.55159e-09	CYP714B2	cytochrome P450, putative, expressed
LOC_Os01g29150	3.12655	6.29765e-06	CYP734A6	cytochrome P450 72A1, putative, expressed
LOC_Os02g36110	4.89432	6.55421e-16	CYP76M7	cytochrome P450, putative, expressed
LOC_Os02g36070	3.70175	1.60702e-09	CYP76M8	cytochrome P450, putative, expressed
LOC_Os04g01140	2.35078	1.81948e-20	CYP93G1|OsFNSII	cytochrome P450 93A2, putative, expressed
LOC_Os03g04660	2.05272	3.9932e-50	CYP96B5|WSL5	cytochrome P450 86A1, putative, expressed
LOC_Os02g57290	2.0215	2.03345e-24	CYP97A4	cytochrome P450, putative, expressed
LOC_Os04g10160	4.71656	1.05668e-59	CYP99A2	cytochrome P450, putative, expressed
LOC_Os04g09920	7.98925	8.91813e-06	CYP99A3	cytochrome P450, putative, expressed
LOC_Os04g47770	3.99266	2.49197e-22	cZOGT3	cis-zeatin O-glucosyltransferase, putative, expressed
LOC_Os10g31910	4.19278	0.0216693	DEL1	pectate lyase precursor, putative, expressed
LOC_Os05g30220	4.33869	1.66633e-25	DEPG1	disease resistance RPP13-like protein 1, putative, expressed
LOC_Os03g57240	1.09837	0.000168688	DST	ZOS3-19 - C2H2 zinc finger protein, expressed
LOC_Os05g06320	1.37356	7.54946e-10	ERS2	ethylene receptor, putative, expressed
LOC_Os02g57530	1.33789	1.74096e-09	ETR3	ethylene receptor, putative, expressed
LOC_Os02g57040	1.23335	9.91126e-15	FDH	dehydrogenase, putative, expressed
LOC_Os04g55230	1.67222	1.23882e-21	FLO2	tetratricopeptide repeat domain containing protein, putative, expressed
LOC_Os02g52840	8.44026	0.000145239	FLS	flavonol synthase/flavanone 3-hydroxylase, putative, expressed
LOC_Os01g67100	2.53094	0.000195653	FSM|CAF-1	expressed protein
LOC_Os04g56970	1.27643	5.26961e-09	FtsZ1	tubulin/FtsZ domain containing protein, putative, expressed
LOC_Os03g03720	2.5835	5.98874e-59	GADPH	glyceraldehyde-3-phosphate dehydrogenase, putative, expressed
LOC_Os07g41240	2.55768	0.000339995	GE|CYP78A13	cytochrome P450, putative, expressed
LOC_Os02g49880	1.75546	1.69888e-33	Ghd2|OsK	CCT/B-box zinc finger protein, putative, expressed
LOC_Os07g49460	1.146	5.65401e-28	Ghd7.1|Hd2|OsPRR37|DTH7	response regulator receiver domain containing protein, expressed
LOC_Os03g57220	1.53545	3.7121e-69	GLO1	hydroxyacid oxidase 1, putative, expressed
LOC_Os07g42440	2.33623	1.01116e-24	GLO4	hydroxyacid oxidase 1, putative, expressed
LOC_Os01g10110	2.37566	0.000295843	Gn1a|OsCKX2	cytokinin dehydrogenase precursor, putative, expressed
LOC_Os02g53200	1.35481	0.00193142	Gns1	glucan endo-1,3-beta-glucosidase precursor, putative, expressed
LOC_Os07g04930	4.60164	0.00262966	gp1	retrotransposon protein, putative, unclassified, expressed
LOC_Os01g59920	1.12348	0.000197934	GRA78	cysteine synthase, chloroplast precursor, putative, expressed
LOC_Os05g06660	3.23575	5.60293e-28	GS5	OsSCP26 - Putative Serine Carboxypeptidase homologue, expressed
LOC_Os05g11730	1.66077	8.13921e-07	GSK2|OsGSK2|OsSK22	CGMC_GSK.7 - CGMC includes CDA, MAPK, GSK3, and CLKC kinases, expressed
LOC_Os07g41200	1.67793	0.000515071	GW7|GL7|SLG7	expressed protein
LOC_Os02g17940	3.41033	7.10584e-13	HIS1	leucoanthocyanidin dioxygenase, putative, expressed
LOC_Os06g51220	1.70288	1.63642e-42	HMGB1|OsHMGB1	HMG1/2, putative, expressed
LOC_Os04g38310	1.42304	1.15271e-06	HN1L	expressed protein
LOC_Os06g02019	3.34951	2.60575e-10	KAO	cytochrome P450, putative, expressed
LOC_Os03g03164	2.08815	6.9717e-09	KNAT7	homeobox protein knotted-1, putative, expressed
LOC_Os04g43840	4.31144	0.00133184	LABA1|OsLOGL6|An-2	possible lysine decarboxylase domain containing protein, expressed
LOC_Os02g33500	1.26473	3.02496e-25	LAS	threonyl-tRNA synthetase, putative, expressed
LOC_Os02g40240	2.33377	2.25716e-48	LP2	receptor kinase, putative, expressed
LOC_Os02g38260	6.5993	0.00166033	LSSR1	glycosyl hydrolase family 5 protein, putative, expressed
LOC_Os03g01300	3.59848	4.34293e-34	Ltp1	LTPL114 - Protease inhibitor/seed storage/LTP family protein precursor, expressed
LOC_Os02g51080	1.83015	2.18834e-31	LYL1|OsChlP|OsGGR	FAD binding domain containing protein, expressed
LOC_Os03g05040	1.22258	1.56387e-07	MEICA1	expressed protein
LOC_Os06g02480	1.53916	8.99028e-10	MHZ3	expressed protein
LOC_Os12g18410	9.20266	0.00316434	MIR	expressed protein
LOC_Os06g40780	2.4354	1.12833e-15	MOC1	MONOCULM 1, putative, expressed
LOC_Os04g51350	1.6419	5.38174e-08	MPR25	pentatricopeptide, putative, expressed
LOC_Os01g18240	1.57337	1.15742e-12	MYB61|OsMYB61	MYB family transcription factor, putative, expressed
G10162	5.51317	0.040447
G10242	5.34648	0.00695532
G10879	4.91587	0.0173559
G10975	1.27791	4.9143e-08
G10983	1.42569	1.44842e-20
G11146	2.7089	1.18557e-08
G11305	1.43746	1.25732e-06
G11683	5.40164	0.00335213
G12668	6.25898	0.00939179
G12747	1.94134	0.0316822
G12968	1.22211	0.00497079
G12987	13.2216	2.56983e-14
G12988	11.3257	4.41709e-19
G12989	3.25322	8.22499e-11
G12991	3.01172	0.0424352
G13266	4.76918	0.0262916
G13269	2.68752	3.42872e-11
G13271	2.65045	7.95338e-10
G13473	1.55942	8.28266e-08
G13590	1.03597	1.72087e-17
G13842	7.94265	3.78487e-06
G13872	1.69925	0.000419159
G13883	6.18264	0.0088417
G1394	5.81269	0.0304437
G13964	6.15445	0.00778102
G14026	6.94765	7.34477e-09
G14059	1.00366	0.0153092
G14181	3.00698	1.13885e-06
G14325	1.19307	0.00797597
G14487	3.39514	0.0139406
G14724	1.35843	0.000188533
G1482	1.04557	5.41939e-05
G15352	1.93508	2.31945e-05
G15353	2.49918	0.0108903
G15548	10.5917	3.71843e-16
G15549	8.73249	4.46036e-09
G15832	1.10397	7.09631e-06
G15957	4.81741	0.0225123
G16483	6.31611	0.00700814
G17115	1.03154	1.15949e-08
G17669	7.77469	0.00159584
G17834	1.43863	5.5503e-09
G18001	1.29412	1.50907e-05
G18289	1.63477	6.41977e-07
G18386	1.2055	0.00357015
G18438	2.15934	0.0307208
G18490	2.00877	0.00258617
G1851	8.79252	2.40855e-09
G18665	2.32483	0.00315067
G19253	1.65779	3.72197e-19
G19286	7.44339	2.99532e-05
G19809	6.27109	0.0059201
G1982	2.9074	3.84391e-05
G2003	2.33976	0.0416229
G20083	6.5978	0.0022888
G20252	5.61528	0.0341734
G21321	8.97558	4.56381e-10
G2155	4.81188	0.033779
G21661	4.76049	0.0231644
G21682	2.61997	0.00241817
G22543	1.0468	0.00026546
G22715	4.05076	0.00136479
G22716	3.12821	9.23156e-06
G22954	2.93538	7.78646e-05
G23282	5.8504	0.0284855
G23546	5.59876	0.0401657
G23727	3.32941	0.00147285
G24019	2.01473	0.0245747
G24203	2.17409	0.0150437
G24357	6.26953	0.00571659
G24477	2.02495	0.000287864
G24524	6.19448	0.0104314
G24525	4.6603	0.0347815
G24682	1.48523	3.1697e-07
G24772	5.81174	0.0206935
G25217	7.92183	7.13891e-07
G26083	10.2042	1.18159e-14
G26096	4.1282	0.0119823
G26136	3.03397	9.43734e-05
G26349	2.76475	4.22371e-06
G2676	3.40497	5.5615e-11
G27092	1.00572	0.000300625
G27368	3.27968	0.0039739
G27941	10.1509	7.82672e-07
G27950	3.01402	0.0461833
G27951	5.2839	0.00681558
G28854	4.58316	0.0353321
G28936	1.14777	0.00761472
G28939	1.20952	6.88656e-17
G28940	1.14194	5.89062e-23
G28958	1.67856	0.00046399
G2897	1.27097	8.95867e-06
G29013	1.04168	6.79765e-06
G29015	1.69256	1.49236e-05
G29119	3.46414	0.0213094
G29178	7.84034	0.00335551
G2954	2.25631	0.0221905
G29738	6.06716	2.53033e-11
G29770	4.79517	0.0337908
G2992	1.91395	0.0056683
G3046	1.61682	0.00108504
G3075	1.29692	0.0131914
G30779	1.80078	4.43484e-13
G3088	9.08587	2.37665e-10
G31125	1.64143	0.0293517
G31647	2.86441	0.0366417
G31883	10.0629	4.52524e-14
G3199	2.35472	0.00617297
G32056	4.69234	0.0301667
G32073	1.63189	1.37916e-05
G32896	1.67398	8.23136e-10
G33038	5.28126	9.41899e-12
G33511	9.60679	2.58582e-12
G34155	6.76743	0.00113767
G34213	1.29886	0.0160943
G34501	1.3853	7.05063e-10
G34556	1.93664	0.027917
G3476	1.17293	5.99533e-11
G35168	6.48094	0.00239662
G35319	1.78087	0.000511493
G35856	12.6622	1.57822e-24
G35857	14.1228	8.80847e-31
G35954	5.93385	0.018773
G36523	6.23527	0.00545576
G36817	1.69186	3.28135e-10
G36919	6.77009	0.0011932
G37033	7.012	1.83275e-11
G37052	1.68419	0.0249837
G37312	1.94127	0.00404947
G3748	1.90058	1.53035e-05
G37542	4.7504	0.0352061
G37589	1.03719	3.08492e-05
G37592	5.25166	0.013062
G37619	1.29406	1.7761e-05
G39019	9.50949	0.00480419
G39179	4.29282	0.0339921
G39181	1.92906	0.0437347
G39286	5.04275	0.0153179
G39428	1.46561	1.70264e-08
G3943	3.32138	0.0276768
G39834	1.2109	0.00259642
G40011	1.17868	0.000302557
G40038	1.09342	0.0142066
G40077	5.25328	0.00464459
G40160	2.02978	0.00571357
G40165	1.92051	0.00654789
G40177	5.75589	0.0373421
G41360	8.8511	1.59294e-09
G41559	1.76167	0.00394339
G42093	5.9997	0.00030712
G42094	7.40725	5.24971e-05
G42096	4.89857	0.00353178
G42098	6.27301	0.00798042
G42281	8.89885	1.04124e-09
G42567	5.75331	0.00083494
G42639	6.90657	0.000534593
G43135	6.74667	0.00136698
G43156	2.02902	1.48207e-05
G43593	1.99817	8.81892e-10
G43598	1.21573	3.19005e-08
G43804	4.1215	2.73482e-19
G44304	6.19071	0.0102087
G44374	7.60649	1.85177e-06
G44567	1.62365	1.78164e-28
G4533	1.43633	0.0291276
G45749	3.24433	2.55495e-17
G458	1.35714	0.0124998
G46099	2.14637	0.00379555
G46103	2.47895	9.32366e-06
G46645	4.71453	0.0211309
G46804	5.49413	0.00848226
G46892	2.60995	0.0398907
G46959	1.6913	0.0408273
G47179	4.71625	0.0384935
G47233	7.17564	0.000191538
G47234	6.00661	0.0188369
G47309	1.19873	0.0391973
G48475	1.94779	0.00644218
G48513	2.35128	0.0109944
G48517	2.21626	7.89538e-10
G5101	6.35772	0.00436438
G5102	2.89027	0.0014212
G5177	4.72222	0.0231242
G5349	3.10282	0.000626767
G611	3.9175	0.000880018
G6673	3.04425	0.0328836
G6801	6.31421	0.0144204
G6900	6.40637	0.00163715
G7009	5.67132	0.0314184
G7061	1.22939	0.0461127
G707	1.53089	0.001851
G7105	1.49203	7.86271e-05
G7118	1.32314	5.61083e-05
G7239	1.41675	2.52078e-06
G7285	6.52122	0.00308811
G7826	1.51972	0.00157736
G7851	3.22947	0.022136
G7901	2.6125	1.72629e-11
G7921	4.71326	5.80317e-06
G7972	5.00501	1.99266e-45
G8307	1.34341	0.0294298
G9357	1.40825	0.0479654
IC4R-OSJ01G149500	1.44623	5.50453e-20
IC4R-OSJ01G282700	1.24758	1.08051e-05
IC4R-OSJ01G330300	1.84974	6.96424e-17
IC4R-OSJ01G413000	1.24329	0.00170843
IC4R-OSJ01G583700	3.87589	2.11967e-05
IC4R-OSJ02G116400	1.17726	1.49998e-10
IC4R-OSJ02G136300	2.50853	2.81807e-56
IC4R-OSJ02G175600	1.58105	0.0147487
IC4R-OSJ02G277600	6.2807	0.00708357
IC4R-OSJ02G406500	4.65735	0.0158216
IC4R-OSJ02G503100	2.21412	0.00113755
IC4R-OSJ03G026700	1.18164	0.0192626
IC4R-OSJ03G176200	1.77203	0.00143986
IC4R-OSJ03G409900	1.52082	0.00275768
IC4R-OSJ03G516300	1.33459	1.72186e-11
IC4R-OSJ03G522500	1.29354	0.00539659
IC4R-OSJ04G008500	7.46894	7.6076e-22
IC4R-OSJ04G066900	2.79069	4.07086e-06
IC4R-OSJ04G077400	5.1629	0.00183536
IC4R-OSJ04G079300	3.00697	5.27487e-15
IC4R-OSJ04G217200	5.47274	0.00124881
IC4R-OSJ04G330300	1.11004	0.00191169
IC4R-OSJ04G374300	1.68493	0.000105791
IC4R-OSJ04G492200	4.50676	0.0145674
IC4R-OSJ05G285200	3.46618	0.000256307
IC4R-OSJ05G449000	1.5963	0.000110893
IC4R-OSJ06G030600	1.61688	0.0214604
IC4R-OSJ06G173200	6.60682	0.00259004
IC4R-OSJ06G200200	7.54449	2.29823e-05
IC4R-OSJ07G076900	3.64777	0.000109799
IC4R-OSJ07G187500	1.1274	0.0313454
IC4R-OSJ07G279000	2.73175	6.02673e-09
IC4R-OSJ07G294900	1.81657	5.33079e-13
IC4R-OSJ07G314400	5.87162	0.0251496
IC4R-OSJ07G320900	2.18031	0.000445832
IC4R-OSJ08G082200	5.84641	0.000341158
IC4R-OSJ08G145300	1.83807	0.00178673
IC4R-OSJ08G279600	1.59119	3.28523e-08
IC4R-OSJ09G193000	1.88309	3.93248e-05
IC4R-OSJ10G135700	9.69182	6.12679e-06
IC4R-OSJ10G210300	9.87238	2.68846e-10
IC4R-OSJ10G254300	1.24016	0.00711134
IC4R-OSJ11G091900	1.47669	7.48517e-06
IC4R-OSJ11G249700	2.71163	0.0326916
IC4R-OSJ11G275700	2.18918	0.00540268
IC4R-OSJ11G340800	3.5451	2.84005e-30
IC4R-OSJ12G028900	1.18802	9.45452e-05
IC4R-OSJ12G086500	2.17934	0.0017158
IC4R-OSJ12G157800	4.50647	0.0283752
IC4R-OSJ12G222100	2.38645	0.000146369
IC4R-OSJ12G374600	5.35631	0.00154822
IC4R-OSJSyG004200	1.02925	4.89258e-09
IC4R-OSJUnG013800	1.1283	3.70111e-12
LOC_Os02g22020	2.10661	6.2491e-12	NIGT1	MYB family transcription factor, putative, expressed
LOC_Os05g51690	1.09747	1.62224e-18	NRR|CRCT	CCT motif family protein, expressed
LOC_Os10g40100	1.29022	0.00055036	NRRB	protein kinase, putative, expressed
LOC_Os07g37250	1.03147	3.65446e-11	NYC4	THYLAKOID FORMATION1, chloroplast precursor, putative, expressed
LOC_Os02g28110	2.41925	0.00139206	ODCb	ornithine decarboxylase, putative, expressed
LOC_Os02g12310	3.3864	3.2408e-08	ONAC023	no apical meristem protein, putative, expressed
LOC_Os07g04560	2.06662	0.00110641	ONAC096	no apical meristem protein, putative, expressed
LOC_Os08g33670	2.59064	2.22734e-08	ONAC106	no apical meristem protein, putative, expressed
LOC_Os11g31380	2.71252	0.000527352	ONAC129	no apical meristem protein, putative, expressed
LOC_Os03g08360	1.57261	2.28812e-31	ONI1	3-ketoacyl-CoA synthase 10, putative, expressed
LOC_Os10g28060	6.47418	0.00384044	ONI2	3-ketoacyl-CoA synthase, putative, expressed
LOC_Os09g19930	1.86155	0.00367386	ONI3	HOTHEAD precursor, putative, expressed
LOC_Os03g54000	2.40212	1.71486e-15	OPT|OsOPT7	oligopeptide transporter, putative, expressed
LOC_Os02g43194	3.53261	9.06545e-39	OS-ALDH	aldehyde dehydrogenase, putative, expressed
LOC_Os03g33090	1.53196	0.0361611	Os-LBD37	DUF260 domain containing protein, putative, expressed
LOC_Os03g11420	1.51556	2.92231e-05	Os3BGlu6	Os3bglu6 - beta-glucosidase/beta-fucosidase/beta-galactosidase, expressed
LOC_Os04g39840	1.48397	8.2916e-16	Os4BGlu10	Os4bglu10 - beta-glucosidase homologue, similar to Os4Bglu12 exoglucanase/beta-glucosidase, expressed
LOC_Os04g39880	4.0741	4.22759e-34	Os4BGlu12	Os4bglu12 - beta-glucosidase, exo-beta-glucanase, expressed
LOC_Os08g14760	2.85293	3.73474e-06	Os4CL1	AMP-binding domain containing protein, expressed
LOC_Os04g41340	2.00603	1.02427e-13	Os4NPP1	4-nitrophenylphosphatase, putative, expressed
LOC_Os09g33710	3.13191	1.0407e-23	Os9BGlu33	Os9bglu33 - beta-glucosidase homologue, similar to G. max hydroxyisourate hydrolase, expressed
LOC_Os03g59610	1.9492	2.47549e-15	OsABA2	oxidoreductase, short chain dehydrogenase/reductase family protein, putative, expressed
LOC_Os04g38570	1.72934	0.00119386	OsABCB14	multidrug resistance protein, putative, expressed
LOC_Os10g36650	1.3265	1.09703e-06	OsAct2|OsActin-2	actin, putative, expressed
LOC_Os11g06390	1.28151	1.36282e-22	OsACTIN2	actin, putative, expressed
LOC_Os11g10510	3.41064	1.40713e-16	OsADH	dehydrogenase, putative, expressed
LOC_Os02g58490	1.12432	1.25233e-10	OsAGO1c	PINHEAD, putative, expressed
LOC_Os06g51310	1.21491	5.44964e-23	OsAGO1d	PAZ domain containing protein, putative, expressed
LOC_Os08g38710	1.49077	7.2044e-17	OsAkaGal|Osh69	uncharacterized glycosyltransferase, putative, expressed
LOC_Os05g35410	3.36298	1.4694e-20	OsAKT2	potassium channel AKT2/3, putative, expressed
LOC_Os03g31150	1.33876	5.35489e-19	OsAL1	expressed protein
LOC_Os06g40640	4.18541	2.61834e-64	OsAld-Y	fructose-bisphospate aldolase isozyme, putative, expressed
LOC_Os06g15990	1.14925	1.00028e-24	OsALDH2b|OsALDH2B1|ALDH2b	aldehyde dehydrogenase, putative, expressed
LOC_Os02g40730	2.80579	0.000796608	OsAMT1;2|OsAMT1.2	ammonium transporter protein, putative, expressed
LOC_Os03g55800	1.44953	0.000182688	OsAOS1	cytochrome P450, putative, expressed
LOC_Os02g12680	3.14818	1.23472e-05	OsAOS3|OsHPL2	cytochrome P450, putative, expressed
LOC_Os03g08790	2.18889	0.0319783	OsAP25	aspartic proteinase nepenthesin precursor, putative, expressed
LOC_Os10g39260	3.02213	0.0227934	OsAP77	aspartic proteinase nepenthesin, putative, expressed
LOC_Os03g52460	1.7957	4.96293e-15	OsAPL1|OsAGPL3|OsAGPL1	glucose-1-phosphate adenylyltransferase large subunit, putative, expressed
LOC_Os07g13980	3.07862	1.44326e-16	OsAPL4|OsAGPL4	glucose-1-phosphate adenylyltransferase large subunit, putative, expressed
LOC_Os04g42520	1.87212	1.42119e-39	OsAPT2	phosphoribosyl transferase, putative, expressed
LOC_Os06g48940	1.70003	1.74344e-43	OsARA1	GHMP kinases ATP-binding protein, putative, expressed
LOC_Os07g48750	1.77714	8.62051e-06	OsARAF1	alpha-N-arabinofuranosidase, putative, expressed
LOC_Os11g03730	1.48935	6.60517e-33	OsARAF3	alpha-N-arabinofuranosidase A, putative, expressed
LOC_Os10g11980	4.75915	0.0014918	OsAT1	transferase family protein, putative, expressed
LOC_Os12g32210	1.03856	0.0181724	OsATG10b	autophagy-related protein 10, putative, expressed
LOC_Os01g63770	1.84671	2.50895e-11	OsAUX1	transmembrane amino acid transporter protein, putative, expressed
LOC_Os05g37470	2.19251	1.18532e-06	OsAUX3	transmembrane amino acid transporter protein, putative, expressed
LOC_Os03g24930	2.76554	1.31359e-24	OsBBS1|OsRLCK109|LMM24	tyrosine protein kinase domain containing protein, putative, expressed
LOC_Os05g32110	1.81068	2.92047e-15	OsBC1L4	COBRA, putative, expressed
LOC_Os06g04169	2.59718	2.5759e-20	OsBDG	hydrolase, alpha/beta fold family domain containing protein, expressed
LOC_Os11g31530	3.85662	0.00296401	OsBDG1	BRASSINOSTEROID INSENSITIVE 1-associated receptor kinase 1 precursor, putative, expressed
LOC_Os03g06940	1.84193	6.11709e-06	OsBGal1	beta-galactosidase, putative, expressed
LOC_Os06g37560	2.67159	5.16283e-53	OsBGal2	beta-galactosidase precursor, putative, expressed
LOC_Os03g07540	5.1328	0.0276945	OsbHLH153	bHLH family protein, putative, expressed
LOC_Os06g50900	2.44254	0.0221974	OsbHLH155	expressed protein
LOC_Os11g15040	1.44201	1.3495e-16	OsBISAMT1	S-adenosyl-L-methionine:benzoic acid/salicylic acid carboxyl methyltransferase, putative, expressed
LOC_Os07g45570	2.56536	1.314e-24	OsBLE2	expressed protein
LOC_Os05g15630	1.02378	0.0453208	OsBLE3	membrane associated DUF588 domain containing protein, putative, expressed
LOC_Os03g06930	1.83263	6.46951e-47	OsBLH6	homeodomain protein, putative, expressed
LOC_Os01g72020	1.60387	5.87479e-09	OsBOP1	BTBA3 - Bric-a-Brac,Tramtrack, Broad Complex BTB domain with Ankyrin repeat region, expressed
LOC_Os11g04600	2.26407	8.49055e-06	OsBOP2	BTBA5 - Bric-a-Brac,Tramtrack, Broad Complex BTB domain with Ankyrin repeat region, expressed
LOC_Os12g04410	2.14265	5.21809e-08	OsBOP3	BTBA6 - Bric-a-Brac,Tramtrack, Broad Complex BTB domain with Ankyrin repeat region, expressed
LOC_Os12g37840	2.48823	1.25793e-11	OsBOR1	boron transporter protein, putative, expressed
LOC_Os03g12730	1.22806	0.0055716	OsBRR1	receptor protein kinase CLAVATA1 precursor, putative, expressed
LOC_Os10g34180	1.21672	1.36557e-14	OsBTF3|Osj10gBTF3	transcription factor BTF3, putative, expressed
LOC_Os07g39220	1.95757	6.03213e-07	OsBZR1	BES1/BZR1 homolog protein, putative, expressed
LOC_Os01g45274	2.31343	1.23251e-30	OsCA1|OsbetaCA1	carbonic anhydrase, chloroplast precursor, putative, expressed
LOC_Os10g36848	2.20136	8.1038e-17	OsCAld5H1|CYP84A5	cytochrome P450, putative, expressed
LOC_Os04g08350	1.83579	9.78358e-12	OsCAS	cysteine synthase, chloroplast/chromoplast precursor, putative, expressed
LOC_Os02g02400	5.05804	1.00159e-146	OsCATA	catalase isozyme A, putative, expressed
LOC_Os06g01340	3.58622	0.0489283	OsCCT19	CCT/B-box zinc finger protein, putative, expressed
LOC_Os06g05120	1.31819	3.00163e-14	OsCDT1|OsCDT2	expressed protein
LOC_Os04g52164	1.1015	8.97361e-12	OsCER2|OsHMS1I	transferase family protein, putative, expressed
LOC_Os01g54620	1.54406	1.44872e-18	OsCesA4|Bc7|bc11	CESA4 - cellulose synthase, expressed
LOC_Os07g10770	2.71793	5.93532e-43	OsCesA8	CESA8 - cellulose synthase, expressed
LOC_Os06g18010	1.90649	1.79963e-20	OsCGT	UDP-glucoronosyl and UDP-glucosyl transferase domain containing protein, expressed
LOC_Os03g20700	1.88685	6.20283e-29	OsCHLH	magnesium-chelatase, putative, expressed
LOC_Os07g47140	1.43702	0.000341615	OsCOL13	CCT/B-box zinc finger protein, putative, expressed
LOC_Os08g42440	2.55064	5.51509e-46	OsCOL15	CCT/B-box zinc finger protein, putative, expressed
LOC_Os06g15330	3.05662	7.79726e-33	OsCOL16	CCT/B-box zinc finger protein, putative, expressed
LOC_Os02g17780	1.31262	0.00750115	OsCPS|OsCPS1	ent-kaurene synthase, chloroplast precursor, putative, expressed
LOC_Os02g36210	5.50676	1.01864e-64	OsCPS2|OsCyc2	ent-kaurene synthase, chloroplast precursor, putative, expressed
LOC_Os04g09900	5.51421	1.62271e-11	OsCPS4|OsCyc1	ent-kaurene synthase, chloroplast precursor, putative, expressed
LOC_Os03g03990	4.52159	2.04975e-29	OscpSRP43|PGL3	signal recognition particle 43 kDa protein, chloroplast precursor, putative, expressed
LOC_Os03g43670	1.55707	0.00282901	OsCR4|MIS2	TKL_IRAK_CR4L.1 - The CR4L subfamily has homology with Crinkly4, expressed
LOC_Os06g11990	1.29254	4.65611e-10	OsCSIL1	expressed protein
LOC_Os02g43550	1.15518	0.0301659	OsCYCP4;2	cyclin, putative, expressed
LOC_Os02g09220	1.97487	1.09384e-09	OsCYP71D8L	cytochrome P450, putative, expressed
LOC_Os03g04680	5.82102	4.68778e-44	OsCYP96B4|BSH1|SD37	cytochrome P450, putative, expressed
LOC_Os04g20330	1.29727	0.00374693	OscZOG1	UDP-glucoronosyl/UDP-glucosyl transferase, putative, expressed
LOC_Os03g02970	1.32	2.91324e-13	OsDCL1a	Dicer, putative, expressed
LOC_Os05g26902	1.0544	0.000437092	OsDjA7	chaperone protein dnaJ, putative, expressed
LOC_Os07g01490	1.50873	1.32596e-15	OsDLK	kinesin motor domain containing protein, putative, expressed
LOC_Os03g13390	1.63428	1.21539e-09	OsDMAS1	oxidoreductase, aldo/keto reductase family protein, putative, expressed
LOC_Os07g34570	1.34576	2.3636e-30	OsDR8	FAD dependent oxidoreductase domain containing protein, expressed
LOC_Os04g46400	1.93282	6.50631e-10	OsDREB4-2|CR250|OsAP2	AP2 domain containing protein, expressed
LOC_Os01g62200	1.29982	2.48495e-05	OsDSR2	domain of unknown function DUF966 domain containing protein, expressed
LOC_Os02g36140	2.999	2.54283e-28	OsDTC1|OsKS3	terpene synthase, putative, expressed
LOC_Os11g28530	1.87481	0.000115857	OsDTC2|OsKSL11	terpene synthase, putative, expressed
LOC_Os04g10060	3.48398	4.90896e-21	OsDTS2|OsKSL4|OsKS4	ent-kaurene synthase, chloroplast precursor, putative, expressed
LOC_Os03g16950	4.30194	0.000544028	OsDUF26|OsCRRSP55	cysteine-rich repeat secretory protein 55 precursor, putative, expressed
LOC_Os03g22780	1.03071	1.28276e-09	OsDVR	DVR, putative, expressed
LOC_Os03g12660	1.10701	0.00734635	OsDWARF4|CYP90B2	cytochrome P450, putative, expressed
LOC_Os05g31140	1.25524	3.01164e-08	OsEGL1	glycosyl hydrolases family 17, putative, expressed
LOC_Os01g71474	3.16545	1.28464e-18	OsEGL2	glycosyl hydrolases family 17, putative, expressed
LOC_Os03g14450	1.08688	4.81521e-14	OsEno2	enolase, putative, expressed
LOC_Os06g04510	1.68187	2.36095e-28	OsEno5	enolase, putative, expressed
LOC_Os03g60720	1.4122	0.00694773	OsEXPA7	expansin precursor, putative, expressed
LOC_Os10g40710	5.84328	2.7398e-21	OsEXPB2	expansin precursor, putative, expressed
LOC_Os10g40720	4.40656	0.000722106	OsEXPB3	expansin precursor, putative, expressed
LOC_Os04g46650	6.81379	0.000600951	OsEXPB5	expansin precursor, putative, expressed
LOC_Os06g24180	3.33544	0.00502348	OsF5HL	cytochrome P450 84A1, putative, expressed
LOC_Os12g01370	1.08369	0.00980149	OsFAD3	fatty acid desaturase, putative, expressed
LOC_Os07g49310	1.04862	0.000202706	OsFAD8	omega-3 fatty acid desaturase, chloroplast precursor, putative, expressed
LOC_Os12g43363	1.65583	0.0108451	OsFAH1	fatty acid hydroxylase, putative, expressed
LOC_Os04g34460	1.85249	1.57151e-17	OsFBN5	PAP fibrillin family domain containing protein, expressed
LOC_Os03g48040	2.0951	1.08127e-35	OsFdC2	2Fe-2S iron-sulfur cluster binding domain containing protein, expressed
LOC_Os05g46270	1.36561	7.67492e-09	OsFEN-1	FEN1A - Putative flap endonuclease protein, expressed
LOC_Os01g67240	2.54666	3.54097e-31	OsFH1	formin-like protein 1 precursor, putative, expressed
LOC_Os08g02120	1.24789	2.24041e-10	OsFKII	kinase, pfkB family, putative, expressed
LOC_Os03g06654	1.92417	3.65844e-09	OsFMO|OsCOW1|NAL7	flavin monooxygenase, putative, expressed
LOC_Os04g21350	2.56572	0.000124824	OsFPFL4	flowering promoting factor-like 1, putative, expressed
LOC_Os04g48930	6.50287	9.9488e-15	OsFRO1	ferric-chelate reductase, putative, expressed
LOC_Os10g02300	1.27106	0.000225659	OsFWL5|OsPCR1	uncharacterized Cys-rich domain containing protein, putative, expressed
LOC_Os02g38840	1.80426	1.25676e-14	OsG6PDH1	glucose-6-phosphate 1-dehydrogenase, cytoplasmic isoform, putative, expressed
LOC_Os02g02210	1.36369	0.0140102	OsGABA-T	aminotransferase, putative, expressed
LOC_Os04g37500	1.59005	5.39741e-06	OsGAD2	glutamate decarboxylase, putative, expressed
LOC_Os07g31720	1.93938	2.87913e-17	OsGAP	GTPase activating protein, putative, expressed
LOC_Os11g34210	1.39289	7.62759e-18	OsGatB	aspartyl/glutamyl-tRNA amidotransferase subunit B, putative, expressed
LOC_Os07g22930	1.8953	1.18273e-12	OsGBSSII	starch synthase, putative, expressed
LOC_Os10g37180	4.97307	6.05708e-11	OsGDCH	glycine cleavage system H protein, putative, expressed
LOC_Os03g58040	1.49816	7.84261e-15	OsGDH1	glutamate dehydrogenase protein, putative, expressed
LOC_Os08g08980	4.21456	1.03325e-06	OsGER1	cupin domain containing protein, expressed
LOC_Os03g52630	1.87695	8.16419e-21	OsGH9A3	endoglucanase, putative, expressed
LOC_Os06g44300	3.56966	0.00236623	OsGL1-3	WAX2, putative, expressed
LOC_Os02g56920	7.24951	3.70458e-64	OsGL1-6	WAX2, putative, expressed
LOC_Os01g71830	1.13644	0.00560156	OsGLN1	glycosyl hydrolases family 17, putative, expressed
LOC_Os01g71670	1.83913	1.14461e-25	OsGLN2	glycosyl hydrolases family 17, putative, expressed
LOC_Os08g35760	4.90282	1.32418e-06	OsGLP1	Cupin domain containing protein, expressed
LOC_Os01g39270	1.07425	0.00105447	OsGLYR2	NAD binding domain of 6-phosphogluconate dehydrogenase containing protein, expressed
LOC_Os01g14630	2.71673	0.00181555	OsGPPS	polyprenyl synthetase, putative, expressed
LOC_Os04g56400	1.60194	2.58197e-16	OsGS2|lambdaGS31	glutamine synthetase, catalytic domain containing protein, expressed
LOC_Os11g16550	2.69724	1.33062e-09	OsGUN4	uncharacterized protein ycf53, putative, expressed
LOC_Os02g01220	2.13207	5.77693e-05	OsHAC1;1	rhodanese-like domain containing protein, putative, expressed
LOC_Os04g17660	1.78185	2.14971e-10	OsHAC1;2	rhodanese-like domain containing protein, putative, expressed
LOC_Os04g32920	1.39959	2.54079e-07	OsHAK1	potassium transporter, putative, expressed
LOC_Os06g42030	1.21925	8.82776e-07	OsHAK10	potassium transporter, putative, expressed
LOC_Os03g14669	3.94529	2.61663e-46	OsHAP5C	core histone H2A/H2B/H3/H4, putative, expressed
LOC_Os12g41860	3.04171	8.43035e-14	OSHB3|OsHox33	START domain containing protein, expressed
LOC_Os05g51420	1.09647	6.86873e-29	OsHIR3	hypersensitive-induced response protein, putative, expressed
LOC_Os09g29460	2.29185	1.98562e-47	Oshox4	homeobox associated leucine zipper, putative, expressed
LOC_Os02g02000	2.27951	9.0345e-28	OsHPL3	cytochrome P450, putative, expressed
LOC_Os02g01150	2.02554	3.11762e-59	OsHPR1	erythronate-4-phosphate dehydrogenase domain containing protein, expressed
LOC_Os11g30560	1.25232	4.76347e-05	OsHSD1|LGF1	dehydrogenase/reductase, putative, expressed
LOC_Os02g26480	1.152	0.0289035	OsIAA-At	OsSCP7 - Putative Serine Carboxypeptidase homologue, expressed
LOC_Os02g57250	1.56772	1.13047e-23	OsIAA10	OsIAA10 - Auxin-responsive Aux/IAA gene family member, expressed
LOC_Os03g43410	3.27367	0.0134859	OsIAA12	OsIAA12 - Auxin-responsive Aux/IAA gene family member, expressed
LOC_Os01g13030	2.33022	5.937e-25	OsIAA3	OsIAA3 - Auxin-responsive Aux/IAA gene family member, expressed
LOC_Os03g48740	1.88606	0.0287555	OsIAGLU|OsIAAGLU|OsIAGT1	indole-3-acetate beta-glucosyltransferase, putative, expressed
LOC_Os08g44050	1.25813	1.24826e-12	OsIDD6	ZOS8-12 - C2H2 zinc finger protein, expressed
LOC_Os01g18840	4.57703	7.86263e-20	OsIFL|OsIF	IF, putative, expressed
LOC_Os02g01590	2.37179	1.41925e-34	OSINV3|OsVIN2	glycosyl hydrolases, putative, expressed
LOC_Os03g05334	5.26914	0.0129267	OsIPS1	expressed protein
LOC_Os05g47840	7.21008	0.000125435	OsIPT7	IPP transferase, putative, expressed
LOC_Os01g01660	2.34702	2.29207e-13	OsIRL	isoflavone reductase, putative, expressed
LOC_Os01g70200	1.78257	8.80416e-22	OsIRX10	exostosin family domain containing protein, expressed
LOC_Os07g49370	2.75292	1.62381e-09	OsIRX9	glycosyltransferase family 43 protein, putative, expressed
LOC_Os05g51070	1.65361	8.22112e-10	OsJ_RLL1	inactive receptor kinase At2g26730 precursor, putative, expressed
LOC_Os01g12160	1.96383	4.12892e-16	OsJAR2|OsGH3.3|OsGH3-3	OsGH3.3 - Probable indole-3-acetic acid-amido synthetase, expressed
LOC_Os08g41210	1.05064	3.44451e-06	OsKIX_9	expressed protein
LOC_Os03g52650	5.17549	0.0184096	OsKNOLLE	syntaxin-related protein, putative, expressed
LOC_Os06g37330	1.45546	2.06577e-08	OsKOS4|OsKO1	cytochrome P450, putative, expressed
LOC_Os12g30824	4.8973	6.60028e-07	OsKS10	terpene synthase, putative, expressed
LOC_Os02g36220	4.5196	1.82474e-14	OsKSL5	terpene synthase, putative, expressed
LOC_Os04g58130	1.55977	5.32552e-09	OsKTN80b|OsWD40-111	katanin p80 WD40 repeat-containing subunit B1 homolog 1, putative, expressed
LOC_Os01g62480	1.54064	0.00772307	Oslacc	laccase precursor protein, putative, expressed
LOC_Os07g40000	1.66725	9.27213e-09	OsLBD38	DUF260 domain containing protein, putative, expressed
LOC_Os01g39960	1.29016	1.00505e-20	OsLCYe|OsLCYepsilon	lycopene epsilon cyclase, chloroplast precursor, putative, expressed
LOC_Os09g37540	1.08515	7.66813e-10	OsLDC-like1	uncharacterized protein PA4923, putative, expressed
LOC_Os06g01850	3.30079	1.59809e-83	OsLFNR2|LFNR2	ferredoxin--NADP reductase, chloroplast precursor, putative, expressed
LOC_Os04g56170	1.03723	0.00593709	OsLG1	OsSPL8 - SBP-box gene family member, expressed
LOC_Os01g41740	1.12452	2.79593e-05	OsLhcb1	expressed protein
LOC_Os08g06280	1.20899	6.80346e-07	OsLSD1	LSD1 zinc finger domain containing protein, expressed
LOC_Os10g36160	4.31695	1.32656e-06	OsLTPL159	LTPL159 - Protease inhibitor/seed storage/LTP family protein precursor, expressed
LOC_Os01g66030	2.65988	0.0424589	OsMADS2	OsMADS2 - MADS-box family gene with MIKCc type-box, expressed
LOC_Os05g34940	1.92407	0.0311295	OsMADS4	OsMADS4 - MADS-box family gene with MIKCc type-box, expressed
LOC_Os11g43860	1.30234	1.74433e-08	OsMHX	sodium/calcium exchanger protein, putative, expressed
LOC_Os03g12390	1.49754	3.61056e-13	OsMKK10-2|MPKK10.2	STE_MEK_ste7_MAP2K.6 - STE kinases include homologs to sterile 7, sterile 11 and sterile 20 from yeast, expressed
LOC_Os01g72880	1.08305	0.000314097	OsMLH1	DNA mismatch repair protein Mlh1, putative, expressed
LOC_Os07g30240	1.13373	4.7698e-11	OsMSH4	mutS family domain IV containing protein, expressed
LOC_Os04g37980	3.61092	6.59331e-09	OsMST1	transporter family protein, putative, expressed
LOC_Os01g74300	1.93235	0.000254619	OsMTI2B	metallothionein, putative, expressed
LOC_Os05g35500	1.12363	5.69734e-05	Osmyb1	MYB family transcription factor, putative, expressed
LOC_Os08g05520	4.04113	0.000136577	OsMYB103L|CEF1	myb-like DNA-binding domain containing protein, putative, expressed
LOC_Os09g36730	2.57447	2.36937e-21	OsMYB108	MYB family transcription factor, putative, expressed
LOC_Os05g04820	3.08761	6.64706e-09	OsMYB2P-1	MYB family transcription factor, putative, expressed
LOC_Os12g03150	4.52199	1.31655e-14	OsMYB60	myb-like DNA-binding domain containing protein, putative, expressed
LOC_Os10g41260	1.44464	2.79571e-18	OsMYBS2	MYB family transcription factor, putative, expressed
LOC_Os02g20360	2.41376	4.08168e-47	OsNAAT1	tyrosine aminotransferase, putative, expressed
LOC_Os05g48200	1.27895	6.6713e-27	OsNADH-GOGAT2	glutamate synthase, chloroplast precursor, putative, expressed
LOC_Os04g40410	3.4202	1.24452e-19	OsNAR2.2	high affinity nitrate transporter, putative, expressed
LOC_Os02g47510	4.49179	1.63514e-167	OsNCED1|OsCCD4a	9-cis-epoxycarotenoid dioxygenase 1, chloroplast precursor, putative, expressed
LOC_Os04g58860	2.1077	6.48684e-13	OsNDR1	harpin-induced protein 1 domain containing protein, expressed
LOC_Os02g13870	2.03733	0.0103293	OsNIP1;1	aquaporin protein, putative, expressed
LOC_Os03g48180	2.15155	3.32535e-60	OsNPF2.4	peptide transporter PTR2, putative, expressed
LOC_Os04g50940	2.69321	0.00276541	OsNPF7.4	peptide transporter PTR2, putative, expressed
LOC_Os04g23890	1.04028	1.223e-22	OsNPH1b	AGC_PVPK_like_kin82y.10 - ACG kinases include homologs to PKA, PKG and PKC, expressed
LOC_Os06g50120	2.04641	3.42247e-34	OsNPSN11	novel plant SNARE 11, putative, expressed
LOC_Os07g15460	2.89691	5.69823e-15	OsNRAMP1	metal transporter Nramp6, putative, expressed
LOC_Os06g46310	1.20412	4.19162e-11	OsNRAMP3	metal transporter Nramp6, putative, expressed
LOC_Os07g15370	6.63921	0.000815959	OsNRAMP5	metal transporter Nramp6, putative, expressed
LOC_Os10g40600	2.30113	1.09786e-63	OsNRT1.3|NRT1.1B|OsNPF6.5	peptide transporter PTR2, putative, expressed
LOC_Os01g50820	1.66356	0.0029286	OsNRT2.3	transporter, major facilitator family, putative, expressed
LOC_Os02g13370	1.60101	4.68896e-07	OsO3L3	expressed protein
LOC_Os01g60810	2.33029	0.000358815	OsOFP6	DUF623 domain containing protein, expressed
LOC_Os11g35710	1.65792	0.0110981	OsOSC11|OsIAS1	cycloartenol synthase, putative, expressed
LOC_Os01g56880	1.66356	8.34525e-22	OsPAP10a	purple acid phosphatase precursor, putative, expressed
LOC_Os12g44020	4.40881	4.43403e-48	OsPAP10c	Ser/Thr protein phosphatase family protein, putative, expressed
LOC_Os12g36840	4.4349	0.0449894	OsPBZ15	pathogenesis-related Bet v I family protein, putative, expressed
LOC_Os12g36860	3.43968	5.00546e-17	OsPBZ19	pathogenesis-related protein 10, putative, expressed
LOC_Os01g37510	1.03542	0.00368956	OsPDF1A	peptide deformylase, putative, expressed
LOC_Os05g47540	4.09533	4.04172e-65	OsPEAMT2	CPuORF26 - conserved peptide uORF-containing transcript, expressed
LOC_Os03g58570	1.48261	0.000287595	OsPHF1L	WD domain, G-beta repeat domain containing protein, expressed
LOC_Os02g52040	2.43159	0.0210042	OsPHI-1	phosphate-induced protein 1 conserved region domain containing protein, expressed
LOC_Os06g49040	1.15031	1.24722e-12	OsPHR4	Myb-like DNA-binding domain containing protein, putative, expressed
LOC_Os03g05620	1.49059	3.33732e-24	OsPht1;1|OsPT1	inorganic phosphate transporter, putative, expressed
LOC_Os02g38020	3.00575	4.22996e-33	OsPHT2;1	inorganic phosphate transporter 2-1, chloroplast precursor, putative, expressed
LOC_Os11g07980	1.20719	1.06067e-10	OsPIANK1	ion channel nompc, putative, expressed
LOC_Os03g56950	1.75567	0.0011565	OsPIL13|OsPIL1	phytochrome-interacting factor 4, putative, expressed
LOC_Os06g12610	2.93142	0.000271308	OsPIN1a	auxin efflux carrier component, putative, expressed
LOC_Os07g26660	5.82178	9.21737e-09	OsPIP2;5	aquaporin protein, putative, expressed
LOC_Os09g36930	2.53443	1.34889e-42	OsPIP2;7	aquaporin protein, putative, expressed
LOC_Os05g03610	1.65783	1.44436e-06	OsPLC4	phospholipase C, putative, expressed
LOC_Os06g40170	6.6545	5.24285e-05	OsPLDalpha4	phospholipase D, putative, expressed
LOC_Os06g40180	3.56118	0.00457847	OsPLDalpha5	phospholipase D, putative, expressed
LOC_Os04g58580	1.14329	8.04328e-08	OsPMM	phosphomannomutase, putative, expressed
LOC_Os01g19020	1.98826	2.25986e-21	OsPOD|prx11	peroxidase precursor, putative, expressed
LOC_Os06g13020	1.02723	0.00376866	OsPollambda	DNA polymerase lambda, putative, expressed
LOC_Os04g58200	2.15446	6.0899e-40	OsPORA	protochlorophyllide reductase A, chloroplast precursor, putative, expressed
LOC_Os10g35370	1.35749	7.57897e-19	OsPORB|FGL	oxidoreductase, short chain dehydrogenase/reductase family domain containing family, expressed
LOC_Os05g49920	1.40135	6.25667e-10	OsPPR6	pentatricopeptide, putative, expressed
LOC_Os03g11670	1.96827	2.75793e-08	OsPPR676	pentatricopeptide repeat domain containing protein, putative, expressed
LOC_Os08g23320	1.07162	0.000331781	OsPPT1	para-hydroxybenzoate--polyprenyltransferase, mitochondrial precursor, putative, expressed
LOC_Os12g36880	2.03531	2.02664e-35	OsPR10a|PBZ1	pathogenesis-related Bet v I family protein, putative, expressed
LOC_Os12g36850	3.31061	1.11267e-132	OsPR10b|OsPBZc	pathogenesis-related Bet v I family protein, putative, expressed
LOC_Os07g03710	2.87617	1.27009e-34	OsPR1a|OsSCP	SCP-like extracellular protein, expressed
LOC_Os12g43380	3.85395	7.39716e-117	OsPR5|Pir2|PR-5|PR5-1|Ostlp	thaumatin, putative, expressed
LOC_Os12g09540	1.05992	0.0482724	OsPRAGL	phosphoribosylamine--glycine ligase, putative, expressed
LOC_Os01g68050	1.51627	4.73653e-06	OsProT1	transmembrane amino acid transporter protein, putative, expressed
LOC_Os07g01090	1.19863	0.000112153	OsProT3	transmembrane amino acid transporter protein, putative, expressed
LOC_Os05g13900	1.94917	4.56653e-07	OsPRP|RePRP1.1	retrotransposon protein, putative, unclassified, expressed
LOC_Os10g06000	6.79976	5.63535e-13	OsPRP1	POEI15 - Pollen Ole e I allergen and extensin family protein precursor, expressed
LOC_Os10g05750	5.56617	9.53534e-05	OsPRP3	POEI3 - Pollen Ole e I allergen and extensin family protein precursor, expressed
LOC_Os11g08569	1.29542	5.55165e-07	OsPS1|OsOSC7	cycloartenol synthase, putative, expressed
LOC_Os01g60860	1.40024	1.26896e-13	OsPUB3	spotted leaf 11, putative, expressed
LOC_Os05g36360	1.49261	1.33194e-13	OsPUB44	U-box domain containing protein, expressed
LOC_Os05g50410	1.74326	0.00199767	OsRad21-4|OsREC8	Rad21 / Rec8 like protein, putative, expressed
LOC_Os12g17600	4.75591	8.5698e-16	OsRBCS2	ribulose bisphosphate carboxylase small chain, chloroplast precursor, putative, expressed
LOC_Os12g19381	3.69577	4.75347e-16	OsRBCS3|OsRBCS5	ribulose bisphosphate carboxylase small chain, chloroplast precursor, putative, expressed
LOC_Os12g19470	5.23015	1.7171e-13	OsRBCS4	ribulose bisphosphate carboxylase small chain, chloroplast precursor, putative, expressed
LOC_Os08g35210	1.65114	2.15566e-17	OsrbohE|Osrboh6	ferric reductase, putative, expressed
LOC_Os02g50330	1.81509	8.12824e-08	OsRDR1	RNA-dependent RNA polymerase, putative, expressed
LOC_Os04g36070	2.21463	4.68159e-05	OsRR1	OsRR1 type-A response regulator, expressed
LOC_Os02g35180	4.00926	3.66252e-18	OsRR2	OsRR2 type-A response regulator, expressed
LOC_Os01g72330	1.12124	4.56011e-07	OsRR4	OsRR4 type-A response regulator, expressed
LOC_Os11g04720	1.59074	3.15472e-05	OsRR9	OsRR10 type-A response regulator, expressed
LOC_Os04g46860	1.3143	4.41249e-12	OsSCL6-IIc	scarecrow, putative, expressed
LOC_Os12g09580	1.27985	3.40303e-06	OsSGS3	leafbladeless1, putative, expressed
LOC_Os03g52840	1.65575	1.38187e-43	OsSHM1|OsSHMT1	serine hydroxymethyltransferase, mitochondrial precursor, putative, expressed
LOC_Os08g14450	1.78456	4.47363e-49	OsSIG6	RNA polymerase sigma factor, putative, expressed
LOC_Os05g40260	1.88837	2.42032e-20	OsSNAT1	acetyltransferase, GNAT family, putative, expressed
LOC_Os08g01170	3.93116	1.12376e-05	OsSNAT2	acetyltransferase, GNAT family, putative, expressed
LOC_Os05g48850	3.45603	2.34989e-24	OsSND2	no apical meristem protein, putative, expressed
LOC_Os10g03400	1.2956	0.023742	OsSNDP1	phosphatidylinositol transfer, putative, expressed
LOC_Os07g32170	2.74616	6.26969e-07	OsSPL13	OsSPL13 - SBP-box gene family member, expressed
LOC_Os02g04680	1.29343	1.23228e-17	OsSPL3	OsSPL3 - SBP-box gene family member, expressed
LOC_Os12g42760	1.23062	1.49852e-05	OsSpo11-4|OsSPO11D	type IIB DNA topoisomerase, putative, expressed
LOC_Os01g27880	2.16098	2.59704e-18	OsSPP	sucrose-phosphatase, putative, expressed
LOC_Os02g45520	4.45854	2.54294e-31	OsSPX-MFS2	uncharacterized membrane protein, putative, expressed
LOC_Os10g25310	1.82845	0.016404	OsSPX3	SPX domain containing protein, putative, expressed
LOC_Os03g29250	3.79223	1.22004e-10	OsSPX5	SPX domain-containing protein, putative, expressed
LOC_Os01g04920	1.22993	0.00014543	OsSQD2|OsSQD2.2	glycosyl transferase, group 1 domain containing protein, expressed
LOC_Os08g09230	2.00013	1.84454e-06	OsSSIIIa|Flo5	starch synthase III, putative, expressed
LOC_Os05g45720	1.23482	1.55303e-18	OsSSIVb	starch synthase, putative, expressed
LOC_Os01g61620	1.31519	0.000839119	OsSTK1	protein kinase family protein, putative, expressed
LOC_Os05g40180	1.94714	1.20817e-53	OsSTN8	serine/threonine-protein kinase stt7, chloroplast precursor, putative, expressed
LOC_Os04g45960	1.05977	0.0202818	OsSub42|OsSP2	OsSub42 - Putative Subtilisin homologue, expressed
LOC_Os04g24430	1.48109	0.00371925	OsSUS5	sucrose synthase, putative, expressed
LOC_Os04g17650	2.02295	0.00167234	OsSUS7	sucrose synthase, putative, expressed
LOC_Os06g04090	1.09386	1.44313e-07	OsSWN1	no apical meristem protein, putative, expressed
LOC_Os08g02300	1.08465	0.038641	OsSWN2	no apical meristem protein, putative, expressed
LOC_Os08g01330	2.52557	0.000136892	OsSWN3	no apical meristem protein, putative, expressed
LOC_Os04g39900	1.25297	1.335e-20	OsTAGG1|Os4BGlu13	Os4bglu13 - beta-glucosidase homologue, similar to Os4Bglu12 exoglucanase/b-glucosidase, expressed
LOC_Os01g51980	1.12208	1.94161e-19	OsTARL2	alliin lyase precursor, putative, expressed
LOC_Os12g01560	1.19959	0.00446255	OsTBL1	PMR5, putative, expressed
LOC_Os11g01570	1.91403	0.000922382	OsTBL2	PMR5, putative, expressed
LOC_Os08g19590	1.21353	6.08757e-11	OsTF1L	Homeobox domain containing protein, expressed
LOC_Os01g59350	1.70418	0.000119681	OsTGA2	transcription factor, putative, expressed
LOC_Os12g05680	2.58862	5.59329e-15	OsTGA912	transcription factor, putative, expressed
LOC_Os06g32600	15.032	1.49673e-23	OsTHION15	THION15 - Plant thionin family protein precursor, expressed
LOC_Os06g04270	1.09866	4.11024e-16	OsTK	transketolase, chloroplast precursor, putative, expressed
LOC_Os01g01280	2.22385	1.78956e-25	OsTLP27	expressed protein
LOC_Os10g39440	1.4164	1.65226e-16	OsTMT1	transporter family protein, putative, expressed
LOC_Os09g10770	1.51409	4.46036e-09	OsTOP6B	OsTOP6B - Topoisomerase 6 subunit B, expressed
LOC_Os01g48680	1.40289	5.41372e-26	OsTPC1	two pore calcium channel protein 1, putative, expressed
LOC_Os04g27790	1.93542	0.00855288	OsTPS24	terpene synthase, putative, expressed
LOC_Os01g13770	2.26584	3.99895e-28	OsTPT1	DUF250 domain containing protein, putative, expressed
LOC_Os05g15160	1.98976	1.65683e-14	OsTPT2	phosphate/phosphate translocator, putative, expressed
LOC_Os12g08730	2.20595	3.4091e-123	Ostrxm	thioredoxin, putative, expressed
LOC_Os08g29110	1.66081	2.1616e-24	OsTRXZ	thioredoxin, putative, expressed
LOC_Os01g59150	1.24305	6.16838e-07	Ostub16	tubulin/FtsZ domain containing protein, putative, expressed
LOC_Os03g45920	1.20535	2.29316e-07	OsTUB8	tubulin/FtsZ domain containing protein, putative, expressed
LOC_Os07g41360	2.83002	3.53511e-27	OsUAM3	alpha-1,4-glucan-protein synthase, putative, expressed
LOC_Os08g04310	1.37066	6.88102e-05	OsUCL23	plastocyanin-like domain containing protein, putative, expressed
LOC_Os04g24110	2.83948	1.04429e-20	OsUGT90A1	anthocyanin 3-O-beta-glucosyltransferase, putative, expressed
LOC_Os12g31860	3.97027	1.72794e-73	OsUPS1	ureide permease, putative, expressed
LOC_Os05g51570	1.862	5.07135e-08	OsVPE4	vacuolar-processing enzyme precursor, putative, expressed
LOC_Os10g10130	3.96634	5.49993e-85	OsWAK112d	OsWAK112d - OsWAK receptor-like protein kinase, expressed
LOC_Os02g42150	2.02755	0.000198622	OsWAK14	OsWAK14 - OsWAK receptor-like protein kinase, expressed
LOC_Os01g53040	1.32309	0.00248976	OsWRKY14|OsWRKY33	WRKY14, expressed
LOC_Os08g38990	1.04943	2.48397e-06	OsWRKY30	WRKY30, expressed
LOC_Os01g16714	2.3458	8.44981e-18	OsYUC9	flavin monooxygenase, putative, expressed
LOC_Os06g04920	1.19374	0.00072655	OsZFP1|SRZ3	zinc finger family protein, putative, expressed
LOC_Os07g40300	3.5138	5.71643e-08	OsZFP7	ZOS7-10 - C2H2 zinc finger protein, expressed
LOC_Os05g39560	2.40195	0.0103721	OsZIP5	metal cation transporter, putative, expressed
LOC_Os07g12890	1.71423	5.05166e-33	OsZIP8	metal cation transporter, putative, expressed
LOC_Os11g37050	1.9831	0.000441559	Pb1	expressed protein
LOC_Os08g43160	2.20541	1.42025e-25	PCF2|OsPCF2	TCP family transcription factor, putative, expressed
LOC_Os06g35970	3.19754	6.18676e-28	PFL	meiosis 5, putative, expressed
LOC_Os01g63270	1.15334	7.05256e-30	Pho2	alpha-glucan phosphorylast isozyme, putative, expressed
LOC_Os12g01140	3.3814	7.72869e-41	phot1a	AGC_PVPK_like_kin82y.2 - ACG kinases include homologs to PKA, PKG and PKC, expressed
LOC_Os03g51030	1.10329	1.45193e-13	PHYA|OsPhyA	phytochrome A, putative, expressed
LOC_Os03g19590	1.05501	6.72463e-16	PHYB|OsphyB	phytochrome B, putative, expressed
LOC_Os04g32850	2.55226	9.16326e-95	Pi21	basic proline-rich protein, putative, expressed
LOC_Os06g22460	10.6141	3.0639e-16	Pi25|Pid3	disease resistance protein RPM1, putative, expressed
LOC_Os06g17900	4.21042	9.98295e-83	Pi9|Piz-t|Pi2	disease resistance protein RPM1, putative, expressed
LOC_Os11g46210	1.70509	0.00451304	Pikp-2	NB-ARC domain containing protein, expressed
LOC_Os04g53050	2.11562	1.0682e-13	PiPR1	disease resistance RPP13-like protein 1, putative, expressed
LOC_Os10g26340	2.16551	0.00141367	PLA1	cytochrome P450, putative, expressed
LOC_Os01g68000	5.33058	0.0133956	PLA2|LHD2	AML1, putative, expressed
LOC_Os07g48020	7.04051	1.85422e-12	POX22.3	peroxidase precursor, putative, expressed
LOC_Os07g48050	3.36447	0.0205045	POX3006|prx114	peroxidase precursor, putative, expressed
LOC_Os07g48040	4.41629	1.48913e-40	POX5.1|prx113	peroxidase precursor, putative, expressed
LOC_Os07g48010	3.46239	0.000901676	POX8.1|prx110	peroxidase precursor, putative, expressed
LOC_Os01g47330	1.33102	6.51343e-15	PRPL12	ribosomal protein L7/L12 C-terminal domain containing protein, expressed
LOC_Os07g12900	1.36575	0.00238861	qCdT7|OsHMA3	cadmium/zinc-transporting ATPase, putative, expressed
LOC_Os03g01320	4.43305	1.50439e-17	qLTG3-1	LTPL116 - Protease inhibitor/seed storage/LTP family protein precursor, expressed
LOC_Os09g28210	2.30778	4.33954e-21	qRT9|OsbHLH120	bHelix-loop-helix transcription factor, putative, expressed
LOC_Os01g62920	2.08714	3.18784e-24	qSH1|RIL1	homeodomain protein, putative, expressed
LOC_Os09g30320	4.10985	0.000488231	RA8	BURP domain containing protein, expressed
LOC_Os05g47890	1.2087	7.49324e-15	RACK1B|OsWD40-122	WD domain, G-beta repeat domain containing protein, expressed
LOC_Os03g30470	5.98078	6.02673e-09	RCH10	CHIT4 - Chitinase family protein precursor, expressed
LOC_Os10g35436	1.17758	6.01076e-05	Rf1a|Rf5	Rf1, mitochondrial precursor, putative, expressed
LOC_Os05g20050	1.15727	2.67725e-12	rgp2	ras-related protein, putative, expressed
LOC_Os10g41980	3.01042	3.21919e-09	Rir1b	RALFL26 - Rapid ALkalinization Factor RALF family protein precursor, expressed
LOC_Os11g46980	2.04823	5.05471e-08	RKe	receptor-like protein kinase 2 precursor, putative, expressed
LOC_Os10g40960	1.05499	0.000102393	RL14	oxidoreductase, 2OG-Fe oxygenase family protein, putative, expressed
LOC_Os08g06550	1.85459	1.15596e-52	RPP10|OsACBP1	acyl CoA binding protein, putative, expressed
LOC_Os10g39740	2.95112	0.000353158	RPP31	glutathione S-transferase, putative, expressed
LOC_Os12g36830	2.34058	1.198e-05	RSOsPR10|OsPBZ14	pathogenesis-related Bet v I family protein, putative, expressed
LOC_Os05g03040	1.00146	2.62379e-20	RSR1	AP2 domain containing protein, expressed
LOC_Os11g25920	2.07162	2.16399e-06	RSS3	transcription factor-related, putative, expressed
LOC_Os02g57720	1.45843	1.16359e-07	RWC3|OsPIP1;3	aquaporin protein, putative, expressed
LOC_Os08g32690	1.7114	1.4892e-30	SAD1	expressed protein
LOC_Os01g39680	1.10321	2.6697e-09	SaM	expressed protein
LOC_Os04g35240	2.81011	3.42336e-42	SAPK7	CAMK_CAMK_like.25 - CAMK includes calcium/calmodulin depedent protein kinases, expressed
LOC_Os09g37330	2.81334	1.11179e-37	SAUR39	OsSAUR39 - Auxin-responsive SAUR gene family member, expressed
LOC_Os01g57480	1.6047	2.5729e-12	SDS2	serine/threonine-protein kinase receptor precursor, putative, expressed
LOC_Os04g46930	2.02699	5.73722e-11	SerR	serine racemase, putative, expressed
LOC_Os04g01160	1.26246	3.64755e-06	SOR1	zinc finger family protein, putative, expressed
LOC_Os07g01030	1.41361	8.61346e-12	SQD2.1	glycosyl transferase, group 1 domain containing protein, expressed
LOC_Os02g51070	1.78294	8.41442e-21	SSIIB	starch synthase, putative, expressed
LOC_Os04g45730	1.20005	0.0229593	STRK1	protein kinase domain containing protein, expressed
LOC_Os10g33780	4.26883	2.10538e-14	TAW1	DUF640 domain containing protein, putative, expressed
LOC_Os08g04540	3.16754	8.44402e-07	TDC1	decarboxylase, putative, expressed
LOC_Os07g25590	1.90925	1.81583e-10	TDC2	decarboxylase, putative, expressed
LOC_Os03g46070	2.24714	1.15398e-32	TLP|PR5	thaumatin, putative, expressed
LOC_Os11g04030	2.4685	1.02988e-09	TOM2	major facilitator superfamily antiporter, putative, expressed
LOC_Os03g58540	1.30964	6.25123e-14	TSV3	spo0B-associated GTP-binding protein, putative, expressed
LOC_Os03g13010	2.35007	4.53818e-15	TUD1|DSG1|ELF1	U-box domain containing protein, expressed
LOC_Os09g31031	1.15882	0.0045241	UbL404	ubiquitin family protein, putative, expressed
LOC_Os05g49050	1.00831	3.65902e-05	UreG|OsUreG	CobW/P47K family protein, putative, expressed
LOC_Os05g28740	1.40221	4.14499e-27	UspA	universal stress protein domain containing protein, putative, expressed
LOC_Os03g20460	1.11634	0.000187583	v2	guanylate kinase, putative, expressed
LOC_Os03g29810	1.85589	2.42055e-13	VYL|NAL9	OsClp6 - Putative Clp protease homologue, expressed
LOC_Os11g48070	1.16054	1.08094e-05	WDL1	GDSL-like lipase/acylhydrolase, putative, expressed
LOC_Os03g55930	1.12091	9.92714e-17	WGL2	ribosomal protein, putative, expressed
LOC_Os01g54540	1.53591	1.89082e-26	WLP1	ribosomal protein L13, putative, expressed
LOC_Os04g40730	1.48927	8.62051e-06	WSL3	oxidoreductase, short chain dehydrogenase/reductase family, putative, expressed
LOC_Os04g58780	1.01651	2.47964e-09	WSL5|OsPPR4	pentatricopeptide repeat protein, putative, expressed
LOC_Os05g49220	1.96114	7.99826e-13	WSL6	GTP-binding protein, putative, expressed
LOC_Os04g53120	1.60754	1.29346e-11	Xa1	NB-ARC domain containing protein, expressed
LOC_Os11g35500	1.64037	0.00180862	xa21	receptor-like protein kinase 5 precursor, putative, expressed
LOC_Os05g28200	1.82734	2.37806e-15	YGL1|OsCHLG	prenyltransferase, putative, expressed
LOC_Os11g05552	1.7657	6.15653e-19	YGL138(t)	signal recognition particle 54 kDa protein, chloroplast precursor, putative, expressed
LOC_Os06g04150	2.08164	9.6396e-22	YGL18	magnesium-protoporphyrin O-methyltransferase, putative, expressed
LOC_Os02g05890	1.94475	1.09705e-24	YL1|YS83	EMB1303, putative, expressed
LOC_Os09g21250	1.06041	6.43821e-05	YLC1|OsV5A	expressed protein
LOC_Os03g40020	1.01256	1.25982e-10	YSA	PPR repeat containing protein, expressed
LOC_Os06g02580	2.37682	2.24413e-18	ZN	high-affinity nickel-transport family protein, putative, expressed
LOC_Os01g01115	1.43712	1.1756e-11		pentatricopeptide, putative, expressed
LOC_Os01g01350	1.66414	5.39092e-33		SNF7 domain containing protein, putative, expressed
LOC_Os01g01650	10.1885	8.62156e-22		isoflavone reductase homolog IRL, putative, expressed
LOC_Os01g01840	2.8693	9.94806e-10		helix-loop-helix DNA-binding domain containing protein, expressed
LOC_Os01g01910	1.82822	1.35412e-05		expressed protein
LOC_Os01g01970	1.04091	0.000124588		expressed protein
LOC_Os01g02080	4.76029	1.01719e-17		peptidyl-prolyl cis-trans isomerase, putative, expressed
LOC_Os01g02130	2.56129	1.12742e-08		expressed protein
LOC_Os01g02150	1.46177	8.65418e-14		sulfated surface glycoprotein 185 precursor, putative, expressed
LOC_Os01g02270	1.1458	0.0317023		expressed protein
LOC_Os01g02350	1.80198	2.87753e-13		receptor-like kinase ARK1AS, putative, expressed
LOC_Os01g02370	3.9004	0.000850101		receptor-like kinase ARK1AS, putative, expressed
LOC_Os01g02400	1.56857	1.94427e-10		protein kinase domain containing protein, expressed
LOC_Os01g02420	2.99272	1.32211e-07		protein kinase domain containing protein, expressed
LOC_Os01g02440	6.6199	0.0021139		Ser/Thr receptor-like kinase, putative, expressed
LOC_Os01g02470	6.79028	6.45981e-07		expressed protein
LOC_Os01g02490	1.13484	0.00110508		expressed protein
LOC_Os01g02550	7.45622	3.61889e-13		protein kinase domain containing protein, expressed
LOC_Os01g02560	3.34023	1.01648e-12		Ser/Thr receptor-like kinase, putative, expressed
LOC_Os01g02570	2.44268	0.0173967		protein kinase domain containing protein, expressed
LOC_Os01g02580	7.08011	0.000243902		protein kinase domain containing protein, expressed
LOC_Os01g02590	2.40652	5.87825e-32		receptor-like kinase, putative, expressed
LOC_Os01g02600	4.35915	7.28934e-19		Ser/Thr receptor-like kinase, putative, expressed
LOC_Os01g02710	5.0997	1.38055e-06		LRk-type protein, putative, expressed
LOC_Os01g02760	2.07219	1.1502e-09		receptor-like kinase, putative, expressed
LOC_Os01g02770	1.21021	0.00110293		resistance-related receptor-like kinase, putative, expressed
LOC_Os01g02780	4.83626	2.70316e-14		TAK33, putative, expressed
LOC_Os01g02790	1.43293	0.000328878		protein kinase domain containing protein, expressed
LOC_Os01g02830	2.45923	3.50935e-11		receptor-like kinase ARK1AS, putative, expressed
LOC_Os01g02860	3.0272	5.89879e-06		expressed protein
LOC_Os01g02870	1.65443	2.20014e-09		auxin-induced protein 5NG4, putative, expressed
LOC_Os01g02940	1.66863	1.66497e-09		glycosyltransferase protein, putative, expressed
LOC_Os01g03180	1.45731	0.00598903		retrotransposon protein, putative, unclassified, expressed
LOC_Os01g03310	1.31264	3.43333e-20		BBTI1 - Bowman-Birk type bran trypsin inhibitor precursor, expressed
LOC_Os01g03570	1.21929	4.6487e-07		transcription factor X1, putative, expressed
LOC_Os01g03660	1.17225	2.20784e-05		MYB family transcription factor, putative, expressed
LOC_Os01g04300	1.32925	2.40148e-11		glycosyl hydrolase family 10 protein, putative, expressed
LOC_Os01g04460	1.70202	2.61702e-06		Ser/Thr protein kinase, putative, expressed
LOC_Os01g04540	10.9875	8.61251e-18		serine/threonine-protein kinase At1g18390 precursor, putative, expressed
LOC_Os01g04860	1.28717	3.11199e-12		DUF647 domain containing protein, putative, expressed
LOC_Os01g04900	1.57945	3.20238e-25		peptidase M50 family protein, putative, expressed
LOC_Os01g05870	3.06706	4.25541e-25		receptor kinase, putative, expressed
LOC_Os01g05890	1.03658	0.00019983		OsFBX2 - F-box domain containing protein, expressed
LOC_Os01g06050	1.01118	0.00988386		expressed protein
LOC_Os01g06150	3.41056	0.0139855		expressed protein
LOC_Os01g06790	2.49902	4.94053e-09		disease resistance protein, putative, expressed
LOC_Os01g07240	1.02034	0.042309		expressed protein
LOC_Os01g07260	2.15078	3.23666e-10		expressed protein
LOC_Os01g07280	1.74178	9.2362e-07		disease resistance protein, putative, expressed
LOC_Os01g07420	1.15436	3.98318e-06		hydrolase, alpha/beta fold family protein, putative, expressed
LOC_Os01g07570	2.17633	0.0235006		carboxyl-terminal proteinase, putative, expressed
LOC_Os01g07630	1.13844	3.1159e-07		BRASSINOSTEROID INSENSITIVE 1-associated receptor kinase 1 precursor, putative, expressed
LOC_Os01g07910	1.03085	1.45507e-10		NADH-cytochrome b5 reductase, putative, expressed
LOC_Os01g08130	1.86486	1.0568e-06		phototropic-responsive NPH3 family protein, putative, expressed
LOC_Os01g08160	1.08783	0.00800833		MYB family transcription factor, putative, expressed
LOC_Os01g08440	2.29264	4.98141e-12		UDP-glucoronosyl and UDP-glucosyl transferase domain containing protein, expressed
LOC_Os01g08510	1.35626	3.37187e-18		MAR-binding filament-like protein 1, putative, expressed
LOC_Os01g08630	2.87462	1.40079e-09		expressed protein
LOC_Os01g09080	3.32737	0.0338903		WRKY107, expressed
LOC_Os01g09260	2.75198	0.000399207		cytokinin dehydrogenase precursor, putative, expressed
LOC_Os01g09460	4.65608	6.84501e-38		hexokinase, putative, expressed
LOC_Os01g09500	1.80461	0.00488728		expressed protein
LOC_Os01g09540	1.16616	1.4636e-19		HAD superfamily phosphatase, putative, expressed
LOC_Os01g09660	2.88352	1.85098e-10		expressed protein
LOC_Os01g09880	3.62269	1.16984e-14		harpin-induced protein 1 domain containing protein, expressed
LOC_Os01g09930	3.88595	0.00266061		helix-loop-helix DNA-binding domain containing protein, expressed
LOC_Os01g10210	1.826	9.29478e-07		lachrymatory factor synthase, putative, expressed
LOC_Os01g10450	1.87134	5.72717e-15		protein kinase domain containing protein, expressed
LOC_Os01g10810	3.47822	0.00114578		rho termination factor, N-terminal domain containing protein, expressed
LOC_Os01g10850	3.8737	0.0139118		peroxidase precursor, putative, expressed
LOC_Os01g10890	1.21059	1.0482e-05		CAMK_KIN1/SNF1/Nim1_like.8 - CAMK includes calcium/calmodulin depedent protein kinases, expressed
LOC_Os01g10930	2.83903	3.08849e-05		peptide-N4-asparagine amidase A, putative, expressed
LOC_Os01g11010	5.36022	3.81507e-08		peptide-N4-asparagine amidase A, putative, expressed
LOC_Os01g11160	2.22875	1.36796e-05		amino acid permease family protein, putative, expressed
LOC_Os01g11620	3.07132	8.93672e-63		GDSL-like lipase/acylhydrolase, putative, expressed
LOC_Os01g11670	5.7884	1.63912e-05		OsSCP2 - Putative Serine Carboxypeptidase homologue, expressed
LOC_Os01g11700	8.67099	3.16823e-09		GDSL-like lipase/acylhydrolase, putative, expressed
LOC_Os01g11810	1.90878	3.32301e-06		powdery mildew resistant protein 5, putative, expressed
LOC_Os01g11860	4.52792	1.96894e-26		DJ-1 family protein, putative, expressed
LOC_Os01g12220	2.62729	7.351e-13		uncharacterized protein family UPF0016 domain containing protein, expressed
LOC_Os01g12230	1.66481	2.41373e-10		peptidase C45, acyl-coenzyme A/6-aminopenicillanic acid acyl-transferase, putative, expressed
LOC_Os01g12290	1.40999	5.86862e-05		S-locus lectin protein kinase family protein, putative, expressed
LOC_Os01g12740	1.61583	3.74065e-09		cytochrome P450, putative, expressed
LOC_Os01g12750	1.76994	2.48952e-23		cytochrome P450, putative, expressed
LOC_Os01g12930	1.11299	0.000248417		U-box domain containing protein, expressed
LOC_Os01g13120	6.41436	1.73813e-07		aquaporin protein, putative, expressed
LOC_Os01g13130	3.76828	9.89482e-06		aquaporin protein, putative, expressed
LOC_Os01g13300	1.32462	3.82875e-07		B3 DNA binding domain containing protein, expressed
LOC_Os01g13320	2.28078	0.00119987		pectinesterase, putative, expressed
LOC_Os01g13570	1.15464	3.09335e-20		phosphoglycerate mutase, putative, expressed
LOC_Os01g13610	10.0952	0.000210492		isoflavone reductase homolog IRL, putative, expressed
LOC_Os01g13800	1.34685	1.13543e-13		receptor-like protein kinase 5 precursor, putative, expressed
LOC_Os01g14670	2.43744	3.90762e-19		Cupin domain containing protein, expressed
LOC_Os01g14880	5.70336	0.0341242		expressed protein
LOC_Os01g14890	3.92842	1.02727e-21		expressed protein
LOC_Os01g15039	2.67983	0.0064475		pectinesterase, putative, expressed
LOC_Os01g15320	3.24453	8.37737e-17		RALFL9 - Rapid ALkalinization Factor RALF family protein precursor, expressed
LOC_Os01g15540	2.58836	7.0558e-05		kinesin motor domain containing protein, putative, expressed
LOC_Os01g15580	1.25219	6.62588e-05		disease resistance protein RGA2, putative, expressed
LOC_Os01g15840	1.07461	0.0021838		PPR repeat containing protein, expressed
LOC_Os01g15910	5.3387	0.00358017		UTP--glucose-1-phosphate uridylyltransferase, putative, expressed
LOC_Os01g15970	1.26764	0.00134447		expressed protein
LOC_Os01g16290	1.02315	7.38661e-10		DNA gyrase subunit B, chloroplast/mitochondrial precursor, putative, expressed
LOC_Os01g16660	1.83434	0.00681195		transposon protein, putative, unclassified, expressed
LOC_Os01g17020	1.01842	7.54679e-08		glycosyl hydrolases family 17 protein, putative, expressed
LOC_Os01g17150	2.58861	1.40287e-21		plastid-specific 50S ribosomal protein 5, chloroplast precursor, putative, expressed
LOC_Os01g17214	2.89004	1.17261e-15		major facilitator superfamily antiporter, putative, expressed
LOC_Os01g17250	1.07844	9.53529e-13		BRASSINOSTEROID INSENSITIVE 1-associated receptor kinase 1 precursor, putative, expressed
LOC_Os01g18060	1.03077	0.00762697		sugar transporter superfamily, putative, expressed
LOC_Os01g18280	1.17173	2.19595e-21		SNF7 domain containing protein, putative, expressed
LOC_Os01g18310	3.46121	0.00332667		expressed protein
LOC_Os01g18320	2.04321	2.26465e-12		protoporphyrinogen oxidase, chloroplast precursor, putative, expressed
LOC_Os01g18410	1.75344	4.19008e-12		expressed protein
LOC_Os01g18620	3.0324	0.0164274		transferase family protein, putative, expressed
LOC_Os01g18630	1.20226	2.17595e-36		aspartic proteinase oryzasin-1 precursor, putative, expressed
LOC_Os01g18744	2.15444	1.04116e-16		transferase family protein, putative, expressed
LOC_Os01g19140	1.40384	1.01276e-07		O-sialoglycoprotein endopeptidase, putative, expressed
LOC_Os01g19160	1.8458	0.00256383		protein kinase domain containing protein, expressed
LOC_Os01g19220	8.89815	6.12334e-10		beta-D-xylosidase, putative, expressed
LOC_Os01g19420	1.29723	0.0359411		transposon protein, putative, unclassified, expressed
LOC_Os01g19460	4.4662	0.0441246		retrotransposon protein, putative, unclassified, expressed
LOC_Os01g19480	3.26276	1.57043e-05		kelch motif family protein, putative, expressed
LOC_Os01g19750	2.06027	0.00527773		glycosyl hydrolase, putative, expressed
LOC_Os01g20830	2.8377	2.33344e-14		heavy metal-associated domain containing protein, expressed
LOC_Os01g20880	1.01311	1.52139e-11		OsWAK3 - OsWAK receptor-like cytoplasmic kinase OsWAK-RLCK, expressed
LOC_Os01g20894	1.06322	1.18716e-05		expressed protein
LOC_Os01g20910	2.97718	6.61791e-09		zinc finger, C3HC4 type domain containing protein, expressed
LOC_Os01g20950	7.28779	5.93456e-05		sulfotransferase domain containing protein, expressed
LOC_Os01g21034	4.02551	8.04525e-10		pectinesterase, putative, expressed
LOC_Os01g21560	1.61466	9.38786e-11		esterase/lipase/thioesterase family protein, putative, expressed
LOC_Os01g21780	1.18227	2.88962e-06		expressed protein
LOC_Os01g22140	2.06001	0.000416053		transposon protein, putative, CACTA, En/Spm sub-class, expressed
LOC_Os01g22230	1.74385	0.0116192		peroxidase precursor, putative, expressed
LOC_Os01g22560	6.39434	1.13852e-29		glycerol-3-phosphate acyltransferase 1, putative, expressed
LOC_Os01g22640	1.83321	2.22759e-24		GDSL-like lipase/acylhydrolase, putative, expressed
LOC_Os01g22980	4.06747	1.38783e-27		OsSCP3 - Putative Serine Carboxypeptidase homologue, expressed
LOC_Os01g23850	1.68012	0.00633482		transposon protein, putative, CACTA, En/Spm sub-class, expressed
LOC_Os01g24090	2.53636	1.09586e-19		TPR repeat, putative, expressed
LOC_Os01g24420	3.13479	3.46547e-28		expressed protein
LOC_Os01g24490	2.0769	0.000174069		expressed protein
LOC_Os01g24764	2.02863	1.13383e-25		expressed protein
LOC_Os01g24780	1.94663	0.000260614		cytochrome P450, putative, expressed
LOC_Os01g24790	1.53215	0.000292516		transferase family protein, putative, expressed
LOC_Os01g24980	2.35643	0.00108643		naringenin,2-oxoglutarate 3-dioxygenase, putative, expressed
LOC_Os01g25189	1.7913	5.75766e-06		delta14-sterol reductase, putative, expressed
LOC_Os01g25230	7.95202	7.89808e-07		expressed protein
LOC_Os01g25240	2.74367	8.38279e-09		expressed protein
LOC_Os01g25360	2.30746	0.0187338		esterase, putative, expressed
LOC_Os01g25530	1.05494	1.56373e-09		pentatricopeptide repeat protein PPR986-12, putative, expressed
LOC_Os01g25560	2.44286	5.46603e-08		RALFL7 - Rapid ALkalinization Factor RALF family protein precursor, expressed
LOC_Os01g25670	1.09741	4.04442e-12		transposon protein, putative, CACTA, En/Spm sub-class
LOC_Os01g26240	2.05841	1.6371e-08		retrotransposon protein, putative, Ty1-copia subclass, expressed
LOC_Os01g26280	4.5622	1.06569e-06		OsWAK8 - OsWAK receptor-like protein kinase, expressed
LOC_Os01g26290	6.50982	0.00371313		expressed protein
LOC_Os01g26310	6.0698	0.00867804		wall-associated kinase-like 2, putative, expressed
LOC_Os01g26390	1.29172	4.45901e-10		TKL_IRAK_DUF26-lh.1 - DUF26 kinases have homology to DUF26 containing loci, expressed
LOC_Os01g28030	3.65519	3.40559e-53		peroxidase precursor, putative, expressed
LOC_Os01g28134	1.27486	0.0307874		expressed protein
LOC_Os01g28500	1.66188	4.38237e-24		SCP-like extracellular protein, expressed
LOC_Os01g31010	3.6041	3.77767e-10		retrotransposon, putative, centromere-specific, expressed
LOC_Os01g31690	1.15058	5.03325e-22		oxygen-evolving enhancer protein 1, chloroplast precursor, putative, expressed
LOC_Os01g31910	9.81344	4.1169e-13		expressed protein
LOC_Os01g31940	2.33525	1.10413e-09		purine permease, putative, expressed
LOC_Os01g33080	2.36185	7.02657e-05		fimbrin-like protein 2, putative, expressed
LOC_Os01g33160	8.40987	1.65062e-08		stress responsive A/B Barrel domain containing protein, expressed
LOC_Os01g34690	1.60853	9.85635e-05		expressed protein
LOC_Os01g35030	1.17098	3.49547e-05		MDR-like ABC transporter, putative, expressed
LOC_Os01g36350	4.15195	4.48144e-13		cytochrome P450, putative, expressed
LOC_Os01g36460	3.82939	1.03567e-10		MYB family transcription factor, putative, expressed
LOC_Os01g36640	1.596	9.21891e-17		disease resistance protein RPM1, putative, expressed
LOC_Os01g36970	1.79822	0.00227912		expressed protein
LOC_Os01g37050	3.31427	3.79078e-28		ribonuclease III domain protein, putative, expressed
LOC_Os01g37090	1.0829	0.0390696		expressed protein
LOC_Os01g37280	1.03468	9.83583e-10		expressed protein
LOC_Os01g37470	1.32783	9.31742e-14		asp/Glu racemase, putative, expressed
LOC_Os01g37630	1.4137	0.000129391		esterase, putative, expressed
LOC_Os01g38110	1.53629	0.0106995		cytochrome P450, putative, expressed
LOC_Os01g38140	2.00313	0.000895957		retrotransposon protein, putative, unclassified, expressed
LOC_Os01g38190	2.20231	0.00325205		plant protein of unknown function domain containing protein, expressed
LOC_Os01g38229	3.66553	1.8223e-90		peptidyl-prolyl isomerase, putative, expressed
LOC_Os01g38359	2.61646	2.66544e-23		peptidyl-prolyl cis-trans isomerase, FKBP-type, putative, expressed
LOC_Os01g38610	2.82012	7.59068e-09		helix-loop-helix DNA-binding domain containing protein, expressed
LOC_Os01g39110	1.56694	1.21431e-18		ZOS1-10 - C2H2 zinc finger protein, expressed
LOC_Os01g39290	1.13543	7.31204e-07		harpin-induced protein 1 domain containing protein, expressed
LOC_Os01g39330	1.16889	0.0203741		helix-loop-helix DNA-binding domain containing protein, expressed
LOC_Os01g39600	1.46346	0.014778		expressed protein
LOC_Os01g39780	1.42571	0.00197405		expressed protein
LOC_Os01g39790	1.03319	2.1234e-12		esterase/lipase/thioesterase, putative, expressed
LOC_Os01g39800	1.03126	3.13827e-10		esterase, putative, expressed
LOC_Os01g39810	1.19561	2.74366e-06		Alg9-like mannosyltransferase protein, putative, expressed
LOC_Os01g39830	3.15049	1.43894e-17		beta-galactosidase, putative, expressed
LOC_Os01g39990	3.97906	0.000166334		expressed protein
LOC_Os01g40120	2.26833	0.00517834		expressed protein
LOC_Os01g40550	1.57387	0.00914563		hsp20/alpha crystallin family protein, putative, expressed
LOC_Os01g40710	1.18853	1.48703e-09		high light inducible protein, putative, expressed
LOC_Os01g40870	2.93709	4.39958e-31		aldehyde dehydrogenase, putative, expressed
LOC_Os01g41160	1.7625	2.09874e-08		FAD dependent oxidoreductase domain containing protein, expressed
LOC_Os01g41565	1.7087	1.55625e-14		ATP-binding domain-containing protein, putative, expressed
LOC_Os01g41730	2.81502	3.30703e-11		serine/threonine-protein kinase, putative, expressed
LOC_Os01g41750	2.30944	2.63107e-05		expressed protein
LOC_Os01g41820	1.14676	5.74811e-05		cytochrome P450 72A1, putative, expressed
LOC_Os01g41850	2.14673	0.0107155		transposon protein, putative, unclassified, expressed
LOC_Os01g41870	1.31652	6.15288e-11		protein kinase, putative, expressed
LOC_Os01g42020	7.2012	4.12493e-08		retrotransposon protein, putative, LINE subclass, expressed
LOC_Os01g42210	2.27883	0.000405668		LTPL47 - Protease inhibitor/seed storage/LTP family protein precursor, putative, expressed
LOC_Os01g42294	1.52758	0.00041945		inactive receptor kinase At2g26730 precursor, putative, expressed
LOC_Os01g42320	3.53195	1.00904e-10		aspartic proteinase nepenthesin-2 precursor, putative, expressed
LOC_Os01g42520	1.39671	6.80298e-05		expressed protein
LOC_Os01g42960	1.77046	0.00210376		TTL1, putative, expressed
LOC_Os01g42990	1.24236	1.47696e-06		PPR repeat domain containing protein, putative, expressed
LOC_Os01g43120	1.12925	4.0402e-25		DEAD/DEAH box helicase, putative, expressed
LOC_Os01g43160	1.05315	1.49554e-06		polygalacturonase, putative, expressed
LOC_Os01g43230	5.08339	1.7558e-09		expressed protein
LOC_Os01g43270	6.27801	6.48716e-13		hydroquinone glucosyltransferase, putative, expressed
LOC_Os01g43580	1.04737	0.00016155		kinesin motor domain containing protein, putative, expressed
LOC_Os01g43750	1.98791	4.78377e-05		cytochrome P450 72A1, putative, expressed
LOC_Os01g43760	1.07893	1.02667e-07		cytochrome P450 72A1, putative, expressed
LOC_Os01g44090	3.37925	3.44335e-05		X8 domain containing protein, expressed
LOC_Os01g44130	2.32193	0.000146331		aspartic proteinase oryzasin-1 precursor, putative, expressed
LOC_Os01g44360	3.47083	0.00895744		CBS domain containing membrane protein, putative, expressed
LOC_Os01g44970	2.80682	3.98386e-06		polygalacturonase, putative, expressed
LOC_Os01g45110	1.40266	0.000939914		anthocyanin 3-O-beta-glucosyltransferase, putative, expressed
LOC_Os01g45140	7.65543	7.97837e-06		anthocyanin 3-O-beta-glucosyltransferase, putative, expressed
LOC_Os01g45520	2.19195	0.00911169		D-mannose binding lectin family protein, expressed
LOC_Os01g45730	3.65456	1.91228e-08		zinc finger C-x8-C-x5-C-x3-H type family protein, expressed
LOC_Os01g45914	9.52904	3.71278e-204		expressed protein
LOC_Os01g46120	1.69551	1.2825e-16		GDSL-like lipase/acylhydrolase, putative, expressed
LOC_Os01g46130	1.25122	9.48339e-07		expressed protein
LOC_Os01g46290	1.64837	0.00045103		lipase, putative, expressed
LOC_Os01g46820	4.57011	6.18675e-05		expressed protein
LOC_Os01g47110	1.02205	0.000242179		expressed protein
LOC_Os01g47400	1.76081	1.59717e-05		OsMan01 - Endo-Beta-Mannanase, expressed
LOC_Os01g47470	1.47697	0.0122114		serine/threonine-protein kinase, putative, expressed
LOC_Os01g47580	5.63474	0.0380676		lipid phosphatase protein, putative, expressed
LOC_Os01g47780	2.41331	0.00595256		fasciclin domain containing protein, expressed
LOC_Os01g47820	1.65842	0.0223291		S-locus-like receptor protein kinase, putative, expressed
LOC_Os01g47840	1.59976	7.60695e-11		S-locus-like receptor protein kinase, putative, expressed
LOC_Os01g48010	2.3012	0.00414201		expressed protein
LOC_Os01g48390	1.42121	1.63183e-32		expressed protein
LOC_Os01g48610	1.68776	5.52089e-05		expressed protein
LOC_Os01g48620	3.0528	9.61451e-06		expressed protein
LOC_Os01g48640	2.37905	1.78287e-07		expressed protein
LOC_Os01g48710	4.47084	0.0217566		heavy metal-associated domain containing protein, expressed
LOC_Os01g48820	1.54802	0.0121831		expressed protein
LOC_Os01g48874	1.18492	1.76885e-16		wax synthase, putative, expressed
LOC_Os01g48940	2.21915	1.98836e-13		expressed protein
LOC_Os01g48950	1.3236	3.66219e-08		expressed protein
LOC_Os01g49120	1.7113	6.58257e-06		MATE efflux family protein, putative, expressed
LOC_Os01g49210	1.58906	0.00439195		expressed protein
LOC_Os01g49320	3.18829	5.89875e-09		glycosyl hydrolase, putative, expressed
LOC_Os01g49730	1.56623	2.01957e-23		expressed protein
LOC_Os01g50020	2.0537	0.0240387		expressed protein
LOC_Os01g50170	1.99019	1.51147e-07		eukaryotic aspartyl protease domain containing protein, expressed
LOC_Os01g50200	1.48911	3.00275e-05		UDP-glucoronosyl and UDP-glucosyl transferase domain containing protein, expressed
LOC_Os01g50720	1.72885	4.00768e-10		MYB family transcription factor, putative, expressed
LOC_Os01g50730	2.75937	1.72492e-06		expressed protein
LOC_Os01g50750	1.4435	0.000177945		zinc finger, C3HC4 type domain containing protein, expressed
LOC_Os01g50849	1.24544	2.48069e-08		expressed protein
LOC_Os01g50970	2.06657	0.000100897		expressed protein
LOC_Os01g51020	1.35464	3.26126e-05		60S ribosomal protein L28-1, putative, expressed
LOC_Os01g51140	3.21012	2.96502e-06		helix-loop-helix DNA-binding domain containing protein, expressed
LOC_Os01g51570	1.68832	5.09104e-05		glycosyl hydrolases family 17, putative, expressed
LOC_Os01g51790	1.53105	0.0147029		expressed protein
LOC_Os01g51840	2.65751	5.42016e-12		IQ calmodulin-binding motif family protein, putative, expressed
LOC_Os01g52160	3.15452	0.0261901		heavy metal-associated domain containing protein, expressed
LOC_Os01g52170	1.22552	1.12898e-11		expressed protein
LOC_Os01g52240	7.11456	5.84893e-10		chlorophyll A-B binding protein, putative, expressed
LOC_Os01g52250	1.17639	1.63192e-05		starch synthase, putative, expressed
LOC_Os01g52514	4.54703	0.0247717		B3 DNA binding domain containing protein, expressed
LOC_Os01g52550	1.20845	8.21352e-05		ABC transporter, ATP-binding protein, putative, expressed
LOC_Os01g52710	1.84264	0.00227728		glycosyl transferase 8 domain containing protein, putative, expressed
LOC_Os01g52770	2.21385	0.0212684		GDSL-like lipase/acylhydrolase, putative, expressed
LOC_Os01g53330	1.26536	1.38269e-06		anthocyanidin 5,3-O-glucosyltransferase, putative, expressed
LOC_Os01g53390	1.19122	7.064e-05		glucosyltransferase, putative, expressed
LOC_Os01g53460	2.63863	0.000233394		anthocyanidin 5,3-O-glucosyltransferase, putative, expressed
LOC_Os01g53640	3.07213	1.64425e-09		retrotransposon protein, putative, unclassified, expressed
LOC_Os01g53779	1.10116	0.000835512		expressed protein
LOC_Os01g53800	1.41926	7.11375e-13		glutamate carboxypeptidase 2, putative, expressed
LOC_Os01g53890	1.02757	0.00218337		RNA methyltransferase, TrmH family protein, putative, expressed
LOC_Os01g54010	1.12697	3.60942e-12		peptidase, putative, expressed
LOC_Os01g54080	1.12533	0.00249011		kinesin motor protein-related, putative, expressed
LOC_Os01g54300	2.9775	1.22797e-07		OsMan02 - Endo-Beta-Mannanase, expressed
LOC_Os01g54440	1.39427	0.000139764		expressed protein
LOC_Os01g54990	2.26854	4.52468e-27		auxin response factor, putative, expressed
LOC_Os01g55000	5.22208	1.88529e-05		expressed protein
LOC_Os01g55020	1.12417	0.000768525		expressed protein
LOC_Os01g55150	3.24285	0.045323		bZIP transcription factor domain containing protein, expressed
LOC_Os01g55190	2.54416	0.000163329		expressed protein
LOC_Os01g55220	4.53242	2.47091e-05		expressed protein
LOC_Os01g55570	1.80641	9.85713e-26		expressed protein
LOC_Os01g55610	4.05311	1.39425e-05		peptide transporter PTR2, putative, expressed
LOC_Os01g56370	1.29195	3.73782e-05		wax synthase, putative, expressed
LOC_Os01g56670	1.10281	1.52443e-32		glycosyl hydrolase family 47 domain contain protein, expressed
LOC_Os01g56680	2.00892	1.15146e-40		photosystem II reaction center W protein, chloroplast precursor, putative, expressed
LOC_Os01g56870	3.46295	4.16521e-06		expressed protein
LOC_Os01g56980	1.25575	3.33324e-09		histidine acid phosphatase, putative, expressed
LOC_Os01g57280	1.20669	0.00408468		rp1, putative, expressed
LOC_Os01g57410	2.81231	5.61974e-17		pentatricopeptide repeat domain containing protein, putative, expressed
LOC_Os01g57560	1.45752	3.27117e-13		serine/threonine-protein kinase receptor precursor, putative, expressed
LOC_Os01g58100	3.37676	0.00507529		polyphenol oxidase, putative, expressed
LOC_Os01g58280	4.43656	7.1429e-31		OsSub8 - Putative Subtilisin homologue, expressed
LOC_Os01g58350	1.15924	0.0380482		expressed protein
LOC_Os01g58470	2.23625	2.68678e-16		expressed protein
LOC_Os01g58680	1.10616	0.000789247		apurinic endonuclease-redox protein, putative, expressed
LOC_Os01g59000	1.38938	7.60757e-05		cytochrome P450, putative, expressed
LOC_Os01g59060	1.62569	2.11308e-24		50S ribosomal protein, putative, expressed
LOC_Os01g59080	1.10665	5.99952e-22		expressed protein
LOC_Os01g59090	1.69323	4.03866e-15		thylakoid lumenal 20 kDa protein, putative, expressed
LOC_Os01g59580	4.2653	3.94036e-05		retrotransposon protein, putative, unclassified, expressed
LOC_Os01g59730	1.01603	0.00284316		ribosomal protein L7Ae, putative, expressed
LOC_Os01g59750	1.25758	0.00131619		histidine triad family protein, putative, expressed
LOC_Os01g59819	4.63102	1.78923e-16		Os1bglu2 - beta-glucosidase homologue, similar to G. max isohydroxyurate hydrolase, expressed
LOC_Os01g59840	3.52636	1.64971e-15		Os1bglu3 - beta-glucosidase homologue, similar to G. max isohydroxyurate hydrolase, expressed
LOC_Os01g60060	1.13859	0.0121152		leucine-rich repeat family protein, putative, expressed
LOC_Os01g60770	3.38477	0.00646255		expansin precursor, putative, expressed
LOC_Os01g60780	1.68514	3.92166e-05		solute carrier family 35 member E3, putative, expressed
LOC_Os01g60920	1.93274	0.00877286		OsFBX30 - F-box domain containing protein, expressed
LOC_Os01g61320	1.22746	1.37004e-13		thioredoxin, putative, expressed
LOC_Os01g61330	1.6075	6.35274e-05		ankyrin homolog precursor, putative, expressed
LOC_Os01g61340	5.26303	0.0305549		expressed protein
LOC_Os01g61630	2.15594	1.26066e-09		expressed protein
LOC_Os01g61880	1.78416	3.03215e-13		respiratory burst oxidase, putative, expressed
LOC_Os01g62010	1.25505	0.0194155		hydrolase, alpha/beta fold family domain containing protein, expressed
LOC_Os01g62060	1.00562	4.77359e-05		plant-specific domain TIGR01589 family protein, expressed
LOC_Os01g62120	1.30871	3.92399e-05		expressed protein
LOC_Os01g62300	1.27658	0.000119627		SLT1 protein, putative, expressed
LOC_Os01g62440	1.25195	4.9289e-19		ribonuclease protein, putative, expressed
LOC_Os01g62830	2.16113	4.10356e-10		expressed protein
LOC_Os01g63280	1.1997	0.00101387		tyrosine protein kinase domain containing protein, putative, expressed
LOC_Os01g63290	1.14504	1.01958e-11		transporter, major facilitator family, putative, expressed
LOC_Os01g63444	1.19609	0.000894248		expressed protein
LOC_Os01g63540	4.44103	0.0112353		cytochrome P450, putative, expressed
LOC_Os01g63580	1.0611	0.0032364		glycerol-3-phosphate acyltransferase, putative, expressed
LOC_Os01g63870	1.5638	0.000182851		nucleobase-ascorbate transporter, putative, expressed
LOC_Os01g64270	3.89431	7.96674e-32		expressed protein
LOC_Os01g64460	1.03977	0.00730356		expressed protein
LOC_Os01g64860	3.46397	0.000393918		OsSub11 - Putative Subtilisin homologue, expressed
LOC_Os01g64920	1.06672	1.33621e-06		nuclear matrix protein 1, putative, expressed
LOC_Os01g65010	2.46934	0.0242408		serine/threonine-protein kinase receptor precursor, putative, expressed
LOC_Os01g65030	7.80328	3.58913e-06		S-locus-specific glycoprotein precursor, putative, expressed
LOC_Os01g65080	1.1653	8.52194e-11		ZOS1-18 - C2H2 zinc finger protein, expressed
LOC_Os01g65100	1.67561	3.18824e-24		peptide transporter, putative, expressed
LOC_Os01g65110	3.96257	1.18243e-47		POT family protein, expressed
LOC_Os01g65130	3.78819	2.66471e-54		peptide transporter, putative, expressed
LOC_Os01g65169	1.26158	4.7129e-12		proton-dependent oligopeptide transport, putative, expressed
LOC_Os01g65210	1.01421	2.36712e-11		proton-dependent oligopeptide transport, putative, expressed
LOC_Os01g65420	1.20907	0.0333379		expressed protein
LOC_Os01g65480	1.19656	5.81147e-11		dnaJ domain containing protein, expressed
LOC_Os01g65560	1.05371	3.68494e-05		snRK1-interacting protein 1, putative, expressed
LOC_Os01g65630	1.74108	0.00117885		expressed protein
LOC_Os01g65690	4.24461	6.76005e-51		4,5-DOPA dioxygenase extradiol, putative, expressed
LOC_Os01g65700	1.28946	1.74328e-06		expressed protein
LOC_Os01g65880	3.24459	4.7965e-16		nodulin MtN3 family protein, putative, expressed
LOC_Os01g65970	2.06362	3.26314e-05		transcription factor HBP-1b, putative, expressed
LOC_Os01g66000	3.48908	3.41137e-58		NADH dehydrogenase I subunit N, putative, expressed
LOC_Os01g66110	1.40541	1.0729e-05		methyltransferase, putative, expressed
LOC_Os01g66180	1.80897	7.91336e-08		cytochrome c, putative, expressed
LOC_Os01g66200	1.78643	5.2749e-11		expressed protein
LOC_Os01g66480	3.42825	0.000969824		expressed protein
LOC_Os01g66500	1.06326	8.77786e-22		phosphoribosylformylglycinamidine synthase, putative, expressed
LOC_Os01g66620	4.21842	0.0316223		glucosyltransferase, putative, expressed
LOC_Os01g66640	3.60854	2.5729e-12		S-domain receptor-like protein kinase, putative, expressed
LOC_Os01g66680	4.73299	1.01327e-06		S-domain receptor-like protein kinase, putative, expressed
LOC_Os01g66700	6.89389	0.000428377		beta-hexosaminidase precursor, putative, expressed
LOC_Os01g66740	6.70478	0.000678532		inactive receptor kinase At1g27190 precursor, putative, expressed
LOC_Os01g66810	2.13356	5.57553e-07		expressed protein
LOC_Os01g66820	2.30632	0.0153544		inactive receptor kinase At1g27190 precursor, putative, expressed
LOC_Os01g66830	2.40315	1.77893e-16		pectinacetylesterase domain containing protein, expressed
LOC_Os01g66840	1.49849	0.00474066		pectinacetylesterase domain containing protein, expressed
LOC_Os01g66860	2.03647	0.0213997		serine/threonine protein kinase, putative, expressed
LOC_Os01g66970	2.08551	3.04443e-15		zinc finger, C3HC4 type domain containing protein, expressed
LOC_Os01g66980	2.26716	4.40186e-20		expressed protein
LOC_Os01g67090	2.47393	1.62774e-23		IQ calmodulin-binding motif domain containing protein, expressed
LOC_Os01g67360	3.27067	1.72954e-14		methyltransferase, putative, expressed
LOC_Os01g67390	6.55184	0.00208381		POEI32 - Pollen Ole e I allergen and extensin family protein precursor, expressed
LOC_Os01g67510	1.1305	3.43951e-07		recA protein, putative, expressed
LOC_Os01g67520	2.1371	0.000367037		VTC2, putative, expressed
LOC_Os01g67630	5.90947	8.24796e-05		peptide transporter PTR2, putative, expressed
LOC_Os01g68269	1.92894	4.53353e-12		expressed protein
LOC_Os01g68500	1.08896	0.000603363		expressed protein
LOC_Os01g68524	1.11135	0.00829763		pentatricopeptide, putative, expressed
LOC_Os01g68589	3.44062	0.00491715		LTPL39 - Protease inhibitor/seed storage/LTP family protein precursor, expressed
LOC_Os01g68640	2.32789	0.00889709		expressed protein
LOC_Os01g68740	2.63624	0.0057955		keratin, type I cytoskeletal 9, putative, expressed
LOC_Os01g68840	1.84121	1.12156e-07		CRP6 - Cysteine-rich family protein precursor, expressed
LOC_Os01g68900	2.64753	1.64652e-06		zinc finger, C3HC4 type family protein, expressed
LOC_Os01g68930	1.55948	2.55677e-12		expressed protein
LOC_Os01g69060	2.64708	2.28958e-66		hydrolase, alpha/beta fold family domain containing protein, expressed
LOC_Os01g69070	2.64069	1.64971e-15		auxin efflux carrier component, putative, expressed
LOC_Os01g69200	1.95506	0.0254786		regulatory protein, putative, expressed
LOC_Os01g69290	2.41602	0.000142373		antifreeze glycoprotein, putative, expressed
LOC_Os01g69840	3.08462	1.68917e-78		expressed protein
LOC_Os01g69950	1.65284	5.465e-29		ribosomal protein L27, putative, expressed
LOC_Os01g70100	1.4104	0.0157097		zinc finger DHHC domain-containing protein, putative, expressed
LOC_Os01g70150	5.62211	0.0322791		expressed protein
LOC_Os01g70240	1.21048	0.00038678		expressed protein
LOC_Os01g70340	6.33943	0.00551858		expressed protein
LOC_Os01g70390	1.33379	0.0208664		expressed protein
LOC_Os01g70410	2.58447	6.51321e-30		protein kinase, putative, expressed
LOC_Os01g70460	1.96068	5.90208e-10		expressed protein
LOC_Os01g70700	1.68069	1.88543e-07		expressed protein
LOC_Os01g70730	1.78457	0.00240605		flowering promoting factor-like 1, putative, expressed
LOC_Os01g71170	2.24426	0.00283976		classical arabinogalactan protein 26 precursor, putative, expressed
LOC_Os01g71180	2.29971	4.59877e-25		pentatricopeptide repeat protein PPR1106-17, putative, expressed
LOC_Os01g71210	2.06771	0.00191551		expressed protein
LOC_Os01g71220	1.66006	2.44156e-09		zinc finger protein, putative, expressed
LOC_Os01g71280	1.83599	9.76618e-08		glycerol-3-phosphate dehydrogenase, putative, expressed
LOC_Os01g71330	2.34035	1.41018e-15		expressed protein
LOC_Os01g71340	2.67374	3.26413e-30		glycosyl hydrolases family 17, putative, expressed
LOC_Os01g71420	1.78979	0.00302266		Ser/Thr protein phosphatase family protein, putative, expressed
LOC_Os01g71620	1.01106	6.97405e-08		expressed protein
LOC_Os01g71700	2.89952	6.32553e-11		amino acid permease family protein, putative, expressed
LOC_Os01g71720	4.92043	6.8725e-53		amino acid permease family protein, putative, expressed
LOC_Os01g71740	4.31415	1.89725e-10		amino acid permease family protein, putative, expressed
LOC_Os01g71760	1.09304	0.00660223		amino acid permease family protein, putative, expressed
LOC_Os01g71790	1.65387	1.84501e-05		NAM, putative, expressed
LOC_Os01g71810	5.85001	0.00584911		glycosyl hydrolases family 17, putative, expressed
LOC_Os01g71840	5.31085	0.0056961		retrotransposon protein, putative, unclassified, expressed
LOC_Os01g71860	2.62902	2.22831e-07		glycosyl hydrolases family 17, putative, expressed
LOC_Os01g72049	1.59505	1.63274e-09		retrotransposon, putative, centromere-specific, expressed
LOC_Os01g72170	1.38335	5.95809e-08		glutathione S-transferase, putative, expressed
LOC_Os01g72205	1.10095	8.0771e-09		proline synthetase co-transcribed bacterial homolog protein, putative, expressed
LOC_Os01g72230	1.61298	1.92276e-05		stromal membrane-associated protein, putative, expressed
LOC_Os01g72260	1.54315	4.36096e-07		cytochrome P450, putative, expressed
LOC_Os01g72290	4.96747	8.55246e-21		expressed protein
LOC_Os01g72300	6.0074	1.0682e-13		Cupin domain containing protein, expressed
LOC_Os01g72380	2.80306	1.479e-22		expressed protein
LOC_Os01g72410	1.0693	0.00234748		Leucine Rich Repeat family protein, expressed
LOC_Os01g72560	1.56321	0.024539		expressed protein
LOC_Os01g72630	1.60922	0.0361981		expressed protein
LOC_Os01g72760	5.40374	0.00252305		cytochrome P450, putative, expressed
LOC_Os01g72800	1.04703	4.18424e-15		signal recognition particle receptor, putative, expressed
LOC_Os01g72870	1.32446	5.06602e-05		BAS1, putative, expressed
LOC_Os01g72990	1.21053	5.91149e-11		expressed protein
LOC_Os01g73200	2.44207	0.0453093		peroxidase precursor, putative, expressed
LOC_Os01g73220	2.72458	1.88381e-10		peroxidase precursor, putative, expressed
LOC_Os01g73280	3.16159	1.11534e-08		expressed protein
LOC_Os01g73310	1.11506	0.0003562		actin, putative, expressed
LOC_Os01g73490	2.81763	0.0369864		expressed protein
LOC_Os01g73540	1.64207	9.21598e-25		YGGT family protein, putative, expressed
LOC_Os01g73550	1.08634	1.35767e-07		mitochondrial-processing peptidase subunit alpha, mitochondrial precursor, putative, expressed
LOC_Os01g73580	1.20063	1.05973e-10		glycosyl hydrolases, putative, expressed
LOC_Os01g73790	1.05111	5.6527e-06		NAD dependent epimerase/dehydratase family protein, putative, expressed
LOC_Os01g73830	2.67237	0.0109944		expressed protein
LOC_Os01g73840	1.48552	0.015934		expressed protein
LOC_Os01g73960	1.3879	5.0493e-06		drought induced 19 protein, putative, expressed
LOC_Os01g73980	3.59467	1.97495e-31		xylem cysteine proteinase 2 precursor, putative, expressed
LOC_Os01g74160	8.94578	7.64131e-10		carboxyl-terminal peptidase, putative, expressed
LOC_Os02g01010	1.95764	2.8864e-27		OsPDIL1-4 protein disulfide isomerase PDIL1-4, expressed
LOC_Os02g01060	2.33396	4.77254e-06		harpin-induced protein 1 domain containing protein, expressed
LOC_Os02g01140	2.63095	0.000414445		GDSL-like lipase/acylhydrolase, putative, expressed
LOC_Os02g01210	2.72737	7.2876e-15		amino acid transporter, putative, expressed
LOC_Os02g01350	1.46927	8.30496e-08		expressed protein
LOC_Os02g01610	2.25251	8.43047e-05		pentatricopeptide, putative, expressed
LOC_Os02g01700	2.55156	4.41831e-14		RNA recognition motif containing protein, putative, expressed
LOC_Os02g01730	1.4215	4.66969e-08		serine/threonine-protein kinase At1g18390 precursor, putative, expressed
LOC_Os02g01800	1.36893	0.00676006		receptor-like protein kinase precursor, putative, expressed
LOC_Os02g01890	3.06232	1.39151e-10		cytochrome P450, putative, expressed
LOC_Os02g02110	1.60382	1.49185e-09		Alg9-like mannosyltransferase protein, putative, expressed
LOC_Os02g02120	6.51281	2.56174e-12		OsWAK11 - OsWAK receptor-like protein kinase, expressed
LOC_Os02g02230	3.63849	0.00935409		cytochrome P450, putative, expressed
LOC_Os02g02520	1.10574	2.49746e-12		expressed protein
LOC_Os02g02550	1.14657	5.32955e-06		peptidyl-prolyl cis-trans isomerase, FKBP-type, putative, expressed
LOC_Os02g02620	1.71545	2.48116e-08		sialyltransferase family domain containing protein, expressed
LOC_Os02g02670	2.57104	1.91744e-29		NBS-LRR disease resistance protein, putative, expressed
LOC_Os02g02910	1.37605	1.17086e-14		expressed protein
LOC_Os02g03130	5.87622	0.0276137		expressed protein
LOC_Os02g03250	1.11201	2.2789e-09		expressed protein
LOC_Os02g03320	1.15755	5.68507e-18		plant neutral invertase domain containing protein, expressed
LOC_Os02g03580	1.71313	6.2444e-09		transcription factor, putative, expressed
LOC_Os02g03670	3.58115	2.5084e-30		expressed protein
LOC_Os02g03830	1.30701	0.006043		expressed protein
LOC_Os02g03960	2.10446	2.01649e-08		CPuORF1 - conserved peptide uORF-containing transcript, expressed
LOC_Os02g04550	5.53251	0.0434239		expressed protein
LOC_Os02g04755	1.58992	1.46983e-07		transposon protein, putative, unclassified, expressed
LOC_Os02g04800	1.23078	0.00433104		AIG2-like family domain containing protein, expressed
LOC_Os02g04810	1.21028	1.04324e-10		auxin response factor 5, putative, expressed
LOC_Os02g05410	1.1405	1.53778e-06		splicing factor 3B subunit 1, putative, expressed
LOC_Os02g05470	1.99774	1.97302e-21		CCT motif family protein, expressed
LOC_Os02g05680	1.88647	2.0949e-09		apoptosis-inducing factor 2, putative, expressed
LOC_Os02g05744	1.59943	1.88183e-11		endoglucanase, putative, expressed
LOC_Os02g05820	2.42426	1.38391e-09		protein kinase domain containing protein, expressed
LOC_Os02g05900	1.98205	1.44176e-06		ternary complex factor MIP1, putative, expressed
LOC_Os02g05910	2.00181	6.43281e-08		phytosulfokine receptor precursor, putative, expressed
LOC_Os02g05940	2.58559	0.010096		phytosulfokine receptor precursor, putative, expressed
LOC_Os02g05950	1.32796	1.54019e-08		phytosulfokine receptor precursor, putative, expressed
LOC_Os02g06030	1.88316	0.0384867		phytosulfokine receptor precursor, putative, expressed
LOC_Os02g06070	1.53629	0.0060282		phytosulfokine receptor precursor, putative, expressed
LOC_Os02g06090	4.92593	2.38557e-07		phytosulfokine receptor precursor, putative, expressed
LOC_Os02g06120	1.25444	0.000595888		Leucine Rich Repeat family protein, expressed
LOC_Os02g06200	2.02737	8.09158e-09		phytosulfokine receptor precursor, putative, expressed
LOC_Os02g06300	1.31141	3.12494e-18		GTP-binding protein lepA, putative, expressed
LOC_Os02g06350	4.78485	7.19439e-05		expressed protein
LOC_Os02g06380	2.05886	3.54347e-08		plant-specific domain TIGR01627 family protein, expressed
LOC_Os02g06550	1.16084	6.82546e-17		retrotransposon, putative, centromere-specific
LOC_Os02g06580	2.13989	1.21556e-07		formin, putative, expressed
LOC_Os02g06760	1.27445	0.00461715		expressed protein
LOC_Os02g07030	4.88089	0.0254845		DUF640 domain containing protein, putative, expressed
LOC_Os02g07220	1.0112	0.0100899		peptidyl-prolyl cis-trans isomerase, FKBP-type, putative, expressed
LOC_Os02g07240	1.59091	1.97874e-05		expressed protein
LOC_Os02g07340	1.13193	4.95728e-25		HEAT repeat family protein, putative, expressed
LOC_Os02g07390	5.68678	0.0416715		retrotransposon, putative, centromere-specific, expressed
LOC_Os02g08410	1.15898	0.000430812		chorismate mutase, chloroplast precursor, putative, expressed
LOC_Os02g08530	1.29526	0.000179024		protein kinase family protein, putative, expressed
LOC_Os02g09340	1.13242	2.03118e-06		expressed protein
LOC_Os02g09380	1.64469	0.000230061		expressed protein
LOC_Os02g09440	1.29044	2.53787e-09		expressed protein
LOC_Os02g09620	6.23459	0.00383951		GDSL-like lipase/acylhydrolase, putative, expressed
LOC_Os02g09740	1.01044	0.000641255		STRUBBELIG-RECEPTOR FAMILY 7 precursor, putative, expressed
LOC_Os02g09850	1.89598	0.0200703		expressed protein
LOC_Os02g09930	2.6613	2.29264e-08		CSLA1 - cellulose synthase-like family A; mannan synthase, expressed
LOC_Os02g09940	2.91601	5.4431e-29		peroxiredoxin, putative, expressed
LOC_Os02g09970	2.79633	0.0328141		expressed protein
LOC_Os02g09980	3.06233	0.00860996		expressed protein
LOC_Os02g10030	5.95083	0.0103349		expressed protein
LOC_Os02g10190	1.83543	1.87914e-38		DUF1680 domain containing protein, putative, expressed
LOC_Os02g10400	1.11412	0.0280455		expressed protein
LOC_Os02g10450	6.48103	0.0040791		expressed protein
LOC_Os02g10500	1.72687	7.08131e-23		expressed protein
LOC_Os02g10520	6.0565	2.93021e-06		OsSub12 - Putative Subtilisin homologue, expressed
LOC_Os02g10590	1.28958	2.73808e-05		peptidyl-prolyl cis-trans isomerase, FKBP-type, putative, expressed
LOC_Os02g10850	1.20602	1.84081e-05		OsFBK3 - F-box domain and kelch repeat containing protein, expressed
LOC_Os02g11040	1.67063	0.00984753		expressed protein
LOC_Os02g11130	2.31488	2.47131e-33		cytokinin-O-glucosyltransferase 3, putative, expressed
LOC_Os02g11700	5.49188	2.48222e-08		cytokinin-O-glucosyltransferase 3, putative, expressed
LOC_Os02g11705	1.82359	2.53172e-05		expressed protein
LOC_Os02g11770	4.11314	3.30299e-24		expressed protein
LOC_Os02g12020	4.05962	0.0380164		expressed protein
LOC_Os02g12030	1.43248	0.019448		receptor-like protein kinase precursor, putative, expressed
LOC_Os02g12070	8.78386	9.78724e-05		expressed protein
LOC_Os02g12080	3.43415	8.3649e-05		expressed protein
LOC_Os02g12410	2.46951	6.85627e-06		U-box domain-containing protein, putative, expressed
LOC_Os02g12460	3.71008	1.94399e-05		expressed protein
LOC_Os02g12470	6.11886	0.0138666		hypothetical protein
LOC_Os02g12480	2.58603	9.59345e-38		expressed protein
LOC_Os02g12520	1.86352	0.0262173		lipase class 3, putative, expressed
LOC_Os02g12670	2.423	4.15201e-09		protein kinase family protein, putative, expressed
LOC_Os02g12730	1.84187	0.000285891		beta-galactosidase precursor, putative, expressed
LOC_Os02g12800	1.85052	4.40462e-32		elongation factor 1-gamma, putative, expressed
LOC_Os02g12900	2.20614	4.06294e-08		cysteine synthase, putative, expressed
LOC_Os02g12910	1.48534	5.70925e-06		receptor-like protein kinase 5 precursor, putative, expressed
LOC_Os02g12939	1.71045	0.000429624		expressed protein
LOC_Os02g13020	1.49821	1.98754e-07		expressed protein
LOC_Os02g13100	1.51251	2.50777e-22		protein phosphatase 2C, putative, expressed
LOC_Os02g13304	1.12929	0.000924768		expressed protein
LOC_Os02g13430	2.66811	0.000213704		receptor-like protein kinase 5 precursor, putative, expressed
LOC_Os02g13460	4.1798	0.00141293		receptor-like protein kinase 2 precursor, putative, expressed
LOC_Os02g13510	4.04182	2.12489e-97		receptor-like protein kinase 5 precursor, putative, expressed
LOC_Os02g13520	1.66876	0.00807585		OsIAA7 - Auxin-responsive Aux/IAA gene family member, expressed
LOC_Os02g13790	4.55602	0.0334692		expressed protein
LOC_Os02g13940	2.05046	0.037412		expressed protein
LOC_Os02g14110	1.45994	5.52499e-08		aminotransferase, classes I and II, domain containing protein, expressed
LOC_Os02g14160	5.94793	0.000638834		peroxidase precursor, putative, expressed
LOC_Os02g14170	1.88652	6.60472e-09		peroxidase precursor, putative, expressed
LOC_Os02g14430	2.81106	0.0315956		peroxidase precursor, putative, expressed
LOC_Os02g14440	7.93052	4.48761e-10		peroxidase precursor, putative, expressed
LOC_Os02g14500	1.44485	6.89369e-13		expressed protein
LOC_Os02g14520	1.38275	3.95058e-07		transposon protein, putative, CACTA, En/Spm sub-class, expressed
LOC_Os02g14820	4.82819	0.0134103		expressed protein
LOC_Os02g15110	1.32858	4.97116e-05		zinc finger, C3HC4 type domain containing protein, expressed
LOC_Os02g15280	2.99433	0.0128536		VQ domain containing protein, putative, expressed
LOC_Os02g15540	2.51755	5.53653e-14		expressed protein
LOC_Os02g15690	2.14989	4.71055e-07		polygalacturonase, putative, expressed
LOC_Os02g15750	1.92914	7.08329e-17		expressed protein
LOC_Os02g15810	3.66962	0.00709594		HMG1/2, putative, expressed
LOC_Os02g15870	1.00868	5.75766e-06		molybdenum cofactor biosynthesis protein 1, putative, expressed
LOC_Os02g16030	6.17628	6.65904e-16		harpin-induced protein 1 domain containing protein, expressed
LOC_Os02g16060	4.17504	8.4015e-26		RGA-1, putative, expressed
LOC_Os02g16940	1.82216	0.00340744		OsSub13 - Putative Subtilisin homologue, expressed
LOC_Os02g17330	2.35693	4.07577e-19		aminotransferase domain containing protein, putative, expressed
LOC_Os02g17620	1.5217	0.0070163		isochorismatase family protein, putative, expressed
LOC_Os02g17710	2.29867	1.45417e-05		receptor-like protein kinase 5 precursor, putative, expressed
LOC_Os02g17730	4.64677	0.0409265		BAM2, putative
LOC_Os02g17760	1.3065	8.82202e-08		cytochrome P450, putative, expressed
LOC_Os02g17920	2.33211	1.04773e-18		glyoxalase family protein, putative, expressed
LOC_Os02g18070	1.61185	1.60187e-07		NB-ARC domain containing protein, expressed
LOC_Os02g18150	1.30197	8.46961e-05		expressed protein
LOC_Os02g18410	2.03302	0.00509296		salt stress root protein RS1, putative, expressed
LOC_Os02g18450	2.43052	1.0496e-09		GTP-binding protein typA/bipA, putative, expressed
LOC_Os02g18612	1.20458	0.00159848		expressed protein
LOC_Os02g18690	11.1377	2.42022e-18		BURP domain containing protein, expressed
LOC_Os02g18870	2.36929	0.00086808		GDSL-like lipase/acylhydrolase, putative, expressed
LOC_Os02g18880	3.41787	5.37452e-10		calcineurin B, putative, expressed
LOC_Os02g19440	1.30808	2.79011e-06		sirohydrochlorin ferrochelatase, putative, expressed
LOC_Os02g19450	1.71279	0.00762475		ATPase, AAA family protein, expressed
LOC_Os02g19470	1.53529	9.61462e-07		expressed protein
LOC_Os02g19640	4.86492	3.8373e-11		IQ calmodulin-binding motif family protein, putative, expressed
LOC_Os02g19950	1.69786	7.99191e-10		expressed protein
LOC_Os02g20040	1.94241	0.000288283		loricrin, putative, expressed
LOC_Os02g20160	1.08483	2.30788e-05		PPR repeat domain containing protein, putative, expressed
LOC_Os02g20210	2.90104	1.67309e-08		disease resistance protein RGA1, putative, expressed
LOC_Os02g20540	5.38372	2.35597e-05		fasciclin domain containing protein, expressed
LOC_Os02g20560	3.81394	5.25847e-50		fasciclin domain containing protein, expressed
LOC_Os02g20850	1.02511	0.0106107		ras-related protein, putative, expressed
LOC_Os02g21810	1.40699	0.0118815		cytochrome P450 51, putative, expressed
LOC_Os02g22570	2.11943	6.54267e-05		retrotransposon protein, putative, unclassified, expressed
LOC_Os02g23826	1.33522	0.0196711		expressed protein
LOC_Os02g24100	1.4568	3.72648e-12		expressed protein
LOC_Os02g24270	2.44532	6.86601e-06		retrotransposon protein, putative, unclassified, expressed
LOC_Os02g25060	1.0281	3.31404e-07		NTMC2Type1.2 protein, putative, expressed
LOC_Os02g25230	1.33242	0.0111468		expressed protein
LOC_Os02g25630	3.28751	0.00324607		expressed protein
LOC_Os02g26400	1.65884	4.30049e-07		nuclease, EndA/NucM family protein, expressed
LOC_Os02g26650	1.1877	2.99198e-16		delta14-sterol reductase, putative, expressed
LOC_Os02g27070	1.8697	2.16264e-07		PPR repeat domain containing protein, putative, expressed
LOC_Os02g27100	1.99946	3.56816e-09		expressed protein
LOC_Os02g27592	1.33663	1.24431e-12		expressed protein
LOC_Os02g27594	1.14385	8.95923e-19		expressed protein
LOC_Os02g27820	6.39548	0.00477123		expressed protein
LOC_Os02g29210	1.23956	1.36225e-05		ankyrin, putative, expressed
LOC_Os02g29500	1.11454	5.00364e-09		expressed protein
LOC_Os02g30110	4.00013	6.67055e-86		cytochrome P450, putative, expressed
LOC_Os02g30380	2.03828	0.0288566		expressed protein
LOC_Os02g30530	1.18644	1.9509e-08		transposon protein, putative, unclassified, expressed
LOC_Os02g30540	1.72042	0.000653005		protein kinase, putative, expressed
LOC_Os02g30600	1.1875	1.18435e-06		expressed protein
LOC_Os02g30840	1.28402	2.2598e-08		RNA pseudouridine synthase, putative, expressed
LOC_Os02g31070	1.1295	5.14182e-12		expressed protein
LOC_Os02g31920	1.09619	0.00451264		expressed protein
LOC_Os02g32469	1.29367	1.89222e-21		expressed protein
LOC_Os02g32780	2.96549	4.22566e-09		pentatricopeptide, putative, expressed
LOC_Os02g32850	4.47223	0.0178431		expressed protein
LOC_Os02g32930	1.04078	3.06669e-07		bile acid sodium symporter, putative, expressed
LOC_Os02g33060	1.49221	0.00297353		expressed protein
LOC_Os02g33170	5.0404	0.000291739		POEI29 - Pollen Ole e I allergen and extensin family protein precursor, putative, expressed
LOC_Os02g33550	4.80114	3.52071e-43		harpin-induced protein 1 domain containing protein, expressed
LOC_Os02g33670	1.59403	0.0048964		expressed protein
LOC_Os02g33944	2.7227	0.00025866		transposon protein, putative, CACTA, En/Spm sub-class, expressed
LOC_Os02g34410	1.9681	0.00868841		U-box domain-containing protein, putative, expressed
LOC_Os02g34430	1.86604	2.64309e-07		serine/threonine-protein kinase, putative, expressed
LOC_Os02g34580	3.16639	1.31603e-39		ammonium transporter protein, putative, expressed
LOC_Os02g34760	2.66398	5.5503e-09		retrotransposon protein, putative, unclassified, expressed
LOC_Os02g34860	2.71443	6.00028e-22		Regulator of chromosome condensation domain containing protein, expressed
LOC_Os02g34930	1.31357	2.49643e-10		expressed protein
LOC_Os02g35315	2.90311	5.34357e-05		expressed protein
LOC_Os02g35440	5.20589	0.0191761		RING-H2 finger protein ATL4O precursor, putative, expressed
LOC_Os02g35530	3.63554	2.36574e-10		OsFBK8 - F-box domain and kelch repeat containing protein, expressed
LOC_Os02g35620	1.56732	3.40838e-11		expressed protein
LOC_Os02g35710	3.17364	0.0404512		expressed protein
LOC_Os02g36000	2.99091	5.3542e-13		zinc finger protein, putative, expressed
LOC_Os02g36030	2.2601	0.0177056		cytochrome P450, putative, expressed
LOC_Os02g36190	4.90873	1.85549e-34		cytochrome P450, putative, expressed
LOC_Os02g36264	4.88848	1.00645e-06		terpene synthase, putative, expressed
LOC_Os02g36414	3.79678	6.91245e-05		transporter family protein, putative, expressed
LOC_Os02g36770	1.42986	0.0149839		galactosyltransferase family protein, putative, expressed
LOC_Os02g36840	1.02428	6.9789e-05		cytokinin-O-glucosyltransferase 2, putative, expressed
LOC_Os02g36850	2.85316	8.48499e-16		oxygen evolving enhancer protein 3, identical, putative, expressed
LOC_Os02g37010	3.67412	0.0085424		flavin-containing monooxygenase family protein, putative, expressed
LOC_Os02g37060	1.91556	3.92018e-15		photosystem II 5 kDa protein, chloroplast precursor, putative, expressed
LOC_Os02g37070	3.98815	0.00419727		expressed protein
LOC_Os02g37160	1.59423	1.26612e-08		heavy metal transport/detoxification protein, putative, expressed
LOC_Os02g37200	5.65864	0.000716756		hydrophobin, putative, expressed
LOC_Os02g37260	2.27081	0.000253444		hypothetical protein
LOC_Os02g37280	2.20102	0.000266051		heavy metal transport/detoxification protein, putative, expressed
LOC_Os02g37320	3.38957	0.00986395		heavy metal associated domain containing protein, expressed
LOC_Os02g37330	1.69109	6.27663e-06		heavy metal associated domain containing protein, expressed
LOC_Os02g37580	1.40573	0.00993647		fimbrin-like protein 2, putative, expressed
LOC_Os02g37654	1.69075	0.000117258		lecithin:cholesterol acyltransferase, putative, expressed
LOC_Os02g37700	3.1571	6.07706e-41		lecithin:cholesterol acyltransferase, putative, expressed
LOC_Os02g37750	8.2042	1.87118e-07		lecithine cholesterol acyltransferase, putative, expressed
LOC_Os02g37770	1.89509	1.3724e-16		lecithin cholesterol acyltransferase, putative, expressed
LOC_Os02g37950	1.53328	7.73403e-13		transposon protein, putative, unclassified, expressed
LOC_Os02g37970	1.35389	2.03177e-12		DUF581 domain containing protein, expressed
LOC_Os02g38240	1.96302	6.49165e-09		rhodanese family protein, putative, expressed
LOC_Os02g38740	1.78914	0.0198797		expressed protein
LOC_Os02g38820	1.36772	3.44643e-27		expressed protein
LOC_Os02g38860	1.61614	0.0208353		expressed protein
LOC_Os02g39080	1.83516	3.93867e-11		expressed protein
LOC_Os02g39490	1.16738	0.0111443		carbonyl reductase 3, putative, expressed
LOC_Os02g39640	1.15072	8.16121e-05		expressed protein
LOC_Os02g39660	7.51643	8.78699e-06		receptor kinase, putative, expressed
LOC_Os02g39740	2.01332	9.84885e-34		psaB translation factor, putative, expressed
LOC_Os02g40010	2.49027	0.000801963		phosphoribosyl transferase, putative, expressed
LOC_Os02g40100	3.90172	4.57355e-22		plant protein of unknown function DUF869 domain containing protein, expressed
LOC_Os02g40260	4.78891	2.23592e-06		uncharacterized protein At4g06744 precursor, putative, expressed
LOC_Os02g40410	1.40977	0.0263038		expressed protein
LOC_Os02g40440	5.7	7.67896e-06		GDSL-like lipase/acylhydrolase, putative, expressed
LOC_Os02g40454	2.07103	2.55254e-10		serine/threonine protein phosphatase 2A 55 kDa regulatory subunit B, putative, expressed
LOC_Os02g40840	1.55974	1.44566e-15		alcohol oxidase, putative, expressed
LOC_Os02g41630	1.15598	0.00787539		phenylalanine ammonia-lyase, putative, expressed
LOC_Os02g41780	2.10921	1.97488e-06		transporter-related, putative, expressed
LOC_Os02g41830	1.35727	0.0302822		expressed protein
LOC_Os02g42170	1.97519	0.0146767		phospholipase, putative, expressed
LOC_Os02g42210	1.8724	0.0192225		membrane-associated salt-inducible protein like, putative, expressed
LOC_Os02g42220	1.66998	2.20862e-37		transposon protein, putative, unclassified, expressed
LOC_Os02g42430	3.81601	0.00251964		GEM, putative, expressed
LOC_Os02g42660	1.97785	0.00911682		sphingolipid delta desaturase, putative, expressed
LOC_Os02g42740	1.51869	0.0105539		cytochrome b5-like Heme/Steroid binding domain containing protein, expressed
LOC_Os02g42810	1.392	7.50428e-20		oxidoreductase, short chain dehydrogenase/reductase family domain containing protein, expressed
LOC_Os02g43220	6.19518	0.0115577		polyamine oxidase, putative, expressed
LOC_Os02g43280	1.67536	1.73599e-06		aldehyde dehydrogenase, putative, expressed
LOC_Os02g43360	1.15266	3.46137e-05		cytochrome b5-like Heme/Steroid binding domain containing protein, expressed
LOC_Os02g43594	1.73649	0.0295984		MSP domain containing protein, putative, expressed
LOC_Os02g43600	2.63588	8.40321e-27		50S ribosomal protein L19, chloroplast precursor, putative, expressed
LOC_Os02g43640	2.78675	3.09481e-13		retrotransposon protein, putative, unclassified, expressed
LOC_Os02g43660	2.21626	0.000464223		plastocyanin-like domain containing protein, putative, expressed
LOC_Os02g43840	1.34215	0.0339186		ethylene-responsive element-binding protein, putative, expressed
LOC_Os02g43870	1.56015	5.80799e-05		inactive receptor kinase At2g26730 precursor, putative, expressed
LOC_Os02g43900	2.34726	0.00117003		expressed protein
LOC_Os02g44155	2.159	7.10706e-05		expressed protein
LOC_Os02g44270	1.21785	4.91663e-08		expressed protein
LOC_Os02g44320	2.56641	0.0359299		LTPL113 - Protease inhibitor/seed storage/LTP family protein precursor, expressed
LOC_Os02g44654	2.59323	0.00192965		cytochrome P450, putative, expressed
LOC_Os02g44730	1.66322	5.00574e-25		tetracycline transporter protein, putative, expressed
LOC_Os02g45170	1.73582	1.53054e-09		helix-loop-helix DNA-binding protein, putative, expressed
LOC_Os02g45225	1.69181	2.28243e-11		expressed protein
LOC_Os02g45270	1.45794	0.00575245		expressed protein
LOC_Os02g45310	1.81455	7.82975e-09		dehydration response related protein, putative, expressed
LOC_Os02g45460	2.01639	9.9356e-22		expressed protein
LOC_Os02g45540	1.82071	6.41558e-18		synthase, putative, expressed
LOC_Os02g45590	1.40932	0.000515932		PPR repeat domain containing protein, putative, expressed
LOC_Os02g45620	2.67187	0.00926706		DUF623 domain containing protein, expressed
LOC_Os02g45750	1.16694	1.75054e-06		protein kinase domain containing protein, expressed
LOC_Os02g45940	3.14273	6.06404e-05		Core histone H2A/H2B/H3/H4 domain containing protein, putative, expressed
LOC_Os02g45950	2.44938	1.95146e-09		expressed protein
LOC_Os02g46260	1.29066	1.16396e-07		OsSCP9 - Putative Serine Carboxypeptidase homologue, expressed
LOC_Os02g46750	1.95644	9.73252e-19		expressed protein
LOC_Os02g46780	3.8921	0.000718301		MYB family transcription factor, putative, expressed
LOC_Os02g46810	1.35727	1.66911e-10		amino acid transporter, putative, expressed
LOC_Os02g47010	2.10929	2.90656e-29		secretory carrier-associated membrane protein, putative, expressed
LOC_Os02g47420	1.08453	0.0490369		ATROPGEF7/ROPGEF7, putative, expressed
LOC_Os02g47500	1.3017	4.93246e-05		nodulin, putative, expressed
LOC_Os02g47600	2.17515	5.42464e-38		soluble inorganic pyrophosphatase, putative, expressed
LOC_Os02g47744	1.22881	2.83225e-10		MYB family transcription factor, putative, expressed
LOC_Os02g47880	1.5921	3.20849e-11		tetratricopeptide repeat domain containing protein, expressed
LOC_Os02g48400	1.41026	0.00215314		expressed protein
LOC_Os02g48470	1.72452	8.95925e-14		expressed protein
LOC_Os02g48770	4.17633	8.5921e-10		SAM dependent carboxyl methyltransferase, putative, expressed
LOC_Os02g48870	1.78685	3.73608e-10		aspartic proteinase nepenthesin-2 precursor, putative, expressed
LOC_Os02g48900	1.33062	1.21355e-33		aspartic proteinase nepenthesin-1 precursor, putative, expressed
LOC_Os02g49060	1.76334	8.98908e-07		amino acid transporter, putative, expressed
LOC_Os02g49130	1.74299	0.000299086		expressed protein
LOC_Os02g49140	2.71381	4.75814e-05		glycosyltransferase, putative, expressed
LOC_Os02g49555	2.23298	1.32885e-24		expressed protein
LOC_Os02g49600	1.65629	0.0134258		BRASSINOSTEROID INSENSITIVE 1-associated receptor kinase 1 precursor, putative, expressed
LOC_Os02g49670	1.00986	0.00158255		zinc knuckle family protein, expressed
LOC_Os02g49680	1.77141	3.85052e-09		arsenate reductase, putative, expressed
LOC_Os02g49690	2.88074	1.30623e-05		ACT domain-containing protein, putative, expressed
LOC_Os02g49700	1.20307	2.02394e-21		homeobox associated leucine zipper, putative, expressed
LOC_Os02g49920	2.21034	1.03951e-33		3-ketoacyl-CoA synthase, putative, expressed
LOC_Os02g49950	1.88681	0.000280222		spotted leaf 11, putative, expressed
LOC_Os02g50000	8.0028	0.00544502		GDSL-like lipase/acylhydrolase, putative, expressed
LOC_Os02g50130	1.05292	5.12541e-10		hydrolase, NUDIX family, domain containing protein, expressed
LOC_Os02g50280	1.43683	6.23828e-09		pentatricopeptide, putative, expressed
LOC_Os02g50470	1.51772	0.00183537		expressed protein
LOC_Os02g50560	1.02898	5.54315e-16		DSHCT domain containing protein, expressed
LOC_Os02g50640	1.00703	0.0025187		HEAT repeat family protein, putative, expressed
LOC_Os02g51020	4.38335	7.10279e-142		expressed protein
LOC_Os02g51040	1.25652	0.00368852		expansin precursor, putative, expressed
LOC_Os02g51060	1.48561	0.00314335		CSLA6 - cellulose synthase-like family A; mannan synthase, expressed
LOC_Os02g51390	1.33014	2.03852e-05		expressed protein
LOC_Os02g51470	2.25066	7.73688e-44		ATP synthase F1, delta subunit family protein, putative, expressed
LOC_Os02g51570	1.88662	2.82384e-34		peptidyl-prolyl cis-trans isomerase, FKBP-type, putative, expressed
LOC_Os02g51620	2.69909	1.03342e-07		glycosyl hydrolase family 3 protein, putative, expressed
LOC_Os02g51710	1.65643	2.10793e-35		wound/stress protein, putative, expressed
LOC_Os02g51790	1.13371	1.62921e-22		ribosomal protein L29, putative, expressed
LOC_Os02g51840	1.47767	2.58069e-09		expressed protein
LOC_Os02g51910	1.53369	0.00158816		cytokinin-O-glucosyltransferase 2, putative, expressed
LOC_Os02g51950	1.87398	0.0156822		expressed protein
LOC_Os02g52130	1.50452	1.99799e-09		OsFBX61 - F-box domain containing protein, expressed
LOC_Os02g52450	2.83672	4.80169e-16		regulator of ribonuclease, putative, expressed
LOC_Os02g52550	1.63179	0.000187666		uncharacterized Cys-rich domain containing protein, putative, expressed
LOC_Os02g52620	1.21804	0.0136882		expressed protein
LOC_Os02g52730	7.10313	4.6153e-11		ferredoxin--nitrite reductase, putative, expressed
LOC_Os02g52810	1.78612	4.11951e-19		remorin C-terminal domain containing protein, putative, expressed
LOC_Os02g52934	6.96991	1.59542e-06		expressed protein
LOC_Os02g53030	1.08611	0.00150156		mitogen-activated protein kinase kinase kinase 1, putative, expressed
LOC_Os02g53350	1.99583	5.35281e-35		expressed protein
LOC_Os02g53400	1.33002	1.59035e-39		thioredoxin, putative, expressed
LOC_Os02g53430	1.7075	0.0429317		DNA-3-methyladenine glycosylase, putative, expressed
LOC_Os02g53530	3.10605	4.80774e-07		ZOS2-17 - C2H2 zinc finger protein, expressed
LOC_Os02g53620	1.24802	0.000641993		nuclear transcription factor Y subunit, putative, expressed
LOC_Os02g53840	6.34569	0.00393997		subtilisin N-terminal Region family protein, expressed
LOC_Os02g54060	4.03845	1.99112e-29		chaperonin, putative, expressed
LOC_Os02g54640	1.61657	0.000334706		glutamate receptor, putative, expressed
LOC_Os02g54720	1.67652	0.00128755		expressed protein
LOC_Os02g55120	1.34923	7.87307e-24		translation initiation factor IF-3, putative, expressed
LOC_Os02g55140	1.29262	5.00141e-28		leucine aminopeptidase, chloroplast precursor, putative, expressed
LOC_Os02g55250	1.54197	0.00989847		BHLH transcription factor, putative, expressed
LOC_Os02g55260	1.63262	4.91459e-10		DEAD-box ATP-dependent RNA helicase, putative, expressed
LOC_Os02g56030	1.88721	3.89791e-18		expressed protein
LOC_Os02g56280	1.87327	3.03852e-29		zinc finger family protein, putative, expressed
LOC_Os02g56490	4.81637	0.0402178		expressed protein
LOC_Os02g56720	5.02925	0.0138056		cinnamoyl CoA reductase, putative, expressed
LOC_Os02g56860	3.71947	3.91748e-11		3-ketoacyl-CoA synthase, putative, expressed
LOC_Os02g56940	2.05194	2.32904e-16		expressed protein
LOC_Os02g57010	1.88417	1.80255e-32		RNA recognition motif containing protein, putative, expressed
LOC_Os02g57110	3.48129	2.74744e-17		GDSL-like lipase/acylhydrolase, putative, expressed
LOC_Os02g57120	3.54699	5.0729e-35		HEAT repeat family protein, putative, expressed
LOC_Os02g57350	3.0945	0.00946085		expressed protein
LOC_Os02g57480	1.53344	2.38465e-07		transferase family protein, putative, expressed
LOC_Os02g57560	1.21866	0.00792047		tyrosine protein kinase domain containing protein, putative, expressed
LOC_Os02g57620	1.73563	2.80382e-39		Citrate transporter protein, putative, expressed
LOC_Os02g57670	1.70884	6.19751e-29		ribosomal L9, putative, expressed
LOC_Os02g57700	3.06306	7.97145e-05		protein kinase, putative, expressed
LOC_Os02g57770	2.2264	0.0122682		glycosyl hydrolases family 16, putative, expressed
LOC_Os02g57820	1.22509	1.3738e-10		AT hook motif domain containing protein, expressed
LOC_Os02g57980	1.2696	9.77321e-11		DEAD/DEAH box helicase, putative, expressed
LOC_Os02g57990	1.06895	0.000341158		methionine adenosyltransferase regulatory beta subunit-related, putative, expressed
LOC_Os02g58120	1.58854	1.44702e-15		oxidoreductase/ transition metal ion binding protein, putative, expressed
LOC_Os02g58170	1.71099	3.55395e-06		transposon protein, putative, unclassified, expressed
LOC_Os02g58180	1.26746	1.91104e-06		expressed protein
LOC_Os02g58450	1.39202	4.48535e-15		uncharacterized ACR, COG1399 family protein, expressed
LOC_Os02g58480	1.55268	0.000144539		sucrose synthase, putative, expressed
LOC_Os02g58720	4.10004	3.48736e-18		peroxidase precursor, putative, expressed
LOC_Os02g58790	1.91623	7.23619e-23		cell division inhibitor, putative, expressed
LOC_Os03g01020	1.64225	0.000847313		pectinesterase inhibitor domain containing protein, putative, expressed
LOC_Os03g01290	2.92414	1.49263e-06		peptide transporter PTR2, putative, expressed
LOC_Os03g01365	1.79399	5.8841e-15		protein phosphatase-2c, putative, expressed
LOC_Os03g01530	2.2151	1.85731e-05		tubulin/FtsZ domain containing protein, putative, expressed
LOC_Os03g01800	8.75477	5.20935e-26		glycosyl hydrolases family 16, putative, expressed
LOC_Os03g01820	2.44125	6.61027e-14		fatty acid hydroxylase, putative, expressed
LOC_Os03g01870	5.74491	1.95214e-12		no apical meristem protein, putative, expressed
LOC_Os03g01920	1.06792	6.51058e-08		expressed protein
LOC_Os03g02030	1.24726	6.10277e-07		folylpolyglutamate synthase, mitochondrial precursor, putative, expressed
LOC_Os03g02040	2.66148	1.60011e-07		remorin, putative, expressed
LOC_Os03g02170	1.01435	1.41299e-06		transmembrane and coiled-coil domain-containing protein 4, putative, expressed
LOC_Os03g02190	4.00647	4.49099e-39		protein kinase domain containing protein, expressed
LOC_Os03g02544	2.54537	0.0129059		expressed protein
LOC_Os03g02640	1.52212	5.3995e-17		methylthioribose kinase, putative, expressed
LOC_Os03g02660	2.20333	1.2814e-08		expressed protein
LOC_Os03g02690	1.04773	0.011981		dihydrodipicolinate reductase, putative, expressed
LOC_Os03g02750	2.28197	2.5082e-07		OsSub25 - Putative Subtilisin homologue, expressed
LOC_Os03g02900	1.24123	0.0102126		B3 DNA binding domain containing protein, expressed
LOC_Os03g02960	1.39401	3.12269e-10		nascent polypeptide-associated complex subunit alpha, putative, expressed
LOC_Os03g03000	3.39186	0.000852089		helix-loop-helix DNA-binding domain containing protein, expressed
LOC_Os03g03020	1.90951	6.30693e-29		L11 domain containing ribosomal protein, putative, expressed
LOC_Os03g03350	1.97476	0.00313972		polygalacturonase, putative, expressed
LOC_Os03g03400	1.06669	8.31639e-08		diacylglycerol kinase, putative, expressed
LOC_Os03g03470	2.03397	3.81415e-16		expressed protein
LOC_Os03g03600	3.83295	1.93231e-20		fasciclin-like arabinogalactan protein, putative, expressed
LOC_Os03g03650	1.75708	0.00440231		POLD2 - Putative DNA polymerase delta complex subunit, expressed
LOC_Os03g03670	2.31215	4.42522e-12		expressed protein
LOC_Os03g03724	10.0952	3.15056e-14		expressed protein
LOC_Os03g04260	1.71044	1.31696e-21		glutathione S-transferase, putative, expressed
LOC_Os03g04580	1.55149	3.13739e-06		expressed protein
LOC_Os03g04650	1.15816	1.2045e-10		cytochrome P450 protein, putative, expressed
LOC_Os03g04690	1.22971	0.000415058		expressed protein
LOC_Os03g04710	1.87821	3.65009e-07		expressed protein
LOC_Os03g04720	6.10678	7.58172e-05		retrotransposon protein, putative, unclassified, expressed
LOC_Os03g04990	1.06947	6.45464e-09		expressed protein
LOC_Os03g05250	1.30812	0.0140102		expressed protein
LOC_Os03g05500	5.69677	0.0437444		DUF260 domain containing protein, putative, expressed
LOC_Os03g05530	4.79476	0.00419371		nodulin, putative, expressed
LOC_Os03g05560	2.06351	0.00929368		zinc finger, C3HC4 type domain containing protein, expressed
LOC_Os03g05630	1.66201	7.3282e-07		expressed protein
LOC_Os03g05806	1.14552	4.12865e-12		pseudouridine synthase family protein, putative, expressed
LOC_Os03g05920	1.13344	1.36448e-10		expressed protein
LOC_Os03g06170	1.37701	0.0014092		hsp20/alpha crystallin family protein, putative, expressed
LOC_Os03g06440	1.15756	5.33317e-06		RNA helicase SDE3, putative, expressed
LOC_Os03g06670	5.95814	0.000838421		Core histone H2A/H2B/H3/H4 domain containing protein, putative, expressed
LOC_Os03g06680	1.4338	3.92641e-07		plant-specific domain TIGR01615 family protein, expressed
LOC_Os03g06705	7.80843	1.41299e-06		3-ketoacyl-CoA synthase, putative, expressed
LOC_Os03g06720	1.43739	3.97433e-11		expressed protein
LOC_Os03g06970	1.75791	0.0177376		tetratricopeptide repeat domain containing protein, expressed
LOC_Os03g06980	2.42583	7.84353e-16		nucleic acid binding protein, putative, expressed
LOC_Os03g07120	1.02516	0.00162724		expressed protein
LOC_Os03g07440	1.14213	1.46839e-06		putativ eribonuclease P, putative, expressed
LOC_Os03g07450	2.12606	0.00389989		homeobox associated leucine zipper, putative, expressed
LOC_Os03g07720	3.64519	0.00914528		expressed protein
LOC_Os03g07810	2.00847	0.037412		expressed protein
LOC_Os03g07910	1.4158	3.66174e-12		nitrilase, putative, expressed
LOC_Os03g08080	3.41548	6.70386e-33		YGGT family protein, putative, expressed
LOC_Os03g08140	1.39774	1.45651e-08		tubulin--tyrosine ligase-like protein 12, putative, expressed
LOC_Os03g08250	2.51397	2.75683e-18		expressed protein
LOC_Os03g08350	3.06857	3.64072e-05		ubiquitin carboxyl-terminal hydrolase, family 1, putative, expressed
LOC_Os03g08490	1.74926	8.6025e-10		AP2 domain containing protein, expressed
LOC_Os03g08999	1.26405	3.59389e-08		dehydrogenase, putative, expressed
LOC_Os03g09020	1.07658	9.45135e-26		dehydrogenase, putative, expressed
LOC_Os03g09120	1.70502	4.91836e-09		expressed protein
LOC_Os03g09970	2.05902	0.00308811		sulfate transporter, putative, expressed
LOC_Os03g10010	2.85191	0.00600126		expressed protein
LOC_Os03g10090	2.81868	3.90706e-41		transporter family protein, putative, expressed
LOC_Os03g10230	1.43109	5.12349e-12		expressed protein
LOC_Os03g10290	6.88251	0.00069158		expressed protein
LOC_Os03g10880	2.75996	1.73171e-13		BTBN5 - Bric-a-Brac, Tramtrack, Broad Complex BTB domain with non-phototropic hypocotyl 3 NPH3 and coiled-coil domains, expressed
LOC_Os03g11110	2.75606	8.5829e-09		zinc finger family protein, putative, expressed
LOC_Os03g11180	5.93339	0.0235181		cysteine proteinase inhibitor 6 precursor, putative, expressed
LOC_Os03g11250	1.66539	1.68564e-06		expressed protein
LOC_Os03g11300	1.62174	0.000239219		expressed protein
LOC_Os03g11450	1.40879	0.000153603		expressed protein
LOC_Os03g11680	4.54507	0.0438021		ZOS3-05 - C2H2 zinc finger protein, expressed
LOC_Os03g11690	1.33301	0.00526359		PPR repeat containing protein, expressed
LOC_Os03g11710	6.14933	0.00563221		expressed protein
LOC_Os03g11980	1.97718	5.17343e-09		beta-hexosaminidase precursor, putative, expressed
LOC_Os03g12000	1.65201	1.2261e-23		DEAD-box ATP-dependent RNA helicase, putative, expressed
LOC_Os03g12020	1.46422	7.29199e-17		50S ribosomal protein L15, chloroplast precursor, putative, expressed
LOC_Os03g12236	1.15849	0.00131737		heat shock protein DnaJ, putative, expressed
LOC_Os03g12238	1.15905	6.72395e-10		expressed protein
LOC_Os03g12260	2.85318	2.41441e-27		cytochrome P450 protein, putative, expressed
LOC_Os03g12620	3.3348	4.20862e-07		glycosyl hydrolases family 17, putative, expressed
LOC_Os03g13030	1.13555	0.000130125		lecithin cholesterol acyltransferase, putative, expressed
LOC_Os03g13130	1.37955	1.43919e-05		ternary complex factor MIP1, putative, expressed
LOC_Os03g13200	7.75483	1.32233e-74		peroxidase precursor, putative, expressed
LOC_Os03g13640	1.77266	7.00102e-05		expressed protein
LOC_Os03g13976	1.1107	0.0436699		expressed protein
LOC_Os03g14030	3.59875	4.67595e-31		thaumatin, putative, expressed
LOC_Os03g14040	2.50668	2.79148e-22		expressed protein
LOC_Os03g14090	1.24645	0.00475701		armadillo/beta-catenin repeat family protein, putative, expressed
LOC_Os03g14130	6.27639	1.63511e-08		POEI1 - Pollen Ole e I allergen and extensin family protein precursor, expressed
LOC_Os03g14250	1.6391	1.99528e-08		plant protein of unknown function DUF869 domain containing protein, expressed
LOC_Os03g14610	1.89474	2.86372e-06		HVA22, putative, expressed
LOC_Os03g14630	3.73948	0.00366014		LTPL106 - Protease inhibitor/seed storage/LTP family protein precursor, expressed
LOC_Os03g14654	6.85893	1.37929e-26		LTPL108 - Protease inhibitor/seed storage/LTP family protein precursor, expressed
LOC_Os03g14710	1.31976	0.00379655		protein kinase, putative, expressed
LOC_Os03g14880	1.76017	2.22555e-09		expressed protein
LOC_Os03g14900	1.40757	5.4477e-06		NB-ARC/LRR disease resistance protein, putative, expressed
LOC_Os03g15120	1.04383	1.44708e-08		imidazole glycerol phosphate synthase hisHF, chloroplast precursor, putative, expressed
LOC_Os03g15190	2.68178	0.0374766		expressed protein
LOC_Os03g15630	1.04357	0.000554422		harpin-induced protein 1 domain containing protein, expressed
LOC_Os03g15870	1.44887	4.13877e-20		ribosomal protein L4, putative, expressed
LOC_Os03g16050	4.01476	1.79875e-66		fructose-1,6-bisphosphatase, putative, expressed
LOC_Os03g17070	1.56152	1.7173e-49		ATP synthase B chain, chloroplast precursor, putative, expressed
LOC_Os03g17174	1.39722	2.60879e-23		PsbP, putative, expressed
LOC_Os03g17560	1.3948	0.00267817		expressed protein
LOC_Os03g17580	2.07425	4.076e-48		ribosomal protein L10, putative, expressed
LOC_Os03g17840	1.02463	0.000696433		expressed protein
LOC_Os03g17860	1.31895	5.50723e-14		OsPDIL5-1 protein disulfide isomerase PDIL5-1, expressed
LOC_Os03g17880	1.10533	4.88906e-05		expressed protein
LOC_Os03g18110	1.16615	0.0203605		proteins of unknown function domain containing protein, putative, expressed
LOC_Os03g18270	1.00046	3.55702e-11		expressed protein
LOC_Os03g18290	3.05395	0.0129869		expressed protein
LOC_Os03g18729	1.72936	0.000718085		expressed protein
LOC_Os03g18779	9.73645	2.2065e-19		expressed protein
LOC_Os03g18840	1.13294	1.16127e-08		NUC189 domain containing protein, expressed
LOC_Os03g18980	1.07539	6.45987e-06		kinesin motor domain containing protein, expressed
LOC_Os03g19452	1.49184	1.88738e-06		SMP-30/Gluconolaconase/LRE domain protein, putative, expressed
LOC_Os03g19990	1.62749	0.0368259		WD40-like Beta Propeller Repeat family protein, expressed
LOC_Os03g20330	1.25383	0.000118797		VQ domain containing protein, putative, expressed
LOC_Os03g21230	1.84948	4.6472e-27		leucine-rich repeat family protein, putative, expressed
LOC_Os03g21510	1.24498	7.31631e-05		inactive receptor kinase At2g26730 precursor, putative, expressed
LOC_Os03g21710	1.96298	2.50422e-06		WRKY79, expressed
LOC_Os03g21780	2.98521	1.86045e-19		pentatricopeptide repeat domain containing protein, putative, expressed
LOC_Os03g21790	1.73889	0.0253437		cupin domain containing protein, expressed
LOC_Os03g21900	2.0745	3.85827e-36		uroporphyrinogen decarboxylase, putative, expressed
LOC_Os03g21960	7.82934	1.92609e-06		aminotransferase, putative, expressed
LOC_Os03g21999	1.51691	4.52508e-06		expressed protein
LOC_Os03g22010	4.69933	2.43707e-36		peroxidase precursor, putative, expressed
LOC_Os03g22040	2.05247	0.0370277		expressed protein
LOC_Os03g22050	1.62864	4.84953e-39		CAMK_KIN1/SNF1/Nim1_like.16 - CAMK includes calcium/calmodulin depedent protein kinases, expressed
LOC_Os03g22060	1.22591	1.43919e-05		uroporphyrinogen decarboxylase, putative, expressed
LOC_Os03g22130	5.64537	0.00063748		expressed protein
LOC_Os03g22210	1.21089	0.0024581		POEI46 - Pollen Ole e I allergen and extensin family protein precursor, expressed
LOC_Os03g22320	1.05644	1.47177e-07		utp14 protein, putative, expressed
LOC_Os03g22360	2.16842	0.00756458		expressed protein
LOC_Os03g22370	2.91933	1.23869e-26		ultraviolet-B-repressible protein, putative, expressed
LOC_Os03g22610	1.73403	4.4683e-21		peptidyl-tRNA hydrolase, mitochondrial precursor protein, putative, expressed
LOC_Os03g22620	2.85234	4.76126e-54		terpene synthase family, metal binding domain containing protein, expressed
LOC_Os03g22655	1.0335	0.00119138		tubby-like F-box protein 3, putative, expressed
LOC_Os03g22700	1.42233	7.87605e-08		cyclin-dependent kinase C-2, putative, expressed
LOC_Os03g22740	1.15036	3.42751e-20		nucleolar protein NOP5-1, putative, expressed
LOC_Os03g23960	2.17324	0.000716101		IQ calmodulin-binding motif family protein, putative, expressed
LOC_Os03g24020	1.76238	4.32546e-43		ribosomal protein L6, putative, expressed
LOC_Os03g24160	1.1019	0.00587728		phosphatidylinositol-4-phosphate 5-kinase, putative, expressed
LOC_Os03g24560	2.51829	4.87265e-05		ompA/MotB, putative, expressed
LOC_Os03g24860	1.59289	2.77518e-09		transporter family protein, putative, expressed
LOC_Os03g24910	1.43562	0.019257		nodulation protein-related, putative, expressed
LOC_Os03g24940	1.88543	3.27615e-06		proline-rich family protein, putative, expressed
LOC_Os03g25010	6.11913	0.00645414		GDSL-like lipase/acylhydrolase, putative, expressed
LOC_Os03g25040	5.31874	0.0108345		GDSL-like lipase/acylhydrolase, putative, expressed
LOC_Os03g25550	1.67771	0.00792449		myb-like DNA-binding domain containing protein, putative, expressed
LOC_Os03g25610	5.23656	0.00128949		heavy metal-associated domain containing protein, expressed
LOC_Os03g25920	1.0543	0.00130871		amino acid permease family protein, putative, expressed
LOC_Os03g25960	1.11326	2.92408e-20		RNA recognition motif containing protein, putative, expressed
LOC_Os03g26030	1.06585	0.000223406		expressed protein
LOC_Os03g26090	1.29873	2.6143e-06		GPI-anchored wall transfer protein 1, putative, expressed
LOC_Os03g26440	1.06953	0.00102791		tRNA pseudouridine synthase family protein, putative, expressed
LOC_Os03g26530	5.58906	3.26772e-31		3-ketoacyl-CoA synthase, putative, expressed
LOC_Os03g26590	5.52967	0.0478032		expressed protein
LOC_Os03g26650	4.58171	0.0458629		heavy metal-associated domain containing protein, expressed
LOC_Os03g27370	1.66976	0.0219025		phospholipase D, putative, expressed
LOC_Os03g27480	6.88567	1.17868e-06		OsSCP14 - Putative Serine Carboxypeptidase homologue, expressed
LOC_Os03g28040	2.54261	0.00533441		zinc finger, C3HC4 type domain containing protein, expressed
LOC_Os03g28120	1.56716	0.0262811		potassium channel protein, putative, expressed
LOC_Os03g28190	4.94558	0.0219228		dirigent, putative, expressed
LOC_Os03g28330	3.60978	6.32325e-07		sucrose synthase, putative, expressed
LOC_Os03g29170	1.06148	2.51127e-09		sterol-4-alpha-carboxylate 3-dehydrogenase, decarboxylating, putative, expressed
LOC_Os03g29360	2.01568	6.37667e-07		expressed protein
LOC_Os03g29730	1.32069	5.35904e-07		expressed protein
LOC_Os03g29770	1.12115	1.14059e-13		EF hand family protein, expressed
LOC_Os03g29864	1.54275	6.36893e-06		retrotransposon protein, putative, unclassified, expressed
LOC_Os03g29930	2.49742	1.95214e-12		expressed protein
LOC_Os03g29970	1.20139	1.47623e-07		histone-like transcription factor and archaeal histone, putative, expressed
LOC_Os03g30092	1.25153	1.74433e-08		expressed protein
LOC_Os03g30120	7.14339	0.000171708		expressed protein
LOC_Os03g30240	2.59928	4.48969e-07		expressed protein
LOC_Os03g30530	1.08094	0.0003262		expressed protein
LOC_Os03g30830	1.58866	0.0204023		X8 domain containing protein, expressed
LOC_Os03g31430	4.57952	0.0333566		terpene synthase, N-terminal domain containing protein, expressed
LOC_Os03g31679	1.26567	5.93186e-08		annexin A7, putative, expressed
LOC_Os03g31740	1.27596	0.0186873		ZCF37, putative, expressed
LOC_Os03g32330	3.8336	5.72581e-21		expressed protein
LOC_Os03g32470	2.26061	2.2908e-33		leucoanthocyanidin dioxygenase, putative, expressed
LOC_Os03g32526	4.66616	5.75688e-05		tRNA-splicing endonuclease positive effector-related, putative, expressed
LOC_Os03g32620	1.44745	5.20736e-05		pentatricopeptide, putative, expressed
LOC_Os03g33570	1.18832	3.50659e-08		calcineurin B-like protein 8, putative, expressed
LOC_Os03g34040	1.28353	6.78826e-33		ribosomal protein, putative, expressed
LOC_Os03g36110	1.0828	0.00278024		expressed protein
LOC_Os03g37240	10.159	1.86195e-14		retrotransposon protein, putative, unclassified, expressed
LOC_Os03g37250	8.70915	9.33334e-06		retrotransposon protein, putative, Ty3-gypsy subclass, expressed
LOC_Os03g37290	4.72664	1.0036e-05		cytochrome P450, putative, expressed
LOC_Os03g37470	1.22823	1.57166e-06		MATE efflux family protein, putative, expressed
LOC_Os03g37570	2.27695	5.36217e-18		expressed protein
LOC_Os03g37810	1.12731	0.0308971		expressed protein
LOC_Os03g38050	1.39051	2.92992e-10		galactosyltransferase, putative, expressed
LOC_Os03g38330	5.55207	0.00258822		disease resistance RPP13-like protein 1, putative, expressed
LOC_Os03g38350	3.09838	1.1574e-22		expressed protein
LOC_Os03g38470	4.11043	0.000629885		GDSL-like lipase/acylhydrolase, putative, expressed
LOC_Os03g38540	2.5063	9.32335e-30		folic acid binding protein, putative, expressed
LOC_Os03g38640	3.68417	0.00440171		expressed protein
LOC_Os03g38800	2.15457	5.53696e-11		AAA family ATPase, putative, expressed
LOC_Os03g39020	2.61687	5.17816e-07		Kinesin motor domain domain containing protein, expressed
LOC_Os03g39350	1.17797	0.000124918		retrotransposon protein, putative, Ty3-gypsy subclass, expressed
LOC_Os03g39530	1.06208	3.27935e-05		expressed protein
LOC_Os03g39655	1.03696	2.94656e-07		expressed protein
LOC_Os03g39720	6.5756	0.00235329		expressed protein
LOC_Os03g39820	1.15381	1.57025e-12		expressed protein
LOC_Os03g39830	1.90547	1.08844e-32		expressed protein
LOC_Os03g39900	4.84329	0.037224		retrotransposon protein, putative, unclassified, expressed
LOC_Os03g39960	5.14428	4.33105e-07		expressed protein
LOC_Os03g40670	2.58329	3.58582e-16		glycerophosphoryl diester phosphodiesterase family protein, putative, expressed
LOC_Os03g40710	5.78771	0.0300715		ZOS3-13 - C2H2 zinc finger protein, expressed
LOC_Os03g40770	5.21074	1.345e-08		expressed protein
LOC_Os03g40780	1.54998	2.95601e-10		transport protein-related, putative, expressed
LOC_Os03g40830	1.30862	2.01367e-06		OsSub30 - Putative Subtilisin homologue, expressed
LOC_Os03g41170	1.16456	0.0274666		expressed protein
LOC_Os03g41510	1.18515	7.36735e-10		oxidoreductase, aldo/keto reductase family protein, putative, expressed
LOC_Os03g42070	3.06712	1.63049e-07		cyclin, putative, expressed
LOC_Os03g42280	2.13086	1.14215e-08		B3 DNA binding domain containing protein, expressed
LOC_Os03g42600	2.74951	1.83459e-51		expressed protein
LOC_Os03g42630	4.9997	0.00146968		No apical meristem protein, putative, expressed
LOC_Os03g43010	1.21095	5.55994e-06		expressed protein
LOC_Os03g43114	1.59111	1.03315e-05		expressed protein
LOC_Os03g43510	1.75293	9.77764e-05		expressed protein
LOC_Os03g43684	1.83679	1.22745e-14		KIP1, putative, expressed
LOC_Os03g44040	2.75551	7.0446e-08		expressed protein
LOC_Os03g44430	1.7607	5.62423e-05		ubiquitin carboxyl-terminal hydrolase, family 1, putative, expressed
LOC_Os03g44660	1.02422	2.95232e-05		cytosolic 5-nucleotidase III, putative, expressed
LOC_Os03g44870	2.00762	7.49424e-06		expressed protein
LOC_Os03g45450	3.30799	0.0369986		WRKY60, expressed
LOC_Os03g45619	8.94153	6.89345e-19		cytochrome P450, putative, expressed
LOC_Os03g45710	2.04768	7.25524e-17		2Fe-2S iron-sulfur cluster binding domain containing protein, expressed
LOC_Os03g45779	1.75244	4.84615e-08		expressed protein
LOC_Os03g46090	2.81283	5.76572e-15		endonuclease/exonuclease/phosphatase family domain containing protein, expressed
LOC_Os03g46150	3.07689	0.014016		LTPL72 - Protease inhibitor/seed storage/LTP family protein precursor, expressed
LOC_Os03g46260	3.28826	6.35164e-07		DUF581 domain containing protein, expressed
LOC_Os03g46280	2.34444	0.0465715		transposon protein, putative, CACTA, En/Spm sub-class, expressed
LOC_Os03g46410	1.15673	1.37429e-09		transmembrane protein 56, putative, expressed
LOC_Os03g46560	1.62732	1.55995e-07		RPD1, putative, expressed
LOC_Os03g46600	1.16575	0.000140667		acidic leucine-rich nuclear phosphoprotein 32-related protein 2, putative, expressed
LOC_Os03g47010	6.90471	1.25233e-10		glycosyl hydrolase family 10 protein, putative, expressed
LOC_Os03g47270	1.01287	9.61873e-07		GCRP4 - Glycine and cysteine rich family protein precursor, expressed
LOC_Os03g47620	2.15568	5.86702e-102		ankyrin, putative, expressed
LOC_Os03g47810	1.40459	1.16804e-05		nodulin family protein, putative, expressed
LOC_Os03g48010	1.03504	0.00176406		exostosin, putative, expressed
LOC_Os03g48020	1.06596	0.0254568		expressed protein
LOC_Os03g48030	2.5749	1.42017e-18		integral membrane HPP family protein, putative, expressed
LOC_Os03g48190	1.31154	2.81114e-10		expressed protein
LOC_Os03g48370	1.63426	9.43563e-07		disease resistance RPP13-like protein 1, putative, expressed
LOC_Os03g48600	2.05507	3.83088e-05		domain of unknown function DUF966 domain containing protein, expressed
LOC_Os03g48610	1.40316	0.00391865		galactosyltransferase family protein, putative, expressed
LOC_Os03g49220	1.13026	9.66197e-07		adenylosuccinate synthetase, chloroplast precursor, putative, expressed
LOC_Os03g49560	3.34606	0.00297696		expressed protein
LOC_Os03g49710	1.46924	7.46504e-27		ribosomal protein S13p/S18e, putative, expressed
LOC_Os03g49830	2.03466	0.000678922		expressed protein
LOC_Os03g50090	1.5967	1.29443e-38		transposon protein, putative, CACTA, En/Spm sub-class, expressed
LOC_Os03g50270	1.19405	4.63055e-21		expressed protein
LOC_Os03g50970	3.99404	2.16424e-14		retrotransposon protein, putative, Ty1-copia subclass, expressed
LOC_Os03g51060	6.41743	0.00501466		inactive receptor kinase At2g26730 precursor, putative, expressed
LOC_Os03g51150	1.38631	3.16684e-12		expressed protein
LOC_Os03g51910	3.84578	9.00798e-13		basic helix-loop-helix protein, putative, expressed
LOC_Os03g52010	1.98693	1.46843e-08		lecithin cholesterol acyltransferase, putative, expressed
LOC_Os03g52040	1.717	2.49092e-10		OsSCP19 - Putative Serine Carboxypeptidase homologue, expressed
LOC_Os03g52070	5.26053	3.91805e-17		OsSCP20 - Putative Serine Carboxypeptidase homologue, expressed
LOC_Os03g52130	2.6171	1.11944e-22		expressed protein
LOC_Os03g52230	1.9318	2.4272e-17		dynamin-2B, putative, expressed
LOC_Os03g52239	1.48587	3.43877e-16		homeobox domain containing protein, expressed
LOC_Os03g52640	1.27939	8.12301e-21		expressed protein
LOC_Os03g53520	1.91203	4.1009e-18		expressed protein
LOC_Os03g53640	2.50322	9.82658e-15		expressed protein
LOC_Os03g53710	1.15005	7.73578e-17		aldose 1-epimerase, putative, expressed
LOC_Os03g54040	2.20222	1.86097e-14		ribosomal protein L6, putative, expressed
LOC_Os03g54750	1.46918	9.8495e-12		COBRA-like 3 protein precursor, putative, expressed
LOC_Os03g54930	1.63885	0.00041237		VIP4, putative, expressed
LOC_Os03g55120	1.73181	6.04748e-05		plastocyanin-like domain containing protein, putative, expressed
LOC_Os03g55410	2.54103	4.08174e-23		peroxidase precursor, putative, expressed
LOC_Os03g55720	2.93732	3.1298e-57		cytochrome b6f complex subunit, putative, expressed
LOC_Os03g56180	5.69932	0.0304558		legume lectins beta domain containing protein, expressed
LOC_Os03g56280	1.50608	9.52121e-52		lactate/malate dehydrogenase, putative, expressed
LOC_Os03g56370	3.27813	1.02946e-21		methyltransferase, putative, expressed
LOC_Os03g56470	3.37002	4.31348e-37		protein kinase family protein, putative, expressed
LOC_Os03g56580	1.5015	9.65399e-06		no apical meristem protein, putative, expressed
LOC_Os03g56670	1.72749	1.47629e-41		photosystem I reaction center subunit III, chloroplast precursor, putative, expressed
LOC_Os03g56900	1.21152	3.12308e-08		reticulon domain containing protein, putative, expressed
LOC_Os03g56944	5.12107	0.0013196		lysine-rich arabinogalactan protein 19 precursor, putative, expressed
LOC_Os03g56960	1.04928	0.0153449		PPR repeat domain containing protein, putative, expressed
LOC_Os03g57070	1.02902	3.01521e-15		amine oxidase-related, putative, expressed
LOC_Os03g57270	1.01858	0.0207755		ubiquitin carboxyl-terminal hydrolase, family 1, putative, expressed
LOC_Os03g57330	1.52543	0.000567822		IQ calmodulin-binding motif domain containing protein, expressed
LOC_Os03g57460	1.89525	1.01921e-11		fasciclin domain containing protein, expressed
LOC_Os03g57970	2.24908	4.05545e-13		LTPL73 - Protease inhibitor/seed storage/LTP family protein precursor, expressed
LOC_Os03g58000	1.50472	0.0111529		expressed protein
LOC_Os03g58090	1.40962	1.66042e-10		expressed protein
LOC_Os03g58110	1.70981	0.0165569		uncharacterized protein At4g06744 precursor, putative, expressed
LOC_Os03g58220	3.46212	0.0316591		transposon protein, putative, unclassified, expressed
LOC_Os03g58470	2.65586	6.05513e-69		retrotransposon protein, putative, Ty3-gypsy subclass, expressed
LOC_Os03g58490	2.77893	0.000307199		DUF593 domain containing protein, expressed
LOC_Os03g58580	1.62676	2.84239e-10		nodulin, putative, expressed
LOC_Os03g58610	2.69978	9.24405e-21		expressed protein
LOC_Os03g58650	1.08024	0.0226336		expressed protein
LOC_Os03g58930	1.09011	0.00252557		expressed protein
LOC_Os03g58980	3.16442	1.23451e-14		Cupin domain containing protein, expressed
LOC_Os03g59200	1.50941	0.0014786		expressed protein
LOC_Os03g59280	1.32995	0.00533098		plastocyanin-like domain containing protein, putative, expressed
LOC_Os03g59570	8.30981	5.30368e-08		IPP transferase, putative, expressed
LOC_Os03g60100	1.673	5.77494e-24		50S ribosomal protein L17, putative, expressed
LOC_Os03g60180	1.1685	0.00657251		GTPase of unknown function domain containing protein, putative, expressed
LOC_Os03g60340	2.50612	7.11743e-29		leaf senescence related protein, putative, expressed
LOC_Os03g60810	2.12086	9.18657e-12		lectin-like receptor kinase, putative, expressed
LOC_Os03g60840	1.47124	1.47897e-28		BBTI13 - Bowman-Birk type bran trypsin inhibitor precursor, expressed
LOC_Os03g61030	1.14328	2.22968e-09		transcription termination factor nusG family protein, expressed
LOC_Os03g61220	1.0261	1.04821e-18		DEAD-box ATP-dependent RNA helicase 3, putative, expressed
LOC_Os03g61260	1.38571	2.60751e-15		ribosomal L18p/L5e family protein, putative, expressed
LOC_Os03g61310	1.09962	0.00159727		receptor-like protein kinase, putative, expressed
LOC_Os03g61470	7.3992	4.75209e-05		uncharacterized Cys-rich domain containing protein, putative, expressed
LOC_Os03g61590	1.78474	0.00212367		expressed protein
LOC_Os03g61600	1.41256	2.05392e-10		phosphoribosylformylglycinamidine synthase, putative, expressed
LOC_Os03g61620	3.00142	3.41138e-34		expressed protein
LOC_Os03g61720	3.27202	3.29171e-32		glycerol-3-phosphate acyltransferase, putative, expressed
LOC_Os03g61740	2.67776	5.10683e-06		sex determination protein tasselseed-2, putative, expressed
LOC_Os03g61910	1.85532	0.000120659		retrotransposon protein, putative, unclassified, expressed
LOC_Os03g62010	2.53303	5.90968e-07		harpin-induced protein 1 domain containing protein, expressed
LOC_Os03g62090	1.16864	1.11864e-05		CESA5 - cellulose synthase, expressed
LOC_Os03g62270	1.86436	6.55863e-05		MATE efflux family protein, putative, expressed
LOC_Os03g62550	1.4235	4.81999e-05		retrotransposon protein, putative, unclassified, expressed
LOC_Os03g62630	1.80129	2.60202e-34		ribosomal protein S6, putative, expressed
LOC_Os03g62690	1.77775	4.73914e-11		pentatricopeptide, putative, expressed
LOC_Os03g62780	2.30435	7.62606e-26		S1 RNA binding domain containing protein, expressed
LOC_Os03g62950	1.81354	0.00116273		expressed protein
LOC_Os03g63260	1.39293	0.000233513		pentatricopeptide, putative, expressed
LOC_Os03g63280	1.49976	2.65343e-05		regulatory protein, putative, expressed
LOC_Os03g63330	1.08245	0.0112281		aspartokinase, chloroplast precursor, putative, expressed
LOC_Os03g63370	1.02785	2.78023e-09		CRAL/TRIO domain containing protein, expressed
LOC_Os03g63390	2.04539	1.99284e-06		plastocyanin-like domain containing protein, putative, expressed
LOC_Os03g63480	1.06567	1.64175e-22		ankyrin repeat domain containing protein, expressed
LOC_Os03g63540	1.74393	2.40466e-14		lysine-rich arabinogalactan protein 19 precursor, putative, expressed
LOC_Os03g63554	1.0081	1.47741e-05		DUF565 domain containing protein, putative, expressed
LOC_Os03g63870	1.82382	5.75549e-16		expressed protein
LOC_Os03g63900	1.73671	8.10877e-25		1-aminocyclopropane-1-carboxylate oxidase 2, putative, expressed
LOC_Os03g64140	1.19054	7.20423e-09		expressed protein
LOC_Os03g64170	3.53577	0.0144899		GDSL-like lipase/acylhydrolase, putative, expressed
LOC_Os03g64320	1.98546	5.00082e-16		expressed protein
LOC_Os03g64340	6.11977	0.00454761		heavy metal-associated domain containing protein, expressed
LOC_Os03g64350	1.3784	9.84126e-11		rhodanese-like domain containing protein, putative, expressed
LOC_Os03g64415	1.76321	0.00063748		kinesin motor domain containing protein, putative, expressed
LOC_Os04g01320	1.96654	0.00275944		serine/threonine-protein kinase receptor precursor, putative, expressed
LOC_Os04g01354	8.24377	1.81592e-08		chalcone synthase, putative, expressed
LOC_Os04g01470	9.39336	0.00138738		O-methyltransferase, putative, expressed
LOC_Os04g01500	1.32948	0.0115477		expressed protein
LOC_Os04g01510	1.02949	0.00125906		DUF1295 domain containing protein, putative, expressed
LOC_Os04g01810	5.43106	0.0139972		terpene synthase, putative, expressed
LOC_Os04g01960	2.09403	0.000208411		expressed protein
LOC_Os04g02640	2.89012	5.40625e-62		3-ketoacyl-CoA synthase 6, putative, expressed
LOC_Os04g02850	3.94064	1.1977e-31		pentatricopeptide, putative, expressed
LOC_Os04g02860	4.16544	1.33446e-06		disease resistance protein RPM1, putative, expressed
LOC_Os04g02880	5.51309	2.18428e-43		expressed protein
LOC_Os04g02980	5.83914	5.29853e-19		OsSub33 - Putative Subtilisin homologue, expressed
LOC_Os04g03210	7.03759	0.000164408		receptor kinase, putative, expressed
LOC_Os04g04070	6.43398	6.27086e-06		expressed protein
LOC_Os04g04240	9.19357	9.08167e-11		sterol 3-beta-glucosyltransferase, putative, expressed
LOC_Os04g05050	4.40444	1.6768e-19		pectate lyase precursor, putative, expressed
LOC_Os04g05070	6.0419	0.0176786		expressed protein
LOC_Os04g06734	4.02633	1.21628e-29		expressed protein
LOC_Os04g06860	4.28829	0.000346028		peroxidase 28 precursor, putative, expressed
LOC_Os04g08060	1.21077	0.0314671		ZOS4-03 - C2H2 zinc finger protein, expressed
LOC_Os04g08280	3.67884	8.08886e-08		retrotransposon protein, putative, Ty3-gypsy subclass, expressed
LOC_Os04g08764	1.03385	5.86585e-05		avr9/Cf-9 rapidly elicited protein 137, putative, expressed
LOC_Os04g08828	1.74666	0.00968795		cytochrome P450, putative, expressed
LOC_Os04g09450	5.82378	2.40514e-06		expressed protein
LOC_Os04g09654	2.26022	2.97113e-21		O-methyltransferase, putative, expressed
LOC_Os04g09720	2.32732	0.00683479		OsSCP22 - Putative Serine Carboxypeptidase homologue, expressed
LOC_Os04g10000	4.76638	1.95709e-07		sex determination protein tasselseed-2, putative, expressed
LOC_Os04g10924	1.87165	4.15806e-15		expressed protein
LOC_Os04g10940	1.91091	5.04303e-16		expressed protein
LOC_Os04g11400	1.4245	5.24721e-09		expressed protein
LOC_Os04g11970	2.67429	0.0289035		O-methyltransferase, putative, expressed
LOC_Os04g12400	4.88685	0.0332925		transposon protein, putative, CACTA, En/Spm sub-class, expressed
LOC_Os04g12820	1.13281	0.00793655		expressed protein
LOC_Os04g12830	4.1166	0.00229132		expressed protein
LOC_Os04g13220	1.05962	3.48189e-09		ABC transporter family protein, putative, expressed
LOC_Os04g14220	2.2989	2.41764e-12		disease resistance protein RPM1, putative, expressed
LOC_Os04g14410	1.80592	0.00377415		expressed protein
LOC_Os04g15650	1.07217	0.0120668		Leucine Rich Repeat family protein, expressed
LOC_Os04g15660	1.07101	0.00118535		receptor kinase, putative, expressed
LOC_Os04g15690	2.29473	2.41836e-17		DSBA-like thioredoxin domain containing protein, expressed
LOC_Os04g16680	2.17472	1.01924e-53		fructose-1,6-bisphosphatase, putative, expressed
LOC_Os04g16740	1.14124	0.0156257		ATP synthase subunit alpha, putative, expressed
LOC_Os04g18380	1.45577	0.0224953		cytochrome P450, putative, expressed
LOC_Os04g18400	13.1926	9.51801e-27		retrotransposon protein, putative, unclassified, expressed
LOC_Os04g20960	1.11568	0.00101416		expressed protein
LOC_Os04g21130	3.18279	3.33505e-17		F-box protein PP2-B1, putative, expressed
LOC_Os04g21820	1.28218	0.000295843		OsWAK33 - OsWAK receptor-like protein OsWAK-RLP, expressed
LOC_Os04g22120	9.56819	3.92468e-08		protein kinase, putative, expressed
LOC_Os04g22130	3.61354	5.30081e-07		conserved hypothetical protein
LOC_Os04g23040	1.50039	1.45213e-25		expressed protein
LOC_Os04g23610	1.03617	0.00128076		expressed protein
LOC_Os04g23700	1.19426	0.00389312		lectin protein kinase family protein, putative, expressed
LOC_Os04g23760	4.21468	0.00148405		lectin protein kinase family protein, putative, expressed
LOC_Os04g24165	1.00339	4.58239e-08		retrotransposon protein, putative, unclassified, expressed
LOC_Os04g24220	1.19065	1.24824e-08		OsWAK32 - OsWAK receptor-like protein kinase, expressed
LOC_Os04g24300	2.26978	1.65041e-10		OsWAK35a - OsWAK short gene, expressed
LOC_Os04g24860	1.67014	6.68706e-09		retrotransposon protein, putative, unclassified, expressed
LOC_Os04g25140	2.98956	2.13364e-06		OsFBDUF20 - F-box and DUF domain containing protein, expressed
LOC_Os04g25740	1.41547	3.42842e-07		expressed protein
LOC_Os04g26870	4.92686	6.16833e-43		oxidoreductase, aldo/keto reductase family protein, putative, expressed
LOC_Os04g26920	2.21668	1.03173e-63		oxidoreductase, aldo/keto reductase family protein, putative, expressed
LOC_Os04g27020	6.85027	9.15969e-08		cytochrome P450, putative, expressed
LOC_Os04g27060	2.52695	0.0471597		oxidoreductase, aldo/keto reductase family protein, putative, expressed
LOC_Os04g27400	5.4312	0.00169366		terpene synthase, putative, expressed
LOC_Os04g27430	1.87426	0.0128867		terpene synthase, putative, expressed
LOC_Os04g27670	2.22254	1.24739e-06		terpene synthase family, metal binding domain containing protein, expressed
LOC_Os04g28250	1.55147	5.64809e-07		cysteine proteinase inhibitor precursor, putative, expressed
LOC_Os04g28310	1.08043	0.00256641		expressed protein
LOC_Os04g28520	6.72285	2.02132e-47		male sterility protein, putative, expressed
LOC_Os04g28620	6.94731	2.81427e-164		male sterility protein, putative, expressed
LOC_Os04g28990	1.54473	1.74417e-05		dehydrogenase, putative, expressed
LOC_Os04g29450	5.75065	0.0373593		transposon protein, putative, CACTA, En/Spm sub-class, expressed
LOC_Os04g29550	1.85488	0.00108071		RIPER2 - Ripening-related family protein precursor, expressed
LOC_Os04g29580	5.87632	0.00120104		OsWAK37 - OsWAK short gene, expressed
LOC_Os04g29680	8.67436	4.59958e-05		OsWAK38 - OsWAK receptor-like protein kinase, expressed
LOC_Os04g29790	7.83033	1.09122e-06		OsWAK40 - OsWAK receptor-like protein OsWAK-RLP, expressed
LOC_Os04g29930	8.05417	3.97437e-07		OsWAK42 - OsWAK receptor-like protein kinase, expressed
LOC_Os04g29960	5.18555	0.00282113		OsWAK43 - OsWAK receptor-like protein kinase, expressed
LOC_Os04g30030	3.55041	9.35164e-05		cysteine-rich receptor-like protein kinase 12 precursor, putative, expressed
LOC_Os04g30240	4.40554	8.58081e-64		OsWAK60 - OsWAK receptor-like protein kinase, expressed
LOC_Os04g30330	5.57287	0.0393444		OsWAK59 - OsWAK receptor-like cytoplasmic kinase OsWAK-RLCK, expressed
LOC_Os04g30490	1.62125	1.47453e-05		MATE efflux family protein, putative, expressed
LOC_Os04g30770	1.68477	0.0184683		glycosyl hydrolase, putative, expressed
LOC_Os04g30800	2.72301	2.23824e-05		ER lumen protein retaining receptor, putative, expressed
LOC_Os04g31040	1.48815	6.75299e-16		violaxanthin de-epoxidase, putative, expressed
LOC_Os04g31410	5.59401	2.61323e-27		RALFL37 - Rapid ALkalinization Factor RALF family protein precursor, expressed
LOC_Os04g31520	1.95865	0.000165748		RALFL21 - Rapid ALkalinization Factor RALF family protein precursor, expressed
LOC_Os04g31550	2.22545	0.000508735		RALFL22 - Rapid ALkalinization Factor RALF family protein precursor, expressed
LOC_Os04g31820	2.0813	3.63021e-05		expressed protein
LOC_Os04g31870	1.67687	0.00290189		expressed protein
LOC_Os04g31924	1.06112	1.26633e-07		nodulin, putative, expressed
LOC_Os04g31950	2.17848	2.47629e-12		LSM domain containing protein, expressed
LOC_Os04g32000	1.00996	0.0142948		expressed protein
LOC_Os04g32010	7.80686	4.08502e-06		thiamine pyrophosphate enzyme, C-terminal TPP binding domain containing protein, expressed
LOC_Os04g32540	2.69499	0.0015022		OsSCP24 - Putative Serine Carboxypeptidase homologue, expressed
LOC_Os04g32740	1.28427	0.001378		hydrolase, NUDIX family, domain containing protein, expressed
LOC_Os04g32800	5.1374	2.8939e-20		basic proline-rich protein, putative, expressed
LOC_Os04g32810	2.53397	0.000188376		expressed protein
LOC_Os04g32820	8.78907	7.86216e-05		expressed protein
LOC_Os04g32830	8.6465	8.10205e-09		expressed protein
[truncated: 2,180 more rows]

## Sheet: Down-DEG DS
Supplementary Data 5. List of DJ-WT vs onac023 DEGs under drought and heat stresses (supports Fig. 8).
Sheet 2. Down-regulated DEGs in terms of DJ-WT vs onac023 under drought stress.
Gene ID	log2(FC)	P-adjust	Gene name	Description
LOC_Os02g49720	-1.07549	5.23332e-06	ALDH2a|OsALDH2B5	aldehyde dehydrogenase, putative, expressed
LOC_Os08g36910	-2.1789	5.22302e-06	alphaAmy3|OsAmy3D|RAmy3D	alpha-amylase precursor, putative, expressed
LOC_Os04g51150	-1.03907	2.1234e-12	AOX1a|OsAOX1a	transposon protein, putative, unclassified, expressed
LOC_Os01g72900	-1.09368	1.65763e-16	Asr1	abscisic stress-ripening, putative, expressed
LOC_Os06g46950	-1.25872	5.9348e-25	CCD1	EF hand family protein, putative, expressed
LOC_Os05g06480	-1.49103	0.0247332	Chalk5	inorganic H+ pyrophosphatase, putative, expressed
LOC_Os01g56420	-1.08422	8.69526e-21	COPT1	ctr copper transporter family protein, putative, expressed
LOC_Os05g39250	-1.46788	1.19979e-51	CRP	phosphatidylethanolamine-binding protein, putative, expressed
LOC_Os01g08220	-2.02021	0.00106941	d18|OsGA3ox2	gibberellin 3-beta-dioxygenase 2-2, putative, expressed
LOC_Os02g45780	-1.02997	2.16833e-15	DHS	zinc finger, C3HC4 type domain containing protein, expressed
LOC_Os03g07140	-1.08843	2.69877e-06	DPW	male sterility protein, putative, expressed
LOC_Os04g43200	-1.04674	8.89959e-29	EFA27	caleosin related protein, putative, expressed
LOC_Os01g14410	-2.01203	5.57488e-36	ELIP	early light-induced protein, chloroplast precursor, putative, expressed
LOC_Os01g34010	-1.31121	2.99757e-11	ESA1	expressed protein
LOC_Os01g55240	-1.25173	4.02882e-13	GA2OX3|OsGA2OX3	gibberellin 2-beta-dioxygenase, putative, expressed
LOC_Os03g41060	-1.02448	9.17261e-09	GASR2	GASR2 - Gibberellin-regulated GASA/GAST/Snakin family protein precursor, putative, expressed
LOC_Os03g55389	-1.93898	6.245e-20	Hd6|CK2	casein kinase II subunit alpha-1, putative, expressed
LOC_Os02g13810	-1.15536	3.30814e-10	HEI10	DNA binding protein, putative, expressed
LOC_Os05g44340	-1.46378	4.76126e-54	HSP101|OsClpB-cyt|HSP100	heat shock protein 101, putative, expressed
LOC_Os08g39140	-1.11214	7.42122e-23	hsp82A	heat shock protein, putative, expressed
LOC_Os05g33940	-1.14575	4.30205e-27	HSR203J	alpha/beta hydrolase fold, putative, expressed
LOC_Os01g04050	-1.44087	1.3388e-33	IAI2	BBTI12 - Bowman-Birk type bran trypsin inhibitor precursor, expressed
LOC_Os11g40030	-1.70521	0.000669887	KRP3	cyclin-dependent kinase inhibitor, putative, expressed
LOC_Os02g51110	-1.03222	5.54202e-07	Lsi1|OsNIP2;1|OsLsi1	aquaporin protein, putative, expressed
LOC_Os03g02050	-1.12285	8.15429e-13	LTP2|nsLTP2	LTPL151 - Protease inhibitor/seed storage/LTP family protein precursor, expressed
LOC_Os03g52320	-6.05115	0.0376024	MKB3	GRF-interacting factor 1, putative, expressed
LOC_Os03g11550	-1.27387	7.90586e-41	MODD	protein of unknown function DUF1675 domain containing protein, expressed
LOC_Os04g39080	-1.27823	3.36901e-21	MOF	OsFBX140 - F-box domain containing protein, expressed
G10141	-1.40033	0.000112528
G10272	-7.4294	5.51761e-11
G10300	-6.28658	0.000636113
G10850	-4.4257	4.58724e-87
G10851	-4.40849	3.10905e-11
G11000	-6.3984	0.0139546
G11179	-11.1828	1.55102e-07
G11220	-1.80263	2.0068e-30
G1151	-5.4034	0.00338753
G11882	-1.73662	3.48358e-05
G12010	-5.87183	0.0436227
G1273	-2.27238	1.2591e-10
G13016	-3.34907	0.00426652
G1327	-6.50368	0.0124153
G14199	-3.7695	6.98948e-06
G14244	-2.71515	2.39542e-05
G14466	-2.12755	0.00709594
G1457	-1.23736	3.80453e-05
G14575	-1.6015	0.00451836
G14741	-6.38248	0.00886423
G14893	-2.90628	0.0088559
G14955	-1.26458	0.000300741
G14984	-1.68472	0.0102899
G14989	-1.03328	0.000180715
G14991	-1.66513	0.0372333
G1501	-1.51535	0.0180336
G15179	-1.43958	0.000715999
G1591	-1.23851	0.0424703
G16589	-2.53417	0.00030459
G1731	-1.57267	3.91048e-18
G17696	-1.82086	1.41244e-07
G17776	-1.93859	0.0277288
G1784	-1.70705	0.0121873
G17845	-1.36071	0.0012871
G17961	-1.13326	3.63695e-06
G17998	-1.4309	0.0234731
G18129	-4.8371	0.0170678
G18290	-1.00956	7.68972e-05
G18408	-1.28753	9.29141e-12
G1872	-1.80858	2.45525e-16
G1882	-1.67735	0.000170243
G1884	-1.53242	1.008e-10
G18903	-1.78642	0.0133709
G18936	-2.62255	0.000765906
G19019	-1.01571	0.00662287
G1904	-8.18152	0.0246752
G19264	-2.11958	0.00632815
G19353	-1.53533	0.0119168
G1948	-1.51164	1.08414e-08
G19927	-2.62204	0.00758764
G20261	-1.78235	0.0415784
G20357	-2.29923	0.000396996
G20391	-1.40414	0.000110444
G20552	-9.08188	0.04228
G20572	-2.2284	2.12481e-06
G21497	-1.72381	0.0247265
G21832	-9.9644	7.84459e-13
G22001	-1.56782	0.000136155
G22117	-5.30167	0.0384666
G22214	-1.63266	0.0140992
G22295	-1.61906	2.58112e-05
G22662	-1.60564	0.0314447
G22916	-1.95891	0.0300852
G22920	-1.95672	0.00285091
G22961	-6.73232	0.00316859
G23235	-2.09018	0.00144184
G23300	-1.30981	2.8999e-06
G23317	-7.39857	0.000385297
G23319	-9.84613	3.11199e-12
G23384	-1.63166	0.0152325
G24152	-1.37031	0.0443968
G24283	-5.59811	0.0161576
G24319	-16.4658	1.37923e-16
G24425	-6.21552	0.0237046
G24854	-2.16803	0.0199458
G24948	-1.65749	0.00744323
G25322	-1.80119	0.000559004
G25341	-1.93725	0.0187558
G25465	-1.79981	0.00447551
G25522	-3.13996	0.00343303
G25875	-2.05083	1.5346e-05
G25909	-1.6843	0.0194594
G26265	-1.32505	2.74287e-11
G26359	-5.22799	0.0043964
G26379	-5.05029	0.0458629
G26822	-6.55741	0.00560513
G26902	-1.08363	0.000273174
G26905	-1.88134	0.000563719
G27004	-1.62631	9.12429e-06
G27009	-11.4694	0.00845079
G27114	-2.13538	1.62224e-18
G27145	-1.09451	0.00192689
G27147	-1.19744	0.0323169
G2715	-1.08098	0.0128344
G27293	-1.99546	7.90698e-12
G27477	-1.7886	0.0310251
G27479	-2.5686	3.59434e-05
G27520	-1.41315	6.50512e-12
G27548	-1.38185	0.000434643
G27562	-1.93358	0.0263814
G27706	-1.1837	0.000647032
G27990	-3.23127	8.12824e-08
G27995	-11.4742	4.4136e-19
G28138	-11.1454	1.2479e-17
G28281	-2.59372	0.0194575
G28459	-2.37349	0.00264981
G28495	-5.1328	0.034874
G28531	-1.1855	0.0309201
G28755	-1.65521	0.0232181
G29193	-1.50785	3.52527e-06
G29195	-1.27789	5.66704e-08
G29196	-1.33641	0.000186003
G29544	-2.45942	0.0420707
G29976	-1.00392	2.0272e-12
G30459	-1.9762	0.00372779
G31396	-4.63733	2.53422e-12
G3156	-1.29173	0.00127811
G31803	-1.12366	6.04748e-05
G31808	-1.54318	3.93674e-15
G31900	-7.57278	0.000178636
G31901	-6.18739	0.0327021
G31964	-11.2295	3.81831e-07
G31965	-10.0278	4.34379e-13
G3203	-3.22778	0.00569028
G32070	-2.00195	0.0352911
G32458	-6.92524	0.00263898
G32634	-1.72652	2.59602e-07
G32637	-11.4037	8.56561e-19
G32638	-9.07397	1.36454e-09
G3271	-6.39315	0.0159327
G32827	-3.02342	7.60509e-05
G3299	-1.31465	0.00684639
G33196	-5.13612	0.0484784
G33708	-2.32772	0.00595356
G34027	-1.8784	0.0385492
G34072	-1.359	0.0274723
G34203	-6.09783	5.42005e-09
G34297	-1.72988	3.74271e-06
G34405	-2.4108	0.0288411
G34933	-1.47506	0.0364292
G35216	-1.70834	0.0280619
G35244	-1.291	0.00593781
G35380	-1.1498	0.000884254
G35936	-5.08054	0.0277293
G36193	-1.93961	0.00400154
G36279	-1.44869	8.23578e-05
G36512	-1.09303	3.95357e-08
G36578	-1.49348	0.00119075
G36593	-2.0052	7.1016e-06
G36622	-1.19799	0.00327198
G36650	-1.19421	6.0827e-08
G36779	-2.221	0.0412199
G36803	-1.61209	0.0230641
G36991	-1.20473	0.000505746
G3782	-1.15939	0.000739054
G38214	-4.21661	7.18594e-10
G38216	-7.55549	0.000133378
G38289	-1.82377	0.000656463
G38373	-1.43529	0.00597599
G38427	-2.04105	0.00155846
G38748	-1.14087	2.3945e-07
G38902	-1.17926	3.58798e-08
G38904	-1.3092	0.0387471
G39188	-1.00793	7.11364e-09
G39294	-8.77261	3.12271e-08
G39440	-2.85548	0.0366364
G39810	-1.75355	2.87027e-06
G39964	-1.40906	0.000592149
G40057	-1.50425	1.43924e-05
G40059	-1.12839	0.000794719
G40069	-1.28136	1.42736e-16
G40072	-1.15589	1.82264e-12
G40074	-1.11183	0.00845513
G40200	-2.86381	0.000795304
G40318	-2.47914	0.00442931
G40613	-1.51771	0.0111619
G4077	-1.62922	0.00667353
G40793	-1.12994	0.00115044
G4179	-6.12672	0.00136826
G41846	-1.57993	0.000247574
G42342	-2.43607	2.96471e-12
G4282	-1.85567	0.000159054
G42971	-5.31504	1.41565e-16
G43432	-1.35632	0.0212766
G43528	-1.46284	0.0039736
G43835	-8.29004	1.13578e-06
G43901	-1.31743	0.00327815
G44124	-6.95807	0.00284744
G44197	-2.4768	0.0166288
G44519	-1.4546	4.19652e-05
G44941	-1.93377	8.05868e-05
G45487	-6.41557	0.013963
G45535	-3.16775	0.0176506
G46112	-3.20142	0.000451524
G46151	-1.44904	0.0047252
G46493	-8.03339	3.17103e-06
G46762	-2.34542	0.0352353
G47084	-10.1659	1.24046e-13
G47091	-1.149	0.000342061
G47221	-7.62325	2.09228e-08
G47245	-1.7302	0.000212481
G47502	-2.45212	0.0114302
G47526	-1.03565	3.195e-07
G5182	-2.60731	0.0289434
G5228	-1.44038	1.26587e-13
G5447	-1.99887	0.00562611
G5460	-3.24578	0.00440228
G5462	-2.50963	0.000547519
G5789	-2.04868	0.0174663
G5911	-1.34071	0.000887353
G6134	-2.95091	0.0263618
G6213	-2.2805	0.00910154
G6301	-6.19454	0.000881556
G6995	-1.02929	0.00143063
G7040	-6.20835	0.0190758
G7182	-1.94604	0.0482338
G7296	-1.10688	0.0181849
G7448	-14.6504	7.86216e-05
G7588	-1.18957	3.20342e-11
G7675	-8.50214	3.87066e-16
G7878	-1.29751	3.29572e-07
G7888	-5.24485	0.0212766
G8049	-1.37695	4.69759e-11
G8933	-1.72709	1.7374e-05
G900	-1.98974	0.00303757
G9483	-1.32768	0.00362707
IC4R-OSJ01G131200	-1.43329	0.0311199
IC4R-OSJ01G276400	-1.12602	0.0412649
IC4R-OSJ02G135200	-1.65427	0.00342195
IC4R-OSJ02G205400	-1.01477	4.95479e-06
IC4R-OSJ03G077900	-2.19752	1.37618e-09
IC4R-OSJ03G143100	-4.713	4.04784e-05
IC4R-OSJ03G344900	-1.17684	0.014002
IC4R-OSJ04G073000	-1.27237	0.00486401
IC4R-OSJ05G137100	-1.23777	0.00293292
IC4R-OSJ05G243100	-2.40557	0.00198249
IC4R-OSJ05G337900	-1.02976	3.68991e-18
IC4R-OSJ05G384100	-2.78963	0.0169533
IC4R-OSJ06G163400	-1.17425	0.0188782
IC4R-OSJ07G135200	-1.1954	0.00164184
IC4R-OSJ08G014900	-1.10112	6.6103e-11
IC4R-OSJ08G198600	-1.79514	5.00724e-08
IC4R-OSJ08G340400	-9.42888	0.0340779
IC4R-OSJ09G134900	-1.34945	1.36971e-07
IC4R-OSJ09G163000	-10.0689	2.36692e-11
IC4R-OSJ09G220700	-1.13501	1.14461e-25
IC4R-OSJ11G038800	-2.07937	0.0220014
IC4R-OSJ11G209800	-1.07935	2.19711e-07
IC4R-OSJ11G406400	-6.49182	0.00981162
IC4R-OSJ12G203100	-1.54483	0.0158145
IC4R-OSJ12G214000	-10.8063	3.32376e-16
LOC_Os01g12710	-1.06174	9.91268e-21	NYC1	oxidoreductase, short chain dehydrogenase/reductase family domain containing protein, expressed
LOC_Os06g24730	-1.01189	3.18122e-18	NYC3	hydrolase, alpha/beta fold family domain containing protein, expressed
LOC_Os01g42860	-1.21896	6.00349e-17	OCPI1	inhibitor I family protein, putative, expressed
LOC_Os09g15520	-1.92208	0.0251855	OLE4	oleosin, putative, expressed
LOC_Os08g10080	-1.64116	0.000130148	OMTN6	no apical meristem protein, putative, expressed
LOC_Os04g58710	-1.1366	1.33275e-27	OsAAE3	AMP-binding domain containing protein, expressed
LOC_Os06g36180	-1.09476	1.86025e-16	OsAAP3	amino acid transporter, putative, expressed
LOC_Os12g29400	-1.25238	3.52893e-40	OsABA45	GRAM domain containing protein, expressed
LOC_Os05g46040	-1.20242	9.10553e-29	OsABIL3|OsPP2C50	protein phosphatase 2C, putative, expressed
LOC_Os01g39860	-1.20723	1.03884e-06	OsACO7	1-aminocyclopropane-1-carboxylate oxidase protein, putative, expressed
LOC_Os03g14370	-1.0089	3.12154e-20	OsACR9	ACT domain containing protein, expressed
LOC_Os01g03510	-1.04483	1.44708e-25	OsAIP1	WD domain, G-beta repeat domain containing protein, expressed
LOC_Os02g27360	-1.14989	1.60072e-35	OsAP19	aspartic proteinase-like protein 2 precursor, putative, expressed
LOC_Os04g37570	-1.58611	1.78787e-05	OsAP37	aspartic proteinase nepenthesin precursor, putative, expressed
LOC_Os10g28360	-1.02764	1.10682e-11	OsARD4	1,2-dihydroxy-3-keto-5-methylthiopentene dioxygenase protein, putative, expressed
LOC_Os06g09660	-1.26751	1.80822e-41	OsARF16	auxin response factor, putative, expressed
LOC_Os11g08200	-2.24123	9.69141e-07	OsAsp1	eukaryotic aspartyl protease domain containing protein, expressed
LOC_Os01g42850	-1.18225	4.08603e-30	OsATG7	ThiF family domain containing protein, putative, expressed
LOC_Os08g10480	-1.00889	1.95138e-21	OsATX1	heavy metal-associated domain containing protein, expressed
LOC_Os04g54200	-1.41268	2.19571e-09	OsBIDK1|OsDGK1	diacylglycerol kinase, putative, expressed
LOC_Os03g55320	-1.30441	5.63331e-47	OsBIERF1|OsPP2C34	protein phosphatase 2C, putative, expressed
LOC_Os03g50250	-1.5317	0.00123036	OsBiP2|Bip2	DnaK family protein, putative, expressed
LOC_Os02g52780	-1.26992	1.11794e-44	OsbZIP23	bZIP transcription factor, putative, expressed
LOC_Os01g65410	-1.03983	2.0067e-24	OsCADT1	serine hydroxymethyltransferase, mitochondrial precursor, putative, expressed
LOC_Os02g56460	-1.30914	0.00979556	OsCCR1	dehydrogenase, putative, expressed
LOC_Os01g55440	-2.05024	1.12075e-09	OsCIPK30	CAMK_KIN1/SNF1/Nim1_like.1 - CAMK includes calcium/calmodulin depedent protein kinases, expressed
LOC_Os01g65500	-1.70661	0.0210131	OsCLC1	chloride channel protein, putative, expressed
LOC_Os02g32520	-1.29569	2.38509e-37	OsClpD1	ERD1 protein, chloroplast precursor, putative, expressed
LOC_Os01g04330	-1.39099	5.47328e-53	OsCML16	OsCML16 - Calmodulin-related calcium sensor protein, expressed
LOC_Os09g06464	-1.51458	7.50619e-47	OsCO3	CCT/B-box zinc finger protein, putative, expressed
LOC_Os03g55850	-1.14148	6.30411e-25	Oscor413-pm1	cold acclimation protein WCOR413, putative, expressed
LOC_Os05g38530	-1.00194	3.20526e-20	OsctHSP70-1	DnaK family protein, putative, expressed
LOC_Os12g31810	-1.07978	0.00892162	OsCYCA2;1	cyclin, putative, expressed
LOC_Os05g12040	-1.44927	6.41577e-31	OsCYP51G3	cytochrome P450 51, putative, expressed
LOC_Os10g17260	-1.06653	5.62524e-10	OsCYP84A	cytochrome P450, putative, expressed
LOC_Os02g44870	-1.28089	1.13907e-42	OsDhn1|OsLip9	dehydrin, putative, expressed
LOC_Os02g50350	-1.14996	2.81509e-31	OsDHODH1	dihydroorotate dihydrogenase protein, putative, expressed
LOC_Os06g47270	-2.16295	4.67958e-14	OsDIRP1	zinc finger, C3HC4 type domain containing protein, expressed
LOC_Os08g38220	-1.00486	1.90226e-15	OsDof25	dof zinc finger domain containing protein, putative, expressed
LOC_Os01g48290	-2.12697	2.96304e-06	OsDof4	dof zinc finger domain containing protein, putative, expressed
LOC_Os08g29530	-1.09955	1.84017e-23	OsDRB1-4	double-stranded RNA binding motif containing protein, expressed
LOC_Os04g57810	-1.22389	6.00148e-45	OsDRE2	GA18008-PA, putative, expressed
LOC_Os01g07120	-1.28658	2.10143e-27	OsDREB2A	AP2 domain containing protein, expressed
LOC_Os11g10590	-2.67617	2.90982e-06	OsDT11	expressed protein
LOC_Os09g28440	-1.25533	3.75625e-11	OsEATB	AP2 domain containing protein, expressed
LOC_Os05g28210	-1.82257	0.00131696	OsEm|EMP1|OsEm1	small hydrophilic plant seed protein, putative, expressed
LOC_Os01g64790	-1.34032	1.83615e-22	OsEREBP2|ERF99	AP2 domain containing protein, expressed
LOC_Os08g31580	-1.21336	1.41524e-24	OsERF48|OsDRAP1	ethylene-responsive transcription factor, putative, expressed
LOC_Os09g04790	-1.06882	5.71655e-35	OsFBN1	PAP fibrillin family domain containing protein, expressed
LOC_Os11g01530	-1.24262	2.02967e-42	OsFER1	ferritin-1, chloroplast precursor, putative, expressed
LOC_Os12g01530	-1.16499	4.78313e-38	OsFER2	ferritin-1, chloroplast precursor, putative, expressed
LOC_Os07g38130	-1.15799	2.15004e-12	OsFOR1|PGIP	polygalacturonase inhibitor 1 precursor, putative, expressed
LOC_Os04g44150	-1.24945	3.13943e-15	OsGA2ox6	gibberellin 2-beta-dioxygenase 7, putative, expressed
LOC_Os03g21210	-1.0814	3.52727e-14	OsGLU1|OsGH9A1	endoglucanase, putative, expressed
LOC_Os03g21460	-1.04521	4.684e-20	OsGLYII2	metallo-beta-lactamase family protein, putative, expressed
LOC_Os03g20120	-1.3881	3.37097e-31	OsGolS1	glycosyl transferase 8 domain containing protein, putative, expressed
LOC_Os07g48830	-1.13345	7.91068e-17	OsGolS2|wsi76	glycosyl transferase 8 domain containing protein, putative, expressed
LOC_Os06g14030	-1.60746	3.95354e-25	OsGORK|OsK5.2	potassium channel SKOR, putative, expressed
LOC_Os04g46960	-1.04882	3.81162e-20	OsGPX1	glutathione peroxidase domain containing protein, expressed
LOC_Os02g44500	-1.08829	1.86878e-35	OsGpx3|GPX3|OsGPx03	glutathione peroxidase, putative, expressed
LOC_Os08g44400	-1.06287	7.83239e-28	OsGRX20	glutathione S-transferase, N-terminal domain containing protein, expressed
LOC_Os03g50490	-1.31381	5.26891e-34	OsGS1;3|OsGLN1;3	glutamine synthetase, catalytic domain containing protein, expressed
LOC_Os08g39840	-1.20681	1.68743e-07	OsHI-LOX|OsLOX9	lipoxygenase, chloroplast precursor, putative, expressed
LOC_Os06g48720	-1.57979	4.11504e-29	OsHMA2|OsHMA2v	cadmium/zinc-transporting ATPase 4, putative, expressed
LOC_Os02g43330	-1.05761	1.96611e-13	OsHOX24	homeobox associated leucine zipper, putative, expressed
LOC_Os06g19680	-1.05767	1.92479e-27	OsHrd1	zinc finger, C3HC4 type domain containing protein, expressed
LOC_Os10g28340	-1.22176	3.52505e-32	OsHSF6|OsHsfA2c|OsHsfA6a	heat stress transcription factor, putative, expressed
LOC_Os03g06630	-1.05033	1.61304e-11	OsHSFA2d|OsHSF7	heat stress transcription factor, putative, expressed
LOC_Os01g39020	-1.21712	5.55128e-23	OsHsfA7	HSF-type DNA-binding domain containing protein, expressed
LOC_Os08g43334	-1.29229	2.63548e-34	OsHsfB2b	HSF-type DNA-binding domain containing protein, expressed
LOC_Os01g04370	-1.40942	1.84716e-22	Oshsp16.9	hsp20/alpha crystallin family protein, putative, expressed
LOC_Os01g04360	-1.30993	9.42038e-09	OsHSP16.9C	hsp20/alpha crystallin family protein, putative, expressed
LOC_Os01g04380	-1.12192	9.43208e-08	OsHSP17.0	hsp20/alpha crystallin family protein, putative, expressed
LOC_Os03g16040	-1.20462	3.65855e-12	OsHSP17.7	hsp20/alpha crystallin family protein, putative, expressed
LOC_Os03g16030	-1.10551	4.52577e-10	OsHsp18.0-CI|Oshsp18.0|OsMSR3	hsp20/alpha crystallin family protein, putative, expressed
LOC_Os01g08860	-1.12394	1.25976e-24	OsHSP18.2|Oshsp18.0-CII	hsp20/alpha crystallin family protein, putative, expressed
LOC_Os03g14180	-1.37871	1.02166e-14	Oshsp26	hsp20/alpha crystallin family protein, putative, expressed
LOC_Os06g21410	-1.32169	3.8783e-17	OSIAGP	arabinogalactan peptide 23 precursor, putative, expressed
LOC_Os03g26210	-1.0698	4.46066e-13	OsIRO3|OsOsbHLH063	helix-loop-helix DNA-binding domain containing protein, expressed
LOC_Os12g14440	-1.88164	4.7476e-15	OsJAC1	Jacalin-like lectin domain containing protein, putative, expressed
LOC_Os03g08330	-1.03537	1.23364e-11	OsJAZ10	ZIM domain containing protein, putative, expressed
LOC_Os10g25290	-1.14615	2.01141e-31	OsJAZ12|OsTIFY11d	ZIM domain containing protein, putative, expressed
LOC_Os09g26780	-1.22374	3.2747e-11	OsJAZ8|OsTIFY10c	zinc-finger protein, putative, expressed
LOC_Os02g14840	-1.00285	0.00016967	OsKAT3	potassium channel KAT1, putative, expressed
LOC_Os01g06630	-1.70432	2.12669e-08	OsLEA1a	small hydrophilic plant seed protein, putative, expressed
LOC_Os11g26570	-1.53247	8.325e-32	OsLEA25	dehydrin, putative, expressed
LOC_Os03g20680	-1.50336	2.76194e-17	OsLEA3-2	late embryogenesis abundant protein 1, putative, expressed
LOC_Os05g46480	-1.2806	3.29714e-43	OsLEA3|OsLEA3-1	late embryogenesis abundant protein, group 3, putative, expressed
LOC_Os02g54254	-1.02276	1.30409e-16	OsLKR|SDH	saccharopine dehydrogenase, putative, expressed
LOC_Os03g49380	-1.13229	1.79594e-14	OsLOX1	lipoxygenase, putative, expressed
LOC_Os03g46060	-1.03319	1.60891e-22	OsLP|PR-5	thaumatin family domain containing protein, expressed
LOC_Os03g38610	-1.31829	1.07646e-05	OsMADS87	OsMADS87 - MADS-box family gene with M-gamma type-box, expressed
LOC_Os01g50400	-1.20695	4.85057e-21	OsMAPKKK55	STE_MEKK_ste11_MAP3K.5 - STE kinases include homologs to sterile 7, sterile 11 and sterile 20 from yeast, expressed
LOC_Os02g28170	-1.30578	6.23507e-27	OsMaT-2	transferase family protein, putative, expressed
LOC_Os03g08900	-1.37879	3.9744e-15	OsMATE1	MATE efflux family protein, putative, expressed
LOC_Os06g36560	-1.21393	4.25995e-28	OsMIOX	inositol oxygenase, putative, expressed
LOC_Os03g41390	-1.31046	1.60251e-38	OsMSR15	ZOS3-15 - C2H2 zinc finger protein, expressed
LOC_Os01g72530	-1.06394	1.57388e-21	OsMSR2	OsCML31 - Calmodulin-related calcium sensor protein, expressed
LOC_Os07g37400	-1.73085	5.20061e-17	OsMsr9	OsFBX257 - F-box domain containing protein, expressed
LOC_Os10g39610	-1.10099	8.49049e-10	OsMT-II-1a	expressed protein
LOC_Os11g47809	-1.08311	9.48442e-17	OsMT1a|rgMT	metallothionein, putative, expressed
LOC_Os10g33810	-1.05499	4.04243e-07	OsMYB110	myb-related protein Myb4, putative, expressed
LOC_Os04g43680	-1.14427	1.44702e-15	Osmyb4	MYB family transcription factor, putative, expressed
LOC_Os11g42510	-1.2698	3.48959e-12	OsNAAT6	tyrosine aminotransferase, putative, expressed
LOC_Os01g48446	-1.21669	2.29087e-25	OsNAC14	no apical meristem protein, putative, expressed
LOC_Os03g60080	-1.28361	1.93069e-42	OsNAC19|SNAC1|OsNAC9	NAC domain-containing protein 67, putative, expressed
LOC_Os11g08210	-1.39004	7.76416e-38	OsNAC5	no apical meristem protein, putative, expressed
LOC_Os05g34830	-1.33045	1.72145e-38	OsNAC52	No apical meristem protein, putative, expressed
LOC_Os01g66120	-1.13978	3.06907e-41	OsNAC6|SNAC2	No apical meristem protein, putative, expressed
LOC_Os03g21060	-1.05935	1.31674e-11	OsNAP	No apical meristem protein, putative, expressed
LOC_Os03g44380	-1.62014	5.27751e-69	OsNCED3	9-cis-epoxycarotenoid dioxygenase 1, chloroplast precursor, putative, expressed
LOC_Os07g05940	-1.87498	5.12505e-105	OsNCED4	9-cis-epoxycarotenoid dioxygenase 1, chloroplast precursor, putative, expressed
LOC_Os03g20020	-1.25519	7.77128e-42	OsNIN1	plant neutral invertase domain containing protein, expressed
LOC_Os03g44810	-1.29206	2.56778e-17	OsNLA2	expressed protein
LOC_Os01g50420	-1.14765	1.85485e-13	OsNPK1-PK|OsMAPKKK62	STE_MEKK_ste11_MAP3K.7 - STE kinases include homologs to sterile 7, sterile 11 and sterile 20 from yeast, expressed
LOC_Os08g44820	-1.00873	1.44434e-27	OsNTL5	no apical meristem protein, putative, expressed
LOC_Os01g43610	-1.129	0.00254325	OsOFP2	DUF623 domain containing protein, expressed
LOC_Os01g50030	-1.07207	8.67278e-21	OsPEAMT1	CPuORF25 - conserved peptide uORF-containing transcript, expressed
LOC_Os03g19010	-1.01179	5.85981e-16	OsPEX11	peroxisomal biogenesis factor 11, putative, expressed
LOC_Os03g60370	-1.17755	1.49825e-36	OsPHY2	histidine acid phosphatase, putative, expressed
LOC_Os05g31670	-1.33167	3.68015e-37	OsPM19L1|OsPM1	AWPM-19-like membrane family protein, putative, expressed
LOC_Os06g37660	-1.01167	3.68975e-27	OsPP2A-1	OsPP2Ac-1 - Phosphatase 2A isoform 1 belonging to family 1, expressed
LOC_Os05g49730	-1.26215	4.99839e-39	OsPP2C51	protein phosphatase 2C, putative, expressed
LOC_Os01g28450	-1.79765	6.20622e-06	OsPR1b	SCP-like extracellular protein, expressed
LOC_Os05g39670	-1.04855	1.03954e-26	OsPRA1	prenylated rab acceptor, putative, expressed
LOC_Os06g42680	-1.06016	7.34226e-07	OsPSK	phytosulfokines 1 precursor, putative, expressed
LOC_Os05g39930	-1.27418	9.41906e-42	OsPUB2	spotted leaf 11, putative, expressed
LOC_Os10g40490	-1.01772	6.85204e-16	OsPUB67	U-box domain containing protein, expressed
LOC_Os02g29150	-1.01229	0.00095202	OsRALyase	OsFBO11 - F-box and other domain containing protein, expressed
LOC_Os03g17790	-1.15272	6.17784e-21	OsRCI2-5	OsRCI2-5 - Putative low temperature and salt responsive protein, expressed
LOC_Os02g42880	-1.16746	0.0207697	OsREM1.4	remorin C-terminal domain containing protein, putative, expressed
LOC_Os02g52210	-1.40671	9.35072e-45	OsRING-1	zinc finger, C3HC4 type domain containing protein, expressed
LOC_Os08g28710	-1.03668	7.1142e-12	OsRLCK253	receptor protein kinase CRINKLY4 precursor, putative, expressed
LOC_Os04g51400	-1.09527	3.71661e-26	OsRMT1	zinc finger, C3HC4 type domain containing protein, expressed
LOC_Os01g28970	-1.81273	4.29732e-16	OsRNAG	retrotransposon protein, putative, Ty3-gypsy subclass, expressed
LOC_Os05g50930	-1.57132	1.51561e-21	OsSIG5	RNA polymerase sigma factor, putative, expressed
LOC_Os09g15670	-1.32623	1.62536e-42	OsSIPP2C1|OsPP2C68|OsPP108	protein phosphatase 2C, putative, expressed
LOC_Os04g48390	-1.14821	4.75525e-27	OsSPX-MFS1|OsPSS1	uncharacterized membrane protein, putative, expressed
LOC_Os06g03860	-1.3322	5.31581e-28	OsSPX-MFS3|OsPSS3	uncharacterized membrane protein, putative, expressed
LOC_Os03g12820	-1.2953	6.24328e-24	OsSRO1c|BOC1	ATP8, putative, expressed
LOC_Os03g57310	-1.05804	7.17145e-13	OsSYP121	syntaxin, putative, expressed
LOC_Os02g04160	-1.10141	1.67328e-16	OsTEF1	transcription elongation factor 1, putative, expressed
LOC_Os10g35050	-1.33102	2.40448e-11	OsTIP3;1	aquaporin protein, putative, expressed
LOC_Os07g01810	-1.17905	2.15224e-19	OsTPKb	potassium channel protein, putative, expressed
LOC_Os02g44230	-1.25185	1.89007e-09	OsTPP1	CPuORF22 - conserved peptide uORF-containing transcript, expressed
LOC_Os09g20390	-1.42508	5.80321e-28	OsTPP7	uncharacterized glycosyl hydrolase Rv2006/MT2062, putative, expressed
LOC_Os08g34580	-1.01303	1.47088e-18	OsTPS8	trehalose-6-phosphate synthase, putative, expressed
LOC_Os10g37660	-1.26496	2.80946e-39	OsTRE1	trehalase precursor, putative, expressed
LOC_Os07g08840	-1.00471	3.66047e-26	OsTrx23|OsTRXh1	thioredoxin, putative, expressed
LOC_Os02g16040	-1.07259	5.69482e-26	OsUBC5b	ubiquitin-conjugating enzyme, putative, expressed
LOC_Os12g03899	-1.0668	1.35715e-18	OsVMT|OsZIFL12	major facilitator superfamily antiporter, putative, expressed
LOC_Os06g49430	-1.09537	5.15154e-34	OsWJUMK1|OsMPK12|OsBWMK1	CGMC_MAPKCMGC_2.11 - CGMC includes CDA, MAPK, GSK3, and CLKC kinases, expressed
LOC_Os04g40590	-1.4044	1.00905e-07	OsWS1	wax synthase isoform 1, putative, expressed
LOC_Os05g15880	-1.18174	4.81899e-20	OsXIP	glycosyl hydrolase, putative, expressed
LOC_Os01g16750	-1.85458	0.0353214	OsYUCCA10	flavin monooxygenase, putative, expressed
LOC_Os11g05640	-1.51683	1.05222e-15	OsZIP-2a|OsbZIP80	bZIP transcription factor domain containing protein, expressed
LOC_Os12g06010	-1.52744	2.76217e-10	osZIP-2b	retrotransposon protein, putative, unclassified, expressed
LOC_Os01g70860	-1.06037	2.63688e-07	Pir7a	esterase, putative, expressed
LOC_Os05g43840	-1.24886	2.78413e-40	PK4|OsPK4|OsCIPK19	CAMK_KIN1/SNF1/Nim1_like.25 - CAMK includes calcium/calmodulin depedent protein kinases, expressed
LOC_Os12g36620	-1.03681	2.61525e-17	PPS1	pentatricopeptide, putative, expressed
LOC_Os01g50910	-1.5471	2.39686e-21	pwsi18|WSI18	late embryogenesis abundant protein, group 3, putative, expressed
LOC_Os11g26790	-1.1786	7.83191e-21	RAB21|Rab16A|OsRab16A	dehydrin, putative, expressed
LOC_Os01g15270	-1.0945	3.61853e-17	RAMY	expressed protein
LOC_Os04g23550	-1.46069	1.35417e-16	RERJ1|OsOsbHLH006	basic helix-loop-helix family protein, putative, expressed
LOC_Os04g28420	-1.75416	1.24165e-23	rFKBP65|OsFKBP65	peptidyl-prolyl isomerase, putative, expressed
LOC_Os01g32380	-1.16734	2.86371e-13	RH3	expressed protein
LOC_Os06g12530	-1.06696	1.51326e-21	ROX3	CS domain containing protein, putative, expressed
LOC_Os10g37340	-1.63008	7.14628e-36	RRJ1	cystathionine gamma-synthase, putative, expressed
LOC_Os02g39390	-1.05532	0.000113131	RSS1	expressed protein
LOC_Os04g53620	-1.02421	1.76476e-28	RUBI3	ubiquitin family protein, putative, expressed
LOC_Os01g64970	-1.24222	1.65045e-27	SAPK4|OSPDK	CAMK_CAMK_like.11 - CAMK includes calcium/calmodulin depedent protein kinases, expressed
LOC_Os12g25090	-1.09967	1.11236e-18	Sci1|PR6	expressed protein
LOC_Os01g28840	-1.4081	1.8407e-37	SLAC7	C4-dicarboxylate transporter/malic acid transport protein, expressed
LOC_Os01g50520	-1.64483	1.2249e-12	SLB1|OsMAX1	cytochrome P450 monooxygenase CYP711A12, putative, expressed
LOC_Os09g39720	-3.68919	0.0119406	SLC2	1-aminocyclopropane-1-carboxylate oxidase, putative, expressed
LOC_Os06g39650	-1.06869	1.23153e-08	sped1-D	pentatricopeptide, putative, expressed
LOC_Os08g38880	-1.00503	6.01495e-16	SRWD1	WD-40 repeat family protein, putative, expressed
LOC_Os08g31560	-1.09382	2.56233e-30	SRWD4	WD-40 repeat family protein, putative, expressed
LOC_Os02g10920	-1.09562	1.5899e-31	SRZ1	zinc finger family protein, putative, expressed
LOC_Os06g48060	-1.10255	5.66611e-10	STAR1	ABC transporter, ATP-binding protein, putative, expressed
LOC_Os09g11460	-1.16654	9.28803e-15	Sub1C	AP2 domain containing protein, expressed
LOC_Os11g04104	-1.07777	4.78463e-21	TOM3	major facilitator superfamily antiporter, putative, expressed
LOC_Os01g56470	-1.05862	9.65965e-25	XB24	mal d 1-associated protein, putative, expressed
LOC_Os03g60570	-1.05141	4.38926e-22	ZFP15	ZOS3-22 - C2H2 zinc finger protein, expressed
LOC_Os03g60560	-1.38378	8.89231e-39	ZFP182|ZOS3-21	ZOS3-21 - C2H2 zinc finger protein, expressed
LOC_Os01g02190	-1.08474	0.015049		aquaporin protein, putative, expressed
LOC_Os01g02540	-1.78731	0.00474586		retrotransposon protein, putative, unclassified, expressed
LOC_Os01g03170	-1.35368	0.0449048		seven in absentia protein family protein, expressed
LOC_Os01g03710	-1.0123	1.61594e-19		mannose-6-phosphate isomerase, putative, expressed
LOC_Os01g04160	-1.01217	7.72524e-17		expressed protein
LOC_Os01g04220	-1.68768	2.36373e-24		DNA binding protein, putative, expressed
LOC_Os01g04340	-1.93442	1.5647e-13		hsp20/alpha crystallin family protein, putative, expressed
LOC_Os01g05510	-1.19509	2.2772e-16		expressed protein
LOC_Os01g05530	-1.08625	5.9442e-14		expressed protein
LOC_Os01g05640	-1.73466	2.27846e-16		receptor-like protein kinase 5 precursor, putative, expressed
LOC_Os01g05660	-1.06388	2.30853e-17		expressed protein
LOC_Os01g06590	-1.16752	2.92314e-32		zinc finger, C3HC4 type domain containing protein, expressed
LOC_Os01g06660	-1.26839	2.29638e-36		thiamine pyrophosphate enzyme, C-terminal TPP binding domain containing protein, expressed
LOC_Os01g06680	-1.26704	7.02518e-11		retrotransposon protein, putative, unclassified, expressed
LOC_Os01g06876	-2.07007	0.00487692		Cf-2, putative, expressed
LOC_Os01g06890	-1.32077	5.78853e-24		leucine-rich repeat family protein, putative, expressed
LOC_Os01g06900	-1.27149	1.14803e-05		verticillium wilt disease resistance protein Ve2, putative, expressed
LOC_Os01g06910	-1.29262	1.29088e-05		expressed protein
LOC_Os01g07110	-1.29035	1.44049e-15		BRCA2 repeat family protein, expressed
LOC_Os01g07130	-1.20491	1.84942e-09		expressed protein
LOC_Os01g07140	-1.4293	3.12174e-06		kelch repeat-containing protein, putative, expressed
LOC_Os01g07190	-1.83662	0.00137047		expressed protein
LOC_Os01g07300	-1.19115	3.85017e-14		uncharacterized 50.6 kDa protein in the 5region of gyrA and gyrB, putative, expressed
LOC_Os01g07530	-1.34848	9.76151e-50		uncharacterized glycosyltransferase, putative, expressed
LOC_Os01g07590	-1.16381	3.6292e-18		universal stress protein domain containing protein, putative, expressed
LOC_Os01g08680	-1.20773	8.56917e-32		myb/SANT domain protein, putative, expressed
LOC_Os01g08780	-1.28369	1.88663e-11		endonuclease/exonuclease/phosphatase family domain containing protein, expressed
LOC_Os01g08800	-3.09828	0.00172641		cytochrome P450, putative, expressed
LOC_Os01g09020	-1.00581	4.77191e-16		WD domain, G-beta repeat domain containing protein, expressed
LOC_Os01g09220	-1.43904	8.88884e-24		transposon protein, putative, CACTA, En/Spm sub-class, expressed
LOC_Os01g09400	-5.19582	5.40767e-05		retrotransposon protein, putative, Ty3-gypsy subclass, expressed
LOC_Os01g09770	-1.4679	2.26061e-29		expressed protein
LOC_Os01g09870	-1.31322	4.07447e-05		expressed protein
LOC_Os01g10250	-1.07777	2.34773e-16		hydrolase, alpha/beta fold family domain containing protein, expressed
LOC_Os01g10760	-6.51711	0.0139989		expressed protein
LOC_Os01g11920	-1.28275	1.64447e-13		retrotransposon protein, putative, unclassified, expressed
LOC_Os01g12430	-1.166	1.75808e-14		receptor-like protein kinase, putative, expressed
LOC_Os01g12460	-1.30651	8.02569e-09		expressed protein
LOC_Os01g12470	-1.1565	2.33617e-23		mitochondrial carrier protein, putative, expressed
LOC_Os01g12520	-1.33776	2.49058e-41		mitochondrial carrier protein, putative, expressed
LOC_Os01g12580	-1.122	6.45246e-19		late embryogenesis abundant protein, putative, expressed
LOC_Os01g12660	-1.23221	3.36789e-13		AAA-type ATPase family protein, putative, expressed
LOC_Os01g12760	-1.48756	7.2876e-15		cytochrome P450, putative, expressed
LOC_Os01g12820	-1.08481	1.28954e-09		harpin-induced protein, putative, expressed
LOC_Os01g13024	-1.44417	0.0106789		expressed protein
LOC_Os01g13440	-1.18717	0.00273188		pollen allergen Cyn d 23, putative, expressed
LOC_Os01g14230	-1.03226	0.0296659		expressed protein
LOC_Os01g14926	-1.24674	0.00151519		protein kinase domain containing protein, expressed
LOC_Os01g15000	-1.28218	4.40453e-38		lipase, putative, expressed
LOC_Os01g15350	-1.03016	4.6715e-19		zinc finger C-x8-C-x5-C-x3-H type family protein, expressed
LOC_Os01g16310	-1.17401	7.60745e-16		glycosyl hydrolase, family 31, putative, expressed
LOC_Os01g16350	-1.05548	4.50533e-28		hydroxymethylglutaryl-CoA lyase, putative, expressed
LOC_Os01g16920	-1.48831	8.06374e-17		embryonic protein DC-8, putative, expressed
LOC_Os01g17050	-1.3092	2.22514e-12		VQ domain containing protein, putative, expressed
LOC_Os01g17396	-1.30808	0.000434842		expressed protein
LOC_Os01g17440	-1.21359	0.000128959		retrotransposon protein, putative, unclassified, expressed
LOC_Os01g18370	-1.44591	0.00508168		expressed protein
LOC_Os01g18500	-1.92176	0.0143224		transposon protein, putative, unclassified
LOC_Os01g19130	-1.10514	5.93482e-34		protein phosphatase 2C, putative, expressed
LOC_Os01g19270	-1.03316	2.29246e-05		expressed protein
LOC_Os01g19770	-1.46744	1.05775e-14		mitochondrial import inner membrane translocase subunit Tim17, putative, expressed
LOC_Os01g19800	-1.29047	2.41857e-39		zinc finger, C3HC4 type, putative, expressed
LOC_Os01g19940	-1.13766	7.64906e-33		expressed protein
LOC_Os01g20030	-2.01043	1.23704e-27		expressed protein
LOC_Os01g20204	-1.05763	0.00131616		expressed protein
LOC_Os01g21100	-1.96209	0.0288435		expressed protein
LOC_Os01g21410	-1.07789	2.0383e-28		expressed protein
LOC_Os01g22000	-1.16515	5.73769e-06		expressed protein
LOC_Os01g22900	-1.09109	6.42631e-36		neutral/alkaline invertase, putative, expressed
LOC_Os01g23000	-1.54869	0.0320496		expressed protein
LOC_Os01g23230	-7.41038	0.000387511		retrotransposon protein, putative, unclassified
LOC_Os01g24030	-1.00022	0.0284619		AMP-binding enzyme, putative, expressed
LOC_Os01g24810	-2.22247	1.78083e-06		cytochrome P450, putative, expressed
LOC_Os01g24820	-1.60211	1.10315e-28		NB-ARC domain containing protein, expressed
LOC_Os01g25010	-1.02622	0.0205867		flavonol synthase/flavanone 3-hydroxylase, putative, expressed
LOC_Os01g26039	-1.13965	1.37069e-28		expressed protein
LOC_Os01g27230	-1.04253	0.00173381		12-oxophytodienoate reductase, putative, expressed
LOC_Os01g27449	-1.02781	2.3946e-06		expressed protein
LOC_Os01g28000	-3.31217	0.0412021		retrotransposon protein, putative, Ty3-gypsy subclass, expressed
LOC_Os01g28980	-1.11353	8.83944e-06		proton-dependent oligopeptide transport, putative, expressed
LOC_Os01g29104	-1.08317	0.00486678		expressed protein
LOC_Os01g29780	-1.33794	0.00539659		expressed protein
LOC_Os01g31430	-1.19238	0.000482691		retrotransposon protein, putative, Ty3-gypsy subclass, expressed
LOC_Os01g31450	-1.19631	2.78765e-06		retrotransposon protein, putative, unclassified, expressed
LOC_Os01g32680	-1.07864	0.0138502		transposon protein, putative, unclassified, expressed
LOC_Os01g32780	-1.19073	4.11188e-44		universal stress protein domain containing protein, putative, expressed
LOC_Os01g33000	-1.26395	1.65829e-45		expressed protein
LOC_Os01g33670	-3.50745	0.0194888		expressed protein
LOC_Os01g33784	-1.08418	2.38339e-24		lipase family protein, putative, expressed
LOC_Os01g34100	-1.29026	0.0353282		expressed protein
LOC_Os01g35330	-4.64104	6.19962e-10		circumsporozoite protein precursor, putative, expressed
LOC_Os01g36790	-1.1762	3.33597e-23		TKL_IRAK_DUF26-lf.2 - DUF26 kinases have homology to DUF26 containing loci, expressed
LOC_Os01g37180	-3.16005	0.00946424		expressed protein
LOC_Os01g37200	-1.63147	7.63179e-24		retrotransposon protein, putative, Ty3-gypsy subclass, expressed
LOC_Os01g37350	-1.15884	1.34396e-05		retrotransposon protein, putative, Ty3-gypsy subclass, expressed
LOC_Os01g37920	-1.18761	8.87608e-13		expressed protein
LOC_Os01g37990	-1.47968	0.0391181		expressed protein
LOC_Os01g38000	-5.69737	0.00346056		conserved hypothetical protein
LOC_Os01g38560	-1.19946	0.00321823		expressed protein
LOC_Os01g40070	-1.2393	3.29171e-32		expressed protein
LOC_Os01g40280	-1.2299	1.17686e-42		integral membrane protein, putative, expressed
LOC_Os01g40480	-1.83522	4.22327e-68		anthranilate phosphoribosyltransferase, putative, expressed
LOC_Os01g40760	-1.24121	0.00184171		expressed protein
LOC_Os01g40860	-1.30142	1.74352e-35		aldehyde dehydrogenase, putative, expressed
LOC_Os01g41420	-1.23395	0.0341279		transmembrane amino acid transporter protein, putative, expressed
LOC_Os01g41510	-1.37467	0.000722558		calcineurin B, putative, expressed
LOC_Os01g41660	-1.30097	2.13094e-19		phosphoethanolamine/phosphocholine phosphatase, putative, expressed
LOC_Os01g42130	-1.19928	5.06784e-19		expressed protein
LOC_Os01g42400	-1.50152	0.0168218		STE_MEK_ste7_MAP2K.3 - STE kinases include homologs to sterile 7, sterile 11 and sterile 20 from yeast, expressed
LOC_Os01g42410	-1.15863	1.69802e-19		pleiotropic drug resistance protein, putative, expressed
LOC_Os01g42690	-1.2752	3.48785e-13		OsPOP2 - Putative Prolyl Oligopeptidase homologue, expressed
LOC_Os01g42730	-1.32254	3.89446e-15		GDSL-like lipase/acylhydrolase, putative, expressed
LOC_Os01g43080	-1.7273	9.91268e-21		exonuclease, putative, expressed
LOC_Os01g43480	-1.1497	5.65491e-24		AAA-type ATPase family protein, putative, expressed
LOC_Os01g43740	-2.05737	5.19303e-25		cytochrome P450 72A1, putative, expressed
LOC_Os01g45090	-1.23933	0.0122034		MYB family transcription factor, putative, expressed
LOC_Os01g45460	-1.08984	8.70217e-13		serine esterase, putative, expressed
LOC_Os01g45624	-1.97001	0.00565865		oleosin, putative, expressed
LOC_Os01g45659	-1.39386	5.12687e-39		expressed protein
LOC_Os01g46080	-1.01623	3.02299e-25		GDSL-like lipase/acylhydrolase, putative, expressed
LOC_Os01g46090	-1.89796	0.000295049		GDSL-like lipase/acylhydrolase, putative, expressed
LOC_Os01g46580	-1.26931	1.66158e-21		actin-related protein 2/3 complex subunit 2, putative, expressed
LOC_Os01g46600	-1.3222	1.90151e-18		seed maturation protein PM41, putative, expressed
LOC_Os01g46950	-1.06377	5.89781e-06		aldose 1-epimerase, putative, expressed
LOC_Os01g47256	-1.02588	4.51769e-32		exosome complex exonuclease RRP40, putative, expressed
LOC_Os01g47270	-1.1293	2.15296e-24		DUF1645 domain containing protein, putative, expressed
LOC_Os01g47290	-1.39894	0.0142889		expressed protein
LOC_Os01g47300	-1.12792	5.86948e-13		retrotransposon protein, putative, unclassified, expressed
LOC_Os01g47540	-1.18551	1.45013e-33		NLI interacting factor-like phosphatase, putative, expressed
LOC_Os01g47630	-1.01044	6.376e-08		expressed protein
LOC_Os01g47870	-1.77489	0.0343443		retrotransposon protein, putative, unclassified, expressed
LOC_Os01g47950	-2.7885	0.0376981		retrotransposon protein, putative, unclassified, expressed
LOC_Os01g48100	-1.7897	0.0344512		expressed protein
LOC_Os01g48190	-1.01585	1.71999e-29		drought induced 19 protein, putative, expressed
LOC_Os01g48339	-1.24041	0.00669727		expressed protein
LOC_Os01g49270	-2.37333	0.00265961		XPA-binding protein 2, putative, expressed
LOC_Os01g49280	-1.055	1.08706e-13		zinc finger family protein, putative, expressed
LOC_Os01g49440	-1.00342	0.00015247		expressed protein
LOC_Os01g49710	-1.08321	3.66875e-28		glutathione S-transferase, putative, expressed
LOC_Os01g49750	-1.43673	0.0154146		expressed protein
LOC_Os01g50040	-1.15239	2.25304e-33		DNA binding protein, putative, expressed
LOC_Os01g50290	-3.57864	0.000929464		expressed protein
LOC_Os01g50410	-1.16157	1.25729e-22		STE_MEKK_ste11_MAP3K.6 - STE kinases include homologs to sterile 7, sterile 11 and sterile 20 from yeast, expressed
LOC_Os01g50440	-1.22857	9.71588e-09		AWPM-19-like membrane family protein, putative, expressed
LOC_Os01g50700	-1.55841	5.7354e-17		dehydrin family protein, expressed
LOC_Os01g50890	-1.63591	7.63488e-07		expressed protein
LOC_Os01g51040	-1.1208	4.83865e-08		transmembrane protein 16K, putative, expressed
LOC_Os01g51230	-1.16041	2.51842e-05		IQ calmodulin-binding motif domain containing protein, expressed
LOC_Os01g51250	-1.27282	4.77461e-42		mitochondrial carrier protein, putative, expressed
LOC_Os01g51540	-1.09416	1.85577e-07		cytidine/deoxycytidylate deaminase, putative, expressed
LOC_Os01g51920	-1.3681	9.68946e-55		phosphotransferase, putative, expressed
LOC_Os01g52070	-1.58662	0.015626		potassium channel AKT1, putative, expressed
LOC_Os01g52530	-1.05415	3.13136e-08		phosphoribosyl transferase, putative, expressed
LOC_Os01g52730	-1.17858	2.44379e-20		DUF584 domain containing protein, putative, expressed
LOC_Os01g52820	-1.59944	0.0200755		expressed protein
LOC_Os01g52830	-1.20362	1.66334e-09		DUF1264 domain containing protein, putative, expressed
LOC_Os01g53210	-1.17047	2.72201e-13		metal transporter Nramp3, putative, expressed
LOC_Os01g53650	-1.66531	5.6049e-22		zinc finger CCCH type family protein, putative, expressed
LOC_Os01g53750	-1.2289	0.000998592		glucan endo-1,3-beta-glucosidase precursor, putative, expressed
LOC_Os01g53860	-1.69558	4.23472e-20		expressed protein
LOC_Os01g54030	-1.25841	2.71096e-35		NADP-dependent malic enzyme, putative, expressed
LOC_Os01g55270	-1.21235	5.25585e-33		SGS domain containing protein, expressed
LOC_Os01g56560	-1.37094	8.42981e-35		cyclase/dehydrase family protein, expressed
LOC_Os01g56570	-1.66929	2.4648e-25		xylosyltransferase, putative, expressed
LOC_Os01g56690	-1.49925	4.94105e-17		helix-loop-helix DNA-binding domain containing protein, expressed
LOC_Os01g56740	-1.05697	0.0269402		OsFBDUF7 - F-box and DUF domain containing protein, expressed
LOC_Os01g56810	-1.00428	6.90243e-07		cytokinin dehydrogenase precursor, putative, expressed
LOC_Os01g57230	-1.31526	0.0220782		BTBN1 - Bric-a-Brac, Tramtrack, Broad Complex BTB domain with non-phototropic hypocotyl 3 NPH3 and coiled-coil domains, expressed
LOC_Os01g57270	-1.9389	8.46553e-08		disease resistance RPP13-like protein 1, putative, expressed
LOC_Os01g57430	-1.17163	0.0445921		hypothetical protein
LOC_Os01g57500	-1.35144	0.00679843		expressed protein
LOC_Os01g58440	-1.02199	5.79299e-05		ligA, putative, expressed
LOC_Os01g58600	-1.05368	1.18041e-22		expressed protein
LOC_Os01g58670	-1.46604	0.0182522		expressed protein
LOC_Os01g58700	-1.02245	5.47613e-20		expressed protein
LOC_Os01g58850	-1.82952	1.15936e-25		circadian clock coupling factor-related, putative, expressed
LOC_Os01g59780	-1.57717	7.20672e-11		AP2 domain containing protein, expressed
LOC_Os01g60080	-2.95141	3.81716e-07		monocopper oxidase, putative, expressed
LOC_Os01g60170	-1.23613	9.41668e-15		DUF567 domain containing protein, putative, expressed
LOC_Os01g60600	-1.30164	1.536e-13		WRKY108, expressed
LOC_Os01g61030	-1.02889	1.63935e-22		VHS and GAT domain containing protein, expressed
LOC_Os01g61400	-1.14084	1.52247e-33		sufB/sufD domain containing protein, putative, expressed
LOC_Os01g61610	-1.44212	1.05728e-12		flavonol synthase/flavanone 3-hydroxylase, putative, expressed
LOC_Os01g62260	-1.05111	0.000934745		thaumatin, putative, expressed
LOC_Os01g62540	-5.95571	0.0328901		expressed protein
LOC_Os01g62690	-1.05592	0.000641355		expressed protein
LOC_Os01g62810	-1.26335	1.31085e-08		regulator of chromosome condensation, putative, expressed
LOC_Os01g62900	-1.31942	2.20281e-44		amino acid kinase, putative, expressed
LOC_Os01g62910	-1.23841	4.65918e-12		CRR2, putative, expressed
LOC_Os01g62950	-1.14915	7.71555e-14		ras-related protein, putative, expressed
LOC_Os01g63020	-1.83894	0.0199203		expressed protein
LOC_Os01g63060	-1.31064	6.58061e-33		phosphatidic acid phosphatase-related, putative, expressed
LOC_Os01g64360	-1.43968	1.50951e-32		MYB family transcription factor, putative, expressed
LOC_Os01g64370	-1.08938	2.11105e-26		expressed protein
LOC_Os01g64700	-1.1353	4.83471e-26		OsFBT3 - F-box and tubby domain containing protein, expressed
LOC_Os01g65370	-1.10382	7.64276e-18		MYB family transcription factor, putative, expressed
LOC_Os01g65510	-1.0507	3.2945e-12		OsFBX31 - F-box domain containing protein, expressed
LOC_Os01g65992	-1.3819	2.41163e-06		expressed protein
LOC_Os01g66240	-1.12844	9.83005e-26		mitochondrion protein, putative, expressed
LOC_Os01g67314	-1.42327	0.00164772		expressed protein
LOC_Os01g67320	-1.17155	1.0267e-18		expressed protein
LOC_Os01g67810	-1.08875	1.34148e-06		transposon protein, putative, unclassified, expressed
LOC_Os01g68060	-1.05652	1.31033e-16		copine, putative, expressed
LOC_Os01g68290	-1.3455	1.15919e-32		expressed protein
LOC_Os01g68330	-1.12713	1.41845e-30		antigen peptide transporter-like 1, chloroplast precursor, putative, expressed
LOC_Os01g68510	-1.6533	8.25038e-39		peptide transporter PTR2, putative, expressed
LOC_Os01g68960	-1.22925	1.69472e-16		expressed protein
LOC_Os01g69040	-1.06056	2.24886e-21		zinc finger, C3HC4 type domain containing protein, expressed
LOC_Os01g70820	-1.31526	3.04347e-18		lumenal PsbP, putative, expressed
LOC_Os01g71020	-2.17066	0.0371538		expressed protein
LOC_Os01g71624	-1.29775	7.46731e-34		expressed protein
LOC_Os01g72360	-1.48599	0.000242907		expressed protein
LOC_Os01g73130	-1.28186	0.0432545		vacuolar ATP synthase, putative, expressed
LOC_Os01g74320	-1.25749	1.32917e-32		ubiquitin ligase, putative, expressed
LOC_Os01g74450	-1.12528	4.7494e-12		aquaporin protein, putative, expressed
LOC_Os02g01326	-1.39535	0.0122733		auxin-induced protein 5NG4, putative, expressed
LOC_Os02g01850	-8.76357	3.50135e-08		expressed protein
LOC_Os02g02380	-1.5304	0.00136698		suppressor of phythchrome A, putative, expressed
LOC_Os02g02740	-1.08248	4.70636e-14		PPR repeat containing protein, expressed
LOC_Os02g04369	-1.03176	5.71374e-12		expressed protein
LOC_Os02g04380	-1.22304	1.33982e-06		expressed protein
LOC_Os02g04650	-1.07643	2.70238e-23		activator of 90 kDa heat shock protein ATPase homolog, putative, expressed
LOC_Os02g04850	-1.56622	0.0021838		expressed protein
LOC_Os02g04860	-1.03084	3.88688e-14		expressed protein
LOC_Os02g05365	-1.0286	7.61583e-05		expressed protein
LOC_Os02g05600	-1.64125	1.10772e-05		expressed protein
LOC_Os02g06170	-1.08783	9.95135e-19		expressed protein
LOC_Os02g06410	-1.6238	5.12829e-20		CBS domain containing membrane protein, putative, expressed
LOC_Os02g06540	-1.38315	1.7366e-32		transporter family protein, putative, expressed
LOC_Os02g06690	-2.12795	0.0177491		plastocyanin-like domain containing protein, putative, expressed
LOC_Os02g06930	-1.09199	4.73481e-16		protein kinase, putative, expressed
LOC_Os02g07150	-1.01302	1.88697e-11		urease accessory protein F, putative, expressed
LOC_Os02g07160	-1.46018	1.17026e-40		glyoxalase family protein, putative, expressed
LOC_Os02g07760	-1.07581	3.66875e-28		aldehyde dehydrogenase, putative, expressed
LOC_Os02g07840	-1.0778	6.13077e-13		bZIP transcription factor domain containing protein, expressed
LOC_Os02g07930	-1.08729	1.63961e-16		B-box zinc finger family protein, putative, expressed
LOC_Os02g08320	-1.03179	4.26744e-05		haemolysin-III, putative, expressed
LOC_Os02g08490	-1.07711	4.36545e-11		chaperone protein clpB 1, putative, expressed
LOC_Os02g09260	-1.5531	0.00274057		cytochrome P450 71A1, putative, expressed
LOC_Os02g09510	-1.07356	2.2775e-16		limonoid UDP-glucosyltransferase, putative, expressed
LOC_Os02g09800	-1.37189	5.87235e-14		pentatricopeptide, putative, expressed
LOC_Os02g10310	-1.13418	5.19624e-38		fumarylacetoacetase, putative, expressed
LOC_Os02g10730	-1.1973	1.97305e-17		expressed protein
LOC_Os02g11070	-1.42451	6.93059e-16		3-ketoacyl-CoA synthase, putative, expressed
LOC_Os02g11665	-1.27657	0.019723		transposon protein, putative, unclassified, expressed
LOC_Os02g11859	-1.15218	3.04521e-20		expressed protein
LOC_Os02g11870	-1.07422	3.9849e-10		expressed protein
LOC_Os02g12300	-4.00779	0.000598575		pectate lyase precursor, putative, expressed
LOC_Os02g12350	-1.47631	2.13218e-07		histone deacetylase, putative, expressed
LOC_Os02g13300	-1.02639	4.7098e-26		mitochondrial carrier protein, putative, expressed
LOC_Os02g14760	-1.09803	1.21104e-33		CID11, putative, expressed
LOC_Os02g14970	-1.20325	5.68817e-14		expressed protein
LOC_Os02g14980	-1.05668	6.11368e-20		calcium-binding EF hand family protein, putative, expressed
LOC_Os02g15250	-1.56199	1.73952e-12		late embryogenesis abundant domain-containing protein, putative, expressed
LOC_Os02g15550	-1.02634	1.6417e-29		spermidine synthase, putative, expressed
LOC_Os02g15560	-1.34833	8.04784e-17		transposon protein, putative, Mutator sub-class, expressed
LOC_Os02g15740	-1.4092	7.43123e-30		expressed protein
LOC_Os02g18110	-1.70926	0.000595759		hypothetical protein
LOC_Os02g19680	-1.74522	0.00139927		expressed protein
LOC_Os02g19720	-1.46572	3.40074e-10		retrotransposon protein, putative, unclassified, expressed
LOC_Os02g19750	-2.07009	7.28806e-11		NBS-LRR type disease resistance protein, putative, expressed
LOC_Os02g19990	-1.00564	6.66962e-07		reticulon domain containing protein, putative, expressed
LOC_Os02g20250	-3.03498	0.00051457		retrotransposon protein, putative, unclassified, expressed
LOC_Os02g20700	-1.46182	2.57382e-10		expressed protein
LOC_Os02g20970	-1.33447	3.07314e-33		C2 domain containing protein, putative, expressed
LOC_Os02g21500	-8.51562	3.57281e-07		PE-PGRS family protein, putative, expressed
LOC_Os02g26080	-2.03913	0.00395937		anther-specific proline-rich protein APG precursor, putative, expressed
LOC_Os02g26190	-1.17051	2.41729e-13		transposon protein, putative, CACTA, En/Spm sub-class, expressed
LOC_Os02g26210	-1.62298	7.11825e-27		flowering promoting factor-like 1, putative, expressed
LOC_Os02g26260	-1.50184	7.12766e-19		expressed protein
LOC_Os02g26470	-1.25462	8.85213e-17		expressed protein
LOC_Os02g26720	-1.09809	2.04042e-20		Inositol 1, 3, 4-trisphosphate 5/6-kinase, putative, expressed
LOC_Os02g27220	-1.00573	3.61948e-23		protein phosphatase 2C, putative, expressed
LOC_Os02g28850	-1.19807	2.20687e-05		Kinesin motor domain domain containing protein, expressed
LOC_Os02g29220	-1.40954	3.88193e-25		expressed protein
LOC_Os02g29370	-1.00235	3.08939e-10		transposon protein, putative, Mariner sub-class, expressed
LOC_Os02g29510	-1.12121	1.75808e-14		DUF803 domain containing, putative, expressed
LOC_Os02g30280	-1.69231	7.58452e-14		expressed protein
LOC_Os02g30300	-1.1795	3.06723e-10		MYND finger family protein, expressed
LOC_Os02g31230	-1.33117	3.02348e-06		expressed protein
LOC_Os02g31840	-1.56055	0.000560529		expressed protein
LOC_Os02g32580	-1.16162	2.2407e-28		expressed protein
LOC_Os02g32590	-1.1253	8.32351e-30		HSF-type DNA-binding domain containing protein, expressed
LOC_Os02g32860	-1.12043	2.72303e-09		poly synthetase 3, putative, expressed
LOC_Os02g32990	-1.5142	1.86519e-32		expressed protein
LOC_Os02g33560	-1.00476	0.000135132		expressed protein
LOC_Os02g33680	-1.55415	2.37829e-50		U-box domain containing protein, expressed
LOC_Os02g34270	-2.94758	2.31259e-05		AP2 domain containing protein, expressed
LOC_Os02g34370	-2.36589	0.00691808		expressed protein
LOC_Os02g35100	-1.06336	1.89909e-10		DDT domain containing protein, putative, expressed
LOC_Os02g35830	-1.03356	8.27256e-30		extracellular ligand-gated ion channel, putative, expressed
LOC_Os02g35940	-1.31438	2.0067e-24		gibberellin receptor GID1L2, putative, expressed
LOC_Os02g36300	-1.16186	0.000411796		zinc finger, C3HC4 type domain containing protein, expressed
LOC_Os02g36510	-1.37054	1.50538e-07		ethylene-insensitive 3, putative, expressed
LOC_Os02g36530	-1.35868	7.06875e-26		expressed protein
LOC_Os02g37180	-1.07048	2.33759e-13		expressed protein
LOC_Os02g37480	-1.2332	5.74291e-12		glycine-rich cell wall structural protein precursor, putative, expressed
LOC_Os02g37910	-1.07427	9.71855e-16		expressed protein
LOC_Os02g37930	-1.09031	5.00777e-27		hypoxia-responsive family protein, putative, expressed
LOC_Os02g38710	-3.26654	2.19723e-05		protein phosphatase 2C containing protein, expressed
LOC_Os02g39000	-1.53084	0.0208329		remorin C-terminal domain containing protein, putative, expressed
LOC_Os02g39020	-1.51758	0.000353714		transposon protein, putative, unclassified, expressed
LOC_Os02g39590	-1.61438	0.00486511		GDSL-like lipase/acylhydrolase, putative, expressed
LOC_Os02g40180	-1.9797	0.0100803		receptor-like protein kinase 5 precursor, putative, expressed
LOC_Os02g40900	-1.33089	7.72031e-34		RNA recognition motif containing protein, putative, expressed
LOC_Os02g41500	-1.1142	7.76365e-11		OsWAK13 - OsWAK receptor-like protein kinase, expressed
LOC_Os02g42560	-1.38925	0.00292031		expressed protein
LOC_Os02g42720	-6.04191	0.0262292		expressed protein
LOC_Os02g42900	-4.81342	0.0425653		expressed protein
LOC_Os02g42920	-1.13602	1.66814e-16		DTA2, putative, expressed
LOC_Os02g42940	-1.03721	3.78063e-23		MSP domain containing protein, expressed
LOC_Os02g44010	-1.02021	2.91334e-18		expressed protein
LOC_Os02g44090	-1.46222	1.75157e-12		zinc finger protein, putative, expressed
LOC_Os02g44770	-1.13215	1.56789e-12		uncharacterized mscS family protein, putative, expressed
LOC_Os02g45000	-1.39298	1.81229e-33		expressed protein
LOC_Os02g45330	-6.35839	0.000472186		expressed protein
LOC_Os02g45390	-1.80634	2.13733e-26		RING-H2 finger protein, putative, expressed
LOC_Os02g45700	-1.08443	0.00342313		fringe-related protein, putative, expressed
LOC_Os02g46620	-1.31614	3.14238e-31		expressed protein
LOC_Os02g46650	-1.25343	2.79587e-24		ubiquitin carboxyl-terminal hydrolase domain containing protein, expressed
LOC_Os02g46690	-1.31737	1.86996e-11		OsFBD8 - F-box and FBD domain containing protein, expressed
LOC_Os02g47490	-1.18165	0.0120453		expressed protein
LOC_Os02g47560	-1.07775	1.52822e-22		DNA-binding protein, putative, expressed
LOC_Os02g47650	-1.02806	2.31586e-12		universal stress protein domain containing protein, putative, expressed
LOC_Os02g47840	-1.09859	5.025e-21		universal stress protein domain containing protein, putative, expressed
LOC_Os02g48280	-1.36768	1.34918e-11		expressed protein
LOC_Os02g48670	-1.06776	2.68353e-10		slowmo homolog, putative, expressed
LOC_Os02g48710	-1.22869	3.25055e-14		expressed protein
LOC_Os02g49332	-1.57577	4.45494e-12		CSLE2 - cellulose synthase-like family E, expressed
LOC_Os02g50070	-1.21506	5.45687e-31		expressed protein
LOC_Os02g50110	-1.193	1.65286e-20		expressed protein
LOC_Os02g50230	-1.06025	6.11813e-23		peptidase, putative, expressed
LOC_Os02g50340	-1.14787	3.0402e-17		membrane attack complex component/perforin/complement C9, putative, expressed
LOC_Os02g50570	-1.19175	2.08432e-18		retrotransposon protein, putative, unclassified, expressed
LOC_Os02g50910	-1.12146	0.000243436		expressed protein
LOC_Os02g51340	-1.82326	0.0359352		hypothetical protein
LOC_Os02g51350	-1.00397	4.81721e-12		OsFBK10 - F-box domain and kelch repeat containing protein, expressed
LOC_Os02g51550	-1.08639	1.18153e-07		DUF581 domain containing protein, expressed
LOC_Os02g51640	-1.26933	0.00290588		expressed protein
LOC_Os02g51660	-1.92019	0.00040745		trpH, putative, expressed
LOC_Os02g51730	-1.10088	0.0327021		dnaJ homolog subfamily C member 7, putative, expressed
LOC_Os02g52670	-1.7023	2.09984e-49		AP2 domain containing protein, expressed
LOC_Os02g52790	-1.15156	0.0110915		PB1 domain containing protein, expressed
LOC_Os02g53230	-3.86006	4.80681e-56		transcription elongation factor SPT5 homolog 1, putative, expressed
LOC_Os02g53250	-1.70487	0.0369986		expressed protein
LOC_Os02g53320	-1.36085	1.20021e-36		universal stress protein domain containing protein, putative, expressed
LOC_Os02g53410	-1.89323	4.24412e-19		expressed protein
LOC_Os02g53900	-9.59494	2.60686e-11		expressed protein
LOC_Os02g54040	-6.42148	0.0171218		expressed protein
LOC_Os02g54050	-1.09879	0.0453559		ethylene-responsive transcription factor, putative, expressed
LOC_Os02g54140	-1.07635	1.38362e-29		hsp20/alpha crystallin family protein, putative, expressed
LOC_Os02g54240	-2.12754	3.15516e-10		OsFBX62 - F-box domain containing protein, expressed
LOC_Os02g54760	-2.11095	1.00808e-83		cyclic nucleotide-gated ion channel 14, putative, expressed
LOC_Os02g54780	-1.35191	7.75062e-47		CYPRO4, putative, expressed
LOC_Os02g54820	-1.01596	1.43326e-25		trehalose-6-phosphate synthase, putative, expressed
LOC_Os02g55090	-1.021	1.36411e-06		expressed protein
LOC_Os02g55134	-1.17445	1.22335e-22		cytochrome c oxidase copper chaperone, putative, expressed
LOC_Os02g55560	-1.10187	1.23705e-27		protein phosphatase 2C, putative, expressed
LOC_Os02g56310	-1.07071	2.02242e-08		calcium-dependent protein kinase isoform AK1, putative, expressed
LOC_Os02g56520	-1.1747	0.00928546		expressed protein
LOC_Os02g56570	-1.35262	0.0100218		TBC domain containing protein, expressed
LOC_Os02g56890	-1.92159	1.40605e-08		CXXXC10 - Cysteine-rich protein with paired CXXXC motifs precursor, putative, expressed
LOC_Os02g57060	-1.08982	1.29021e-15		OsCttP2 - Putative C-terminal processing peptidase homologue, expressed
LOC_Os02g57160	-1.24146	1.26842e-34		ELMO/CED-12 family protein, putative, expressed
LOC_Os02g57810	-1.14808	1.5634e-06		cytochrome P450, putative, expressed
LOC_Os02g58100	-1.01605	0.0293061		expressed protein
LOC_Os03g01460	-5.54925	0.0215062		expressed protein
LOC_Os03g02230	-1.72965	3.97312e-05		expressed protein
LOC_Os03g02740	-1.21131	0.000556778		phospholipase D, putative, expressed
LOC_Os03g02874	-1.42784	3.89093e-32		retrotransposon protein, putative, Ty3-gypsy subclass, expressed
LOC_Os03g03510	-1.01815	4.56716e-31		CAMK_KIN1/SNF1/Nim1_like.15 - CAMK includes calcium/calmodulin depedent protein kinases, expressed
LOC_Os03g03550	-1.38641	1.28447e-05		bZIP family transcription factor, putative, expressed
LOC_Os03g03840	-1.01198	0.0425987		expressed protein
LOC_Os03g04010	-1.46593	5.77308e-06		hypothetical protein
LOC_Os03g04080	-1.60081	2.84308e-36		expressed protein
LOC_Os03g04370	-1.08657	1.85769e-22		protein-methionine-S-oxide reductase, putative, expressed
LOC_Os03g04620	-1.6777	1.8827e-14		CCT motif family protein, expressed
LOC_Os03g04700	-1.11951	1.92329e-05		retrotransposon, putative, centromere-specific, expressed
LOC_Os03g04780	-1.91642	0.000690738		RNA recognition motif containing protein, putative, expressed
LOC_Os03g05120	-2.1008	0.00520402		expressed protein
LOC_Os03g05280	-1.03785	1.00658e-30		ras-related protein, putative, expressed
LOC_Os03g05750	-1.13405	3.67433e-17		heavy-metal-associated domain-containing protein, putative, expressed
LOC_Os03g05780	-1.13255	1.59336e-23		4-coumarate--CoA ligase-like 7, putative, expressed
LOC_Os03g06250	-1.01186	1.78505e-06		retrotransposon protein, putative, unclassified, expressed
LOC_Os03g06360	-1.01021	1.31486e-06		late embryogenesis abundant protein D-34, putative, expressed
LOC_Os03g06600	-1.10981	2.57078e-05		expressed protein
LOC_Os03g07100	-1.81166	0.0070712		LTPL82 - Protease inhibitor/seed storage/LTP family protein precursor, expressed
LOC_Os03g07170	-1.71115	1.84636e-11		lactose permease-related, putative, expressed
LOC_Os03g07180	-1.22338	9.05138e-19		embryonic protein DC-8, putative, expressed
LOC_Os03g07190	-1.14353	4.51925e-26		expressed protein
LOC_Os03g08390	-1.19994	2.04067e-38		expressed protein
LOC_Os03g08520	-1.70277	1.57078e-14		DUF581 domain containing protein, expressed
LOC_Os03g08834	-4.04216	1.2764e-25		expressed protein
LOC_Os03g09170	-1.18289	9.1586e-11		ethylene-responsive transcription factor, putative, expressed
LOC_Os03g10050	-1.02915	5.09749e-09		serine acetyltransferase protein, putative, expressed
LOC_Os03g10110	-1.31301	0.000177018		cupin domain containing protein, expressed
LOC_Os03g10150	-1.61185	2.85877e-07		DUF623 domain containing protein, expressed
LOC_Os03g10800	-1.16384	1.24412e-05		BTBN4 - Bric-a-Brac, Tramtrack, Broad Complex BTB domain with non-phototropic hypocotyl 3 NPH3 domain, expressed
LOC_Os03g11910	-1.09233	3.52624e-28		DnaK family protein, putative, expressed
LOC_Os03g12180	-1.29998	4.68322e-05		MA3 domain containing protein, expressed
LOC_Os03g12830	-2.22716	0.00209112		hypothetical protein
LOC_Os03g12890	-1.00407	2.35139e-18		aminotransferase domain containing protein, putative, expressed
LOC_Os03g13450	-1.27257	3.68357e-10		expressed protein
LOC_Os03g13800	-1.03732	1.06006e-25		ribosomal protein L7Ae, putative, expressed
LOC_Os03g13840	-1.39444	3.91521e-39		senescence-associated protein, putative, expressed
LOC_Os03g14190	-1.49946	1.73541e-10		RNA recognition motif containing protein, putative, expressed
LOC_Os03g14258	-1.66	0.00408308		expressed protein
LOC_Os03g14300	-1.55615	4.61315e-29		THION29 - Plant thionin family protein precursor, expressed
LOC_Os03g14380	-1.01076	8.98115e-28		autophagy protein 9, putative, expressed
LOC_Os03g14820	-1.99644	0.00650729		expressed protein
LOC_Os03g15270	-1.55113	1.49891e-62		gibberellin receptor GID1L2, putative, expressed
LOC_Os03g15490	-1.50394	0.00298438		hypothetical protein
LOC_Os03g15770	-1.02646	6.47467e-15		tyrosine protein kinase domain containing protein, putative, expressed
LOC_Os03g15850	-1.16996	2.54952e-27		josephin, putative, expressed
LOC_Os03g15890	-1.0665	1.61142e-32		RNA recognition motif containing protein, expressed
LOC_Os03g15960	-1.23388	6.24336e-32		hsp20/alpha crystallin family protein, putative, expressed
LOC_Os03g16020	-1.03697	7.43118e-10		hsp20/alpha crystallin family protein, putative, expressed
LOC_Os03g16170	-1.25224	1.48505e-43		protein phosphatase 2C, putative, expressed
LOC_Os03g16334	-1.07635	6.62291e-29		fringe-related protein, putative, expressed
LOC_Os03g16390	-1.01514	1.92953e-09		avr9/Cf-9 rapidly elicited protein, putative, expressed
LOC_Os03g16920	-1.1911	6.34087e-45		DnaK family protein, putative, expressed
LOC_Os03g18030	-1.2156	4.25827e-15		leucoanthocyanidin dioxygenase, putative, expressed
LOC_Os03g18340	-1.3894	6.59539e-12		transcription factor like protein, putative, expressed
LOC_Os03g18490	-1.34449	3.53529e-23		RPGR, putative, expressed
LOC_Os03g18910	-1.12732	5.54701e-10		COBRA-like protein 7 precursor, putative, expressed
LOC_Os03g19190	-1.17286	1.07285e-12		TOPBP1C - Similar to DNA replication protein TOPBP1 from, expressed
LOC_Os03g20150	-1.62199	8.02813e-05		retrotransposon protein, putative, unclassified
LOC_Os03g20170	-1.05633	2.36941e-15		ABC transporter, ATP-binding protein, putative, expressed
LOC_Os03g21000	-1.09394	1.07087e-31		thioredoxin, putative, expressed
LOC_Os03g21030	-1.04072	2.77237e-20		no apical meristem protein, putative, expressed
LOC_Os03g21260	-1.24654	3.60152e-18		2,3-bisphosphoglycerate-independent phosphoglycerate mutase, putative, expressed
LOC_Os03g21520	-1.12793	4.37809e-27		expressed protein
LOC_Os03g21650	-1.40386	6.27431e-19		expressed protein
LOC_Os03g21660	-1.12658	3.64894e-18		transposon protein, putative, unclassified, expressed
LOC_Os03g24070	-1.16102	1.2666e-05		rhythmically expressed gene 2 protein, putative, expressed
LOC_Os03g25410	-2.43456	0.0188595		expressed protein
LOC_Os03g25510	-1.71612	2.97493e-06		expressed protein
LOC_Os03g25690	-1.36613	0.0127237		expressed protein
LOC_Os03g25760	-1.57929	0.00619942		calmodulin-binding protein, putative, expressed
LOC_Os03g25770	-1.12801	3.64114e-28		RNA recognition motif containing protein, putative, expressed
LOC_Os03g25790	-1.18394	5.54073e-18		glycosyl hydrolases family 17 protein, expressed
LOC_Os03g25850	-1.48952	0.00148818		expressed protein
LOC_Os03g26044	-1.19771	1.9691e-12		CSLA5 - cellulose synthase-like family A; mannan synthase, expressed
LOC_Os03g26480	-2.02589	0.000360621		expressed protein
LOC_Os03g26490	-1.1245	1.22368e-08		expressed protein
LOC_Os03g27019	-1.12758	1.18227e-25		expressed protein
LOC_Os03g27970	-1.24477	1.50031e-33		WD domain, G-beta repeat domain containing protein, expressed
LOC_Os03g28289	-1.33037	0.000148934		expressed protein
LOC_Os03g28389	-3.27707	7.8156e-08		expressed protein
LOC_Os03g28940	-1.40414	7.63004e-56		ZIM domain containing protein, putative, expressed
LOC_Os03g30570	-1.03249	3.74184e-27		protein of unknown function DUF1675 domain containing protein, expressed
LOC_Os03g30950	-1.24173	1.95087e-08		acyl-desaturase, chloroplast precursor, putative, expressed
LOC_Os03g31230	-1.02	4.6315e-29		MYB family transcription factor, putative, expressed
LOC_Os03g31240	-2.13478	0.0354952		ZOS3-10 - C2H2 zinc finger protein, expressed
LOC_Os03g33520	-1.12309	0.000424148		exo70 exocyst complex subunit, putative, expressed
LOC_Os03g33580	-1.01809	3.26234e-19		mitotic checkpoint protein, putative, expressed
LOC_Os03g34250	-1.82837	2.70447e-05		retrotransposon protein, putative, unclassified
LOC_Os03g35886	-1.26945	0.00196214		expressed protein
LOC_Os03g36279	-1.01616	2.36322e-26		retrotransposon protein, putative, Ty3-gypsy subclass, expressed
LOC_Os03g37830	-1.08731	3.0391e-15		potassium transporter, putative, expressed
LOC_Os03g40100	-1.05896	1.06187e-18		ACT domain containing protein, expressed
LOC_Os03g40260	-1.06332	9.96039e-19		Regulator of chromosome condensation domain containing protein, expressed
LOC_Os03g41662	-9.87539	1.63612e-12		expressed protein
LOC_Os03g41920	-1.01805	0.00117958		expressed protein
LOC_Os03g42100	-1.6474	0.00603969		helix-loop-helix DNA-binding domain containing protein, expressed
LOC_Os03g42350	-1.24914	8.86921e-05		ankyrin, putative, expressed
LOC_Os03g42520	-1.49323	1.26895e-23		expressed protein
LOC_Os03g42710	-1.46036	5.55406e-23		WD-40 repeat family protein, putative, expressed
LOC_Os03g43880	-1.27504	1.51767e-07		PLA IIIA/PLP7, putative, expressed
LOC_Os03g44250	-1.22901	2.57962e-06		expressed protein
LOC_Os03g45730	-1.27185	1.3953e-27		DNA-binding protein-like, putative, expressed
LOC_Os03g46040	-1.85397	0.00367977		expressed protein
LOC_Os03g46100	-1.48461	0.0261382		cupin domain containing protein, expressed
LOC_Os03g46110	-1.13284	0.0112221		LTPL94 - Protease inhibitor/seed storage/LTP family protein precursor, expressed
LOC_Os03g46884	-11.976	3.26237e-21		transposon protein, putative, CACTA, En/Spm sub-class, expressed
LOC_Os03g47120	-1.14129	6.31123e-25		CBS domain containing protein, expressed
LOC_Os03g47260	-1.12412	5.99092e-05		expressed protein
LOC_Os03g47540	-3.78524	0.0355924		expressed protein
LOC_Os03g48760	-1.50136	1.43299e-30		Cupin domain containing protein, expressed
LOC_Os03g48960	-1.59337	0.00269524		expressed protein
LOC_Os03g49430	-1.34251	1.52443e-32		pre-mRNA-splicing factor, putative, expressed
LOC_Os03g49440	-1.12657	2.34626e-28		phosphatase, putative, expressed
LOC_Os03g49770	-1.13368	3.5267e-16		oxysterol-binding protein, putative, expressed
LOC_Os03g50160	-1.01113	2.2778e-12		plastocyanin-like domain containing protein, putative, expressed
LOC_Os03g50450	-1.0147	1.06933e-19		inactive receptor kinase At2g26730 precursor, putative, expressed
LOC_Os03g50710	-2.0616	0.00172502		expressed protein
LOC_Os03g50730	-1.05043	7.37297e-19		transmembrane anterior posterior transformation 1, putative, expressed
LOC_Os03g50870	-1.16884	7.96369e-42		expressed protein
LOC_Os03g50960	-1.22745	4.00025e-15		LTPL118 - Protease inhibitor/seed storage/LTP family protein precursor, expressed
LOC_Os03g51000	-1.0511	2.92527e-27		3,4-dihydroxy-2-butanone kinase, putative, expressed
LOC_Os03g51350	-1.07144	4.20235e-33		expressed protein
LOC_Os03g51390	-1.17419	4.35663e-34		expressed protein
LOC_Os03g51650	-1.03076	1.84308e-27		membrane protein, putative, expressed
LOC_Os03g51760	-1.40487	6.14502e-07		OsFBX109 - F-box domain containing protein, expressed
LOC_Os03g51870	-1.04126	8.59997e-05		FHA domain containing protein, putative, expressed
LOC_Os03g51990	-1.23314	0.0215757		ACT domain containing protein, expressed
LOC_Os03g52680	-1.07687	2.47495e-13		expressed protein
LOC_Os03g53030	-1.38399	3.54393e-26		hypothetical protein
LOC_Os03g53340	-1.45116	2.59642e-25		HSF-type DNA-binding domain containing protein, expressed
LOC_Os03g53750	-1.14324	4.4379e-35		nuclear prelamin A recognition factor, putative, expressed
LOC_Os03g53930	-1.17463	2.25397e-27		expressed protein
LOC_Os03g55100	-1.00098	3.33341e-12		cyclic nucleotide-gated ion channel 2, putative, expressed
LOC_Os03g55230	-1.30659	2.54271e-14		cytochrome P450, putative, expressed
LOC_Os03g55340	-1.31945	1.11612e-20		pentatricopeptide, putative, expressed
LOC_Os03g55550	-1.12319	0.000699306		helix-loop-helix DNA-binding domain containing protein, expressed
LOC_Os03g55680	-1.59768	0.00393073		expressed protein
LOC_Os03g55870	-1.02967	3.09438e-10		membrane associated DUF588 domain containing protein, putative, expressed
LOC_Os03g56000	-1.11541	6.79976e-25		PHLOEM 2-LIKE A10, putative, expressed
LOC_Os03g56010	-1.49157	1.16175e-10		bZIP transcription factor domain containing protein, expressed
LOC_Os03g56060	-1.20494	1.57442e-24		CSLC9 - cellulose synthase-like family C, expressed
LOC_Os03g57880	-1.21572	9.63271e-23		glucan endo-1,3-beta-glucosidase precursor, putative, expressed
LOC_Os03g58170	-1.22183	3.48709e-28		stem-specific protein TSJT1, putative, expressed
LOC_Os03g58764	-1.13722	5.0729e-35		OsFBDUF18 - F-box and DUF domain containing protein, expressed
LOC_Os03g58910	-1.03543	3.22043e-25		expressed protein
LOC_Os03g59170	-1.04179	2.85059e-17		OsAPRL5 adenosine 5'-phosphosulfate reductase-like OsAPRL5, expressed
LOC_Os03g59190	-4.5719	1.27156e-66		retrotransposon protein, putative, unclassified, expressed
LOC_Os03g59320	-1.20336	8.90524e-38		expressed protein
LOC_Os03g59460	-1.58841	2.03245e-23		transcription factor, putative, expressed
LOC_Os03g60220	-1.05443	2.17054e-09		DUF567 domain containing protein, putative, expressed
LOC_Os03g60760	-1.03313	9.27786e-07		expressed protein
LOC_Os03g61270	-1.47807	4.46929e-36		OsMan04 - Endo-Beta-Mannanase, expressed
LOC_Os03g61980	-1.78567	0.0475628		cytochrome P450, putative, expressed
LOC_Os03g62430	-1.03157	1.96092e-17		OsWAK28 - OsWAK receptor-like protein kinase, expressed
LOC_Os03g62590	-1.33529	0.011975		oxidoreductase, short chain dehydrogenase/reductase family domain containing protein, expressed
LOC_Os03g62750	-1.12338	7.32228e-30		inner membrane protein, putative, expressed
LOC_Os03g62760	-1.18681	1.35086e-06		expressed protein
LOC_Os03g63020	-1.06891	1.91783e-31		protein kinase domain containing protein, expressed
LOC_Os03g63940	-1.195	1.32527e-10		CBS domain containing membrane protein, putative, expressed
LOC_Os04g01580	-9.0091	3.97443e-09		expressed protein
LOC_Os04g01850	-2.95567	4.42557e-50		hypothetical protein
LOC_Os04g02450	-8.94938	8.47914e-09		rust-resistance protein Lr21, putative, expressed
LOC_Os04g02620	-1.47232	3.76322e-07		oxidoreductase, short chain dehydrogenase/reductase family, putative, expressed
LOC_Os04g03164	-1.75376	1.64051e-19		expressed protein
LOC_Os04g03380	-1.90331	4.43228e-06		legume lectins beta domain containing protein, putative, expressed
LOC_Os04g03450	-1.25721	0.0106056		retrotransposon protein, putative, unclassified, expressed
LOC_Os04g03730	-1.86895	0.00148405		retrotransposon protein, putative, unclassified, expressed
LOC_Os04g03760	-1.40232	1.75136e-24		expressed protein
LOC_Os04g03810	-1.10863	0.00264111		OsSub38 - Putative Subtilisin homologue, expressed
LOC_Os04g03850	-1.60845	7.09198e-14		OsSub39 - Putative Subtilisin homologue, expressed
LOC_Os04g04740	-1.49311	0.00415473		expressed protein
LOC_Os04g05010	-1.34869	7.40501e-31		CBS domain containing membrane protein, putative, expressed
LOC_Os04g06100	-1.71724	0.000129385		transposon protein, putative, CACTA, En/Spm sub-class
LOC_Os04g06520	-1.20178	1.84733e-15		expressed protein
LOC_Os04g06590	-1.63341	1.57494e-61		expressed protein
LOC_Os04g07990	-10.4263	0.017797		transposon protein, putative, CACTA, En/Spm sub-class
LOC_Os04g08360	-1.23836	0.0116731		expressed protein
LOC_Os04g10350	-1.07302	8.09073e-24		1-aminocyclopropane-1-carboxylate oxidase homolog 2, putative, expressed
LOC_Os04g10400	-1.03506	7.38475e-25		electron transfer flavoprotein subunit beta, putative, expressed
LOC_Os04g12499	-1.03508	5.83923e-10		amino acid transporter protein, putative, expressed
LOC_Os04g13364	-1.08376	5.84724e-06		transposon protein, putative, CACTA, En/Spm sub-class, expressed
LOC_Os04g14680	-1.29752	1.10659e-30		OsAPx3 - Peroxisomal Ascorbate Peroxidase encoding gene 5,8, expressed
LOC_Os04g14790	-1.02402	2.94197e-26		FAD dependent oxidoreductase domain containing protein, expressed
LOC_Os04g15600	-1.08735	0.0243793		receptor kinase, putative, expressed
LOC_Os04g17100	-1.04154	2.91292e-11		heavy metal-associated domain containing protein, expressed
LOC_Os04g18180	-1.46503	8.15336e-11		retrotransposon protein, putative, unclassified, expressed
LOC_Os04g18770	-1.3005	0.00136738		retrotransposon protein, putative, unclassified, expressed
LOC_Os04g18884	-1.80636	0.0159694		retrotransposon protein, putative, Ty3-gypsy subclass
LOC_Os04g19114	-1.33439	3.09468e-26		retrotransposon protein, putative, Ty3-gypsy subclass, expressed
LOC_Os04g20290	-1.09245	1.42414e-10		retrotransposon protein, putative, unclassified, expressed
LOC_Os04g20510	-1.41183	0.000189377		retrotransposon protein, putative, unclassified, expressed
LOC_Os04g20749	-1.2149	2.28848e-14		expressed protein
LOC_Os04g22110	-8.2018	1.98355e-13		retrotransposon protein, putative, unclassified, expressed
LOC_Os04g24550	-1.07586	1.11011e-16		ATP-binding region, ATPase-like domain containing protein, expressed
LOC_Os04g25650	-10.8526	1.33776e-08		cysteine-rich receptor-like protein kinase, putative, expressed
LOC_Os04g25784	-12.4844	8.5552e-13		expressed protein
LOC_Os04g26320	-11.242	4.55267e-18		mannose-binding lectin, putative, expressed
LOC_Os04g26550	-9.7393	8.39633e-12		expressed protein
LOC_Os04g26590	-10.9801	5.98879e-17		expressed protein
LOC_Os04g27750	-1.30604	2.90474e-05		expressed protein
LOC_Os04g27800	-1.28459	3.19557e-32		expressed protein
LOC_Os04g27810	-1.2562	0.0453816		retrotransposon protein, putative, Ty3-gypsy subclass, expressed
LOC_Os04g28820	-1.9374	4.10977e-15		retrotransposon protein, putative, unclassified, expressed
LOC_Os04g30420	-1.50821	1.43071e-48		dehydrogenase, putative, expressed
LOC_Os04g31050	-1.202	1.88849e-11		expressed protein
LOC_Os04g31610	-1.35229	6.15157e-22		OsFBO3 - F-box and other domain containing protein, expressed
LOC_Os04g31720	-1.49567	1.05264e-15		expressed protein
LOC_Os04g31790	-1.21521	6.85491e-31		expressed protein
LOC_Os04g32030	-1.03605	1.32387e-11		heavy metal-associated domain containing protein, expressed
LOC_Os04g32070	-1.44357	0.00420987		dehydrogenase/reductase, putative, expressed
LOC_Os04g32220	-5.30969	0.0209493		expressed protein
LOC_Os04g32480	-1.09291	0.00797613		zinc-finger protein, putative, expressed
LOC_Os04g32680	-2.50579	0.000633494		POEI20 - Pollen Ole e I allergen and extensin family protein precursor, expressed
LOC_Os04g32960	-1.1145	0.0169214		TUDOR protein with multiple SNc domains, putative, expressed
LOC_Os04g33150	-1.17764	3.12933e-30		desiccation-related protein PCC13-62 precursor, putative, expressed
LOC_Os04g33190	-1.08836	8.05195e-17		AMP-binding enzyme, putative, expressed
LOC_Os04g33640	-1.5283	1.01282e-21		glycosyl hydrolases family 17, putative, expressed
LOC_Os04g33820	-1.63607	2.58777e-35		OsFBX132 - F-box domain containing protein, expressed
LOC_Os04g33920	-1.20443	1.24175e-19		LTPL102 - Protease inhibitor/seed storage/LTP family protein precursor, expressed
LOC_Os04g34970	-1.72557	2.58431e-16		AP2 domain containing protein, expressed
LOC_Os04g35100	-1.12172	4.5322e-22		phospholipase C, putative, expressed
LOC_Os04g35270	-1.11854	2.24081e-06		alpha-1,4-fucosyltransferase, putative, expressed
LOC_Os04g35490	-1.58814	5.48036e-06		expressed protein
LOC_Os04g35770	-1.37003	0.0108763		pectinesterase, putative, expressed
LOC_Os04g35870	-1.51498	0.000203622		retrotransposon protein, putative, unclassified, expressed
LOC_Os04g36610	-1.32248	6.66613e-09		endoglucanase, putative, expressed
LOC_Os04g36750	-1.16776	6.29782e-09		hsp20/alpha crystallin family protein, putative, expressed
LOC_Os04g37580	-1.02922	2.81598e-27		cation transport regulator-like protein 1, putative, expressed
LOC_Os04g37590	-1.21572	0.0431379		F-box protein FBW2, putative, expressed
LOC_Os04g37710	-1.21745	8.79446e-31		serine hydrolase domain containing protein, expressed
LOC_Os04g37730	-1.12329	5.41549e-09		RING-H2 finger protein ATL3B precursor, putative, expressed
LOC_Os04g37880	-1.37011	9.29706e-16		expressed protein
LOC_Os04g37890	-2.1399	0.00118024		expressed protein
LOC_Os04g38990	-6.7044	7.64039e-07		expressed protein
LOC_Os04g39489	-1.1934	1.1256e-36		amino acid transporter, putative, expressed
LOC_Os04g40070	-1.04029	4.70668e-19		GRAM and C2 domains containing protein, putative, expressed
LOC_Os04g40910	-1.26171	1.29443e-38		OsFBX146 - F-box domain containing protein, expressed
LOC_Os04g41540	-1.00568	6.79107e-21		OsCML22 - Calmodulin-related calcium sensor protein, expressed
LOC_Os04g41820	-1.29355	0.000799244		transcription factor RF2a, putative, expressed
LOC_Os04g41950	-1.32998	4.05304e-55		calcium-binding mitochondrial protein anon-60Da, putative, expressed
LOC_Os04g42240	-1.16661	4.99153e-13		expressed protein
LOC_Os04g42770	-1.00422	2.16595e-13		expressed protein
LOC_Os04g42980	-1.05575	4.72302e-17		zinc finger family protein, putative, expressed
LOC_Os04g43090	-8.95356	0.00727727		expressed protein
LOC_Os04g43170	-1.51789	2.95576e-21		caleosin related protein, putative, expressed
LOC_Os04g43650	-1.06502	8.14859e-14		L-allo-threonine aldolase, putative, expressed
LOC_Os04g43660	-1.4935	8.745e-07		expressed protein
LOC_Os04g43750	-1.05344	3.7103e-14		kinase, pfkB family, putative, expressed
LOC_Os04g44500	-1.28419	6.73631e-14		GEM, putative, expressed
LOC_Os04g44580	-3.07025	0.0444673		expressed protein
LOC_Os04g44670	-1.0203	0.000251916		AP2 domain containing protein, expressed
LOC_Os04g44770	-1.08496	6.63697e-05		expressed protein
LOC_Os04g45510	-1.05684	0.0353321		expressed protein
LOC_Os04g45700	-2.23591	0.0234603		COBRA, putative, expressed
LOC_Os04g45920	-1.29603	0.00198887		protein kinase domain containing protein, expressed
LOC_Os04g45940	-1.36173	4.32546e-43		transcription factor like protein, putative, expressed
LOC_Os04g45950	-1.05944	6.05858e-05		amino acid permease family protein, putative, expressed
LOC_Os04g48030	-1.09785	4.61358e-16		heat stress transcription factor B-1, putative, expressed
LOC_Os04g48150	-1.15258	0.0142042		retrotransposon protein, putative, unclassified, expressed
LOC_Os04g48720	-1.17469	5.60672e-17		expressed protein
LOC_Os04g48750	-1.0108	4.83212e-23		3-oxo-5-alpha-steroid 4-dehydrogenase, putative, expressed
LOC_Os04g49260	-1.14113	0.000175638		heavy metal-associated domain containing protein, expressed
LOC_Os04g49270	-1.08485	3.56035e-05		tRNA-splicing endonuclease positive effector-related, putative, expressed
LOC_Os04g49350	-1.03034	8.23919e-24		PPR repeat domain containing protein, putative, expressed
LOC_Os04g49360	-1.01258	2.85975e-10		OsFBX149 - F-box domain containing protein, expressed
LOC_Os04g49550	-1.32719	2.36101e-19		RING-H2 finger protein ATL2A, putative, expressed
LOC_Os04g49700	-1.05494	0.00204447		zinc finger, C3HC4 type domain containing protein, expressed
LOC_Os04g50790	-1.08112	6.67483e-22		RNA recognition motif, putative, expressed
LOC_Os04g50850	-1.84563	0.0285762		aspartyl protease family, putative, expressed
LOC_Os04g51404	-1.494	0.00254458		expressed protein
LOC_Os04g51410	-1.05052	2.98887e-17		expressed protein
LOC_Os04g51640	-2.05074	2.1367e-07		expressed protein
LOC_Os04g51650	-1.68227	0.00073796		expressed protein
LOC_Os04g51660	-1.29189	5.39612e-29		transferase family protein, putative, expressed
LOC_Os04g51794	-1.21867	8.06565e-24		DNA binding protein, putative, expressed
LOC_Os04g51796	-1.31825	4.34435e-37		DNA repair ATPase-related, putative, expressed
LOC_Os04g52000	-1.0364	5.94527e-24		protein phosphatase 2C, putative, expressed
LOC_Os04g52110	-1.47743	1.69446e-26		late embryogenesis abundant protein, group 3, putative, expressed
LOC_Os04g52500	-1.14437	2.1387e-40		lecithine cholesterol acyltransferase, putative, expressed
LOC_Os04g52550	-1.28396	8.19681e-18		PAZ domain-containing protein, putative, expressed
LOC_Os04g52840	-1.10394	1.8445e-25		tyrosine protein kinase domain containing protein, putative, expressed
LOC_Os04g53190	-1.03507	7.98693e-28		CPuORF12 - conserved peptide uORF-containing transcript, expressed
LOC_Os04g53730	-2.13035	0.0049905		expressed protein
LOC_Os04g54230	-1.26702	5.29335e-08		wound induced protein, putative, expressed
LOC_Os04g56309	-1.08815	2.23032e-06		expressed protein
LOC_Os04g57340	-1.17898	2.41324e-28		AP2 domain containing protein, expressed
LOC_Os04g57550	-1.31401	2.12773e-39		amine oxidase, flavin-containing, domain containing protein, expressed
LOC_Os04g58330	-1.00154	1.5871e-12		expressed protein
LOC_Os04g58360	-1.35754	0.00411649		expressed protein
LOC_Os04g58890	-1.16624	1.22747e-32		expressed protein
LOC_Os05g02760	-1.26484	7.14229e-32		expressed protein
LOC_Os05g03910	-1.14689	3.54715e-23		RNA polymerase II-associated protein 3, putative, expressed
LOC_Os05g04550	-1.15932	7.91388e-17		CAMK_KIN1/SNF1/Nim1_like.3 - CAMK includes calcium/calmodulin depedent protein kinases, expressed
LOC_Os05g04870	-1.61733	5.69849e-18		oxidoreductase, short chain dehydrogenase/reductase family protein, putative, expressed
LOC_Os05g05100	-1.20809	0.00534677		expressed protein
LOC_Os05g05290	-3.67456	0.0332349		expressed protein
LOC_Os05g05930	-1.60547	2.91439e-16		peripheral-type benzodiazepine receptor, putative, expressed
LOC_Os05g05940	-1.00204	2.37946e-27		stress-related protein, putative, expressed
LOC_Os05g06920	-1.32889	0.000477717		relA-SpoT like protein RSH4, putative, expressed
LOC_Os05g07120	-5.03616	0.0357521		basic helix-loop-helix, putative, expressed
LOC_Os05g07270	-4.49139	0.0306922		DUF260 domain containing protein, putative, expressed
LOC_Os05g07632	-1.0309	5.15054e-22		haloacid dehalogenase-like hydrolase family protein, putative, expressed
LOC_Os05g07810	-1.21707	1.94844e-32		universal stress protein domain containing protein, putative, expressed
LOC_Os05g07940	-1.24944	6.65743e-30		glyoxalase family protein, putative, expressed
LOC_Os05g08420	-1.23213	5.61583e-28		expressed protein
LOC_Os05g08480	-1.59001	1.36465e-19		cytokinin-O-glucosyltransferase 1, putative, expressed
LOC_Os05g08620	-1.04563	7.89601e-08		expressed protein
LOC_Os05g08890	-1.34173	1.20131e-18		transposable element protein, putative, containing Pfam profile: PF03108, MuDR, expressed
LOC_Os05g10620	-1.39064	1.61574e-20		no apical meristem protein, putative, expressed
LOC_Os05g11810	-1.01394	8.2934e-16		gibberellin 2-beta-dioxygenase 1, putative, expressed
LOC_Os05g11840	-1.00821	0.0181693		expressed protein
LOC_Os05g13440	-1.09713	2.09448e-26		coiled-coil domain-containing protein 25, putative, expressed
LOC_Os05g13490	-1.77706	0.0431276		BURP domain containing protein, expressed
LOC_Os05g13580	-1.09541	4.53354e-32		OsCML18 - Calmodulin-related calcium sensor protein, expressed
LOC_Os05g15230	-1.80329	2.28861e-08		plant protein of unknown function domain containing protein, expressed
LOC_Os05g15480	-1.7392	1.39537e-07		retrotransposon protein, putative, unclassified, expressed
LOC_Os05g15530	-1.00201	3.57932e-13		aminotransferase domain containing protein, putative, expressed
LOC_Os05g23140	-1.90385	1.23099e-28		retrotransposon protein, putative, LINE subclass, expressed
LOC_Os05g24780	-1.2889	1.13387e-14		OsCML21 - Calmodulin-related calcium sensor protein, expressed
LOC_Os05g25040	-1.34022	2.73103e-08		expressed protein
LOC_Os05g25640	-1.05997	1.28049e-18		cytochrome P450, putative, expressed
LOC_Os05g25860	-1.47958	3.40048e-08		expressed protein
LOC_Os05g26660	-1.04133	8.69708e-09		NADH-ubiquinone oxidoreductase, mitochondrial precursor, putative, expressed
LOC_Os05g27380	-1.7835	0.00548554		hypothetical protein
LOC_Os05g27660	-1.09518	9.06345e-21		expressed protein
LOC_Os05g28570	-1.28554	0.000404096		expressed protein
LOC_Os05g29930	-1.42769	1.38688e-06		late embryogenesis abundant protein, putative, expressed
LOC_Os05g30350	-1.18218	3.03386e-36		Os5bglu22 - beta-glucosidase homologue, similar to G. max isohydroxyurate hydrolase, expressed
LOC_Os05g30510	-1.63434	4.54582e-17		expressed protein
LOC_Os05g31620	-1.15255	2.63177e-29		OsCML15 - Calmodulin-related calcium sensor protein, expressed
LOC_Os05g31660	-1.35145	6.75712e-05		expressed protein
LOC_Os05g31785	-1.08693	1.35029e-11		expressed protein
LOC_Os05g32630	-1.00847	3.05004e-24		mitochondrial carrier protein, putative, expressed
LOC_Os05g32670	-1.05437	1.48999e-11		pentatricopeptide repeat-containing protein, putative, expressed
LOC_Os05g33030	-1.31678	2.36101e-19		kinesin motor domain containing protein, putative, expressed
LOC_Os05g33700	-1.97947	2.17477e-07		4F5 protein family protein, expressed
LOC_Os05g33820	-1.14982	2.25494e-22		lipase, putative, expressed
LOC_Os05g33890	-1.11756	1.25397e-05		microtubule associated protein, putative, expressed
LOC_Os05g34070	-1.08419	5.42395e-26		DIP1, putative, expressed
LOC_Os05g35110	-1.03534	7.15988e-25		OsFBL22 - F-box domain and LRR containing protein, expressed
LOC_Os05g35260	-1.33351	3.81714e-36		PB1 domain containing protein, expressed
LOC_Os05g35970	-1.25815	1.54694e-12		expressed protein
LOC_Os05g36150	-1.08708	7.90417e-18		Yip1 domain containing protein, expressed
LOC_Os05g36160	-1.03769	6.26918e-17		G-box-binding factor 4, putative, expressed
LOC_Os05g36190	-1.03067	2.57813e-23		OsFBT7 - F-box and tubby domain containing protein, expressed
LOC_Os05g36280	-1.24324	0.00164184		histone H3, putative, expressed
LOC_Os05g36290	-1.05239	2.32722e-26		actin, putative, expressed
LOC_Os05g37050	-1.83862	8.18458e-18		MYB family transcription factor, putative, expressed
LOC_Os05g37520	-1.08508	2.10232e-23		expressed protein
LOC_Os05g38270	-1.57761	7.42122e-23		regulator of chromosome condensation, putative, expressed
LOC_Os05g38280	-1.69995	1.16862e-13		expressed protein
LOC_Os05g38560	-3.04741	5.49826e-08		Core histone H2A/H2B/H3/H4 domain containing protein, putative, expressed
LOC_Os05g38980	-1.17448	1.51158e-06		respiratory burst oxidase, putative, expressed
LOC_Os05g39590	-2.17921	5.93351e-07		AP2 domain containing protein, expressed
LOC_Os05g39790	-1.60621	0.0169432		transposon protein, putative, unclassified, expressed
LOC_Os05g39950	-1.24909	0.000155009		DUF623 domain containing protein, expressed
LOC_Os05g41490	-1.47835	9.44475e-38		circadian clock coupling factor ZGT, putative, expressed
LOC_Os05g41590	-1.27946	1.14385e-31		glycerol-3-phosphate dehydrogenase, putative, expressed
LOC_Os05g41610	-1.08727	1.12535e-22		glycosyl hydrolases family 17, putative, expressed
LOC_Os05g41620	-1.03205	2.02128e-14		expressed protein
LOC_Os05g41780	-1.14169	7.89862e-26		AP2 domain containing protein, expressed
LOC_Os05g43174	-1.333	0.000222026		expressed protein
LOC_Os05g43550	-1.41389	4.08974e-07		Eukaryotic aspartyl protease domain containing protein, expressed
LOC_Os05g43690	-1.04829	0.00914563		glucan endo-1,3-beta-glucosidase-like protein 3 precursor, putative, expressed
LOC_Os05g43910	-1.25787	6.59848e-25		cytochrome P450, putative, expressed
LOC_Os05g44300	-1.1256	1.01648e-10		plant-specific domain TIGR01615 family protein, expressed
LOC_Os05g44900	-1.18157	6.45063e-29		expressed protein
LOC_Os05g44950	-1.2934	0.0195609		senescence-induced receptor-like serine/threonine-protein kinase precursor, putative, expressed
LOC_Os05g45350	-1.08883	8.91904e-13		dnaJ domain containing protein, expressed
LOC_Os05g46350	-1.24566	4.34238e-15		IQ calmodulin-binding motif domain containing protein, expressed
LOC_Os05g46460	-1.4238	6.57079e-61		hydrolase, alpha/beta fold family domain containing protein, expressed
LOC_Os05g46750	-1.52488	1.74214e-30		STE_MEKK_ste11_MAP3K.18 - STE kinases include homologs to sterile 7, sterile 11 and sterile 20 from yeast, expressed
LOC_Os05g46760	-1.1526	8.76687e-16		STE_MEKK_ste11_MAP3K.19 - STE kinases include homologs to sterile 7, sterile 11 and sterile 20 from yeast, expressed
LOC_Os05g46840	-1.17839	0.00240189		proline-rich protein, putative, expressed
LOC_Os05g47670	-1.19775	7.11743e-29		zinc finger, C3HC4 type domain containing protein, expressed
LOC_Os05g47750	-1.03746	0.000629922		Ser/Thr protein kinase, putative, expressed
LOC_Os05g47960	-1.37108	2.91006e-13		expressed protein
LOC_Os05g48330	-1.01538	3.85372e-15		aspartyl protease family protein, putative, expressed
LOC_Os05g48700	-1.26108	0.000509642		gibberellin 2-beta-dioxygenase, putative, expressed
LOC_Os05g48760	-1.14831	2.283e-22		protein of unknown function DUF1421 domain containing protein, expressed
LOC_Os05g48980	-1.19394	1.57564e-26		ras-related protein, putative, expressed
LOC_Os05g49300	-1.06958	1.84017e-23		iron-sulfur cluster assembly enzyme ISCU, mitochondrial precursor, putative, expressed
LOC_Os05g49420	-1.03701	4.43003e-23		transcription factor, putative, expressed
LOC_Os05g49440	-1.2072	2.09071e-13		DUF1264 domain containing protein, putative, expressed
LOC_Os05g49540	-2.04175	1.06497e-05		retrotransposon protein, putative, Ty1-copia subclass, expressed
LOC_Os05g49700	-1.22634	1.56699e-24		AP2 domain containing protein, expressed
LOC_Os05g49760	-1.03964	0.00620938		dehydrogenase, putative, expressed
LOC_Os05g49910	-1.13715	1.23371e-14		expressed protein
LOC_Os05g50110	-1.53338	4.8918e-08		oleosin, putative, expressed
LOC_Os05g50250	-1.02048	9.62566e-08		cinnamoyl-CoA reductase-related, putative, expressed
LOC_Os05g50580	-1.29807	2.56246e-09		OsSCP30 - Putative Serine Carboxypeptidase homologue, expressed
LOC_Os05g50810	-1.02723	6.58616e-24		CAMK_CAMK_like.5 - CAMK includes calcium/calmodulin depedent protein kinases, expressed
LOC_Os05g51230	-1.2256	0.00114256		phosphatidylinositol 3- and 4-kinase family protein, putative, expressed
LOC_Os05g51390	-1.42096	8.30335e-06		uncharacterized protein PA4923, putative, expressed
LOC_Os05g51670	-1.20289	4.33026e-35		NAD dependent epimerase/dehydratase family protein, putative, expressed
LOC_Os05g51680	-1.63585	0.00113508		SCP-like extracellular protein, expressed
LOC_Os06g01520	-1.5143	0.00238946		expressed protein
LOC_Os06g02620	-1.11021	2.44035e-33		chaperone protein dnaJ, putative, expressed
LOC_Os06g02650	-1.44405	9.9778e-10		retrotransposon protein, putative, unclassified, expressed
LOC_Os06g03660	-1.0237	6.21212e-29		peroxisomal biogenesis factor 11, putative, expressed
LOC_Os06g03670	-1.6273	4.87799e-35		dehydration-responsive element-binding protein, putative, expressed
LOC_Os06g03980	-1.26885	4.21395e-15		expressed protein
LOC_Os06g04230	-1.11146	5.19041e-28		expressed protein
LOC_Os06g04240	-1.3354	1.0879e-23		expressed protein
LOC_Os06g04380	-1.3161	1.64099e-29		aminomethyltransferase, putative, expressed
LOC_Os06g04410	-1.50647	0.00537424		expressed protein
LOC_Os06g04790	-1.0649	1.64869e-09		HAD superfamily phosphatase, putative, expressed
LOC_Os06g04990	-1.28263	0.00249982		early nodulin 93 ENOD93 protein, putative, expressed
LOC_Os06g05130	-1.2083	7.11384e-25		myristoyl-acyl carrier protein thioesterase, chloroplast precursor, putative, expressed
LOC_Os06g05310	-1.21106	0.0253723		transferase family protein, putative, expressed
LOC_Os06g05320	-1.42115	1.36298e-25		transferase family protein, putative, expressed
LOC_Os06g05420	-1.33481	1.28433e-42		expressed protein
LOC_Os06g05424	-4.20759	1.36327e-188		expressed protein
LOC_Os06g06120	-1.00692	3.9429e-22		expressed protein
LOC_Os06g07600	-1.0141	5.2601e-20		uncharacterized glycosyltransferase, putative, expressed
LOC_Os06g07820	-1.08328	1.4937e-26		BSD domain containing protein, expressed
LOC_Os06g08110	-1.02965	2.8625e-29		nodulin, putative, expressed
LOC_Os06g08564	-1.18357	2.19845e-18		OsRCI2-8 - Putative low temperature and salt responsive protein, expressed
LOC_Os06g08960	-1.02927	0.0157186		expressed protein
LOC_Os06g09550	-1.64119	4.11344e-11		expressed protein
LOC_Os06g09560	-1.4744	2.83604e-36		heat shock protein DnaJ, putative, expressed
LOC_Os06g09600	-1.34304	1.01951e-19		expressed protein
LOC_Os06g09900	-1.00101	1.49029e-09		expressed protein
LOC_Os06g09960	-1.1454	2.08281e-07		expressed protein
LOC_Os06g10210	-1.44889	1.03427e-28		expressed protein
LOC_Os06g10355	-1.6488	5.53832e-18		expressed protein
LOC_Os06g11070	-1.05756	4.27166e-25		expressed protein
LOC_Os06g11150	-1.28352	2.77773e-39		DUF1645 domain containing protein, putative, expressed
LOC_Os06g11240	-1.43097	0.00077771		12-oxophytodienoate reductase, putative, expressed
LOC_Os06g11280	-1.21224	4.19572e-07		12-oxophytodienoate reductase, putative, expressed
LOC_Os06g11450	-1.18056	9.24555e-29		zinc finger, C3HC4 type domain containing protein, expressed
LOC_Os06g11600	-1.20077	1.98533e-27		growth regulator related protein, putative, expressed
LOC_Os06g11610	-1.03064	8.72309e-09		heat shock 22 kDa protein, mitochondrial precursor, putative, expressed
LOC_Os06g11812	-1.56729	2.09195e-08		wound/stress protein, putative, expressed
LOC_Os06g12290	-1.67602	8.53705e-12		glutathione S-transferase GSTU6, putative, expressed
LOC_Os06g12370	-1.79982	3.08663e-60		OsFtsH6 FtsH protease, homologue of AtFtsH6, expressed
LOC_Os06g12940	-1.03295	0.000464024		expressed protein
LOC_Os06g13200	-4.08934	4.737e-12		proton-dependent oligopeptide transport, putative, expressed
LOC_Os06g13480	-1.76051	0.00359297		expressed protein
LOC_Os06g14190	-1.13109	1.46067e-22		NF-X1-type zinc finger protein, putative, expressed
LOC_Os06g14240	-1.52511	4.30718e-21		hsp20/alpha crystallin family protein, putative, expressed
LOC_Os06g14460	-1.51225	0.00266724		chromosome condensation protein like, putative, expressed
LOC_Os06g15910	-1.08409	3.07109e-14		potassium transporter, putative, expressed
LOC_Os06g16050	-10.9855	4.63928e-08		transposon protein, putative, CACTA, En/Spm sub-class, expressed
LOC_Os06g16630	-1.13773	7.91738e-07		expressed protein
LOC_Os06g17070	-1.30599	3.86186e-12		retrotransposon protein, putative, Ty1-copia subclass, expressed
LOC_Os06g18130	-1.26292	0.00140918		retrotransposon protein, putative, LINE subclass, expressed
LOC_Os06g19540	-1.00106	7.40105e-07		oxidoreductase, short chain dehydrogenase/reductase family domain containing protein, expressed
LOC_Os06g20300	-1.52582	0.00266061		expressed protein
LOC_Os06g20590	-1.72894	0.0227915		retrotransposon protein, putative, Ty3-gypsy subclass, expressed
LOC_Os06g20740	-1.31298	7.07946e-05		hypothetical protein
LOC_Os06g21450	-1.38304	8.50776e-06		transposon protein, putative, unclassified, expressed
LOC_Os06g21720	-1.25337	1.47917e-26		methyltransferase, putative, expressed
LOC_Os06g21780	-3.30426	0.0367011		retrotransposon protein, putative, unclassified, expressed
LOC_Os06g21820	-1.89648	4.41839e-49		jasmonate O-methyltransferase, putative, expressed
LOC_Os06g21830	-5.78283	0.0463906		methyltransferase, putative, expressed
LOC_Os06g21890	-2.00319	0.00035154		basic proline-rich protein precursor, putative, expressed
LOC_Os06g22190	-1.19828	0.000860402		retrotransposon protein, putative, unclassified, expressed
LOC_Os06g22394	-1.25296	1.84177e-15		expressed protein
LOC_Os06g22919	-1.88318	9.51407e-28		DEFL9 - Defensin and Defensin-like DEFL family, expressed
LOC_Os06g23350	-1.52844	4.00476e-28		late embryogenesis abundant protein D-34, putative, expressed
LOC_Os06g23870	-1.29596	3.24571e-39		acyl-CoA dehydrogenase domain protein, putative, expressed
LOC_Os06g24420	-1.56243	1.201e-09		transposon protein, putative, CACTA, En/Spm sub-class, expressed
LOC_Os06g24430	-1.35321	4.41712e-24		expressed protein
LOC_Os06g24711	-1.61897	9.47929e-19		expressed protein
LOC_Os06g24930	-1.00165	0.00177907		transposon protein, putative, Ac/Ds sub-class, expressed
LOC_Os06g25070	-1.91163	3.4736e-41		retrotransposon protein, putative, Ty3-gypsy subclass, expressed
LOC_Os06g25294	-1.13098	4.96161e-09		60S ribosomal protein L18a-1, putative, expressed
LOC_Os06g25605	-1.32821	8.2279e-09		expressed protein
LOC_Os06g25960	-2.28177	0.0194404		hypothetical protein
LOC_Os06g26010	-3.61876	8.92892e-20		retrotransposon protein, putative, Ty3-gypsy subclass
LOC_Os06g27410	-1.32228	5.16332e-19		retrotransposon protein, putative, unclassified, expressed
LOC_Os06g27900	-1.21944	0.00744323		transposon protein, putative, CACTA, En/Spm sub-class, expressed
LOC_Os06g28230	-2.79593	0.0274736		hypothetical protein
LOC_Os06g28530	-1.21379	5.1826e-08		retrotransposon protein, putative, unclassified, expressed
LOC_Os06g28870	-1.60435	0.0237942		retrotransposon, putative, centromere-specific, expressed
LOC_Os06g28880	-1.05711	1.70397e-10		retrotransposon protein, putative, unclassified, expressed
LOC_Os06g28990	-1.12062	2.11975e-06		transposon protein, putative, Mutator sub-class, expressed
LOC_Os06g29010	-1.40942	0.0121502		expressed protein
LOC_Os06g29250	-1.6011	3.02836e-05		expressed protein
LOC_Os06g29260	-1.00695	5.0615e-18		retrotransposon protein, putative, unclassified, expressed
LOC_Os06g29450	-2.16493	0.000216087		expressed protein
LOC_Os06g29890	-1.45331	7.56355e-05		retrotransposon protein, putative, unclassified, expressed
LOC_Os06g30760	-1.06821	7.18725e-30		transposon protein, putative, CACTA, En/Spm sub-class, expressed
LOC_Os06g30830	-1.45578	6.48131e-09		OsMADS76 - MADS-box family gene with M-alpha type-box, expressed
LOC_Os06g30920	-1.12807	8.16419e-21		expressed protein
LOC_Os06g32355	-1.46899	0.00159794		conserved hypothetical protein
LOC_Os06g32610	-1.22259	3.08054e-09		expressed protein
LOC_Os06g32780	-1.67587	5.85402e-05		retrotransposon protein, putative, unclassified, expressed
LOC_Os06g33040	-1.46602	5.11898e-13		transposon protein, putative, unclassified, expressed
LOC_Os06g33940	-2.43137	0.0100507		NAC domain containing protein, putative, expressed
LOC_Os06g34060	-1.92157	0.00094773		proteins of unknown function domain containing protein, expressed
LOC_Os06g36000	-1.51173	0.00856001		AP2 domain containing protein, expressed
LOC_Os06g36010	-1.84703	0.00175206		plastocyanin-like domain containing protein, putative, expressed
LOC_Os06g36930	-1.18387	0.000247402		HSF-type DNA-binding domain containing protein, expressed
LOC_Os06g37140	-1.23191	7.13872e-18		retrotransposon protein, putative, Ty3-gypsy subclass, expressed
LOC_Os06g37700	-2.50201	0.0131407		expressed protein
LOC_Os06g38115	-1.03864	0.000630566		expressed protein
LOC_Os06g38160	-2.52884	4.47645e-10		legume lectins beta domain containing protein, putative, expressed
LOC_Os06g39090	-13.0043	1.16027e-25		transposon protein, putative, unclassified, expressed
LOC_Os06g39240	-1.40181	3.94669e-25		endothelial differentiation-related factor 1, putative, expressed
LOC_Os06g39290	-1.79054	0.0002274		expressed protein
LOC_Os06g39370	-1.29025	1.19446e-20		OsFBK16 - F-box domain and kelch repeat containing protein, expressed
LOC_Os06g39875	-1.1015	1.17967e-09		ras-related protein, putative, expressed
LOC_Os06g41060	-1.21726	1.0438e-08		helix-loop-helix DNA-binding, putative, expressed
LOC_Os06g42205	-1.71988	0.00184672		expressed protein
LOC_Os06g42220	-3.07051	3.12205e-09		TOO MANY MOUTHS precursor, putative, expressed
LOC_Os06g42850	-1.14062	6.76717e-32		extracellular ligand-gated ion channel, putative, expressed
LOC_Os06g44160	-1.12283	4.83531e-22		heat shock protein DnaJ, putative, expressed
LOC_Os06g44250	-1.14432	8.54158e-15		haemolysin-III, putative, expressed
LOC_Os06g44260	-1.72245	6.32673e-65		synthase, putative, expressed
LOC_Os06g45040	-1.72531	9.28123e-18		B-box zinc finger family protein, putative, expressed
LOC_Os06g45060	-1.5003	5.27028e-13		expressed protein
LOC_Os06g45184	-1.14234	7.37588e-12		retrotransposon protein, putative, Ty3-gypsy subclass, expressed
LOC_Os06g45280	-1.04579	3.28373e-19		protein kinase APK1B, chloroplast precursor, putative, expressed
LOC_Os06g45710	-1.00792	2.14712e-22		phosphoglycerate kinase protein, putative, expressed
LOC_Os06g46730	-1.30768	4.07241e-13		expressed protein
LOC_Os06g46780	-1.69349	0.00617696		LTPL61 - Protease inhibitor/seed storage/LTP family protein precursor, putative, expressed
LOC_Os06g46890	-1.07332	1.85261e-32		zinc finger C-x8-C-x5-C-x3-H type family protein, expressed
LOC_Os06g46920	-1.22286	4.65603e-17		dihydroflavonol-4-reductase, putative, expressed
LOC_Os06g46980	-1.36285	1.07642e-09		expressed protein
LOC_Os06g46995	-1.11156	1.01532e-06		armadillo/beta-catenin repeat family protein, putative, expressed
LOC_Os06g47100	-1.463	0.00177108		OsFBX203 - F-box domain containing protein, expressed
LOC_Os06g47120	-1.33696	6.10267e-10		expressed protein
LOC_Os06g47720	-2.34666	0.000314202		serine/threonine-protein kinase BRI1-like 2 precursor, putative, expressed
LOC_Os06g47870	-1.70735	0.0439105		expressed protein
LOC_Os06g48300	-1.29807	8.14242e-36		protein phosphatase 2C, putative, expressed
LOC_Os06g48355	-1.12489	2.9051e-37		expressed protein
LOC_Os06g49030	-1.24185	6.01344e-26		activator of 90 kDa heat shock protein ATPase homolog, putative, expressed
LOC_Os06g49110	-1.01493	5.76226e-20		delta-aminolevulinic acid dehydratase, chloroplast precursor, putative, expressed
LOC_Os06g49640	-1.03704	6.18241e-19		uncharacterized UPF0114 domain containing protein, expressed
LOC_Os06g49780	-1.35028	7.45185e-29		expressed protein
LOC_Os06g49790	-1.16787	5.84548e-22		acyltransferase, putative, expressed
LOC_Os06g49890	-1.02068	1.81242e-09		coiled-coil domain-containing protein 90A, mitochondrial precursor, putative, expressed
LOC_Os06g51010	-1.44384	0.0304097		expressed protein
LOC_Os07g01070	-1.10483	0.00103289		peptide transporter, putative, expressed
LOC_Os07g01580	-5.31688	0.0113546		expressed protein
LOC_Os07g01890	-1.04143	9.5298e-09		expressed protein
LOC_Os07g01960	-12.8708	4.36761e-25		hypothetical protein
LOC_Os07g03260	-2.04104	0.00121152		CSLC10 - cellulose synthase-like family C, expressed
LOC_Os07g04240	-1.31535	2.39722e-16		succinate dehydrogenase flavoprotein subunit,mitochondrial precursor, putative, expressed
LOC_Os07g05550	-1.00119	1.75832e-08		expressed protein
LOC_Os07g05840	-3.37474	0.0047449		expressed protein
LOC_Os07g05870	-1.24183	1.4564e-26		expressed protein
LOC_Os07g06800	-1.85309	1.99112e-29		3-oxo-5-alpha-steroid 4-dehydrogenase, putative, expressed
LOC_Os07g06834	-5.44042	1.28528e-08		expressed protein
LOC_Os07g07719	-3.5366	0.0277198		ribosomal protein S13p/S18e, putative, expressed
LOC_Os07g08060	-1.27194	0.038557		transmembrane BAX inhibitor motif-containing protein, putative, expressed
LOC_Os07g08150	-1.94372	2.78714e-19		early light-induced protein, chloroplast precursor, putative, expressed
LOC_Os07g08160	-1.25162	3.53155e-18		early light-induced protein, chloroplast precursor, putative, expressed
LOC_Os07g08210	-1.07301	3.37724e-24		cytidylyltransferase domain containing protein, expressed
LOC_Os07g08240	-4.86029	0.0111529		ZmEBE-1 protein, putative, expressed
LOC_Os07g08450	-1.99646	0.0200585		expressed protein
LOC_Os07g08934	-1.65827	6.65308e-14		expressed protein
LOC_Os07g09670	-1.25324	1.54314e-22		galactosyltransferase family protein, putative, expressed
LOC_Os07g09675	-1.58357	1.00876e-25		expressed protein
LOC_Os07g09760	-1.20952	6.31697e-05		retrotransposon protein, putative, unclassified, expressed
LOC_Os07g09950	-1.08407	0.000450531		OsFBX222 - F-box domain containing protein, expressed
LOC_Os07g11300	-1.1629	5.3407e-27		expressed protein
LOC_Os07g12510	-1.13451	1.04808e-29		AP2 domain containing protein, expressed
LOC_Os07g14150	-1.11793	1.00376e-23		cytidine deaminase, putative, expressed
LOC_Os07g14370	-1.61073	0.00182184		transposon protein, putative, Mutator sub-class, expressed
LOC_Os07g19090	-2.0618	6.41532e-17		zinc knuckle domain containing protein, expressed
LOC_Os07g19540	-1.52869	2.00361e-13		expressed protein
LOC_Os07g22570	-1.16439	0.000244338		retrotransposon protein, putative, unclassified, expressed
LOC_Os07g25200	-1.73377	0.0385258		retrotransposon protein, putative, Ty3-gypsy subclass, expressed
LOC_Os07g25700	-1.01392	1.052e-16		expressed protein
LOC_Os07g25880	-1.16346	0.00148703		hypothetical protein
LOC_Os07g25900	-1.12996	0.0046791		expressed protein
LOC_Os07g26320	-1.12382	5.14572e-08		retrotransposon protein, putative, Ty1-copia subclass
LOC_Os07g26410	-1.44379	0.000568583		retrotransposon protein, putative, Ty3-gypsy subclass, expressed
LOC_Os07g27390	-1.10901	6.28968e-12		retrotransposon protein, putative, unclassified, expressed
LOC_Os07g29900	-1.0964	0.0301979		transposon protein, putative, unclassified, expressed
LOC_Os07g32406	-1.00933	0.0110179		expressed protein
LOC_Os07g32700	-3.09651	2.30072e-05		retrotransposon protein, putative, unclassified, expressed
LOC_Os07g33270	-1.07516	1.86917e-17		DUF584 domain containing protein, putative, expressed
LOC_Os07g33280	-1.64799	8.94596e-39		expressed protein
LOC_Os07g33360	-1.34336	0.00142187		expressed protein
LOC_Os07g34006	-2.11964	0.0440525		transporter family protein, putative, expressed
LOC_Os07g34640	-1.12247	1.14756e-21		pyruvate Pi dikinase regulatory protein, putative, expressed
LOC_Os07g34964	-1.05361	8.36296e-18		TKL_IRAK_DUF26-lh.8 - DUF26 kinases have homology to DUF26 containing loci, expressed
LOC_Os07g35020	-6.3597	0.018666		expressed protein
LOC_Os07g35050	-2.78718	2.06586e-06		OsFBX237 - F-box domain containing protein, expressed
LOC_Os07g35070	-7.98036	7.73509e-06		OsFBX239 - F-box domain containing protein, expressed
LOC_Os07g35110	-9.72701	5.48764e-12		Leucine Rich Repeat family protein, expressed
LOC_Os07g35200	-6.99974	0.00192222		expressed protein
LOC_Os07g35960	-2.93723	8.69234e-06		expressed protein
LOC_Os07g35979	-10.1428	1.21874e-13		expressed protein
LOC_Os07g35985	-9.21385	6.90306e-10		expressed protein
LOC_Os07g37210	-1.34539	5.58942e-24		MYB family transcription factor, putative, expressed
LOC_Os07g37420	-1.75433	8.1701e-23		versicolorin reductase, putative, expressed
LOC_Os07g37440	-5.22458	0.0166129		expressed protein
LOC_Os07g37620	-1.16188	2.54209e-13		fiber expressed protein, putative, expressed
LOC_Os07g37840	-1.84865	3.95058e-07		lipase, putative, expressed
LOC_Os07g38140	-1.89316	0.00156689		expressed protein
LOC_Os07g38290	-1.44759	5.41371e-24		plastocyanin-like domain containing protein, putative, expressed
LOC_Os07g38630	-1.26058	4.34283e-29		expressed protein
LOC_Os07g38640	-2.10188	0.000238584		inactive receptor kinase At2g26730 precursor, putative, expressed
LOC_Os07g39210	-1.41555	9.68487e-09		expressed protein
LOC_Os07g39300	-1.12734	1.71941e-26		expressed protein
LOC_Os07g39960	-1.14365	1.2431e-09		ZOS7-07 - C2H2 zinc finger protein, expressed
LOC_Os07g40040	-1.18118	2.42117e-11		expressed protein
LOC_Os07g40210	-10.2853	3.60966e-14		retrotransposon protein, putative, LINE subclass, expressed
LOC_Os07g40250	-1.40948	1.38378e-17		sex determination protein tasselseed-2, putative, expressed
LOC_Os07g40620	-1.19075	7.37952e-23		saccharopine dehydrogenase, putative, expressed
LOC_Os07g41060	-1.13927	1.85489e-13		dihydroflavonol-4-reductase, putative, expressed
LOC_Os07g41150	-1.57388	0.0380027		glycerophosphoryl diester phosphodiesterase family protein, putative, expressed
LOC_Os07g41160	-1.04377	1.62475e-19		protein of unknown function DUF1675 domain containing protein, expressed
LOC_Os07g42220	-1.1557	1.17628e-26		expressed protein
LOC_Os07g42970	-1.02616	2.25088e-05		UDP-glucoronosyl and UDP-glucosyl transferase domain containing protein, expressed
LOC_Os07g43260	-1.2631	0.00843084		SKP1-like protein 1B, putative, expressed
LOC_Os07g43440	-1.51341	8.89702e-09		expressed protein
LOC_Os07g43740	-1.31615	1.07226e-16		zinc finger, C3HC4 type domain containing protein, expressed
LOC_Os07g43925	-1.06843	2.51883e-06		expressed protein
LOC_Os07g43950	-1.31426	1.02435e-46		RNA recognition motif containing protein, putative, expressed
LOC_Os07g44060	-1.22417	1.49599e-20		haloacid dehalogenase-like hydrolase family protein, putative, expressed
LOC_Os07g44140	-1.04576	1.07835e-05		cytochrome P450 72A1, putative, expressed
LOC_Os07g44430	-1.26005	2.49097e-19		peroxiredoxin, putative, expressed
LOC_Os07g44960	-1.04868	6.09239e-22		nodulation protein-related, putative, expressed
LOC_Os07g45080	-1.24809	0.00120697		expressed protein
LOC_Os07g46560	-1.32699	0.000994224		seven in absentia protein family domain containing protein, expressed
LOC_Os07g46570	-1.17734	4.15383e-19		glutaredoxin, putative, expressed
LOC_Os07g46680	-2.12041	0.0088283		expressed protein
LOC_Os07g46990	-1.15953	1.08784e-24		copper/zinc superoxide dismutase, putative, expressed
LOC_Os07g47550	-1.09592	3.52947e-06		glucosyltransferase, putative, expressed
LOC_Os07g47840	-1.42328	1.12262e-16		expressed protein
LOC_Os07g48620	-1.39397	0.0374414		expressed protein
LOC_Os07g48710	-1.16563	3.63365e-08		VQ domain containing protein, putative, expressed
LOC_Os07g48840	-1.05887	1.91675e-09		Ser/Thr protein phosphatase family protein, putative, expressed
LOC_Os07g48900	-1.23635	0.000953803		expressed protein
LOC_Os07g49270	-1.00956	5.28782e-31		AMP deaminase, putative, expressed
LOC_Os08g01350	-1.0913	2.38094e-24		transmembrane protein 18, putative, expressed
LOC_Os08g01370	-1.22149	4.66122e-41		expressed protein
LOC_Os08g01630	-1.77827	0.00149038		DNA repair metallo-beta-lactamase, putative, expressed
LOC_Os08g02450	-1.59525	3.39848e-05		ATCHX, putative, expressed
LOC_Os08g02460	-1.11825	4.81736e-29		expressed protein
LOC_Os08g03430	-1.08281	4.25995e-28		extracellular ligand-gated ion channel, putative, expressed
LOC_Os08g04060	-1.02636	0.0230613		retrotransposon protein, putative, Ty3-gypsy subclass, expressed
LOC_Os08g04340	-1.24527	1.25969e-05		plastocyanin-like domain containing protein, putative, expressed
LOC_Os08g05310	-2.03115	0.00393083		expressed protein
LOC_Os08g06260	-1.84074	0.00203935		hypothetical protein
LOC_Os08g07240	-1.54197	1.31218e-35		expressed protein
LOC_Os08g07720	-1.41539	1.01572e-10		transferase family protein, putative, expressed
LOC_Os08g07730	-1.04855	5.86478e-05		transferase family protein, putative, expressed
LOC_Os08g08440	-1.26482	5.6829e-16		expressed protein
LOC_Os08g08850	-2.6108	0.00148878		carotenoid synthesis regulator CarF, putative, expressed
LOC_Os08g08960	-1.71942	6.91801e-43		Cupin domain containing protein, expressed
LOC_Os08g09290	-1.30834	1.23465e-25		expressed protein
LOC_Os08g09420	-1.21436	0.00321994		OsFBX266 - F-box domain containing protein, expressed
LOC_Os08g10500	-1.24589	2.96808e-49		expressed protein
LOC_Os08g11590	-2.23354	0.0315615		retrotransposon protein, putative, Ty3-gypsy subclass, expressed
LOC_Os08g11720	-1.23512	1.221e-10		expressed protein
LOC_Os08g11760	-1.09911	0.0145397		expressed protein
LOC_Os08g11860	-3.80194	0.0219683		retrotransposon protein, putative, unclassified, expressed
LOC_Os08g12059	-2.34603	0.0162164		expressed protein
LOC_Os08g12449	-1.23714	6.71668e-11		expressed protein
LOC_Os08g12630	-1.28752	8.61673e-14		expressed protein
LOC_Os08g12640	-1.95986	0.0145345		retrotransposon protein, putative, Ty3-gypsy subclass, expressed
LOC_Os08g12830	-1.04331	3.52525e-11		cytidylyltransferase domain containing protein, expressed
LOC_Os08g17500	-1.31645	9.26755e-11		cinnamoyl-CoA reductase, putative, expressed
LOC_Os08g18974	-1.12502	0.000525286		expressed protein
LOC_Os08g19210	-1.37559	1.35871e-30		expressed protein
LOC_Os08g20670	-1.86489	0.000187535		retrotransposon protein, putative, unclassified, expressed
LOC_Os08g23754	-1.09212	8.99126e-10		expressed protein
LOC_Os08g23870	-1.65995	2.20151e-19		late embryogenesis abundant group 1, putative, expressed
LOC_Os08g24840	-1.79776	4.76069e-15		expressed protein
LOC_Os08g25250	-1.20787	5.44042e-11		retrotransposon protein, putative, unclassified, expressed
LOC_Os08g25690	-1.5533	1.6995e-07		expressed protein
LOC_Os08g26350	-1.18684	0.00217539		expressed protein
LOC_Os08g26520	-1.21234	0.007859		expressed protein
LOC_Os08g26950	-2.0392	3.69141e-08		expressed protein
LOC_Os08g27650	-2.57933	0.00616991		retrotransposon protein, putative, unclassified, expressed
LOC_Os08g28240	-1.30806	7.43463e-10		carotenoid cleavage dioxygenase, putative, expressed
LOC_Os08g28660	-1.65371	1.42997e-15		expressed protein
LOC_Os08g28784	-1.07792	0.000568068		expressed protein
LOC_Os08g29290	-2.13901	0.00535176		transposon protein, putative, CACTA, En/Spm sub-class, expressed
LOC_Os08g29570	-1.20189	1.2697e-17		pleiotropic drug resistance protein 3, putative, expressed
LOC_Os08g29600	-1.03102	1.47769e-12		seed maturation protein PM41, putative, expressed
LOC_Os08g29740	-1.00496	6.82446e-08		expressed protein
LOC_Os08g30014	-1.33103	0.000466682		expressed protein
LOC_Os08g30210	-1.66125	1.26138e-26		1-aminocyclopropane-1-carboxylate oxidase homolog 1, putative, expressed
LOC_Os08g31090	-1.33786	1.10911e-21		expressed protein
LOC_Os08g31630	-1.12613	1.59579e-15		uncharacterized glycosyl hydrolase Rv2006/MT2062, putative, expressed
LOC_Os08g31720	-2.83883	0.0107205		zinc finger, C3HC4 type domain containing protein, expressed
LOC_Os08g31850	-1.00377	6.31573e-09		expressed protein
LOC_Os08g31930	-1.48903	0.0179962		BRCA1 C Terminus domain containing protein, expressed
LOC_Os08g31990	-1.02958	0.0205326		expressed protein
LOC_Os08g32060	-1.98649	6.35968e-70		spotted leaf 11, putative, expressed
LOC_Os08g32980	-1.26758	1.99725e-33		expressed protein
LOC_Os08g32990	-1.14352	0.000204702		DNA-directed RNA polymerase subunit, putative, expressed
LOC_Os08g33140	-1.12501	1.71211e-13		F-box domain containing protein, expressed
LOC_Os08g33340	-1.00593	3.7022e-21		RAD23 DNA repair protein, putative, expressed
LOC_Os08g34390	-1.15268	1.22534e-15		retrotransposon protein, putative, unclassified, expressed
LOC_Os08g34460	-1.3153	0.0456591		tetraspanin family protein, putative, expressed
LOC_Os08g34500	-1.06289	3.66794e-14		expressed protein
LOC_Os08g34890	-1.08919	2.10926e-09		OsFBDUF46 - F-box and DUF domain containing protein, expressed
LOC_Os08g35620	-1.04722	2.34773e-16		HD domain containing protein, putative, expressed
LOC_Os08g36410	-1.3286	1.04395e-12		ANTH domain containing protein, expressed
LOC_Os08g36920	-1.09657	9.68007e-07		AP2 domain containing protein, expressed
LOC_Os08g37010	-1.82346	4.40656e-13		gibberellin receptor GID1L2, putative, expressed
LOC_Os08g37630	-1.09372	8.48626e-22		elastin precursor, putative, expressed
LOC_Os08g37874	-1.17666	2.49505e-27		2-nitropropane dioxygenase family, putative, expressed
LOC_Os08g38210	-1.00335	7.47999e-13		transcription factor BIM2, putative, expressed
LOC_Os08g38580	-1.27625	0.028472		harpin-induced protein 1 domain containing protein, expressed
LOC_Os08g38600	-1.25841	0.0067656		copine, putative, expressed
LOC_Os08g39150	-1.26418	3.08043e-37		expressed protein
LOC_Os08g39730	-1.01345	8.56167e-09		cytochrome P450, putative, expressed
LOC_Os08g40310	-1.24105	5.99006e-08		transposon protein, putative, unclassified, expressed
LOC_Os08g41030	-2.71604	0.00159396		AP2 domain containing protein, expressed
LOC_Os08g41730	-1.14886	2.74287e-11		peptidase, T1 family, putative, expressed
LOC_Os08g41750	-1.30901	1.97771e-16		OsFBX303 - F-box domain containing protein, expressed
LOC_Os08g43200	-1.27678	0.0019783		dehydration-responsive element-binding protein, putative, expressed
LOC_Os08g43620	-1.10339	2.11771e-10		expressed protein
LOC_Os08g44300	-2.11741	2.30853e-17		retrotransposon protein, putative, Ty3-gypsy subclass, expressed
LOC_Os08g44360	-1.84919	0.025329		male sterility protein 2, putative, expressed
LOC_Os08g44370	-1.02425	7.05569e-27		inosine-uridine preferring nucleoside hydrolase family protein, putative, expressed
LOC_Os08g44390	-1.31292	2.26061e-29		EF hand family protein, putative, expressed
LOC_Os08g44410	-1.2666	1.1072e-06		harpin-induced protein 1 domain containing protein, expressed
LOC_Os08g44550	-7.04403	1.49095e-20		expressed protein
LOC_Os08g44660	-1.76992	0.000517424		EF hand family protein, putative, expressed
LOC_Os08g44800	-2.01451	0.0305241		expressed protein
LOC_Os08g45110	-1.72393	2.33211e-13		AP2 domain containing protein, expressed
LOC_Os08g45120	-2.54637	1.88367e-15		expressed protein
LOC_Os09g01360	-1.12503	0.000855322		expressed protein
LOC_Os09g02710	-1.10219	5.46832e-23		CBS domain containing membrane protein, putative, expressed
LOC_Os09g02990	-1.24849	0.0264191		retrotransposon protein, putative, Ty3-gypsy subclass, expressed
LOC_Os09g03190	-1.17879	1.35577e-19		expressed protein
LOC_Os09g04100	-1.45199	3.67596e-25		expressed protein
LOC_Os09g07110	-1.54589	0.044677		retrotransposon protein, putative, unclassified
LOC_Os09g08280	-1.88839	0.00656596		expressed protein
LOC_Os09g08370	-1.94194	2.52831e-23		retrotransposon protein, putative, Ty3-gypsy subclass, expressed
LOC_Os09g08470	-10.7006	3.05404e-07		retrotransposon protein, putative, unclassified, expressed
LOC_Os09g08570	-1.42859	0.00483289		expressed protein
LOC_Os09g08650	-3.83823	0.0005301		retrotransposon protein, putative, Ty3-gypsy subclass, expressed
LOC_Os09g09060	-8.63313	3.87937e-18		transposon protein, putative, CACTA, En/Spm sub-class
LOC_Os09g09400	-3.94147	9.34047e-22		retrotransposon protein, putative, Ty3-gypsy subclass, expressed
LOC_Os09g09650	-1.09022	5.77055e-15		retrotransposon protein, putative, Ty3-gypsy subclass, expressed
LOC_Os09g10620	-1.7454	6.71353e-40		seed maturation protein LEA 4, putative, expressed
LOC_Os09g10650	-6.00559	5.46258e-57		phosphatidylinositol-4-phosphate 5-Kinase family protein, putative, expressed
LOC_Os09g11630	-1.29044	7.62283e-08		retrotransposon protein, putative, unclassified, expressed
LOC_Os09g11870	-6.05643	0.0457936		transposon protein, putative, unclassified, expressed
LOC_Os09g12390	-1.46653	0.000625629		expressed protein
LOC_Os09g13930	-3.99668	0.0237942		LTPL4 - Protease inhibitor/seed storage/LTP family protein precursor, expressed
LOC_Os09g14660	-1.12753	0.0488392		legume lectins beta domain containing protein, putative, expressed
LOC_Os09g15310	-11.9647	7.72231e-12		expressed protein
LOC_Os09g15830	-2.20332	0.0389049		expressed protein
LOC_Os09g16760	-1.14585	7.92163e-11		ankyrin repeat family protein, putative, expressed
LOC_Os09g17146	-1.37893	3.53242e-06		expressed protein
LOC_Os09g17152	-1.14318	5.25125e-08		OsFBX319 - F-box domain containing protein, expressed
LOC_Os09g18080	-1.43779	6.0799e-25		retrotransposon protein, putative, Ty1-copia subclass, expressed
LOC_Os09g20330	-1.07424	0.00226656		annexin, putative, expressed
LOC_Os09g20930	-1.12055	1.81447e-22		expressed protein
LOC_Os09g21120	-1.14805	1.14994e-10		armadillo/beta-catenin repeat family protein, putative, expressed
LOC_Os09g21210	-1.16242	6.32338e-25		beta-glucan-binding protein 4, putative, expressed
LOC_Os09g21290	-1.66644	3.8958e-21		expressed protein
LOC_Os09g21919	-1.30563	4.87224e-17		expressed protein
LOC_Os09g22000	-2.46916	4.7476e-15		hydrolase, HAD superfamily, Cof family, putative, expressed
LOC_Os09g22460	-2.26754	0.00104026		OsFBX328 - F-box domain containing protein, expressed
LOC_Os09g23150	-1.19714	6.89131e-25		monoglyceride lipase, putative, expressed
LOC_Os09g23570	-1.08311	3.42445e-08		inactive receptor kinase At2g26730 precursor, putative, expressed
LOC_Os09g23590	-1.10381	4.45894e-28		expressed protein
LOC_Os09g23595	-1.0972	6.07603e-20		expressed protein
LOC_Os09g23620	-1.13097	1.14878e-07		MYB family transcription factor, putative, expressed
LOC_Os09g24330	-1.0139	1.57836e-13		TKL_IRAK_DUF26-lg.2 - DUF26 kinases have homology to DUF26 containing loci, expressed
LOC_Os09g24850	-1.4324	5.39515e-31		retrotransposon protein, putative, unclassified, expressed
LOC_Os09g24970	-1.37623	2.70238e-23		expressed protein
LOC_Os09g24990	-1.09631	7.59588e-26		CAF1 family ribonuclease containing protein, putative, expressed
LOC_Os09g25200	-1.63027	1.6433e-06		protein binding protein, putative, expressed
LOC_Os09g25600	-10.1301	0.0194696		AP2 domain containing protein, expressed
LOC_Os09g25690	-1.32471	2.86371e-13		retrotransposon protein, putative, unclassified, expressed
LOC_Os09g26700	-1.06122	6.94649e-25		choline/ethanolamine kinase, putative, expressed
LOC_Os09g27050	-1.15407	5.27238e-28		HD domain containing protein, putative, expressed
LOC_Os09g27950	-1.12435	6.92834e-28		galactosyltransferase, putative, expressed
LOC_Os09g28660	-1.27644	0.0111499		gibberellin receptor GID1L2, putative, expressed
LOC_Os09g30280	-1.45273	1.88738e-06		glycosyl transferase 8 domain containing protein, putative, expressed
LOC_Os09g31190	-1.49558	1.01712e-30		slowmo homolog, putative, expressed
LOC_Os09g31420	-1.94533	4.52765e-05		Leucine rich repeat N-terminal domain containing protein, putative, expressed
LOC_Os09g31430	-1.00217	5.60059e-07		Os9bglu30 - beta-glucosidase, similar to Os4bglu12 exoglucanase, expressed
LOC_Os09g31450	-1.67303	0.0178372		polygalacturonase inhibitor 1 precursor, putative, expressed
LOC_Os09g32095	-1.40059	3.82175e-15		expressed protein
LOC_Os09g32260	-1.0997	1.75613e-06		no apical meristem protein, putative, expressed
LOC_Os09g32410	-1.12243	0.00646247		OsFBX333 - F-box domain containing protein, expressed
LOC_Os09g33530	-1.10876	3.26392e-12		expressed protein
LOC_Os09g33800	-1.04259	1.35623e-29		arabinogalactan protein, putative, expressed
LOC_Os09g33860	-1.01541	5.00773e-24		protein kinase, putative, expressed
LOC_Os09g34020	-1.01492	0.0124234		expressed protein
LOC_Os09g34230	-1.39673	9.98115e-54		UDP-glucoronosyl/UDP-glucosyl transferase, putative, expressed
LOC_Os09g34240	-2.20658	0.018715		expressed protein
LOC_Os09g34330	-1.43914	0.0276909		helix-loop-helix DNA-binding domain containing protein, expressed
LOC_Os09g35780	-1.26483	2.77371e-06		BAP2, putative, expressed
LOC_Os09g35790	-1.2423	1.13875e-39		HSF-type DNA-binding domain containing protein, expressed
LOC_Os09g36110	-1.17299	0.0293226		OsSub59 - Putative Subtilisin homologue, expressed
LOC_Os09g36120	-1.157	7.24886e-20		expressed protein
LOC_Os09g37200	-1.49097	6.65584e-23		transferase family protein, putative, expressed
LOC_Os09g37976	-1.87229	3.51997e-46		cupin domain containing protein, expressed
LOC_Os09g38590	-1.16946	0.025269		expressed protein
LOC_Os09g38870	-1.17361	5.02406e-05		expressed protein
LOC_Os09g39280	-1.16823	2.18652e-14		expressed protein
LOC_Os09g39300	-1.69063	1.11609e-08		retrotransposon protein, putative, unclassified, expressed
LOC_Os09g39560	-1.02256	1.34447e-20		genetic modifier, putative, expressed
LOC_Os10g03855	-1.96394	2.75314e-08		expressed protein
LOC_Os10g04370	-1.27407	1.21807e-17		OsFBX357 - F-box domain containing protein, expressed
LOC_Os10g04540	-1.14586	0.000267764		expressed protein
LOC_Os10g04625	-1.02826	0.000379687		expressed protein
LOC_Os10g04630	-1.41084	0.000609163		expressed protein
LOC_Os10g05120	-5.14512	0.0442732		retrotransposon protein, putative, unclassified, expressed
LOC_Os10g05180	-6.20248	0.0277164		26S proteasome regulatory subunit S5A, putative, expressed
LOC_Os10g05250	-2.94729	4.4683e-37		protein kinase domain containing protein, expressed
LOC_Os10g05290	-6.54618	0.000383454		tRNA/rRNA methyltransferase, putative, expressed
LOC_Os10g06510	-1.5273	2.83447e-07		cyclin-dependent kinase G-1, putative, expressed
LOC_Os10g06800	-1.3761	0.0001217		cyclin-dependent kinase G-2, putative, expressed
LOC_Os10g07150	-1.53106	9.55564e-07		transposon protein, putative, unclassified, expressed
LOC_Os10g07300	-1.79025	0.0244217		retrotransposon protein, putative, Ty3-gypsy subclass, expressed
LOC_Os10g08400	-5.97046	0.00278941		expressed protein
LOC_Os10g09160	-1.26068	0.00362405		cytochrome P450, putative, expressed
LOC_Os10g09250	-6.44647	1.04748e-72		retrotransposon protein, putative, unclassified
LOC_Os10g09320	-2.38085	1.12391e-08		retrotransposon protein, putative, unclassified
LOC_Os10g12400	-1.08878	0.0205357		nodulin, putative, expressed
LOC_Os10g14194	-1.33635	1.12477e-09		POEI28 - Pollen Ole e I allergen and extensin family protein precursor, expressed
LOC_Os10g16440	-11.6734	6.45811e-20		CUE domain containing protein, expressed
LOC_Os10g19919	-1.10895	3.87662e-11		retrotransposon protein, putative, Ty3-gypsy subclass, expressed
LOC_Os10g19925	-7.01378	0.00249232		expressed protein
LOC_Os10g20240	-1.05048	7.24364e-21		syntaxin 6, N-terminal domain containing protein, expressed
LOC_Os10g20470	-1.30752	6.95554e-47		MATE efflux family protein, putative, expressed
LOC_Os10g20670	-7.50722	0.000178775		retrotransposon protein, putative, unclassified, expressed
LOC_Os10g21784	-1.16795	8.17098e-09		expressed protein
LOC_Os10g22600	-1.62149	1.42201e-07		ethylene-responsive transcription factor, putative, expressed
LOC_Os10g22850	-1.6637	0.0439839		expressed protein
LOC_Os10g23230	-1.00435	6.03591e-14		AT hook-containing MAR binding 1, putative, expressed
LOC_Os10g23884	-1.15743	0.041718		retrotransposon protein, putative, Ty3-gypsy subclass, expressed
LOC_Os10g24480	-1.55594	1.12432e-07		retrotransposon, putative, centromere-specific, expressed
LOC_Os10g25040	-1.06164	3.78277e-13		red chlorophyll catabolite reductase, putative, expressed
LOC_Os10g25230	-1.29412	2.58325e-20		ZIM domain containing protein, putative, expressed
LOC_Os10g25400	-1.00485	2.93618e-12		GDSL-like lipase/acylhydrolase, putative, expressed
LOC_Os10g29230	-2.02691	0.0366364		MBTB49 - Bric-a-Brac, Tramtrack, Broad Complex BTB domain with Meprin and TRAF Homology MATH domain, expressed
LOC_Os10g29400	-1.61521	6.45982e-05		transposon protein, putative, CACTA, En/Spm sub-class, expressed
LOC_Os10g29460	-2.62089	0.00126996		expressed protein
LOC_Os10g30010	-1.31868	1.67777e-05		retrotransposon protein, putative, unclassified, expressed
LOC_Os10g30150	-1.56596	7.51649e-07		universal stress protein domain containing protein, putative, expressed
LOC_Os10g32658	-1.21347	6.93354e-46		retrotransposon protein, putative, Ty3-gypsy subclass, expressed
LOC_Os10g33040	-1.10211	4.95098e-17		receptor-like protein kinase precursor, putative, expressed
LOC_Os10g33050	-1.13274	0.000529137		expressed protein
LOC_Os10g33450	-1.39727	0.000504009		expressed protein
LOC_Os10g35080	-2.21525	0.000187666		expressed protein
LOC_Os10g35770	-1.01735	2.89038e-14		E2F-related protein, putative, expressed
LOC_Os10g36100	-1.34128	1.16509e-20		LTPL157 - Protease inhibitor/seed storage/LTP family protein precursor, expressed
LOC_Os10g36180	-1.35764	1.45328e-20		expressed protein
LOC_Os10g36950	-1.10697	1.68422e-23		DUF677 domain containing protein, putative, expressed
LOC_Os10g36960	-1.17746	5.56366e-07		transposon protein, putative, unclassified, expressed
LOC_Os10g37210	-1.02779	2.00021e-28		FAD dependent oxidoreductase domain containing protein, expressed
LOC_Os10g37500	-1.21343	5.41677e-19		AAA-type ATPase family protein, putative, expressed
LOC_Os10g37570	-1.18	0.00283976		OsFBDUF49 - F-box and DUF domain containing protein, expressed
LOC_Os10g39090	-1.50734	1.99889e-29		hydrolase, alpha/beta fold family protein, putative, expressed
LOC_Os10g39220	-1.10592	4.86976e-32		tobamovirus multiplication protein, putative, expressed
LOC_Os10g39640	-1.5348	1.04504e-28		expansin precursor, putative, expressed
LOC_Os10g40570	-1.17955	2.32192e-33		flavin-containing monooxygenase family protein, putative, expressed
LOC_Os10g41350	-1.75915	5.53037e-06		transposon protein, putative, Pong sub-class, expressed
LOC_Os10g41360	-1.10985	5.17809e-20		ARABIDILLO-1, putative, expressed
LOC_Os10g41550	-1.04887	2.04982e-28		beta-amylase, putative, expressed
LOC_Os11g01010	-1.19708	3.40552e-17		autophagy-related protein 8D, putative, expressed
LOC_Os11g01320	-1.27111	9.03719e-11		expressed protein
LOC_Os11g04560	-1.11571	6.79012e-17		calmodulin-like protein 1, putative, expressed
LOC_Os11g05170	-1.44528	1.2696e-12		expressed protein
LOC_Os11g05470	-1.24358	2.67725e-12		RCN1 Centroradialis-like1 homogous to TFL1 gene; contains Pfam profile PF01161: Phosphatidylethanolamine-binding protein, expressed
LOC_Os11g06100	-2.48654	0.00844209		carrier, putative, expressed
LOC_Os11g06130	-1.07319	2.00957e-29		PHD-finger family protein, expressed
LOC_Os11g06150	-1.3995	4.48248e-24		basic proline-rich protein precursor, putative, expressed
LOC_Os11g06770	-1.2914	7.20939e-07		ethylene-responsive transcription factor ERF110, putative, expressed
LOC_Os11g07911	-1.38476	1.40601e-28		expressed protein
LOC_Os11g07912	-1.12675	3.11433e-34		MLO domain containing protein, putative, expressed
LOC_Os11g08050	-1.11121	0.0012191		expressed protein
LOC_Os11g08314	-1.61276	4.67248e-06		methyltransferase, putative, expressed
LOC_Os11g08950	-1.46061	6.84561e-35		protein kinase family protein, putative, expressed
LOC_Os11g10770	-1.53047	8.05794e-51		disease resistance protein RGA3, putative, expressed
LOC_Os11g12760	-1.32293	3.44696e-10		O-methyltransferase, putative, expressed
LOC_Os11g13980	-1.73328	0.00114682		hsp20/alpha crystallin family protein, putative, expressed
LOC_Os11g14440	-1.58094	0.00980472		expressed protein
LOC_Os11g18080	-3.69665	1.46404e-16		retrotransposon protein, putative, unclassified, expressed
LOC_Os11g19864	-1.21851	5.49446e-21		transposon protein, putative, Pong sub-class, expressed
LOC_Os11g20100	-1.7028	0.038916		expressed protein
LOC_Os11g21890	-1.02739	0.0179586		transposon protein, putative, CACTA, En/Spm sub-class, expressed
LOC_Os11g21910	-1.90953	0.000138918		retrotransposon protein, putative, Ty3-gypsy subclass
LOC_Os11g21970	-1.4609	3.66119e-13		transposon protein, putative, CACTA, En/Spm sub-class, expressed
LOC_Os11g23080	-1.03255	2.23911e-09		retrotransposon protein, putative, unclassified, expressed
LOC_Os11g24060	-1.25932	3.12271e-08		permease domain containing protein, putative, expressed
LOC_Os11g25454	-1.04404	8.48847e-11		cytokinin-N-glucosyltransferase 1, putative, expressed
LOC_Os11g26130	-1.10312	1.77601e-17		receptor protein kinase TMK1 precursor, putative, expressed
LOC_Os11g26560	-1.6625	0.000183268		expressed protein
LOC_Os11g26750	-1.81961	9.28667e-20		dehydrin, putative, expressed
LOC_Os11g26760	-1.4865	2.29989e-31		dehydrin, putative, expressed
LOC_Os11g26780	-1.34036	1.96894e-26		dehydrin, putative, expressed
LOC_Os11g26990	-1.25826	2.34282e-08		expressed protein
LOC_Os11g27000	-1.13029	3.24741e-05		expressed protein
LOC_Os11g28470	-1.60359	7.04946e-09		expressed protein
LOC_Os11g29780	-1.59005	1.98702e-10		plant-specific domain TIGR01627 family protein, expressed
LOC_Os11g29900	-1.05063	3.26421e-23		expressed protein
LOC_Os11g31060	-1.7039	1.20456e-13		IQ calmodulin-binding and BAG domain containing protein, putative, expressed
LOC_Os11g31450	-2.7254	1.73079e-09		expressed protein
LOC_Os11g31470	-1.67731	8.93981e-09		expressed protein
LOC_Os11g31740	-3.02998	0.00103193		expressed protein
LOC_Os11g32810	-1.31861	1.56326e-06		Leucine Rich Repeat family protein, expressed
LOC_Os11g33050	-1.14474	3.79295e-08		expressed protein
LOC_Os11g33090	-1.00932	2.41431e-11		amidase, putative, expressed
LOC_Os11g33100	-1.17754	6.85581e-24		SNARE associated Golgi protein, putative, expressed
LOC_Os11g33970	-1.67809	0.00011258		plant protein of unknown function domain containing protein, expressed
LOC_Os11g34470	-1.01959	3.19744e-05		expressed protein
LOC_Os11g34760	-1.4089	5.20246e-20		MMP37-like protein, mitochondrial precursor, putative, expressed
LOC_Os11g35090	-1.21733	4.15829e-13		kinesin motor domain containing protein, putative, expressed
LOC_Os11g35240	-1.84085	1.20124e-06		transposon protein, putative, unclassified, expressed
LOC_Os11g35490	-1.33251	1.99489e-06		leucine rich repeat protein, putative, expressed
LOC_Os11g37140	-2.32151	0.000174568		expressed protein
LOC_Os11g37630	-4.00841	2.31401e-08		expressed protein
LOC_Os11g37670	-1.58514	0.00197458		expressed protein
LOC_Os11g38260	-1.07756	1.0121e-31		PAP fibrillin family domain containing protein, expressed
LOC_Os11g38870	-1.06064	9.56401e-25		helix-loop-helix DNA-binding domain containing protein, expressed
LOC_Os11g38880	-1.98676	5.48742e-07		hypothetical protein
LOC_Os11g38890	-2.4708	0.00235032		retrotransposon protein, putative, unclassified, expressed
LOC_Os11g39010	-1.3463	2.53399e-27		expressed protein
LOC_Os11g39160	-1.19183	1.15239e-05		NBS-LRR disease resistance protein, putative, expressed
LOC_Os11g39190	-1.71567	4.19386e-20		NB-ARC domain containing protein, putative, expressed
LOC_Os11g39254	-1.24483	0.00896245		expressed protein
LOC_Os11g39280	-1.49115	0.0494945		disease resistance protein, putative, expressed
LOC_Os11g39960	-8.93181	8.69026e-09		expressed protein
LOC_Os11g42120	-1.8826	0.0050433		expressed protein
LOC_Os11g44340	-1.29238	0.00085536		calmodulin binding protein, putative, expressed
LOC_Os11g44630	-1.89816	0.0203605		calmodulin binding protein, putative, expressed
LOC_Os11g45809	-11.2779	3.07497e-18		expressed protein
LOC_Os11g45850	-4.88016	2.92123e-143		WRKY61, expressed
LOC_Os11g45864	-3.08691	1.03821e-33		transposon protein, putative, CACTA, En/Spm sub-class, expressed
LOC_Os11g46070	-10.6633	1.27252e-15		MLA10, putative, expressed
LOC_Os11g46200	-10.2563	6.46005e-14		Leucine Rich Repeat family protein, expressed
LOC_Os11g46300	-9.10563	2.33552e-12		expressed protein
LOC_Os11g46960	-5.39044	0.0218766		receptor-like protein kinase precursor, putative, expressed
LOC_Os11g47039	-10.2763	5.15213e-14		expressed protein
LOC_Os11g47180	-6.74476	0.00514411		receptor-like protein kinase 2 precursor, putative, expressed
LOC_Os11g47240	-5.69082	0.000581832		leucine-rich repeat receptor protein kinase EXS precursor, putative, expressed
LOC_Os11g47269	-8.81653	2.81518e-08		DEFL44 - Defensin and Defensin-like DEFL family, expressed
LOC_Os11g47370	-13.8414	2.49692e-29		expressed protein
LOC_Os11g47400	-11.8058	1.75933e-20		expressed protein
LOC_Os11g47570	-3.56013	0.0275033		glycosyl hydrolase, putative, expressed
LOC_Os11g47574	-12.4217	3.97979e-23		expressed protein
LOC_Os11g47620	-1.70912	3.30171e-05		ZOS11-09 - C2H2 zinc finger protein, expressed
LOC_Os11g47630	-1.63788	0.0288181		ZOS11-10 - C2H2 zinc finger protein, expressed
LOC_Os11g47680	-1.67526	8.44214e-11		thaumatin family domain containing protein, expressed
LOC_Os11g48050	-1.53573	4.53556e-21		expressed protein
LOC_Os12g01955	-1.13085	5.11435e-11		expressed protein
LOC_Os12g02050	-1.01495	2.22579e-05		expressed protein
LOC_Os12g02080	-1.08424	1.20381e-10		peroxidase precursor, putative, expressed
LOC_Os12g03720	-1.21007	5.92159e-40		glucosamine--fructose-6-phosphate aminotransferase 1, putative, expressed
LOC_Os12g05180	-1.44028	0.000618106		avr9/Cf-9 rapidly elicited protein, putative, expressed
LOC_Os12g05210	-1.06792	4.70524e-09		expressed protein
LOC_Os12g05220	-1.45352	0.0442209		expressed protein
LOC_Os12g06464	-1.26895	1.51109e-31		expressed protein
LOC_Os12g06660	-1.55031	0.00950822		actin, putative, expressed
LOC_Os12g06790	-1.12653	6.50991e-05		hypothetical protein
LOC_Os12g07030	-1.30584	2.28134e-28		expressed protein
LOC_Os12g07810	-1.21102	4.83921e-09		aldehyde dehydrogenase, putative, expressed
LOC_Os12g08550	-1.00411	0.00105839		expressed protein
LOC_Os12g08700	-1.22659	2.47659e-33		expressed protein
LOC_Os12g08850	-1.65382	0.00237439		expressed protein
LOC_Os12g09070	-1.75712	0.00340684		expressed protein
LOC_Os12g10450	-1.62588	3.22249e-08		expressed protein
LOC_Os12g10610	-1.54996	0.00265225		retrotransposon protein, putative, Ty3-gypsy subclass, expressed
LOC_Os12g12080	-3.6215	4.77559e-10		retrotransposon protein, putative, Ty3-gypsy subclass, expressed
LOC_Os12g12260	-1.06745	5.23839e-29		diacylglycerol kinase 1, putative, expressed
LOC_Os12g12560	-1.04921	0.000314353		NADP-dependent oxidoreductase, putative, expressed
LOC_Os12g12880	-1.17547	1.13925e-32		expressed protein
LOC_Os12g13490	-3.21925	2.34763e-25		retrotransposon protein, putative, Ty3-gypsy subclass
LOC_Os12g15060	-2.10325	0.0146442		retrotransposon protein, putative, Ty3-gypsy subclass, expressed
LOC_Os12g15390	-2.43776	7.88154e-26		expressed protein
LOC_Os12g17160	-1.33054	1.77288e-10		flavonol sulfotransferase, putative, expressed
LOC_Os12g17804	-1.00191	0.0209262		expressed protein
LOC_Os12g18340	-1.75138	3.5755e-07		transposon protein, putative, unclassified, expressed
LOC_Os12g18510	-1.759	5.24513e-05		expressed protein
LOC_Os12g18960	-1.69382	8.57568e-10		integral membrane protein DUF6 containing protein, expressed
LOC_Os12g21560	-1.03596	5.52273e-10		retrotransposon protein, putative, unclassified, expressed
LOC_Os12g21789	-1.22391	2.78141e-25		expressed protein
LOC_Os12g23460	-2.19224	0.0349256		expressed protein
LOC_Os12g24050	-10.745	0.00218679		retrotransposon protein, putative, unclassified, expressed
LOC_Os12g25400	-10.5039	4.7169e-15		expressed protein
LOC_Os12g25660	-1.75482	1.25088e-05		cytochrome P450, putative, expressed
LOC_Os12g26960	-2.21175	0.00634756		THION34 - Plant thionin family protein precursor, expressed
LOC_Os12g27830	-1.04307	8.66558e-07		dehydrogenase/reductase, putative, expressed
LOC_Os12g29410	-1.65944	1.71188e-06		expressed protein
LOC_Os12g29740	-1.15404	3.51754e-10		expressed protein
LOC_Os12g31670	-7.47596	0.00023891		expressed protein
LOC_Os12g32030	-1.14078	0.0369678		expressed protein
LOC_Os12g32600	-1.83746	1.23506e-05		hypothetical protein
LOC_Os12g32760	-1.16853	6.31636e-24		transporter family protein, putative, expressed
LOC_Os12g33040	-2.2451	4.8509e-16		expressed protein
LOC_Os12g33750	-1.25393	1.5092e-05		retrotransposon protein, putative, unclassified
LOC_Os12g33944	-1.33797	0.0471085		ELF protein, expressed
LOC_Os12g33956	-1.08537	0.0069997		maturase, putative, expressed
LOC_Os12g33958	-1.08379	0.00601587		NADH-ubiquinone oxidoreductase 49 kDa subunit, putative, expressed
LOC_Os12g34054	-1.07234	0.00895565		mitochondrial ribosomal protein S3, putative, expressed
LOC_Os12g34440	-1.20366	4.56507e-20		expressed protein
LOC_Os12g36020	-2.98019	6.88141e-07		retrotransposon protein, putative, unclassified, expressed
LOC_Os12g36430	-1.74926	0.00963038		expressed protein
LOC_Os12g37260	-1.62331	0.00159727		lipoxygenase 2.1, chloroplast precursor, putative, expressed
LOC_Os12g37519	-1.02348	5.53497e-14		retrotransposon protein, putative, unclassified, expressed
LOC_Os12g37780	-1.0401	3.10271e-11		tetratricopeptide repeat domain containing protein, expressed
LOC_Os12g37790	-1.40687	0.00575815		expressed protein
LOC_Os12g37860	-1.03564	6.41931e-14		expressed protein
LOC_Os12g38270	-1.24218	2.34092e-13		metallothionein, putative, expressed
LOC_Os12g39100	-1.06893	3.72394e-15		expressed protein
LOC_Os12g39310	-1.2588	1.57115e-06		cytochrome P450, putative, expressed
LOC_Os12g39320	-1.13611	1.34279e-37		DUF221 domain containing protein, expressed
LOC_Os12g39330	-2.37145	1.86777e-06		AP2 domain containing protein, expressed
LOC_Os12g40180	-1.60426	3.9808e-07		expressed protein
LOC_Os12g40260	-1.17268	2.27073e-24		WD-40 repeat family protein, putative, expressed
LOC_Os12g40330	-1.08606	1.29342e-06		expressed protein
LOC_Os12g42200	-1.29364	5.92688e-10		ATCHX, putative, expressed
LOC_Os12g42410	-1.29291	0.000120009		expressed protein
LOC_Os12g42540	-1.15352	0.00127722		zinc finger, C3HC4 type domain containing protein, expressed
LOC_Os12g42570	-1.19401	5.44087e-12		expressed protein
LOC_Os12g42920	-2.19187	8.05868e-05		expressed protein
LOC_Os12g42930	-1.55095	4.7019e-05		expressed protein
LOC_Os12g43140	-1.36825	1.40037e-18		late embryogenesis abundant protein D-34, putative, expressed
LOC_Os12g43720	-1.12457	9.43982e-21		early-responsive to dehydration protein-related, putative, expressed
LOC_Os12g43870	-1.19468	3.82939e-21		expressed protein
LOC_Os12g44370	-1.25585	5.31061e-32		expressed protein

## Sheet: Up-DEG HS
Supplementary Data 5. List of DJ-WT vs onac023 DEGs under drought and heat stresses (supports Fig. 8).
Sheet 3. Up-regulated DEGs in terms of DJ-WT vs onac023 under heat stress.
Gene ID	log2(FC)	P-adjust	Gene name	Description
LOC_Os07g39750	3.08958	5.70621e-37	AChE	GDSL-like lipase/acylhydrolase, putative, expressed
LOC_Os05g41220	1.98479	1.25574e-20	akin-b|akin-beta	SNF1-related protein kinase regulatory subunit beta-1, putative, expressed
LOC_Os02g49720	3.70422	1.98168e-55	ALDH2a|OsALDH2B5	aldehyde dehydrogenase, putative, expressed
LOC_Os08g36910	4.57415	0.000210161	alphaAmy3|OsAmy3D|RAmy3D	alpha-amylase precursor, putative, expressed
LOC_Os02g43970	2.31522	1.10395e-07	ARAG1	AP2 domain containing protein, expressed
LOC_Os03g55240	1.32651	1.43542e-06	bel|CYP81A6|bsl	cytochrome P450, putative, expressed
LOC_Os03g07920	2.24725	4.34414e-15	BG1	expressed protein
LOC_Os06g03240	3.4392	0.0485465	Bph32	expressed protein
LOC_Os10g25780	1.02892	1.00597e-05	BRD2|DIM|DWF1|LHDD10|LTBSG1	FAD-linked oxidoreductase protein, putative, expressed
LOC_Os08g43390	1.55054	1.22995e-06	BSR2	cytochrome P450, putative, expressed
LOC_Os02g12790	1.25707	2.13425e-05	Cga1	GATA zinc finger domain containing protein, expressed
LOC_Os05g33130	2.24995	7.64356e-05	Cht-2	CHIT17 - Chitinase family protein precursor, expressed
LOC_Os06g51050	3.2126	0.00078022	Cht-3	CHIT7 - Chitinase family protein precursor, expressed
LOC_Os10g41430	2.43725	4.58257e-09	CYCU4;1|OsCYCP4;1	cyclin, putative, expressed
LOC_Os03g21400	1.08041	0.00296389	CYP714B2	cytochrome P450, putative, expressed
LOC_Os01g08220	1.99267	7.52347e-08	d18|OsGA3ox2	gibberellin 3-beta-dioxygenase 2-2, putative, expressed
LOC_Os10g31850	1.98006	1.45575e-14	DCA1	RING finger and CHY zinc finger domain-containing protein 1, putative, expressed
LOC_Os12g27994	1.20866	1.01373e-07	DEC	expressed protein
LOC_Os10g31910	1.64231	0.0223966	DEL1	pectate lyase precursor, putative, expressed
LOC_Os06g46350	1.15216	3.511e-05	DEP3	PLA IIIA/PLP7, putative, expressed
LOC_Os05g30220	1.33443	7.66171e-06	DEPG1	disease resistance RPP13-like protein 1, putative, expressed
LOC_Os04g43200	2.06721	3.31211e-06	EFA27	caleosin related protein, putative, expressed
LOC_Os02g15950	1.58918	1.38108e-08	EP3|LP	OsFBK5 - F-box domain and kelch repeat containing protein, expressed
LOC_Os03g04020	1.38785	3.14001e-20	EXPLA1	expansin precursor, putative, expressed
LOC_Os01g07500	1.58086	2.44659e-06	FIB|TSG1	alliin lyase precursor, putative, expressed
LOC_Os02g13950	1.88476	4.40888e-13	FUWA	NHL repeat-containing protein, putative, expressed
LOC_Os03g41060	1.1147	0.000233616	GASR2	GASR2 - Gibberellin-regulated GASA/GAST/Snakin family protein precursor, putative, expressed
LOC_Os10g22520	3.75708	1.31087e-40	GH5BG	cellulase, putative, expressed
LOC_Os07g04930	3.36316	5.62998e-07	gp1	retrotransposon protein, putative, unclassified, expressed
LOC_Os05g09520	2.2622	1.8043e-05	GSE5	IQ calmodulin-binding motif family protein, expressed
LOC_Os07g41200	1.80542	6.33436e-08	GW7|GL7|SLG7	expressed protein
LOC_Os03g10210	4.57762	1.57105e-19	HOX12|Oshox12	homeobox domain containing protein, expressed
LOC_Os01g04050	3.47779	6.10871e-40	IAI2	BBTI12 - Bowman-Birk type bran trypsin inhibitor precursor, expressed
LOC_Os06g50920	1.22429	0.000527652	ILA1	protein kinase family protein, putative, expressed
LOC_Os06g02019	1.55043	0.0121986	KAO	cytochrome P450, putative, expressed
LOC_Os03g52860	7.36008	2.96257e-39	L-2	lipoxygenase, putative, expressed
LOC_Os06g39480	1.14506	1.13086e-05	LC3	SPOC domain containing protein, putative, expressed
LOC_Os09g32540	1.36412	0.00327994	LGD1	expressed protein
LOC_Os09g27890	2.41538	8.74013e-08	LYP4|OsLYP4	lysM domain-containing GPI-anchored protein precursor, putative, expressed
LOC_Os02g40450	2.80769	0.0426192	MER3|RCK	DEAD/DEAH box helicase domain containing protein, expressed
LOC_Os03g52320	7.08603	6.62866e-05	MKB3	GRF-interacting factor 1, putative, expressed
LOC_Os01g03720	2.51971	0.00341808	MYB1	MYB family transcription factor, putative, expressed
LOC_Os03g61120	1.21032	4.32929e-06	OASA1	anthranilate synthase component I-1, chloroplast precursor, putative, expressed
LOC_Os01g42860	2.88074	6.69213e-20	OCPI1	inhibitor I family protein, putative, expressed
LOC_Os02g28110	9.08885	3.04765e-07	ODCb	ornithine decarboxylase, putative, expressed
LOC_Os01g12690	3.01733	7.55607e-09	OFP1	plant-specific domain TIGR01568 family protein, expressed
LOC_Os12g41680	1.48397	0.00390456	OMTN3|OsNAC60	No apical meristem protein, putative, expressed
LOC_Os02g12310	8.28887	0.000354802	ONAC023	no apical meristem protein, putative, expressed
LOC_Os11g03300	3.22441	6.58724e-41	ONAC122|OsNAC10	NAC domain transcription factor, putative, expressed
LOC_Os12g03040	2.24566	2.92517e-19	ONAC131	no apical meristem protein, putative, expressed
LOC_Os10g28060	2.21081	0.000257921	ONI2	3-ketoacyl-CoA synthase, putative, expressed
LOC_Os09g19930	1.61151	2.87087e-17	ONI3	HOTHEAD precursor, putative, expressed
LOC_Os08g07890	1.3029	0.00859254	ORK1	NB-ARC domain containing protein, expressed
LOC_Os03g01740	1.19926	8.05913e-07	Orysa; EL2	expressed protein
LOC_Os03g33090	1.91383	0.00103809	Os-LBD37	DUF260 domain containing protein, putative, expressed
LOC_Os11g31190	1.84148	3.11599e-06	Os11N3|OsSWEET14	nodulin MtN3 family protein, putative, expressed
LOC_Os03g11420	1.51423	0.000142476	Os3BGlu6	Os3bglu6 - beta-glucosidase/beta-fucosidase/beta-galactosidase, expressed
LOC_Os03g49600	1.34075	2.13217e-22	Os3BGlu7	Os3bglu7 - beta-glucosidase, exo-beta-glucanse, expressed
LOC_Os01g59100	2.08101	7.17552e-16	Os6	cytokinin-N-glucosyltransferase 1, putative, expressed
LOC_Os08g42350	3.06191	2.55584e-10	Os8N3|xa13|OsSWEET11	nodulin MtN3 family protein, putative, expressed
LOC_Os08g36860	1.00962	0.000871009	OsABA8ox2|OsCYP707A6	cytochrome P450, putative, expressed
LOC_Os04g38570	3.34775	2.06753e-26	OsABCB14	multidrug resistance protein, putative, expressed
LOC_Os01g61940	2.6329	1.08935e-12	OsABCG3	white-brown complex homolog protein, putative, expressed
LOC_Os03g14000	1.35142	1.97503e-13	OsACBP5	acyl CoA binding protein, putative, expressed
LOC_Os09g27820	2.08764	4.07082e-16	OsACO1	1-aminocyclopropane-1-carboxylate oxidase protein, putative, expressed
LOC_Os11g39220	2.08915	1.00476e-14	OsACX2	acyl-coenzyme A oxidase, putative, expressed
LOC_Os04g32460	1.93789	2.79403e-17	OsAFB2	OsFBL16 - F-box domain and LRR containing protein, expressed
LOC_Os04g47870	1.04297	4.55683e-11	OsAGO1b	PINHEAD, putative, expressed
LOC_Os02g58490	1.44712	6.56757e-10	OsAGO1c	PINHEAD, putative, expressed
LOC_Os08g38710	1.41752	1.74247e-08	OsAkaGal|Osh69	uncharacterized glycosyltransferase, putative, expressed
LOC_Os02g12680	7.74069	8.69842e-06	OsAOS3|OsHPL2	cytochrome P450, putative, expressed
LOC_Os03g08790	2.08345	4.6449e-15	OsAP25	aspartic proteinase nepenthesin precursor, putative, expressed
LOC_Os04g42520	1.27131	5.89461e-06	OsAPT2	phosphoribosyl transferase, putative, expressed
LOC_Os07g48750	1.94248	1.2961e-07	OsARAF1	alpha-N-arabinofuranosidase, putative, expressed
LOC_Os11g03730	2.20347	2.74648e-27	OsARAF3	alpha-N-arabinofuranosidase A, putative, expressed
LOC_Os03g18130	2.90261	2.69293e-35	OsASN1|OsAS1	asparagine synthetase, putative, expressed
LOC_Os10g11980	2.72204	0.000139518	OsAT1	transferase family protein, putative, expressed
LOC_Os01g63770	1.54663	1.47618e-13	OsAUX1	transmembrane amino acid transporter protein, putative, expressed
LOC_Os01g03360	4.76487	1.10355e-11	OsBBPI	BBTI5 - Bowman-Birk type bran trypsin inhibitor precursor, expressed
LOC_Os09g33580	1.7727	0.000498146	OsBC1	BEE 1, putative, expressed
LOC_Os06g04169	1.0261	5.40397e-06	OsBDG	hydrolase, alpha/beta fold family domain containing protein, expressed
LOC_Os06g37560	1.65193	4.9998e-13	OsBGal2	beta-galactosidase precursor, putative, expressed
LOC_Os10g39750	2.08853	9.21365e-08	OsbHLH004	inducer of CBF expression 2, putative, expressed
LOC_Os01g06640	1.00259	0.00202975	OsbHLH035	basic helix-loop-helix, putative, expressed
LOC_Os03g27390	1.61868	5.16287e-12	OsbHLH138	CPuORF35 - conserved peptide uORF-containing transcript, expressed
LOC_Os11g15040	2.54449	1.02939e-37	OsBISAMT1	S-adenosyl-L-methionine:benzoic acid/salicylic acid carboxyl methyltransferase, putative, expressed
LOC_Os12g06340	1.05792	3.75048e-08	OsBLH1	BEL1-like homeodomain transcription factor, putative, expressed
LOC_Os05g33400	1.62421	0.0157996	OsBphi262	basic 7S globulin precursor, putative, expressed
LOC_Os03g63650	3.72195	0.000115782	OsBRXL2	brevis radix, putative, expressed
LOC_Os10g26940	10.7371	1.3857e-06	OsBURP16	BURP domain containing protein, expressed
LOC_Os06g45140	2.65298	4.82356e-16	OsbZIP52|RISBZ5	bZIP transcription factor domain containing protein, expressed
LOC_Os10g41780	1.29586	1.72655e-08	OsCAO1|PGL	chlorophyllide a oxygenase, chloroplast precursor, putative, expressed
LOC_Os10g41760	6.37948	0.00812184	OsCAO2	chlorophyllide a oxygenase, chloroplast precursor, putative, expressed
LOC_Os10g07210	1.9951	4.67176e-15	OsCIA	hsp20/alpha crystallin family protein, putative, expressed
LOC_Os12g02200	4.20956	3.12992e-06	OsCIPK14	CAMK_KIN1/SNF1/Nim1_like.6 - CAMK includes calcium/calmodulin depedent protein kinases, expressed
LOC_Os11g02240	4.15968	1.99224e-05	OsCIPK15	CAMK_KIN1/SNF1/Nim1_like.4 - CAMK includes calcium/calmodulin depedent protein kinases, expressed
LOC_Os01g65500	4.47842	0.0260254	OsCLC1	chloride channel protein, putative, expressed
LOC_Os03g43670	1.52131	4.76125e-09	OsCR4|MIS2	TKL_IRAK_CR4L.1 - The CR4L subfamily has homology with Crinkly4, expressed
LOC_Os12g31810	1.74028	0.00495007	OsCYCA2;1	cyclin, putative, expressed
LOC_Os03g04680	2.22141	1.46443e-13	OsCYP96B4|BSH1|SD37	cytochrome P450, putative, expressed
LOC_Os02g41904	2.72508	2.58123e-05	OsDEF7|CAL1|OsAFP1	DEF7 - Defensin and Defensin-like DEFL family, expressed
LOC_Os06g47270	2.54385	0.0040846	OsDIRP1	zinc finger, C3HC4 type domain containing protein, expressed
LOC_Os03g24040	1.21559	1.16992e-06	OsDIS1	seven in absentia protein family domain containing protein, expressed
LOC_Os02g47810	1.90866	0.00581476	OsDOF11	dof zinc finger domain containing protein, putative, expressed
LOC_Os03g16950	7.31428	0.00160035	OsDUF26|OsCRRSP55	cysteine-rich repeat secretory protein 55 precursor, putative, expressed
LOC_Os03g40540	1.07752	5.57092e-06	OsDWARF|OsBRD1	cytochrome P450, putative, expressed
LOC_Os01g38530	1.04744	2.66229e-08	OsEF3|OsELF3-2|OsELF3.2	ELF3 protein, putative, expressed
LOC_Os05g31140	6.04227	5.02458e-118	OsEGL1	glycosyl hydrolases family 17, putative, expressed
LOC_Os01g60900	5.51859	0.00291697	OsEPFL9	expressed protein
LOC_Os06g10230	2.66329	6.20001e-19	OsER1	receptor-like protein kinase 5 precursor, putative, expressed
LOC_Os02g53720	2.47938	1.34329e-10	OsER2	phytosulfokine receptor precursor, putative, expressed
LOC_Os03g64260	2.37164	0.000192974	OsERF83	AP2 domain containing protein, expressed
LOC_Os03g60720	1.85136	3.45656e-15	OsEXPA7	expansin precursor, putative, expressed
LOC_Os10g40710	1.1526	0.0309827	OsEXPB2	expansin precursor, putative, expressed
LOC_Os04g46650	6.3262	0.00718871	OsEXPB5	expansin precursor, putative, expressed
LOC_Os12g43363	1.88462	1.67557e-16	OsFAH1	fatty acid hydroxylase, putative, expressed
LOC_Os10g03850	2.47157	8.56715e-11	OsFbx352	OsFBX352 - F-box domain containing protein, expressed
LOC_Os01g62610	2.49264	0.0158563	OsFKBP20-1b	peptidyl-prolyl cis-trans isomerase, FKBP-type, putative, expressed
LOC_Os07g38130	6.18859	5.69367e-23	OsFOR1|PGIP	polygalacturonase inhibitor 1 precursor, putative, expressed
LOC_Os05g46580	1.09509	8.91604e-05	OsFPPS2|FPPS2	polyprenyl synthetase, putative, expressed
LOC_Os02g02210	7.17445	0.000127137	OsGABA-T	aminotransferase, putative, expressed
LOC_Os01g10490	6.11192	4.72074e-05	OsGAE1	keratin, type I cytoskeletal 9, putative, expressed
LOC_Os04g39110	3.08611	4.14115e-22	OsGASR2	GASR4 - Gibberellin-regulated GASA/GAST/Snakin family protein precursor, expressed
LOC_Os08g08980	3.09377	1.71973e-08	OsGER1	cupin domain containing protein, expressed
LOC_Os08g40680	3.70359	1.49071e-06	OsGH	glycosyl hydrolase, putative, expressed
LOC_Os02g50040	1.84328	0.000398394	OsGH9B1	endoglucanase, putative, expressed
LOC_Os01g71830	4.24414	2.38704e-06	OsGLN1	glycosyl hydrolases family 17, putative, expressed
LOC_Os01g71670	2.19985	1.10352e-05	OsGLN2	glycosyl hydrolases family 17, putative, expressed
LOC_Os08g35760	4.45234	3.60844e-06	OsGLP1	Cupin domain containing protein, expressed
LOC_Os02g02540	1.38094	0.000708674	OsGLR3.2	glutamate receptor, putative, expressed
LOC_Os02g45570	6.01752	0.0167474	OsGRF10	growth regulating factor protein, putative, expressed
LOC_Os04g51190	1.34956	9.24592e-05	OsGRF3	growth-regulating factor, putative, expressed
LOC_Os03g47140	1.0918	0.0131554	OsGRF9	growth regulating factor protein, putative, expressed
LOC_Os05g39770	1.63795	1.21602e-16	Osh36|OsAMTR1	aminotransferase, putative, expressed
LOC_Os01g70940	1.72868	1.1115e-19	OsHAK2	potassium transporter, putative, expressed
LOC_Os05g41450	1.22724	1.84468e-08	OsHAPL1	histone-like transcription factor and archaeal histone, putative, expressed
LOC_Os03g01890	1.21542	2.56326e-09	OSHB1|LF1	START domain containing protein, expressed
LOC_Os12g41860	1.35009	9.88652e-05	OSHB3|OsHox33	START domain containing protein, expressed
LOC_Os05g15770	6.88733	2.08335e-22	OsHI-XIP	glycosyl hydrolase, putative, expressed
LOC_Os02g43330	2.71195	0.000924058	OsHOX24	homeobox associated leucine zipper, putative, expressed
LOC_Os05g09500	3.5284	3.81009e-34	OsHXK7	hexokinase, putative, expressed
LOC_Os02g56120	1.46813	0.00867243	OsIAA9	OsIAA9 - Auxin-responsive Aux/IAA gene family member, expressed
LOC_Os11g32100	3.08381	4.15891e-11	OsICE1	inducer of CBF expression 1, putative, expressed
LOC_Os08g44050	1.08731	0.00192387	OsIDD6	ZOS8-12 - C2H2 zinc finger protein, expressed
LOC_Os02g01590	1.3645	0.000928468	OSINV3|OsVIN2	glycosyl hydrolases, putative, expressed
LOC_Os08g02250	4.17653	5.34371e-41	OsIQD14	IQ calmodulin-binding motif domain containing protein, expressed
LOC_Os09g31200	1.03661	0.00194489	OSISAP1	AN1-like zinc finger domain containing protein, expressed
LOC_Os12g14440	2.8294	9.30397e-10	OsJAC1	Jacalin-like lectin domain containing protein, putative, expressed
LOC_Os05g38420	2.77274	0.000472182	OsLAC	laccase precursor protein, putative, expressed
LOC_Os11g26570	3.06566	0.0144444	OsLEA25	dehydrin, putative, expressed
LOC_Os08g06110	3.07318	1.62966e-05	OsLHY	MYB family transcription factor, putative, expressed
LOC_Os03g46060	2.37097	1.16703e-27	OsLP|PR-5	thaumatin family domain containing protein, expressed
LOC_Os02g57400	1.20698	7.51372e-09	OsLpa1	2-phosphoglycerate kinase-related, putative, expressed
LOC_Os06g47650	1.02808	0.00942429	OsLRR-RLK1	phytosulfokine receptor precursor, putative, expressed
LOC_Os03g26820	1.95066	4.88222e-38	OsLTPL1	LTPL52 - Protease inhibitor/seed storage/LTP family protein precursor, expressed
LOC_Os10g36160	4.65587	4.07362e-15	OsLTPL159	LTPL159 - Protease inhibitor/seed storage/LTP family protein precursor, expressed
LOC_Os05g48040	2.41624	5.73718e-13	OsMATE2	MATE efflux family protein, putative, expressed
LOC_Os03g06120	1.19626	1.38475e-10	OsMCA1|PAD	PLAC8 family protein, expressed
LOC_Os01g61380	1.22416	0.000635461	OsMDH1	lactate/malate dehydrogenase, putative, expressed
LOC_Os06g30370	1.94551	3.43693e-12	OsMFT1	osMFT1 MFT-Like1 homologous to Mother of FT and TFL1 gene; contains Pfam profile PF01161: Phosphatidylethanolamine-binding protein, expressed
LOC_Os06g36560	1.66951	0.0218389	OsMIOX	inositol oxygenase, putative, expressed
LOC_Os02g47980	1.17198	5.7371e-08	OsMIZ1	DUF617 domain containing protein, expressed
LOC_Os03g53320	1.597	6.51989e-08	OsML1	hypothetical protein
LOC_Os07g37320	1.65374	6.75865e-10	OsMST6	transporter family protein, putative, expressed
LOC_Os01g03914	1.66601	2.56127e-13	OsMTP9	cation efflux family protein, putative, expressed
LOC_Os09g36730	1.1906	1.65238e-12	OsMYB108	MYB family transcription factor, putative, expressed
LOC_Os05g04820	1.87592	2.97816e-15	OsMYB2P-1	MYB family transcription factor, putative, expressed
LOC_Os12g03150	1.14842	0.0156042	OsMYB60	myb-like DNA-binding domain containing protein, putative, expressed
LOC_Os01g59660	1.03521	0.000288985	OsMYBGA|OsGAMYB	MYB family transcription factor, putative, expressed
LOC_Os01g60020	1.16475	9.61332e-07	OsNAC4	NAC domain transcription factor, putative, expressed
LOC_Os07g08000	2.45405	1.15698e-15	OsNek3	expressed protein
LOC_Os07g47100	1.2199	4.54147e-08	OsNHX1	transporter, monovalent cation:proton antiporter-2 family, putative, expressed
LOC_Os02g13870	1.95252	4.619e-22	OsNIP1;1	aquaporin protein, putative, expressed
LOC_Os12g44100	1.45054	7.53524e-06	OsNPF2.2	peptide transporter PTR2, putative, expressed
LOC_Os01g50420	1.14397	0.0390989	OsNPK1-PK|OsMAPKKK62	STE_MEKK_ste11_MAP3K.7 - STE kinases include homologs to sterile 7, sterile 11 and sterile 20 from yeast, expressed
LOC_Os06g08550	3.94175	0.00757856	OsNPY2	BTBN14 - Bric-a-Brac, Tramtrack, Broad Complex BTB domain with non-phototropic hypocotyl 3 NPH3 domain, expressed
LOC_Os06g36390	4.01582	2.42022e-43	OsO3L2	expressed protein
LOC_Os02g13370	1.9621	6.73693e-06	OsO3L3	expressed protein
LOC_Os04g33870	1.89321	0.000976049	OsOFP14	DUF623 domain containing protein, expressed
LOC_Os01g43610	3.87624	2.97791e-09	OsOFP2	DUF623 domain containing protein, expressed
LOC_Os01g60810	1.94214	4.17572e-08	OsOFP6	DUF623 domain containing protein, expressed
LOC_Os06g08790	1.90629	4.55867e-05	OsORC1	ORC1 - Putative origin recognition complex subunit 1, expressed
LOC_Os09g32840	1.61149	1.87089e-09	OsPAP2	nucleotide pyrophosphatase/phosphodiesterase, putative, expressed
LOC_Os07g44330	1.15845	9.6138e-09	OsPDK1	kinase, putative, expressed
LOC_Os05g01380	7.40898	0.0275139	OsPGIP1	polygalacturonase inhibitor precursor, putative, expressed
LOC_Os06g08580	2.34494	1.33169e-05	OsPHT1	transferase family protein, putative, expressed
LOC_Os12g42020	1.9361	0.0311101	OsPID|OsPINOID	AGC_PVPK_like_kin82y.20 - ACG kinases include homologs to PKA, PKG and PKC, expressed
LOC_Os12g41650	1.04212	0.000118634	OsPIL11	helix-loop-helix DNA-binding domain containing protein, expressed
LOC_Os06g12610	1.61276	1.3541e-06	OsPIN1a	auxin efflux carrier component, putative, expressed
LOC_Os01g45550	1.5837	6.78764e-06	OsPIN3t	auxin efflux carrier component, putative, expressed
LOC_Os02g44630	1.0004	1.1121e-11	OsPIP1;1|RWC1	aquaporin protein, putative, expressed
LOC_Os04g16450	1.36699	6.06553e-12	OsPIP2;6	aquaporin protein, putative, expressed
LOC_Os01g15830	2.7414	6.84862e-30	OsPOX1|ddOs319	peroxidase precursor, putative, expressed
LOC_Os02g05630	1.01288	0.00017896	OsPP18|OsPP2C10	protein phosphatase 2C, putative, expressed
LOC_Os03g31750	3.9546	7.40897e-46	OsPPDKA	pyruvate, phosphate dikinase, chloroplast precursor, putative, expressed
LOC_Os07g03710	2.9074	0.0245438	OsPR1a|OsSCP	SCP-like extracellular protein, expressed
LOC_Os12g43380	3.62199	4.84778e-06	OsPR5|Pir2|PR-5|PR5-1|Ostlp	thaumatin, putative, expressed
LOC_Os05g13900	2.51435	8.82922e-15	OsPRP|RePRP1.1	retrotransposon protein, putative, unclassified, expressed
LOC_Os10g06000	2.447	1.26532e-26	OsPRP1	POEI15 - Pollen Ole e I allergen and extensin family protein precursor, expressed
LOC_Os10g05750	1.84523	9.85669e-08	OsPRP3	POEI3 - Pollen Ole e I allergen and extensin family protein precursor, expressed
LOC_Os02g41890	1.73937	0.00295742	OsPSKR1	phytosulfokine receptor precursor, putative, expressed
LOC_Os01g60860	1.89571	4.79564e-13	OsPUB3	spotted leaf 11, putative, expressed
LOC_Os01g15340	2.63823	0.000307146	OsRAA1	flowering promoting factor-like 1, putative, expressed
LOC_Os01g62990	2.48764	3.20499e-05	OsRacGEF1|OsRopGEF7B	ATROPGEF7/ROPGEF7, putative, expressed
LOC_Os09g37270	1.36829	7.68314e-08	OsRacGEF2	ATROPGEF7/ROPGEF7, putative, expressed
LOC_Os12g01010	1.32928	7.00343e-08	OsRBD1	RNA recognition motif containing protein, putative, expressed
LOC_Os12g35610	1.29302	1.06201e-05	Osrboh9|OsRBOHH	respiratory burst oxidase, putative, expressed
LOC_Os08g42600	1.47781	0.00948082	OsRBR1	retinoblastoma-related protein-like, putative, expressed
LOC_Os04g44820	1.1368	3.65501e-13	OsRDCP1	zinc finger, C3HC4 type domain containing protein, expressed
LOC_Os04g56430	8.85024	3.94522e-265	OsRMC|OsRLK	cysteine-rich receptor-like protein kinase, putative, expressed
LOC_Os05g38000	2.18284	2.86389e-20	OsRopGEF10|BGL	ATROPGEF7/ROPGEF7, putative, expressed
LOC_Os04g24140	1.79845	9.61395e-11	OsRPI|RPI	ribose-5-phosphate isomerase A, putative, expressed
LOC_Os07g41140	1.05686	9.52085e-07	OsRPK1	receptor-like protein kinase precursor, putative, expressed
LOC_Os08g44270	3.11146	3.74986e-52	OsSAG12-2	vignain precursor, putative, expressed
LOC_Os01g24710	4.17654	1.30962e-82	OsSalT|OsMBL1	jacalin-like lectin domain containing protein, expressed
LOC_Os04g46860	1.8672	2.11299e-10	OsSCL6-IIc	scarecrow, putative, expressed
LOC_Os08g01130	1.0487	5.40865e-05	OsSEND-1|OsSEND1	flap endonuclease, putative, expressed
LOC_Os04g08450	1.94486	1.07767e-06	OsSFL1	expressed protein
LOC_Os06g03970	2.50427	1.50785e-17	OsSIK1|OsERL	receptor-like protein kinase 5 precursor, putative, expressed
LOC_Os03g22510	2.43112	3.57586e-05	OsSIN	expressed protein
LOC_Os04g48260	1.81064	6.39299e-11	OsSIRH2-14	zinc RING finger protein, putative, expressed
LOC_Os02g52250	1.01621	3.36279e-07	OsSKIPa	SKIP/SNW domain containing protein, expressed
LOC_Os07g10600	1.55457	6.39385e-14	Ossmt1-1	cycloartenol-C-24-methyltransferase 1, putative, expressed
LOC_Os11g30910	1.39753	0.000809152	OsSOT1|STV11	sulfotransferase domain containing protein, expressed
LOC_Os07g32170	1.93456	0.00752456	OsSPL13	OsSPL13 - SBP-box gene family member, expressed
LOC_Os08g39890	3.7541	0.000121144	OsSPL14|IPA1|WFP	OsSPL14 - SBP-box gene family member, expressed
LOC_Os06g03860	1.0841	3.39401e-05	OsSPX-MFS3|OsPSS3	uncharacterized membrane protein, putative, expressed
LOC_Os03g22680	1.05179	0.00703302	OsSRFP1|SDEL2	RING finger and CHY zinc finger domain-containing protein 1, putative, expressed
LOC_Os01g12390	1.17986	0.000286386	OsSRLK	inactive receptor kinase At2g26730 precursor, putative, expressed
LOC_Os08g09230	1.54509	1.81958e-05	OsSSIIIa|Flo5	starch synthase III, putative, expressed
LOC_Os04g24430	1.53784	0.000363331	OsSUS5	sucrose synthase, putative, expressed
LOC_Os04g17650	1.36346	8.56421e-05	OsSUS7	sucrose synthase, putative, expressed
LOC_Os03g07480	1.0078	0.000551218	OsSUT1	sucrose transporter, putativ, expressed
LOC_Os08g02300	1.42104	6.36576e-07	OsSWN2	no apical meristem protein, putative, expressed
LOC_Os11g01570	1.25978	0.000163719	OsTBL2	PMR5, putative, expressed
LOC_Os06g12230	1.60557	1.57907e-07	OsTCP19	TCP-domain protein, putative, expressed
LOC_Os08g19590	1.00076	0.000124713	OsTF1L	Homeobox domain containing protein, expressed
LOC_Os12g05680	1.8729	4.09381e-05	OsTGA912	transcription factor, putative, expressed
LOC_Os10g35050	4.5146	2.27197e-26	OsTIP3;1	aquaporin protein, putative, expressed
LOC_Os10g39440	1.16964	6.19163e-08	OsTMT1	transporter family protein, putative, expressed
LOC_Os08g04310	2.22284	1.23678e-20	OsUCL23	plastocyanin-like domain containing protein, putative, expressed
LOC_Os12g31860	5.91113	1.02601e-12	OsUPS1	ureide permease, putative, expressed
LOC_Os03g43860	2.16417	3.33495e-16	OsVPS2	SNF7 domain containing protein, putative, expressed
LOC_Os03g47280	1.69872	0.000268811	OsVQ13	VQ domain containing protein, putative, expressed
LOC_Os03g16150	1.92498	1.31274e-32	OsVTC1-3|OsMPG3	mannose-1-phosphate guanyltransferase, putative, expressed
LOC_Os10g10130	2.65072	3.26688e-12	OsWAK112d	OsWAK112d - OsWAK receptor-like protein kinase, expressed
LOC_Os09g25070	1.7821	9.98675e-12	OsWRKY62	WRKY62, expressed
LOC_Os05g15880	10.1161	1.74898e-06	OsXIP	glycosyl hydrolase, putative, expressed
LOC_Os08g13920	2.1396	6.99805e-32	OsXTH8	glycosyl hydrolases family 16, putative, expressed
LOC_Os11g33270	3.52189	1.44762e-17	OsXTR1|XTH2	glycosyl hydrolases family 16, putative, expressed
LOC_Os01g14920	1.2017	2.72143e-07	OsZFP	zinc knuckle family protein, putative, expressed
LOC_Os07g40300	2.46624	2.75074e-06	OsZFP7	ZOS7-10 - C2H2 zinc finger protein, expressed
LOC_Os04g35500	1.65813	0.0259249	OsZHD8	ZF-HD protein dimerisation region containing protein, expressed
LOC_Os04g52310	2.85031	0.0494684	OsZIP3	metal cation transporter, putative, expressed
LOC_Os02g55890	4.15406	1.16844e-32	OVP3	inorganic H+ pyrophosphatase, putative, expressed
LOC_Os04g28260	1.58501	0.00395533	PAKRP1|OsKRP1	Kinesin motor domain domain containing protein, expressed
LOC_Os06g35970	2.02681	0.0423699	PFL	meiosis 5, putative, expressed
LOC_Os02g51320	1.74669	0.00373651	PGL2|OsBUL1|OsbHLH173	helix-loop-helix DNA-binding domain containing protein, expressed
LOC_Os06g22460	7.35399	3.74362e-10	Pi25|Pid3	disease resistance protein RPM1, putative, expressed
LOC_Os06g17900	3.2978	1.38717e-15	Pi9|Piz-t|Pi2	disease resistance protein RPM1, putative, expressed
LOC_Os08g42700	1.15492	7.50068e-05	PIBH8	resistance protein, putative, expressed
LOC_Os04g53050	1.16162	0.00395537	PiPR1	disease resistance RPP13-like protein 1, putative, expressed
LOC_Os12g18360	1.22258	0.00819071	Pita|Pi-4a	NB-ARC domain containing protein, expressed
LOC_Os07g48020	1.03186	0.000116378	POX22.3	peroxidase precursor, putative, expressed
LOC_Os07g48050	6.15993	0.000854876	POX3006|prx114	peroxidase precursor, putative, expressed
LOC_Os10g02070	1.6565	2.83771e-06	POXA|prx126	peroxidase precursor, putative, expressed
LOC_Os03g13210	1.9083	0.000872422	POXN|prx38	peroxidase precursor, putative, expressed
LOC_Os01g60740	2.3524	3.9101e-25	Psd1|Ptd1	LTPL16 - Protease inhibitor/seed storage/LTP family protein precursor, expressed
LOC_Os09g28210	1.4841	9.68455e-13	qRT9|OsbHLH120	bHelix-loop-helix transcription factor, putative, expressed
LOC_Os11g26790	3.16854	0.000137358	RAB21|Rab16A|OsRab16A	dehydrin, putative, expressed
LOC_Os01g15270	1.05139	2.15743e-09	RAMY	expressed protein
LOC_Os06g51060	1.87014	3.10619e-06	RC24	CHIT8 - Chitinase family protein precursor, expressed
LOC_Os03g30470	4.8628	0.0259582	RCH10	CHIT4 - Chitinase family protein precursor, expressed
LOC_Os03g17350	1.95344	1.59531e-05	Rcn1|OsABCG5	white-brown complex homolog protein, putative, expressed
LOC_Os01g15900	3.50599	8.44504e-35	RDD1	expressed protein
LOC_Os05g13940	2.90896	1.93534e-69	RePRP1.2	retrotransposon protein, putative, unclassified, expressed
LOC_Os07g23660	2.20794	6.8545e-24	RePRP2.1	retrotransposon protein, putative, unclassified, expressed
LOC_Os07g23640	3.49418	1.27261e-59	RePRP2.2	retrotransposon protein, putative, Ty3-gypsy subclass, expressed
LOC_Os03g21800	2.29907	2.89127e-22	RF2b|OsbZIP30	bZIP transcription factor family protein, putative, expressed
LOC_Os10g35240	5.28229	0.00679925	Rf4|PPR782a	Rf1, mitochondrial precursor, putative, expressed
LOC_Os10g41980	1.18125	0.0306247	Rir1b	RALFL26 - Rapid ALkalinization Factor RALF family protein precursor, expressed
LOC_Os10g39740	3.24342	2.34692e-07	RPP31	glutathione S-transferase, putative, expressed
LOC_Os11g25920	1.87489	0.0101745	RSS3	transcription factor-related, putative, expressed
LOC_Os01g41430	1.37624	4.92494e-08	RUGT-5	UDP-glucoronosyl and UDP-glucosyl transferase, putative, expressed
LOC_Os09g37330	2.44183	1.70933e-09	SAUR39	OsSAUR39 - Auxin-responsive SAUR gene family member, expressed
LOC_Os12g25090	3.74828	5.2443e-05	Sci1|PR6	expressed protein
LOC_Os01g66100	2.1659	3.11648e-06	sd1|GA20ox2	gibberellin 20 oxidase 2, putative, expressed
LOC_Os06g44034	1.38995	1.68978e-12	SDT	expressed protein
LOC_Os02g52490	2.46344	2.79086e-25	SGL1	expressed protein
LOC_Os01g50520	2.0506	0.000865981	SLB1|OsMAX1	cytochrome P450 monooxygenase CYP711A12, putative, expressed
LOC_Os09g39720	3.2382	0.0433007	SLC2	1-aminocyclopropane-1-carboxylate oxidase, putative, expressed
LOC_Os08g44840	2.78771	1.48674e-16	SLG	transferase family protein, putative, expressed
LOC_Os05g32270	1.95681	6.06336e-26	SMOS1|SHB|RLA1	AP2 domain containing protein, expressed
LOC_Os08g37800	1.12912	2.10364e-08	SnRK1B|OsK4	CAMK_KIN1/SNF1/Nim1_like_AMPKh.4 - CAMK includes calcium/calmodulin depedent protein kinases, expressed
LOC_Os11g12740	1.0456	0.000232866	SP1	peptide transporter PTR2, putative, expressed
LOC_Os07g01240	1.25941	1.58454e-06	SRL1|CLD1	expressed protein
LOC_Os03g19080	2.03637	2.62474e-07	SSD1	expressed protein
LOC_Os08g04560	1.82422	0.00283147	TDC3	decarboxylase, putative, expressed
LOC_Os03g46070	2.38873	0.0166795	TLP|PR5	thaumatin, putative, expressed
LOC_Os11g04030	1.54917	1.26883e-05	TOM2	major facilitator superfamily antiporter, putative, expressed
LOC_Os03g13010	1.40994	7.86447e-06	TUD1|DSG1|ELF1	U-box domain containing protein, expressed
LOC_Os12g39400	2.0298	1.93343e-20	ZFP252|RZF71	ZOS12-09 - C2H2 zinc finger protein, expressed
G1092	4.87963	0.015569
G10952	4.82473	0.0113593
G11172	1.98663	3.31709e-05
G11173	2.2885	0.0310259
G11305	1.28267	0.0384845
G11785	2.89299	0.000979875
G11793	3.84566	6.13281e-11
G11882	3.96214	4.32781e-10
G11901	2.12947	3.97992e-06
G11994	6.35749	0.00602734
G12825	1.05798	0.0079765
G12987	8.16856	0.00284935
G13033	7.10603	0.000459668
G13237	1.81325	0.000592714
G13473	1.01068	0.000960223
G13490	7.88551	2.12181e-06
G13872	4.42214	1.14154e-12
G13888	1.97832	1.60245e-08
G13889	2.03607	0.000111743
G13922	3.01977	0.0020774
G14026	6.4931	8.53721e-08
G14313	1.65947	7.01045e-09
G14740	4.80442	5.19734e-47
G15352	1.02798	0.025925
G15353	2.09204	0.0183323
G15408	3.14947	0.000741761
G15548	13.7267	5.61586e-15
G15549	11.2566	3.95867e-10
G17011	2.96982	0.00547547
G17266	6.6005	0.00349627
G17477	5.92985	0.0198335
G18479	5.85568	0.00105434
G19008	1.5179	2.34413e-07
G19286	5.55641	0.000610568
G19353	1.55202	0.000339191
G19401	1.71747	0.0394056
G19510	2.38414	3.26155e-06
G20252	4.89689	0.0216219
G21308	5.9863	0.0259088
G21321	5.81984	0.0226853
G21382	1.47076	3.63436e-06
G22665	1.80385	0.00540845
G23042	3.8165	0.0233039
G23488	1.41736	4.60927e-09
G23573	2.98427	0.0331501
G23594	2.34555	0.0160218
G23723	2.56461	0.00104286
G23965	1.58872	0.000179828
G24020	1.07398	0.0227633
G24357	9.16308	3.77922e-10
G24905	3.28288	0.0404817
G25217	8.74164	0.00041778
G25222	3.23996	6.39628e-05
G26083	9.78599	0.00295614
G26349	1.10603	0.0221028
G26498	1.09571	0.0157205
G2676	2.44201	0.0463302
G26835	5.84282	0.0386626
G27114	1.31496	0.0401236
G27293	1.13021	0.0352738
G27520	2.68161	4.05714e-06
G2761	6.70896	0.00225993
G27706	1.26902	0.000186359
G27777	2.20184	0.000498068
G27842	1.53493	0.025393
G27849	4.94809	0.028361
G27850	6.59811	0.010843
G28049	4.25377	0.0251136
G28169	3.06828	5.77993e-12
G29064	1.76841	0.00360146
G29738	8.18192	3.48822e-07
G29935	6.67384	0.00240767
G30100	4.67328	0.00386681
G3075	1.26971	0.000463014
G30865	2.50371	0.00491878
G3088	8.91181	0.00500824
G31125	1.33284	0.0294828
G31147	1.26797	1.41469e-09
G31165	3.11019	3.17786e-10
G31668	1.015	0.000958919
G31883	10.8308	0.000176617
G32794	3.39297	0.0267695
G33072	2.06771	0.00207711
G33096	4.75593	0.0225202
G33511	5.4129	0.00157968
G34111	7.01459	0.0362444
G34556	3.89457	0.00979132
G35057	1.54851	0.00253708
G35146	4.16169	1.65191e-07
G35244	1.06619	0.0303512
G35449	2.66464	2.65e-14
G35856	10.4267	0.000683467
G35857	13.0915	3.33177e-05
G36279	1.62487	4.7287e-09
G36430	1.54961	0.00771655
G36817	1.28379	0.000217366
G37033	7.88078	0.000927922
G3748	1.1617	0.00590545
G37582	2.50582	1.81997e-05
G38050	4.0077	0.00136903
G38406	3.19275	0.0126853
G38780	1.06104	0.0103004
G39019	11.372	1.62548e-18
G3905	3.96966	0.00154001
G39148	1.71567	0.04147
G39522	5.19587	6.14125e-09
G39974	9.59911	0.000369235
G40005	6.06827	0.0223782
G40077	8.29368	2.95489e-07
G40080	5.01255	0.0331434
G40444	1.05628	0.0429946
G40487	5.6704	0.00349754
G40529	3.06	0.0155676
G40533	3.06535	2.62894e-10
G40544	1.98229	0.016251
G40924	6.41713	0.0050692
G41360	8.98696	1.58234e-09
G42094	5.90557	0.0359397
G42161	1.67672	0.00463302
G42281	6.30368	3.48539e-06
G42398	1.68758	0.00914704
G429	4.14377	0.000966635
G43650	1.60365	0.00925138
G43776	5.57788	0.046798
G43804	6.19852	8.64081e-06
G43808	5.02885	0.00513268
G43818	4.00095	0.0303044
G43846	2.12144	1.73765e-06
G44201	3.35085	0.0495834
G44449	2.62661	1.3469e-07
G44519	2.25314	0.0062628
G44565	1.68859	0.0270175
G4488	2.6555	0.000108543
G46547	6.18015	0.0136563
G46701	1.05875	0.0194208
G46742	1.53299	0.0168839
G46939	1.05069	0.0211798
G47225	3.29655	0.0451166
G4791	1.49402	0.00405177
G48035	1.39782	0.0341214
G5101	4.47671	0.0409255
G5738	3.07875	0.0447528
G6230	6.08993	0.0161931
G6536	5.94793	0.029967
G6717	1.8786	0.0120523
G6801	6.29544	2.27138e-06
G7163	1.15909	9.31739e-05
G7285	8.28067	3.1268e-07
G7379	5.38952	0.00394936
G8358	1.01669	0.0079673
G8382	1.46255	0.0024449
G9171	6.27747	0.000244466
IC4R-OSJ01G413000	2.95372	0.000415586
IC4R-OSJ01G583400	1.11059	6.84934e-05
IC4R-OSJ01G583700	3.58222	4.19782e-05
IC4R-OSJ02G503100	1.74174	0.000300133
IC4R-OSJ03G077900	5.39861	2.76717e-25
IC4R-OSJ03G187900	1.00795	9.79665e-07
IC4R-OSJ03G202000	2.72374	7.86746e-05
IC4R-OSJ03G232000	2.91479	3.08045e-09
IC4R-OSJ03G301500	1.10946	0.0224466
IC4R-OSJ04G008500	7.86473	1.98619e-16
IC4R-OSJ04G311000	1.88107	1.0601e-13
IC4R-OSJ05G037900	3.11869	0.0108254
IC4R-OSJ05G231600	4.55723	0.0372198
IC4R-OSJ06G173200	6.45282	0.00710842
IC4R-OSJ06G200200	10.355	1.45575e-14
IC4R-OSJ06G221200	6.47631	0.0022205
IC4R-OSJ07G076900	9.37468	4.40888e-13
IC4R-OSJ08G404200	1.30288	0.00856822
IC4R-OSJ10G210300	12.0077	2.62688e-11
IC4R-OSJ11G038800	1.61535	0.0214032
IC4R-OSJ11G158200	2.17325	0.0272691
IC4R-OSJ11G209800	6.29356	3.35982e-19
IC4R-OSJ11G340800	2.11898	1.96762e-05
IC4R-OSJ11G349300	1.26242	0.0339616
IC4R-OSJ12G031500	1.15843	0.0461974
IC4R-OSJ12G157800	5.06619	0.0057324
IC4R-OSJ12G197100	3.9547	0.0436836
IC4R-OSJ12G392200	8.64628	0.00138479
LOC_Os01g01190	2.37051	0.00325879		phosphoesterase family protein, putative, expressed
LOC_Os01g01380	1.41996	3.89811e-05		expressed protein
LOC_Os01g01400	2.11577	0.0454934		expressed protein
LOC_Os01g01410	1.01355	5.42442e-06		TKL_IRAK_C-LEC.1 - TKL_IRAK_C-LEC has homology to C-type lectin receptors, expressed
LOC_Os01g01430	2.43723	0.00465635		No apical meristem protein, putative, expressed
LOC_Os01g01520	1.62576	2.22126e-12		transferase family protein, putative, expressed
LOC_Os01g02010	2.20449	7.12099e-08		expressed protein
LOC_Os01g02060	1.34529	0.00089569		TOO MANY MOUTHS precursor, putative, expressed
LOC_Os01g02190	1.35245	0.0148306		aquaporin protein, putative, expressed
LOC_Os01g02270	1.63143	0.0458506		expressed protein
LOC_Os01g02290	4.13834	4.41895e-09		Ser/Thr receptor-like kinase, putative, expressed
LOC_Os01g02300	6.09819	0.00232949		receptor kinase ORK10, putative, expressed
LOC_Os01g02390	2.46654	3.64959e-28		protein kinase domain containing protein, expressed
LOC_Os01g02430	1.20605	2.22589e-06		TAK14, putative, expressed
LOC_Os01g02930	1.2364	0.000385622		glycosyltransferase protein, putative, expressed
LOC_Os01g03310	2.62199	5.90768e-23		BBTI1 - Bowman-Birk type bran trypsin inhibitor precursor, expressed
LOC_Os01g03320	1.48784	7.71253e-06		BBTI2 - Bowman-Birk type bran trypsin inhibitor precursor, expressed
LOC_Os01g03330	7.32088	1.11126e-05		BBTI3 - Bowman-Birk type bran trypsin inhibitor precursor, expressed
LOC_Os01g03340	5.8896	2.88205e-16		BBTI4 - Bowman-Birk type bran trypsin inhibitor precursor, expressed
LOC_Os01g03390	6.12609	1.41415e-101		BBTI7 - Bowman-Birk type bran trypsin inhibitor precursor, expressed
LOC_Os01g03480	1.9282	2.93308e-19		expressed protein
LOC_Os01g03870	1.70666	4.24303e-10		expressed protein
LOC_Os01g03950	2.17007	1.12525e-21		glycosyl hydrolase, family 31, putative, expressed
LOC_Os01g04160	1.76133	1.85512e-05		expressed protein
LOC_Os01g04230	1.55185	2.1905e-06		inactive receptor kinase At2g26730 precursor, putative, expressed
LOC_Os01g04430	1.08655	0.000454078		expressed protein
LOC_Os01g04540	7.75174	1.14387e-05		serine/threonine-protein kinase At1g18390 precursor, putative, expressed
LOC_Os01g04710	1.00629	4.65214e-06		aspartic proteinase, putative, expressed
LOC_Os01g04720	1.67241	6.1349e-11		leucine-rich repeat protein-related, putative, expressed
LOC_Os01g05430	1.66158	0.000105729		OsRhmbd1 - Putative Rhomboid homologue, expressed
LOC_Os01g05710	5.33529	0.0030094		expressed protein
LOC_Os01g05840	1.04712	2.8963e-10		oxidoreductase, short chain dehydrogenase/reductase family domain containing family, expressed
LOC_Os01g05890	1.45026	2.35198e-05		OsFBX2 - F-box domain containing protein, expressed
LOC_Os01g05940	2.65123	4.6362e-08		receptor kinase, putative, expressed
LOC_Os01g06852	5.01356	0.0202713		transposon protein, putative, unclassified, expressed
LOC_Os01g07130	2.67512	0.000219533		expressed protein
LOC_Os01g07140	1.63097	2.54142e-07		kelch repeat-containing protein, putative, expressed
LOC_Os01g07150	3.94289	0.0079673		expressed protein
LOC_Os01g07360	1.00207	0.0458171		KIP1, putative, expressed
LOC_Os01g07560	2.8694	1.9924e-12		receptor-like protein kinase 2 precursor, putative, expressed
LOC_Os01g07570	2.17837	1.031e-06		carboxyl-terminal proteinase, putative, expressed
LOC_Os01g07740	1.18538	9.24502e-08		DEAD-box ATP-dependent RNA helicase 14, putative, expressed
LOC_Os01g07780	1.30456	6.8088e-06		embryo-specific 3, putative, expressed
LOC_Os01g07970	1.59572	1.43749e-10		expressed protein
LOC_Os01g08010	1.02534	0.00202736		expressed protein
LOC_Os01g08130	2.30855	1.59622e-23		phototropic-responsive NPH3 family protein, putative, expressed
LOC_Os01g08470	1.47032	0.00011543		retrotransposon protein, putative, unclassified, expressed
LOC_Os01g08530	4.40093	4.59003e-05		retrotransposon protein, putative, unclassified, expressed
LOC_Os01g09100	2.09861	0.00528229		WRKY10, expressed
LOC_Os01g09660	1.05091	0.00989723		expressed protein
LOC_Os01g09860	1.92524	9.12338e-25		retrotransposon protein, putative, unclassified, expressed
LOC_Os01g10640	2.94341	6.6073e-10		expressed protein
LOC_Os01g10850	1.76305	4.1098e-07		peroxidase precursor, putative, expressed
LOC_Os01g10950	1.76537	2.15873e-15		peptide-N4-asparagine amidase A, putative, expressed
LOC_Os01g11010	4.03172	1.19015e-18		peptide-N4-asparagine amidase A, putative, expressed
LOC_Os01g11150	3.12515	0.000391568		gibberellin 2-beta-dioxygenase, putative, expressed
LOC_Os01g11210	3.00611	0.00053186		expressed protein
LOC_Os01g11350	3.42003	1.95672e-10		bZIP transcription factor domain containing protein, expressed
LOC_Os01g11360	1.25113	0.0281111		expressed protein
LOC_Os01g11550	1.12449	0.000385436		TCP family transcription factor, putative, expressed
LOC_Os01g11710	2.24041	6.06553e-12		GDSL-like lipase/acylhydrolase, putative, expressed
LOC_Os01g11730	2.34308	0.00856282		GDSL-like lipase/acylhydrolase, putative, expressed
LOC_Os01g11810	1.23714	0.00259208		powdery mildew resistant protein 5, putative, expressed
LOC_Os01g12000	1.44237	2.31719e-07		expressed protein
LOC_Os01g12560	1.02617	0.000655453		3-methyl-2-oxobutanoate hydroxymethyltransferase, putative, expressed
LOC_Os01g12640	1.80198	0.00029865		expressed protein
LOC_Os01g12810	1.92985	3.93586e-11		retrotransposon protein, putative, unclassified, expressed
LOC_Os01g13140	1.85215	0.0386142		WD domain, G-beta repeat domain containing protein, expressed
LOC_Os01g13370	1.16321	1.22209e-08		seven in absentia protein family domain containing protein, expressed
LOC_Os01g13530	1.31964	0.0266071		ABIL2, putative, expressed
LOC_Os01g13610	3.05768	0.00532338		isoflavone reductase homolog IRL, putative, expressed
LOC_Os01g13670	4.11508	0.00852811		expressed protein
LOC_Os01g13690	1.43412	1.38701e-05		ligA, putative, expressed
LOC_Os01g14550	3.31622	0.0335914		pathogen-related protein, putative, expressed
LOC_Os01g14850	4.0603	7.53345e-05		MFS18 protein precursor, putative, expressed
LOC_Os01g15039	2.17226	8.71928e-05		pectinesterase, putative, expressed
LOC_Os01g15250	4.33775	0.0174513		expressed protein
LOC_Os01g15260	1.15059	1.24821e-09		dynein light chain type 1 domain containing protein, expressed
LOC_Os01g15550	2.03893	0.0252979		expressed protein
LOC_Os01g16120	1.03117	5.0263e-05		zinc finger, C3HC4 type domain containing protein, expressed
LOC_Os01g16140	1.76855	3.03107e-05		expressed protein
LOC_Os01g16170	1.26866	2.07262e-07		PQ loop repeat domain containing protein, expressed
LOC_Os01g16220	1.07226	7.35268e-05		Sad1 / UNC-like C-terminal domain containing protein, putative, expressed
LOC_Os01g16230	2.08635	0.0190111		TKL_IRAK_CR4L.2 - The CR4L subfamily has homology with Crinkly4, expressed
LOC_Os01g16250	3.69474	3.52264e-06		expressed protein
LOC_Os01g16450	1.75704	2.16148e-07		peroxidase precursor, putative, expressed
LOC_Os01g16460	3.53852	0.00713834		expressed protein
LOC_Os01g17070	1.12397	0.0432432		OsDegp1 - Putative Deg protease homologue, expressed
LOC_Os01g17160	1.09779	0.0171497		OsSubt1 - Putative Subtilisin homologue, expressed
LOC_Os01g17300	3.5358	0.0270562		expressed protein
LOC_Os01g17396	3.16722	2.95489e-07		expressed protein
LOC_Os01g18170	5.84457	2.49976e-14		Cupin domain containing protein, expressed
LOC_Os01g18400	1.73279	0.00274765		CHIT10 - Chitinase family protein precursor, expressed
LOC_Os01g18410	1.21621	0.000807364		expressed protein
LOC_Os01g18450	2.39676	0.0304519		expressed protein
LOC_Os01g18660	1.03821	0.017267		aminotransferase, putative, expressed
LOC_Os01g19270	1.04779	0.00883587		expressed protein
LOC_Os01g19410	1.02542	2.29892e-08		expressed protein
LOC_Os01g19430	1.41121	0.0317873		3-5 exonuclease domain-containing protein, putative, expressed
LOC_Os01g19750	3.98154	5.4179e-07		glycosyl hydrolase, putative, expressed
LOC_Os01g20730	1.34624	0.00856428		expressed protein
LOC_Os01g20940	1.42546	2.65706e-08		PHS1, putative, expressed
LOC_Os01g21034	2.45005	1.37138e-07		pectinesterase, putative, expressed
LOC_Os01g21160	1.25801	7.00912e-05		2-oxo acid dehydrogenases acyltransferase domain containing protein, expressed
LOC_Os01g21300	1.0936	9.83183e-05		esterase/lipase/thioesterase family protein, putative, expressed
LOC_Os01g21620	4.8155	0.038049		expressed protein
LOC_Os01g21630	1.19087	0.00110861		pectinacetylesterase domain containing protein, expressed
LOC_Os01g21970	1.07853	4.29037e-06		protein kinase, putative, expressed
LOC_Os01g22249	2.1174	0.000630067		peroxidase precursor, putative, expressed
LOC_Os01g22352	1.7398	4.55683e-11		peroxidase precursor, putative, expressed
LOC_Os01g22370	2.23246	6.15186e-17		peroxidase precursor, putative, expressed
LOC_Os01g22550	1.1128	0.00157914		galactosyltransferase family protein, putative, expressed
LOC_Os01g22660	1.04247	0.0119889		GDSL-like lipase/acylhydrolase, putative, expressed
LOC_Os01g25230	5.82251	1.87255e-05		expressed protein
LOC_Os01g25560	1.12882	0.000518869		RALFL7 - Rapid ALkalinization Factor RALF family protein precursor, expressed
LOC_Os01g27470	1.97545	0.000163845		ubiquitin family domain containing protein, expressed
LOC_Os01g28030	1.94945	0.0288542		peroxidase precursor, putative, expressed
LOC_Os01g28500	2.40952	5.03834e-11		SCP-like extracellular protein, expressed
LOC_Os01g28730	1.45988	0.00804766		protein kinase domain containing protein, expressed
LOC_Os01g28790	1.62069	8.4482e-07		PRAS-rich protein, putative, expressed
LOC_Os01g29804	3.46067	1.29602e-35		expressed protein
LOC_Os01g31450	1.83115	2.35181e-13		retrotransposon protein, putative, unclassified, expressed
LOC_Os01g31910	6.52321	2.18364e-06		expressed protein
LOC_Os01g32640	1.44751	0.0410731		OsFBX9 - F-box domain containing protein, expressed
LOC_Os01g32849	4.45025	8.82832e-05		expressed protein
LOC_Os01g33090	1.01957	0.00527805		expressed protein
LOC_Os01g34560	3.63304	1.89787e-27		3-ketoacyl-CoA synthase, putative, expressed
LOC_Os01g34900	1.10137	1.23071e-07		GLUCAN SYNTHASE-LIKE protein, putative, expressed
LOC_Os01g34970	2.09316	9.37987e-05		MDR-like ABC transporter, putative, expressed
LOC_Os01g35170	1.04796	0.000947062		tRNA methyltransferase, putative, expressed
LOC_Os01g36350	1.76278	0.000272667		cytochrome P450, putative, expressed
LOC_Os01g36460	1.56509	3.45954e-06		MYB family transcription factor, putative, expressed
LOC_Os01g36530	9.84338	1.17738e-12		transposon protein, putative, CACTA, En/Spm sub-class, expressed
LOC_Os01g36660	2.63589	8.9922e-06		carboxyl-terminal peptidase, putative, expressed
LOC_Os01g36780	7.73522	1.06904e-05		transposon protein, putative, CACTA, En/Spm sub-class, expressed
LOC_Os01g36790	2.13195	6.37924e-06		TKL_IRAK_DUF26-lf.2 - DUF26 kinases have homology to DUF26 containing loci, expressed
LOC_Os01g37000	9.46691	3.04053e-11		carboxyl-terminal peptidase, putative, expressed
LOC_Os01g37180	2.2417	0.0374351		expressed protein
LOC_Os01g37350	1.76124	3.79573e-09		retrotransposon protein, putative, Ty3-gypsy subclass, expressed
LOC_Os01g37930	2.75688	1.9449e-07		retrotransposon protein, putative, unclassified, expressed
LOC_Os01g39060	1.32236	1.77422e-06		expressed protein
LOC_Os01g39110	1.05813	6.77475e-09		ZOS1-10 - C2H2 zinc finger protein, expressed
LOC_Os01g39290	1.1214	4.23527e-08		harpin-induced protein 1 domain containing protein, expressed
LOC_Os01g39600	1.09495	7.19792e-05		expressed protein
LOC_Os01g39770	1.21379	3.93863e-14		calcineurin B, putative, expressed
LOC_Os01g40290	1.77217	9.17719e-05		expressed protein
LOC_Os01g40430	5.94987	0.0328735		WRKY27, expressed
LOC_Os01g40590	1.03221	7.73855e-09		tyrosine protein kinase domain containing protein, putative, expressed
LOC_Os01g41120	2.72344	1.17944e-08		retrotransposon protein, putative, Ty3-gypsy subclass, expressed
LOC_Os01g41200	4.96111	0.0165669		heavy metal-associated domain containing protein, expressed
LOC_Os01g41250	1.94305	0.011413		OsFBX17 - F-box domain containing protein, expressed
LOC_Os01g41890	1.41042	0.000752584		MLA1, putative, expressed
LOC_Os01g42020	7.3788	0.000346094		retrotransposon protein, putative, LINE subclass, expressed
LOC_Os01g42210	2.61285	0.000471748		LTPL47 - Protease inhibitor/seed storage/LTP family protein precursor, putative, expressed
LOC_Os01g42294	1.21303	0.000290159		inactive receptor kinase At2g26730 precursor, putative, expressed
LOC_Os01g42900	2.25547	0.0226041		ABC-2 type transporter domain containing protein, expressed
LOC_Os01g43050	1.14017	6.15753e-06		CENP-C1, putative, expressed
LOC_Os01g43080	1.2966	0.0113273		exonuclease, putative, expressed
LOC_Os01g43320	1.73111	1.52204e-09		transmembrane amino acid transporter protein, putative, expressed
LOC_Os01g43950	2.1537	0.00569372		expressed protein
LOC_Os01g44069	1.70528	2.1695e-09		glycerol-3-phosphate acyltransferase, putative, expressed
LOC_Os01g44090	1.36171	0.00301235		X8 domain containing protein, expressed
LOC_Os01g44130	1.78917	4.78271e-06		aspartic proteinase oryzasin-1 precursor, putative, expressed
LOC_Os01g44970	3.96594	1.01728e-05		polygalacturonase, putative, expressed
LOC_Os01g45290	5.10729	0.00399343		retrotransposon protein, putative, unclassified, expressed
LOC_Os01g45659	1.29281	2.83002e-06		expressed protein
LOC_Os01g45700	1.79939	0.000164663		expressed protein
LOC_Os01g45730	1.60505	0.000122166		zinc finger C-x8-C-x5-C-x3-H type family protein, expressed
LOC_Os01g46169	1.95257	9.59955e-11		GDSL-like lipase/acylhydrolase, putative, expressed
LOC_Os01g46340	1.65713	5.19036e-24		chloroplast unusual positioning protein, putative, expressed
LOC_Os01g46370	1.33306	2.95892e-06		lipase class 3 family protein, putative, expressed
LOC_Os01g46600	3.39852	0.000124756		seed maturation protein PM41, putative, expressed
LOC_Os01g46870	3.76789	0.00944014		AP2 domain containing protein, expressed
LOC_Os01g46950	1.25213	0.000267657		aldose 1-epimerase, putative, expressed
LOC_Os01g47400	3.61743	2.0401e-43		OsMan01 - Endo-Beta-Mannanase, expressed
LOC_Os01g47700	3.72202	0.00164854		expressed protein
LOC_Os01g47780	2.85325	1.31163e-05		fasciclin domain containing protein, expressed
LOC_Os01g47840	1.01362	0.0472002		S-locus-like receptor protein kinase, putative, expressed
LOC_Os01g47870	2.45186	0.00224423		retrotransposon protein, putative, unclassified, expressed
LOC_Os01g48710	6.77235	0.00121322		heavy metal-associated domain containing protein, expressed
LOC_Os01g48740	2.98662	1.61461e-09		aspartyl protease family protein, putative, expressed
LOC_Os01g49150	3.44121	0.0201182		anti-silencing protein, ASF1-like domain containing protein, expressed
LOC_Os01g49200	2.66963	0.0219601		microtubule associated protein, putative, expressed
LOC_Os01g49219	1.05863	3.97834e-05		expressed protein
LOC_Os01g49320	1.52531	0.0302532		glycosyl hydrolase, putative, expressed
LOC_Os01g49830	2.06121	0.0160498		B3 DNA binding domain containing protein, expressed
LOC_Os01g50000	1.16014	0.0494684		expressed protein
LOC_Os01g50730	2.01569	6.06553e-12		expressed protein
LOC_Os01g51230	1.91905	0.0308935		IQ calmodulin-binding motif domain containing protein, expressed
LOC_Os01g52260	1.59052	8.52706e-14		serine acetyltransferase protein, putative, expressed
LOC_Os01g52450	1.3073	0.0207548		hexokinase, putative, expressed
LOC_Os01g52690	1.73768	0.046756		retrotransposon protein, putative, unclassified, expressed
LOC_Os01g52710	1.4103	1.56636e-07		glycosyl transferase 8 domain containing protein, putative, expressed
LOC_Os01g52740	1.29644	0.000813721		expressed protein
LOC_Os01g52770	3.04281	2.11231e-11		GDSL-like lipase/acylhydrolase, putative, expressed
LOC_Os01g52780	1.01076	0.0028773		HVA22, putative, expressed
LOC_Os01g53070	1.39234	1.8963e-05		ATP binding protein, putative, expressed
LOC_Os01g53090	3.16228	1.55966e-06		pathogen-related protein, putative, expressed
LOC_Os01g53130	1.29114	0.0060629		zinc finger, C3HC4 type domain containing protein, expressed
LOC_Os01g53160	1.93384	6.31804e-08		DUF623 domain containing protein, expressed
LOC_Os01g53779	2.5492	7.36486e-26		expressed protein
LOC_Os01g53820	1.25593	0.00947668		expressed protein
LOC_Os01g53840	1.44241	2.54181e-06		protein kinase family protein, putative, expressed
LOC_Os01g53980	1.34032	5.07207e-06		IQ calmodulin-binding motif family protein, expressed
LOC_Os01g54080	1.43219	3.33495e-16		kinesin motor protein-related, putative, expressed
LOC_Os01g54210	1.01256	4.38732e-05		GATA zinc finger domain containing protein, expressed
LOC_Os01g54340	1.99475	0.00240084		plant-specific domain TIGR01615 family protein, expressed
LOC_Os01g54470	2.61062	0.0361477		GDSL-like lipase/acylhydrolase, putative, expressed
LOC_Os01g54670	3.12867	3.50542e-24		coiled-coil domain-containing protein 25, putative, expressed
LOC_Os01g54990	1.55883	1.80802e-05		auxin response factor, putative, expressed
LOC_Os01g55000	1.77322	2.42428e-20		expressed protein
LOC_Os01g55090	1.03363	5.44309e-06		transposon protein, putative, Mutator sub-class, expressed
LOC_Os01g55100	3.5748	3.69941e-37		slTCP3, putative, expressed
LOC_Os01g55150	5.46429	0.00547547		bZIP transcription factor domain containing protein, expressed
LOC_Os01g55160	2.80505	2.62237e-06		expressed protein
LOC_Os01g55190	2.34921	5.22914e-14		expressed protein
LOC_Os01g55370	1.61318	0.000300689		expressed protein
LOC_Os01g55390	1.10182	0.0285177		retrotransposon protein, putative, unclassified, expressed
LOC_Os01g55530	1.43138	0.00275149		AP003256-AK101847 - NBS/LRR genes that are S-rich,divergent TIR, divergent NBS, expressed
LOC_Os01g55690	3.50147	0.0105657		glutelin, putative, expressed
LOC_Os01g55720	1.61568	2.88301e-06		expressed protein
LOC_Os01g56030	3.82106	1.17173e-05		EF hand family protein, putative, expressed
LOC_Os01g56320	1.97548	2.51657e-08		OsSub4 - Putative Subtilisin homologue, expressed
LOC_Os01g56780	1.17834	0.00180856		plus-3 domain containing protein, expressed
LOC_Os01g56870	5.06748	0.0098907		expressed protein
LOC_Os01g57150	3.70557	9.14283e-09		SR protein related family member, putative, expressed
LOC_Os01g57250	1.27975	2.11709e-05		expressed protein
LOC_Os01g57270	7.06679	0.0412242		disease resistance RPP13-like protein 1, putative, expressed
LOC_Os01g57280	1.13751	0.0106584		rp1, putative, expressed
LOC_Os01g57650	2.82345	2.41788e-15		ZOS1-12 - C2H2 zinc finger protein, expressed
LOC_Os01g57690	1.64344	8.60841e-05		early nodulin 20 precursor, putative, expressed
LOC_Os01g57770	1.74359	8.81789e-07		OsPOP4 - Putative Prolyl Oligopeptidase homologue, expressed
LOC_Os01g57854	2.96391	7.36486e-26		pectinesterase, putative, expressed
LOC_Os01g57880	1.85791	3.30416e-05		plastocyanin-like domain containing protein, putative, expressed
LOC_Os01g58130	2.35028	2.38779e-06		expressed protein
LOC_Os01g58400	1.22783	2.77593e-05		zinc finger C3HC4 type family protein, putative, expressed
LOC_Os01g58444	1.11536	3.04418e-07		expressed protein
LOC_Os01g58550	4.577	2.39893e-81		methyladenine glycosylase, putative, expressed
LOC_Os01g59180	1.30045	1.82975e-17		OsFBX27 - F-box domain containing protein, expressed
LOC_Os01g59550	1.03718	0.00913532		senescence-induced receptor-like serine/threonine-protein kinase precursor, putative, expressed
LOC_Os01g59670	1.23415	1.83397e-05		expressed protein
LOC_Os01g59690	1.02735	1.90892e-05		OsFBX28 - F-box domain containing protein, expressed
LOC_Os01g59870	3.56871	1.12528e-12		LTPL65 - Protease inhibitor/seed storage/LTP family protein precursor, expressed
LOC_Os01g60670	2.33413	4.11625e-07		receptor-like protein kinase precursor, putative, expressed
LOC_Os01g60870	1.72399	9.18332e-06		expressed protein
LOC_Os01g61170	1.14171	3.66805e-07		prenylated rab acceptor, putative, expressed
LOC_Os01g61340	5.66276	0.0188608		expressed protein
LOC_Os01g61760	1.08879	0.000192091		myosin heavy chain-related, putative, expressed
LOC_Os01g62260	2.65996	0.000418327		thaumatin, putative, expressed
LOC_Os01g62490	1.69584	0.00230788		laccase precursor protein, putative, expressed
LOC_Os01g62630	2.3116	8.48643e-28		aspartic proteinase nepenthesin precursor, putative, expressed
LOC_Os01g62790	1.66004	2.14631e-05		expressed protein
LOC_Os01g62945	2.51222	0.000500866		expressed protein
LOC_Os01g63180	1.14029	0.0417441		laccase-6 precursor, putative, expressed
LOC_Os01g63190	2.61085	2.97179e-46		laccase precursor protein, putative, expressed
LOC_Os01g63210	1.01697	0.0189605		SOUL heme-binding protein, putative, expressed
LOC_Os01g63260	2.35191	2.64875e-10		3-oxo-5-alpha-steroid 4-dehydrogenase, putative, expressed
LOC_Os01g63310	2.89672	0.00276078		DUF740 domain containing protein, expressed
LOC_Os01g63444	1.34477	0.0117949		expressed protein
LOC_Os01g63500	6.26491	0.0133951		expressed protein
LOC_Os01g63540	4.33099	4.93783e-05		cytochrome P450, putative, expressed
LOC_Os01g63580	1.84474	2.29331e-14		glycerol-3-phosphate acyltransferase, putative, expressed
LOC_Os01g63690	1.58952	6.16411e-11		hs1, putative, expressed
LOC_Os01g63870	1.16974	0.00233481		nucleobase-ascorbate transporter, putative, expressed
LOC_Os01g64330	1.07561	0.000318299		retrotransposon protein, putative, unclassified, expressed
LOC_Os01g64520	2.3822	5.28106e-17		uricase, putative, expressed
LOC_Os01g64810	1.05843	4.41275e-06		zinc finger DHHC domain-containing protein, putative, expressed
LOC_Os01g65110	6.76389	3.61311e-65		POT family protein, expressed
LOC_Os01g65440	1.1144	6.33267e-05		universal stress protein domain containing protein, putative, expressed
LOC_Os01g65460	1.45772	1.26546e-09		beta-galactosidase precursor, putative, expressed
LOC_Os01g65490	5.28067	0.00338887		DNA binding protein, putative, expressed
LOC_Os01g65700	1.94957	0.00609814		expressed protein
LOC_Os01g65800	1.22184	4.00334e-08		powdery mildew resistant protein 5, putative, expressed
LOC_Os01g65880	2.08949	1.47134e-11		nodulin MtN3 family protein, putative, expressed
LOC_Os01g66200	1.33969	2.46994e-10		expressed protein
LOC_Os01g66240	1.09683	0.000623369		mitochondrion protein, putative, expressed
LOC_Os01g66530	1.75187	0.0175204		ARGOS, putative, expressed
LOC_Os01g66830	1.09022	0.00102695		pectinacetylesterase domain containing protein, expressed
LOC_Os01g67320	1.39098	1.94278e-06		expressed protein
LOC_Os01g67500	1.42875	9.84035e-10		armadillo/beta-catenin repeat family protein, putative, expressed
LOC_Os01g67750	1.38165	2.26701e-06		expressed protein
LOC_Os01g67950	3.26314	2.42769e-33		ubiquitin family protein, putative, expressed
LOC_Os01g68140	1.45797	1.60182e-08		expressed protein
LOC_Os01g68260	4.03669	0.000151965		lysine ketoglutarate reductase trans-splicing related 1, putative, expressed
LOC_Os01g68500	1.07457	0.000279124		expressed protein
LOC_Os01g68570	2.74293	3.18931e-05		expressed protein
LOC_Os01g68589	1.69383	0.000415586		LTPL39 - Protease inhibitor/seed storage/LTP family protein precursor, expressed
LOC_Os01g68650	2.48699	2.29182e-25		plant-specific domain TIGR01615 family protein, expressed
LOC_Os01g68680	1.0951	7.67845e-07		tetratricopeptide repeat domain containing protein, expressed
LOC_Os01g68730	2.61877	0.00271312		RNA-binding protein FUS, putative, expressed
LOC_Os01g68890	1.74037	1.34042e-16		P21-Rho-binding domain containing protein, putative, expressed
LOC_Os01g69290	2.63121	7.41341e-09		antifreeze glycoprotein, putative, expressed
LOC_Os01g69870	1.68226	0.000397759		expressed protein
LOC_Os01g69940	1.80833	7.864e-08		OsFBX32 - F-box domain containing protein, expressed
LOC_Os01g70100	1.6241	3.09126e-08		zinc finger DHHC domain-containing protein, putative, expressed
LOC_Os01g71010	1.06863	2.3634e-07		lipase precursor, putative, expressed
LOC_Os01g71040	3.03679	0.000514699		expressed protein
LOC_Os01g71090	3.10027	0.000211928		xylanase inhibitor, putative, expressed
LOC_Os01g71160	6.53709	5.83886e-06		xylanase inhibitor, putative, expressed
LOC_Os01g71170	3.5763	5.76938e-30		classical arabinogalactan protein 26 precursor, putative, expressed
LOC_Os01g71210	1.31875	0.0261825		expressed protein
LOC_Os01g71280	1.51657	1.21561e-08		glycerol-3-phosphate dehydrogenase, putative, expressed
LOC_Os01g71340	3.23559	1.04847e-19		glycosyl hydrolases family 17, putative, expressed
LOC_Os01g71350	6.16452	0.00344828		glycosyl hydrolases family 17, putative, expressed
LOC_Os01g71420	1.04536	0.00495352		Ser/Thr protein phosphatase family protein, putative, expressed
LOC_Os01g71810	2.8769	1.04632e-09		glycosyl hydrolases family 17, putative, expressed
LOC_Os01g71820	7.76733	0.00532973		glycosyl hydrolases family 17, putative, expressed
LOC_Os01g72190	2.2963	0.000695633		expressed protein
LOC_Os01g72270	6.78359	3.49144e-11		cytochrome P450, putative, expressed
LOC_Os01g72290	2.0771	0.0174288		expressed protein
LOC_Os01g72410	1.2967	0.0219136		Leucine Rich Repeat family protein, expressed
LOC_Os01g72560	1.13294	0.0130239		expressed protein
LOC_Os01g72700	1.43838	2.29031e-11		expressed protein
LOC_Os01g73100	1.01955	9.38789e-06		retrotransposon protein, putative, unclassified, expressed
LOC_Os01g73110	4.11215	1.55194e-31		expressed protein
LOC_Os01g73170	2.28769	3.57922e-40		peroxidase precursor, putative, expressed
LOC_Os01g73840	1.72234	0.000796585		expressed protein
LOC_Os01g73980	1.57183	0.000440891		xylem cysteine proteinase 2 precursor, putative, expressed
LOC_Os01g74480	3.90769	5.80988e-09		cupin domain containing protein, expressed
LOC_Os01g74500	1.86418	2.1923e-07		expressed protein
LOC_Os02g01100	3.18127	5.2758e-34		transmembrane amino acid transporter protein, putative, expressed
LOC_Os02g01130	1.1234	0.0281111		expressed protein
LOC_Os02g01140	4.37334	0.000172689		GDSL-like lipase/acylhydrolase, putative, expressed
LOC_Os02g01380	1.71823	4.99996e-09		expressed protein
LOC_Os02g01830	1.76989	0.00132047		expressed protein
LOC_Os02g02380	3.5633	0.00299969		suppressor of phythchrome A, putative, expressed
LOC_Os02g02500	2.35318	3.14354e-11		remorin family protein, putative, expressed
LOC_Os02g02580	1.42953	8.39838e-05		expressed protein
LOC_Os02g02670	2.55184	1.25202e-12		NBS-LRR disease resistance protein, putative, expressed
LOC_Os02g03640	8.18867	0.0236058		expressed protein
LOC_Os02g03940	1.53044	2.46113e-06		expressed protein
LOC_Os02g04340	2.72457	0.017718		NIN-like protein 2, putative, expressed
LOC_Os02g04390	1.19837	0.0337014		expressed protein
LOC_Os02g04430	1.33798	0.000260545		STRUBBELIG-RECEPTOR FAMILY 1 precursor, putative, expressed
LOC_Os02g04690	1.14194	6.57996e-06		cycloartenol synthase, putative, expressed
LOC_Os02g04915	1.35619	1.79661e-06		expressed protein
LOC_Os02g05410	1.51838	1.68172e-06		splicing factor 3B subunit 1, putative, expressed
LOC_Os02g05900	1.11209	0.000615246		ternary complex factor MIP1, putative, expressed
LOC_Os02g06120	1.40969	0.0163455		Leucine Rich Repeat family protein, expressed
LOC_Os02g06190	1.15794	0.0231228		phytosulfokine receptor precursor, putative, expressed
LOC_Os02g06400	1.05174	7.90732e-05		growth regulator related protein, putative, expressed
LOC_Os02g06420	6.60693	0.00379826		expressed protein
LOC_Os02g06670	6.82671	1.89635e-06		retrotransposon protein, putative, unclassified, expressed
LOC_Os02g07060	1.02888	2.02298e-12		tubulin/FtsZ domain containing protein, putative, expressed
LOC_Os02g07180	1.96115	0.0263012		expressed protein
LOC_Os02g07780	1.0355	0.00514836		OsSPL4 - SBP-box gene family member, expressed
LOC_Os02g08220	6.38076	0.0084955		expressed protein
LOC_Os02g08530	1.61209	1.08472e-08		protein kinase family protein, putative, expressed
LOC_Os02g09260	2.31683	0.000887981		cytochrome P450 71A1, putative, expressed
LOC_Os02g09610	2.82364	0.000340046		GDSL-like lipase/acylhydrolase, putative, expressed
LOC_Os02g09800	1.13133	0.000585726		pentatricopeptide, putative, expressed
LOC_Os02g09810	1.66647	4.77365e-32		amino acid transporter, putative, expressed
LOC_Os02g09930	1.12271	2.10233e-05		CSLA1 - cellulose synthase-like family A; mannan synthase, expressed
LOC_Os02g09980	1.72914	0.0205023		expressed protein
LOC_Os02g10240	4.59907	5.93676e-05		ZOS2-05 - C2H2 zinc finger protein, expressed
LOC_Os02g10630	3.98375	5.82741e-41		GRAM and C2 domains containing protein, putative, expressed
LOC_Os02g11000	1.79142	3.27787e-13		agenet domain containing protein, putative, expressed
LOC_Os02g11040	3.51251	4.86633e-25		expressed protein
LOC_Os02g11700	2.09038	7.60654e-07		cytokinin-O-glucosyltransferase 3, putative, expressed
LOC_Os02g11790	1.34793	0.000358384		OsFBK4 - F-box domain and kelch repeat containing protein, expressed
LOC_Os02g12730	1.25887	2.36807e-08		beta-galactosidase precursor, putative, expressed
LOC_Os02g13520	2.40253	0.000458365		OsIAA7 - Auxin-responsive Aux/IAA gene family member, expressed
LOC_Os02g13600	1.50881	3.87998e-06		expressed protein
LOC_Os02g13800	1.42074	0.00280204		HSF-type DNA-binding domain containing protein, expressed
LOC_Os02g13900	2.59046	1.17157e-07		BES1/BZR1 homolog protein, putative, expressed
LOC_Os02g14160	3.66303	5.35411e-36		peroxidase precursor, putative, expressed
LOC_Os02g14170	1.14281	1.21944e-10		peroxidase precursor, putative, expressed
LOC_Os02g14190	6.34624	0.00847062		spermidine synthase, putative, expressed
LOC_Os02g15260	2.15798	4.71716e-16		expressed protein
LOC_Os02g15690	2.0795	3.57922e-13		polygalacturonase, putative, expressed
LOC_Os02g15820	2.1947	0.0001289		extra-large G-protein-related, putative, expressed
LOC_Os02g15870	2.36134	9.40608e-15		molybdenum cofactor biosynthesis protein 1, putative, expressed
LOC_Os02g16030	1.02846	0.0229573		harpin-induced protein 1 domain containing protein, expressed
LOC_Os02g16909	3.14413	8.68805e-42		dynein light chain type 1 domain containing protein, expressed
LOC_Os02g17320	1.33864	1.71747e-07		uridine/cytidine kinase-like 1, putative, expressed
LOC_Os02g18690	8.7555	0.00252071		BURP domain containing protein, expressed
LOC_Os02g18780	1.21789	0.0311924		expressed protein
LOC_Os02g19470	2.71709	1.16132e-05		expressed protein
LOC_Os02g20540	1.47514	0.000143866		fasciclin domain containing protein, expressed
LOC_Os02g20850	1.95206	5.82355e-07		ras-related protein, putative, expressed
LOC_Os02g22084	1.49988	1.38846e-05		expressed protein
LOC_Os02g22480	1.18684	0.0105667		glycosyltransferase, putative, expressed
LOC_Os02g22810	1.11774	3.94499e-07		retrotransposon protein, putative, unclassified, expressed
LOC_Os02g23826	2.24784	0.000389203		expressed protein
LOC_Os02g23850	4.65279	0.0482634		retrotransposon, putative, centromere-specific
LOC_Os02g24430	2.64579	0.00286639		expressed protein
LOC_Os02g24700	2.9202	0.00217203		OsSAUR8 - Auxin-responsive SAUR gene family member, expressed
LOC_Os02g25449	1.25377	0.0112536		expressed protein
LOC_Os02g25650	1.33083	0.0262415		expressed protein
LOC_Os02g25780	1.06519	0.000124813		expressed protein
LOC_Os02g26294	1.10675	3.13123e-07		expressed protein
LOC_Os02g26810	1.86288	0.0156112		cytochrome P450, putative, expressed
LOC_Os02g27400	1.15279	5.68209e-07		OsFBX49 - F-box domain containing protein, expressed
LOC_Os02g27820	4.44002	0.0122737		expressed protein
LOC_Os02g28334	4.43045	1.81881e-14		expressed protein
LOC_Os02g29464	1.12473	5.67033e-07		RecF/RecN/SMC N terminal domain containing protein, expressed
LOC_Os02g30380	3.03667	0.000129013		expressed protein
LOC_Os02g30420	1.86119	0.000511357		expressed protein
LOC_Os02g30530	1.61459	1.44513e-07		transposon protein, putative, unclassified, expressed
LOC_Os02g30780	4.74986	2.90932e-08		LGC1, putative, expressed
LOC_Os02g30974	1.75911	0.000132192		expressed protein
LOC_Os02g32020	1.46882	7.27233e-05		expressed protein
LOC_Os02g32140	2.67083	0.0274111		AP2 domain containing protein, expressed
LOC_Os02g32280	1.45971	1.80774e-06		expressed protein
LOC_Os02g32290	3.13318	5.69497e-18		expressed protein
LOC_Os02g32550	2.07039	1.40354e-05		expressed protein
LOC_Os02g32650	1.73783	0.0035556		expressed protein
LOC_Os02g32850	4.31734	0.042653		expressed protein
LOC_Os02g32860	1.481	0.00360022		poly synthetase 3, putative, expressed
LOC_Os02g32970	1.11142	8.9922e-06		hydrolase, alpha/beta fold family protein, putative, expressed
LOC_Os02g33060	1.401	1.21406e-05		expressed protein
LOC_Os02g33070	1.02746	1.33384e-09		expressed protein
LOC_Os02g33240	1.64617	0.00418803		OsFBX51 - F-box domain containing protein, expressed
LOC_Os02g33380	1.15828	0.00857101		pectinesterase inhibitor domain containing protein, putative, expressed
LOC_Os02g33420	1.88034	6.33633e-05		ATPase, AAA family protein, expressed
LOC_Os02g33720	2.83616	0.0182469		RING-H2 finger protein, putative, expressed
LOC_Os02g33750	1.90125	5.15996e-07		transposon protein, putative, unclassified, expressed
LOC_Os02g33790	4.86925	1.77422e-06		expressed protein
LOC_Os02g34490	2.08678	5.14745e-12		Leucine Rich Repeat family protein, expressed
LOC_Os02g34590	1.03968	9.14279e-06		transposon protein, putative, unclassified, expressed
LOC_Os02g34760	1.8713	0.0166437		retrotransposon protein, putative, unclassified, expressed
LOC_Os02g35080	1.67474	1.24272e-11		T-complex protein 11, putative, expressed
LOC_Os02g35110	1.36218	0.00813022		tubulin binding cofactor C, putative, expressed
LOC_Os02g35140	1.0622	7.16441e-11		auxin response factor 7, putative, expressed
LOC_Os02g35144	1.91418	2.85844e-12		zinc finger, C3HC4 type domain containing protein, expressed
LOC_Os02g35770	1.12141	0.00203061		homeobox associated leucine zipper, putative, expressed
LOC_Os02g36020	3.31763	0.042113		transposon protein, putative, CACTA, En/Spm sub-class, expressed
LOC_Os02g36500	1.32773	0.0267105		expressed protein
LOC_Os02g36619	1.3849	0.0188164		exo70 exocyst complex subunit, putative, expressed
LOC_Os02g36890	3.50626	7.58676e-20		MYB family transcription factor, putative, expressed
LOC_Os02g37190	6.51281	0.00014289		expressed protein
LOC_Os02g37200	1.65318	0.00851174		hydrophobin, putative, expressed
LOC_Os02g37254	2.05052	1.06925e-12		expressed protein
LOC_Os02g37470	1.54721	1.30555e-05		tetratricopeptide repeat containing protein, putative, expressed
LOC_Os02g37480	6.88765	5.0585e-94		glycine-rich cell wall structural protein precursor, putative, expressed
LOC_Os02g37590	1.43706	2.70312e-10		glycerophosphoryl diester phosphodiesterase family protein, putative, expressed
LOC_Os02g37834	1.73889	1.41467e-17		expressed protein
LOC_Os02g37960	1.3678	0.00503603		expressed protein
LOC_Os02g37970	2.90155	2.77958e-14		DUF581 domain containing protein, expressed
LOC_Os02g38000	2.08256	3.08259e-13		retrotransposon protein, putative, unclassified, expressed
LOC_Os02g38040	1.21495	0.000374497		leucine-rich repeat family protein, putative, expressed
LOC_Os02g38930	4.8686	0.0127893		cytochrome P450 71D7, putative, expressed
LOC_Os02g38940	1.96642	0.00123493		cytochrome P450, putative, expressed
LOC_Os02g39080	2.71479	1.70612e-13		expressed protein
LOC_Os02g39150	4.88747	0.024867		expressed protein
LOC_Os02g39640	2.57145	7.35222e-13		expressed protein
LOC_Os02g40330	1.30723	0.000718944		retrotransposon protein, putative, Ty3-gypsy subclass, expressed
LOC_Os02g40410	2.17094	1.36138e-08		expressed protein
LOC_Os02g40440	3.32799	1.37818e-05		GDSL-like lipase/acylhydrolase, putative, expressed
LOC_Os02g41460	1.11864	0.00416856		DUF640 domain containing protein, putative, expressed
LOC_Os02g41860	1.64732	2.48213e-09		aquaporin protein, putative, expressed
LOC_Os02g42380	2.60567	1.13371e-08		TCP family transcription factor, putative, expressed
LOC_Os02g42450	1.71696	0.00193022		RIPER1 - Ripening-related family protein precursor, expressed
LOC_Os02g42470	2.06274	3.02872e-05		expressed protein
LOC_Os02g42560	2.0398	0.000264615		expressed protein
LOC_Os02g42640	2.70306	2.21349e-07		CBS domain-containing protein, putative, expressed
LOC_Os02g42650	2.57949	7.38522e-05		expansin precursor, putative, expressed
LOC_Os02g42660	1.49521	0.00367818		sphingolipid delta desaturase, putative, expressed
LOC_Os02g42870	5.43645	0.00177603		MYB family transcription factor, putative, expressed
LOC_Os02g43300	1.72055	8.41292e-05		expressed protein
LOC_Os02g43540	1.35903	0.00755588		retrotransposon protein, putative, unclassified, expressed
LOC_Os02g43640	2.80012	4.47322e-21		retrotransposon protein, putative, unclassified, expressed
LOC_Os02g43660	3.08146	2.84813e-10		plastocyanin-like domain containing protein, putative, expressed
LOC_Os02g43850	1.10872	0.000141828		serine esterase family protein, putative, expressed
LOC_Os02g43900	1.08597	0.00502927		expressed protein
LOC_Os02g44090	1.1835	0.000976049		zinc finger protein, putative, expressed
LOC_Os02g44280	2.18677	0.000229775		zinc finger protein, putative, expressed
LOC_Os02g44320	1.62921	7.55801e-11		LTPL113 - Protease inhibitor/seed storage/LTP family protein precursor, expressed
LOC_Os02g44654	2.54086	5.38392e-10		cytochrome P450, putative, expressed
LOC_Os02g44670	2.47601	0.000113675		harpin-induced protein 1 domain containing protein, expressed
LOC_Os02g44730	1.36828	1.11174e-05		tetracycline transporter protein, putative, expressed
LOC_Os02g44820	1.33122	6.35767e-05		rho-GTPase-activating protein-related, putative, expressed
LOC_Os02g45040	1.73563	3.38966e-07		retrotransposon protein, putative, unclassified, expressed
LOC_Os02g45930	1.7268	3.14196e-07		expressed protein
LOC_Os02g45940	2.01332	5.03789e-05		Core histone H2A/H2B/H3/H4 domain containing protein, putative, expressed
LOC_Os02g45980	1.50001	0.0208558		ZR1 protein, putative, expressed
LOC_Os02g46030	1.37273	0.000867257		MYB family transcription factor, putative, expressed
LOC_Os02g46340	1.58661	0.008279		RING-H2 finger protein ATL3J, putative, expressed
LOC_Os02g46473	1.24955	2.4166e-08		expressed protein
LOC_Os02g46560	1.78702	0.000301172		helix-loop-helix DNA-binding protein, putative, expressed
LOC_Os02g46640	1.18729	9.97319e-07		heat shock protein DnaJ, putative, expressed
LOC_Os02g46660	1.0974	7.86447e-06		SNARE associated Golgi protein, putative, expressed
LOC_Os02g46680	2.16091	1.69988e-11		multidrug resistance protein, putative, expressed
LOC_Os02g47040	4.80207	0.0433469		expressed protein
LOC_Os02g47150	1.86677	0.0398642		DNA topoisomerase 2, putative, expressed
LOC_Os02g47390	7.98083	1.95479e-20		expressed protein
LOC_Os02g47420	2.849	4.79914e-30		ATROPGEF7/ROPGEF7, putative, expressed
LOC_Os02g47660	1.75049	7.58876e-06		basic helix-loop-helix, putative, expressed
LOC_Os02g48670	1.10913	1.82972e-07		slowmo homolog, putative, expressed
LOC_Os02g48730	2.53409	6.57033e-16		rho GDP-dissociation inhibitor 1, putative, expressed
LOC_Os02g49090	1.19096	7.80586e-08		WD domain, G-beta repeat domain containing protein, expressed
LOC_Os02g49260	1.67378	0.0147326		transporter-related, putative, expressed
LOC_Os02g49730	5.89246	0.031454		pre-mRNA processing ribonucleoprotein, binding region, putative, expressed
LOC_Os02g49850	1.20964	0.000947667		plastocyanin-like domain containing protein, putative, expressed
LOC_Os02g49860	1.01794	0.000209784		AWPM-19-like membrane family protein, putative, expressed
LOC_Os02g49986	1.59501	0.0474686		MYB family transcription factor, putative, expressed
LOC_Os02g50000	5.76433	2.19662e-13		GDSL-like lipase/acylhydrolase, putative, expressed
LOC_Os02g50690	1.00198	0.0366653		GDSL-like lipase/acylhydrolase, putative, expressed
LOC_Os02g50820	1.30857	6.63059e-06		nucleobase-ascorbate transporter, putative, expressed
LOC_Os02g51040	2.04352	0.000219149		expansin precursor, putative, expressed
LOC_Os02g51390	1.2916	1.30052e-09		expressed protein
LOC_Os02g51540	1.74356	0.000455665		eukaryotic aspartyl protease domain containing protein, expressed
LOC_Os02g51620	2.17773	5.15345e-24		glycosyl hydrolase family 3 protein, putative, expressed
LOC_Os02g51640	2.73483	5.05785e-09		expressed protein
LOC_Os02g51710	3.71284	1.51161e-75		wound/stress protein, putative, expressed
LOC_Os02g51720	4.28342	2.487e-06		expressed protein
LOC_Os02g51760	1.04074	0.0232294		expressed protein
LOC_Os02g51840	1.00071	0.000459128		expressed protein
LOC_Os02g51890	1.90717	8.17041e-08		RNA recognition motif containing protein, putative, expressed
LOC_Os02g51930	1.02713	0.000757801		cytokinin-O-glucosyltransferase 2, putative, expressed
LOC_Os02g51950	2.2411	0.0013592		expressed protein
LOC_Os02g52300	1.20386	7.35188e-07		CPuORF38 - conserved peptide uORF-containing transcript, expressed
LOC_Os02g52730	8.2644	3.73377e-07		ferredoxin--nitrite reductase, putative, expressed
LOC_Os02g52830	1.88756	0.00713688		lipase, putative, expressed
LOC_Os02g53000	1.50537	0.00257577		lysM domain-containing GPI-anchored protein precursor, putative, expressed
LOC_Os02g53100	5.29202	0.0098907		WRKY32, expressed
LOC_Os02g53169	3.39079	9.11768e-09		expressed protein
LOC_Os02g53380	2.28116	0.00254498		expressed protein
LOC_Os02g54720	1.04795	0.00365065		expressed protein
LOC_Os02g54870	4.41799	1.49223e-10		expressed protein
LOC_Os02g54930	1.36382	2.33868e-11		expressed protein
LOC_Os02g55130	2.78654	1.94216e-29		OsSCP10 - Putative Serine Carboxypeptidase homologue, expressed
LOC_Os02g55140	1.55582	1.41475e-25		leucine aminopeptidase, chloroplast precursor, putative, expressed
LOC_Os02g55380	2.60234	0.016148		AP2 domain containing protein, expressed
LOC_Os02g55590	1.2404	6.1113e-09		expressed protein
LOC_Os02g56860	1.1688	0.0317154		3-ketoacyl-CoA synthase, putative, expressed
LOC_Os02g57060	4.29996	1.90035e-17		OsCttP2 - Putative C-terminal processing peptidase homologue, expressed
LOC_Os02g57090	3.83633	2.48448e-05		anthranilate phosphoribosyltransferase, putative, expressed
LOC_Os02g57110	2.05644	2.67164e-08		GDSL-like lipase/acylhydrolase, putative, expressed
LOC_Os02g57140	1.99902	8.2334e-08		expressed protein
LOC_Os02g57740	2.33768	1.46492e-05		expressed protein
LOC_Os02g58214	1.04798	8.73937e-09		expressed protein
LOC_Os02g58360	1.11094	0.00243928		expressed protein
LOC_Os02g58390	1.31489	0.00442158		inactive receptor kinase At2g26730 precursor, putative, expressed
LOC_Os02g58480	1.15357	4.03549e-07		sucrose synthase, putative, expressed
LOC_Os02g58610	1.38537	2.88795e-07		protein kinase, putative, expressed
LOC_Os02g58740	1.73138	2.0082e-09		expressed protein
LOC_Os03g01470	1.25467	0.0378692		expressed protein
LOC_Os03g01730	1.36618	3.77586e-05		expressed protein
LOC_Os03g01790	1.25446	9.08476e-06		zinc finger, C3HC4 type domain containing protein, expressed
LOC_Os03g01800	5.37294	4.16745e-30		glycosyl hydrolases family 16, putative, expressed
LOC_Os03g01820	1.98329	1.37022e-09		fatty acid hydroxylase, putative, expressed
LOC_Os03g01880	2.60476	1.91139e-12		possible lysine decarboxylase domain containing protein, expressed
LOC_Os03g01930	1.07155	0.019481		retrotransposon protein, putative, unclassified, expressed
LOC_Os03g02240	1.40427	1.36675e-08		AT-GTL1, putative, expressed
LOC_Os03g02290	2.24364	0.010474		kinesin motor domain containing protein, putative, expressed
LOC_Os03g02380	1.01041	0.0136461		major facilitator superfamily domain-containing protein 5, putative, expressed
LOC_Os03g02544	2.5616	0.0252857		expressed protein
LOC_Os03g02570	3.93729	0.00652609		dihydrodipicolinate reductase, putative, expressed
LOC_Os03g02610	2.24925	2.10233e-05		glycosyl hydrolases family 16 protein, protein, expressed
LOC_Os03g02685	1.09787	6.63059e-06		lysM domain containing protein, putative, expressed
LOC_Os03g02750	1.09793	7.71875e-06		OsSub25 - Putative Subtilisin homologue, expressed
LOC_Os03g02780	1.07597	0.00274765		Core histone H2A/H2B/H3/H4 domain containing protein, putative, expressed
LOC_Os03g03000	2.4591	3.97239e-16		helix-loop-helix DNA-binding domain containing protein, expressed
LOC_Os03g03350	3.85943	2.91713e-08		polygalacturonase, putative, expressed
LOC_Os03g03500	1.07039	3.91719e-05		heavy metal-associated domain containing protein, expressed
LOC_Os03g03560	1.78207	0.000252631		FHA domain containing protein, putative, expressed
LOC_Os03g03570	1.38444	0.00482871		leucine-rich repeat transmembrane protein kinase, putative, expressed
LOC_Os03g04010	1.99166	1.58799e-05		hypothetical protein
LOC_Os03g04040	2.10262	0.000738184		expressed protein
LOC_Os03g04100	2.32899	3.17302e-17		expressed protein
LOC_Os03g04130	1.23421	2.56478e-08		AMP-binding domain containing protein, expressed
LOC_Os03g04140	1.15271	8.58987e-07		serine acetyltransferase protein, putative, expressed
LOC_Os03g04220	2.87599	0.00297105		glutathione S-transferase, putative, expressed
LOC_Os03g04240	2.2483	3.86254e-12		glutathione S-transferase, putative, expressed
LOC_Os03g04250	3.37139	4.92385e-10		glutathione S-transferase, putative, expressed
LOC_Os03g04530	3.84974	5.4761e-08		cytochrome P450, putative, expressed
LOC_Os03g05110	1.05322	0.00194489		xyloglucan galactosyltransferase KATAMARI1, putative, expressed
LOC_Os03g05220	1.15462	7.34387e-05		expressed protein
LOC_Os03g05440	2.53156	0.00847062		DUF677 domain containing protein, putative, expressed
LOC_Os03g05630	2.16349	0.00324503		expressed protein
LOC_Os03g05900	2.34122	4.5567e-23		expressed protein
LOC_Os03g06000	2.13352	0.0291265		expansin precursor, putative, expressed
LOC_Os03g06360	2.04008	0.00675553		late embryogenesis abundant protein D-34, putative, expressed
LOC_Os03g06400	2.05208	4.63238e-09		expressed protein
LOC_Os03g06570	1.76244	5.34794e-08		IQ calmodulin-binding motif family protein, putative, expressed
LOC_Os03g06680	1.48329	9.08893e-06		plant-specific domain TIGR01615 family protein, expressed
LOC_Os03g06835	1.77871	4.62179e-10		expressed protein
LOC_Os03g06840	2.74918	0.00426376		GRF zinc finger family protein, expressed
LOC_Os03g06850	3.673	6.86975e-29		B3 DNA binding domain containing protein, expressed
LOC_Os03g06910	1.14166	0.00848875		PPR repeat containing protein, expressed
LOC_Os03g07100	3.56346	1.11289e-16		LTPL82 - Protease inhibitor/seed storage/LTP family protein precursor, expressed
LOC_Os03g07200	1.07455	0.000693871		expressed protein
LOC_Os03g07450	3.02	8.40029e-13		homeobox associated leucine zipper, putative, expressed
LOC_Os03g07830	1.9681	0.0184553		AP2 domain containing protein, expressed
LOC_Os03g07930	1.44187	0.000607731		retrotransposon protein, putative, Ty3-gypsy subclass, expressed
LOC_Os03g08090	2.54486	4.67586e-05		hydrolase, alpha/beta fold family protein, putative, expressed
LOC_Os03g08490	1.66866	1.58712e-06		AP2 domain containing protein, expressed
LOC_Os03g08540	1.30202	0.0238409		expressed protein
LOC_Os03g08624	1.1765	1.29768e-07		dihydroflavonol-4-reductase, putative, expressed
LOC_Os03g08834	3.04159	0.0461991		expressed protein
LOC_Os03g08880	2.32989	0.0477681		purine permease, putative, expressed
LOC_Os03g09810	1.48636	1.00964e-05		polyamine oxidase precursor, putative, expressed
LOC_Os03g10010	2.10696	6.31562e-06		expressed protein
LOC_Os03g10030	1.95294	3.23962e-10		membrane associated DUF588 domain containing protein, putative, expressed
LOC_Os03g10200	1.47554	3.78827e-07		ethylene-responsive element-binding protein, putative, expressed
LOC_Os03g10260	2.4824	0.000171074		expressed protein
LOC_Os03g10290	4.95132	0.0241541		expressed protein
LOC_Os03g10800	1.49425	5.41717e-06		BTBN4 - Bric-a-Brac, Tramtrack, Broad Complex BTB domain with non-phototropic hypocotyl 3 NPH3 domain, expressed
LOC_Os03g11110	1.41002	0.0012936		zinc finger family protein, putative, expressed
LOC_Os03g11450	1.40022	0.00067891		expressed protein
LOC_Os03g11710	5.84028	0.000424501		expressed protein
LOC_Os03g12230	1.62296	0.000163719		caleosin related protein, putative, expressed
LOC_Os03g12520	2.16883	0.00101396		STRUBBELIG-RECEPTOR FAMILY 7 precursor, putative, expressed
LOC_Os03g12830	4.87424	0.0428506		hypothetical protein
LOC_Os03g12879	1.47419	1.44718e-05		expressed protein
LOC_Os03g12890	1.77009	4.84607e-09		aminotransferase domain containing protein, putative, expressed
LOC_Os03g13050	7.36967	1.29659e-05		E2F-related protein, putative, expressed
LOC_Os03g13130	1.24181	0.00111434		ternary complex factor MIP1, putative, expressed
LOC_Os03g13200	1.31363	0.000122648		peroxidase precursor, putative, expressed
LOC_Os03g13250	1.44304	0.0174709		peptide transporter PTR2, putative, expressed
LOC_Os03g13570	1.67455	1.409e-07		glycosyl hydrolases family 16, putative, expressed
LOC_Os03g13600	1.17176	2.38094e-07		ZOS3-07 - C2H2 zinc finger protein, expressed
LOC_Os03g13960	1.47396	3.93119e-09		expressed protein
LOC_Os03g14090	1.68562	0.000103301		armadillo/beta-catenin repeat family protein, putative, expressed
LOC_Os03g14130	2.38961	9.59895e-07		POEI1 - Pollen Ole e I allergen and extensin family protein precursor, expressed
LOC_Os03g14140	1.72758	0.0144166		POEI16 - Pollen Ole e I allergen and extensin family protein precursor, expressed
LOC_Os03g14270	2.29156	0.00476191		DUF260 domain containing protein, putative, expressed
LOC_Os03g14540	1.09262	1.21897e-06		UDP-glucuronate 4-epimerase, putative, expressed
LOC_Os03g14654	2.43842	2.02802e-15		LTPL108 - Protease inhibitor/seed storage/LTP family protein precursor, expressed
LOC_Os03g14710	1.42029	8.70136e-05		protein kinase, putative, expressed
LOC_Os03g15020	2.10704	1.41722e-09		beta-galactosidase precursor, putative, expressed
LOC_Os03g15220	1.18839	0.0328827		DUF292 domain containing protein, expressed
LOC_Os03g15260	2.89975	9.92144e-06		expressed protein
LOC_Os03g15320	3.36228	1.39545e-06		glyoxal oxidase-related, putative, expressed
LOC_Os03g15330	1.05131	0.0154388		expressed protein
LOC_Os03g15380	1.41682	7.29638e-05		expressed protein
LOC_Os03g15790	3.80392	3.94014e-14		ZOS3-08 - C2H2 zinc finger protein, expressed
LOC_Os03g16600	1.4327	8.5966e-05		expressed protein
LOC_Os03g16718	3.76232	5.86775e-05		expressed protein
LOC_Os03g17164	1.37047	7.0648e-05		kinesin-related protein, putative, expressed
LOC_Os03g17200	1.46174	0.0380189		plant-specific domain TIGR01589 family protein, expressed
LOC_Os03g17210	1.01498	6.94883e-08		expressed protein
LOC_Os03g17260	2.68317	0.0003445		expressed protein
LOC_Os03g17840	1.74342	7.88784e-12		expressed protein
LOC_Os03g17880	1.60192	0.000163774		expressed protein
LOC_Os03g17890	5.8206	1.35957e-05		expressed protein
LOC_Os03g18110	1.19434	0.00355724		proteins of unknown function domain containing protein, putative, expressed
LOC_Os03g18120	1.79699	2.95171e-07		proteins of unknown function domain containing protein, expressed
LOC_Os03g18210	1.21783	0.000167386		basic helix-loop-helix, putative, expressed
LOC_Os03g18430	2.47636	3.94735e-13		protein kinase, putative, expressed
LOC_Os03g18530	5.49902	0.00172894		ECAGL1 - ECA1 gametogenesis related family protein precursor, expressed
LOC_Os03g18779	8.32262	1.31754e-13		expressed protein
LOC_Os03g18960	1.56417	0.00315594		calmodulin binding protein, putative, expressed
LOC_Os03g18970	1.25943	8.93979e-06		protein phosphotase protein, putative, expressed
LOC_Os03g18980	1.26264	1.62126e-05		kinesin motor domain containing protein, expressed
LOC_Os03g19090	1.77246	3.82142e-11		expressed protein
LOC_Os03g19170	2.75686	0.000999015		GCRP7 - Glycine and cysteine rich family protein precursor, expressed
LOC_Os03g19240	1.01269	0.000163719		AMP-binding enzyme, putative, expressed
LOC_Os03g19270	1.0503	5.20349e-05		universal stress protein domain containing protein, putative, expressed
LOC_Os03g19550	2.5326	0.000806604		retrotransposon protein, putative, unclassified, expressed
LOC_Os03g19780	2.06466	2.19217e-05		expressed protein
LOC_Os03g20350	4.41868	6.93119e-06		expressed protein
LOC_Os03g20500	1.27432	9.76288e-07		OsFBX82 - F-box domain containing protein, expressed
LOC_Os03g20720	1.01027	1.28275e-10		GTPase-activating protein, putative, expressed
LOC_Os03g20840	1.00417	0.00333826		disease resistance RPP13-like protein 1, putative, expressed
LOC_Os03g20850	1.40436	0.00243739		exostosin family domain containing protein, expressed
LOC_Os03g21090	2.59317	5.04388e-08		auxin-independent growth promoter protein, putative, expressed
LOC_Os03g21730	1.93711	7.58207e-08		receptor-like protein kinase precursor, putative, expressed
LOC_Os03g21820	2.42892	0.00126822		expansin precursor, putative, expressed
LOC_Os03g21850	1.09781	9.72195e-06		nucleotidyltransferase, putative, expressed
LOC_Os03g21890	2.36648	2.11977e-33		potassium transporter, putative, expressed
LOC_Os03g21970	2.40154	2.74389e-08		basic helix-loop-helix domain containing protein, expressed
LOC_Os03g22130	5.09038	0.00700933		expressed protein
LOC_Os03g22620	2.35102	6.91717e-11		terpene synthase family, metal binding domain containing protein, expressed
LOC_Os03g22655	3.35825	1.78934e-26		tubby-like F-box protein 3, putative, expressed
LOC_Os03g22790	1.54231	0.0164894		beta-amylase, putative, expressed
LOC_Os03g24940	1.42827	1.19845e-09		proline-rich family protein, putative, expressed
LOC_Os03g24950	1.49486	4.45353e-14		expressed protein
LOC_Os03g25040	3.2461	0.00873882		GDSL-like lipase/acylhydrolase, putative, expressed
LOC_Os03g25550	2.1033	1.12499e-15		myb-like DNA-binding domain containing protein, putative, expressed
LOC_Os03g25930	1.80699	0.0475921		emp24/gp25L/p24 family protein, putative, expressed
LOC_Os03g25990	3.63258	0.000259813		expansin precursor, putative, expressed
LOC_Os03g26500	2.1473	4.47942e-08		expressed protein
LOC_Os03g26910	1.91996	3.53728e-18		uncharacterized glycosyl hydrolase Rv2006/MT2062, putative, expressed
LOC_Os03g27003	1.08039	0.00093851		expressed protein
LOC_Os03g27730	8.21743	3.17803e-07		transposon protein, putative, CACTA, En/Spm sub-class, expressed
LOC_Os03g27780	1.11517	0.00780607		protein phosphotase protein, putative, expressed
LOC_Os03g28040	1.44381	0.0396258		zinc finger, C3HC4 type domain containing protein, expressed
LOC_Os03g28260	1.57333	0.0074531		retrotransposon protein, putative, unclassified, expressed
LOC_Os03g28330	2.02761	0.0063029		sucrose synthase, putative, expressed
LOC_Os03g28389	2.61371	1.09654e-06		expressed protein
LOC_Os03g28400	1.27691	4.42068e-10		transport protein particle component, Bet3, domain containing protein, expressed
LOC_Os03g28980	10.5887	1.85821e-15		WD40-like Beta Propeller Repeat family protein, expressed
LOC_Os03g28990	3.79231	0.000102732		zinc finger family protein, putative, expressed
LOC_Os03g29310	8.56641	0.00109564		transposon protein, putative, CACTA, En/Spm sub-class, expressed
LOC_Os03g30260	2.35936	0.00444536		COBRA-like protein precursor, putative, expressed
LOC_Os03g30290	3.23137	0.019481		expressed protein
LOC_Os03g30300	1.34483	1.60719e-06		6-phosphogluconolactonase, putative, expressed
LOC_Os03g30519	1.09677	0.000257204		expressed protein
LOC_Os03g30530	1.91691	1.45982e-08		expressed protein
LOC_Os03g30950	1.36799	0.00458385		acyl-desaturase, chloroplast precursor, putative, expressed
LOC_Os03g31760	2.73778	6.26476e-13		expressed protein
LOC_Os03g32330	1.76006	8.39429e-05		expressed protein
LOC_Os03g32526	3.00916	0.0251119		tRNA-splicing endonuclease positive effector-related, putative, expressed
LOC_Os03g33480	2.34174	0.0157574		retrotransposon protein, putative, Ty3-gypsy subclass, expressed
LOC_Os03g36110	1.33014	1.1937e-05		expressed protein
LOC_Os03g37240	8.37488	0.00206659		retrotransposon protein, putative, unclassified, expressed
LOC_Os03g37250	4.72378	0.0264232		retrotransposon protein, putative, Ty3-gypsy subclass, expressed
LOC_Os03g37290	7.47973	3.1668e-05		cytochrome P450, putative, expressed
LOC_Os03g37810	1.7454	0.00539744		expressed protein
LOC_Os03g39960	7.3157	1.06947e-09		expressed protein
LOC_Os03g40780	1.29481	2.56504e-09		transport protein-related, putative, expressed
LOC_Os03g41050	2.0166	0.00046144		expressed protein
LOC_Os03g41480	1.41476	0.0132232		expressed protein
LOC_Os03g42230	1.44823	4.53274e-07		B3 DNA binding domain containing protein, expressed
LOC_Os03g42630	1.53957	0.000342702		No apical meristem protein, putative, expressed
LOC_Os03g43580	4.87302	0.0181247		IQ calmodulin-binding motif family protein, putative, expressed
LOC_Os03g43590	1.68045	0.0230865		LSTK-1-like kinase, putative, expressed
LOC_Os03g43710	5.23591	0.00235369		expressed protein
LOC_Os03g43720	2.66523	2.0752e-48		transporter family protein, putative, expressed
LOC_Os03g43880	1.86013	0.000889373		PLA IIIA/PLP7, putative, expressed
LOC_Os03g43900	1.02541	0.00926506		phosphatidylinositol N-acetylglucosaminyltransferase subunit P, putative, expressed
LOC_Os03g44190	5.73638	0.0414986		expressed protein
LOC_Os03g44290	2.5117	4.28089e-07		expansin precursor, putative, expressed
LOC_Os03g44440	3.52017	1.16715e-08		cyclic nucleotide-gated ion channel, putative, expressed
LOC_Os03g44560	1.22917	2.97728e-06		expp1 protein precursor, putative, expressed
LOC_Os03g44870	2.90913	0.000134456		expressed protein
LOC_Os03g45340	1.24311	9.58565e-06		hsp20/alpha crystallin family protein, putative, expressed
LOC_Os03g45960	2.69847	7.62072e-06		thaumatin, putative, expressed
LOC_Os03g45990	1.32343	0.0024006		expressed protein
LOC_Os03g46150	2.47497	0.00359242		LTPL72 - Protease inhibitor/seed storage/LTP family protein precursor, expressed
LOC_Os03g46180	2.9993	7.49803e-07		LTPL71 - Protease inhibitor/seed storage/LTP family protein precursor, expressed
LOC_Os03g46424	2.86908	2.2051e-10		expressed protein
LOC_Os03g46660	1.37152	3.80109e-13		glucan endo-1,3-beta-glucosidase precursor, putative, expressed
LOC_Os03g47160	3.24584	0.000373857		expressed protein
LOC_Os03g47169	1.05595	0.0496718		Peptidase family C50, putative, expressed
LOC_Os03g47930	1.09365	5.03652e-05		expressed protein
LOC_Os03g48120	1.09493	0.0168108		BTB/POZ domain containing protein, putative
LOC_Os03g48280	7.74686	3.50147e-06		expressed protein
LOC_Os03g48600	1.58922	4.19197e-06		domain of unknown function DUF966 domain containing protein, expressed
LOC_Os03g48610	1.39989	0.0383183		galactosyltransferase family protein, putative, expressed
LOC_Os03g48626	1.44384	1.91021e-05		expressed protein
LOC_Os03g48810	1.44129	9.3078e-09		nucleobase-ascorbate transporter, putative, expressed
LOC_Os03g49440	1.1582	5.73036e-14		phosphatase, putative, expressed
LOC_Os03g50030	1.38105	2.06074e-08		phospholipase A2, putative, expressed
LOC_Os03g50050	1.02661	0.000109451		OsFBDUF16 - F-box and DUF domain containing protein, expressed
LOC_Os03g50820	1.46098	0.0174977		cytochrome b561, putative, expressed
LOC_Os03g51050	1.26035	3.43693e-12		peptide transporter PTR2, putative, expressed
LOC_Os03g52300	4.14074	1.82271e-06		SCP-like extracellular protein, expressed
LOC_Os03g52370	1.75536	1.29305e-13		PIII4 - Proteinase inhibitor II family protein precursor, expressed
LOC_Os03g52410	1.85212	0.00061258		expressed protein
LOC_Os03g53210	1.67246	0.0146716		expressed protein
LOC_Os03g53360	1.20628	2.06855e-06		transferase family protein, putative, expressed
LOC_Os03g53860	1.39331	3.00358e-12		periplasmic beta-glucosidase precursor, putative, expressed
LOC_Os03g54030	6.85187	0.00119882		transposon protein, putative, CACTA, En/Spm sub-class, expressed
LOC_Os03g55010	1.14672	0.0464421		UDP-glucoronosyl and UDP-glucosyl transferase domain containing protein, expressed
LOC_Os03g55230	3.40271	0.0002233		cytochrome P450, putative, expressed
LOC_Os03g55380	1.30663	0.00076177		oxidoreductase, putative, expressed
LOC_Os03g55400	5.0753	0.00729112		expressed protein
LOC_Os03g55530	2.13814	5.40689e-06		HLS, putative, expressed
LOC_Os03g55590	1.44751	1.12509e-18		MYB family transcription factor, putative, expressed
LOC_Os03g55830	1.80203	4.7873e-09		BTBN10 - Bric-a-Brac, Tramtrack, Broad Complex BTB domain with non-phototropic hypocotyl 3 NPH3 and coiled-coil domains, expressed
LOC_Os03g55880	2.92477	0.0312435		expressed protein
LOC_Os03g56320	1.49258	1.98813e-09		expressed protein
LOC_Os03g56600	3.94007	1.29693e-06		expressed protein
LOC_Os03g56620	1.04611	0.037538		expressed protein
LOC_Os03g56930	1.586	6.79954e-06		app1, putative, expressed
LOC_Os03g56944	2.99635	5.34905e-05		lysine-rich arabinogalactan protein 19 precursor, putative, expressed
LOC_Os03g57145	1.13383	6.63987e-06		expressed protein
LOC_Os03g57190	1.11431	0.0147291		TCP family transcription factor, putative, expressed
LOC_Os03g57349	2.13053	6.19867e-24		expressed protein
LOC_Os03g57780	2.14073	3.84794e-21		protein kinase, putative, expressed
LOC_Os03g57880	1.01418	3.7417e-09		glucan endo-1,3-beta-glucosidase precursor, putative, expressed
LOC_Os03g57970	1.59477	0.000300939		LTPL73 - Protease inhibitor/seed storage/LTP family protein precursor, expressed
LOC_Os03g57980	5.00969	0.0201745		LTPL99 - Protease inhibitor/seed storage/LTP family protein precursor, expressed
LOC_Os03g57990	1.46973	0.0126619		LTPL74 - Protease inhibitor/seed storage/LTP family protein precursor, expressed
LOC_Os03g58020	1.06533	2.92311e-07		acetyltransferase, GNAT family, putative, expressed
LOC_Os03g58410	1.32045	0.00248164		prenylated rab acceptor, putative, expressed
LOC_Os03g58470	2.11673	7.18557e-11		retrotransposon protein, putative, Ty3-gypsy subclass, expressed
LOC_Os03g58490	1.46215	0.000752692		DUF593 domain containing protein, expressed
LOC_Os03g58850	1.24642	0.014548		uncharacterized PE-PGRS family protein PE_PGRS3 precursor, putative, expressed
LOC_Os03g58920	1.00327	0.000140691		galactosyltransferase family protein, putative, expressed
LOC_Os03g59300	1.77095	9.30996e-08		expressed protein
LOC_Os03g59370	5.17035	0.0103683		ubiquitin family protein, putative, expressed
LOC_Os03g60260	3.16328	3.30861e-22		ANT1, putative, expressed
LOC_Os03g60300	5.72672	0.000130862		expressed protein
LOC_Os03g60840	2.79344	5.79208e-17		BBTI13 - Bowman-Birk type bran trypsin inhibitor precursor, expressed
LOC_Os03g61080	1.73485	0.00013948		expressed protein
LOC_Os03g61150	2.41794	1.29439e-28		expressed protein
LOC_Os03g61160	6.97528	2.24167e-18		expressed protein
LOC_Os03g61360	1.19197	0.00154569		hydrolase, alpha/beta fold family domain containing protein, expressed
LOC_Os03g61490	2.23099	4.27028e-05		expressed protein
LOC_Os03g61500	4.2375	2.13278e-14		uncharacterized Cys-rich domain containing protein, putative, expressed
LOC_Os03g61510	4.08002	0.0332851		pectinesterase inhibitor domain containing protein, expressed
LOC_Os03g61610	3.06754	2.56247e-07		expressed protein
LOC_Os03g61740	1.27784	0.00495881		sex determination protein tasselseed-2, putative, expressed
LOC_Os03g61910	2.39407	4.12245e-05		retrotransposon protein, putative, unclassified, expressed
LOC_Os03g62550	1.20204	0.0336764		retrotransposon protein, putative, unclassified, expressed
LOC_Os03g62580	1.7123	5.23319e-19		vacuolar sorting protein, putative, expressed
LOC_Os03g62740	1.72155	4.28913e-06		GDSL-like lipase/acylhydrolase, putative, expressed
LOC_Os03g62950	1.01712	0.0469324		expressed protein
LOC_Os03g63580	3.19924	0.0123606		phosphoesterase family protein, putative, expressed
LOC_Os03g63740	1.35354	0.00195407		NFD2, putative, expressed
LOC_Os03g63760	1.46419	1.00829e-15		glycosyl hydrolases family 16, putative, expressed
LOC_Os03g64050	2.02853	4.75147e-15		receptor protein kinase, putative, expressed
LOC_Os03g64170	2.00192	0.0328827		GDSL-like lipase/acylhydrolase, putative, expressed
LOC_Os03g64340	3.16493	1.04629e-15		heavy metal-associated domain containing protein, expressed
LOC_Os04g01500	1.45801	0.00117658		expressed protein
LOC_Os04g01610	1.22519	0.0121916		expressed protein
LOC_Os04g01760	2.88146	3.02865e-09		retrotransposon protein, putative, unclassified, expressed
LOC_Os04g02310	1.76905	5.07448e-05		retrotransposon protein, putative, Ty1-copia subclass, expressed
LOC_Os04g02640	2.8526	9.10756e-17		3-ketoacyl-CoA synthase 6, putative, expressed
LOC_Os04g02900	1.22746	1.02127e-12		dehydrogenase E1 component domain containing protein, expressed
LOC_Os04g03100	6.07614	0.0194827		OsSub35 - Putative Subtilisin homologue, expressed
LOC_Os04g04070	5.72438	0.00158718		expressed protein
LOC_Os04g04180	6.59092	0.00182531		transposon protein, putative, CACTA, En/Spm sub-class, expressed
LOC_Os04g04240	8.51407	6.32509e-08		sterol 3-beta-glucosyltransferase, putative, expressed
LOC_Os04g04320	1.17573	0.00344828		expressed protein
LOC_Os04g06860	3.14308	0.0316141		peroxidase 28 precursor, putative, expressed
LOC_Os04g09350	1.29003	5.21573e-13		expressed protein
LOC_Os04g09390	6.90409	0.00018995		HEV3 - Hevein family protein precursor, expressed
LOC_Os04g09450	4.82319	2.14455e-13		expressed protein
LOC_Os04g09654	1.65674	2.07735e-06		O-methyltransferase, putative, expressed
LOC_Os04g09820	1.85852	0.0287848		hypothetical protein
LOC_Os04g10530	1.92493	0.00159063		amidase, putative, expressed
LOC_Os04g11524	2.05918	0.000865625		retrotransposon protein, putative, unclassified, expressed
LOC_Os04g11790	1.06383	0.0408572		OsFBX120 - F-box domain containing protein, expressed
LOC_Os04g13190	1.96043	0.0123877		expressed protein
LOC_Os04g14150	1.1489	1.79731e-08		dehydration response related protein, putative, expressed
LOC_Os04g14200	1.32041	1.73606e-08		expressed protein
LOC_Os04g14410	1.29942	0.00275788		expressed protein
LOC_Os04g14690	3.73926	1.22458e-59		flavin-containing monooxygenase family protein, putative, expressed
LOC_Os04g18400	11.5896	2.48163e-19		retrotransposon protein, putative, unclassified, expressed
LOC_Os04g18790	3.40595	0.0214485		OsFBX126 - F-box domain containing protein, expressed
LOC_Os04g19440	4.61394	0.000157844		retrotransposon protein, putative, unclassified
LOC_Os04g20210	1.08202	2.19194e-05		expressed protein
LOC_Os04g20280	1.02711	0.000288985		expressed protein
LOC_Os04g20749	2.47274	0.00305814		expressed protein
LOC_Os04g23319	5.13943	0.0171974		expressed protein
LOC_Os04g24414	1.51847	4.16497e-07		expressed protein
LOC_Os04g24600	1.43964	5.55423e-09		cysteine proteinase 1 precursor, putative, expressed
LOC_Os04g24804	3.05725	1.43845e-05		expressed protein
LOC_Os04g24860	1.21383	1.49536e-09		retrotransposon protein, putative, unclassified, expressed
LOC_Os04g25060	1.61328	3.9853e-05		cysteine-rich receptor-like protein kinase, putative, expressed
LOC_Os04g27160	2.6444	4.01295e-39		retrotransposon protein, putative, Ty3-gypsy subclass
LOC_Os04g27430	1.26297	0.00172065		terpene synthase, putative, expressed
LOC_Os04g27670	2.75631	1.85067e-37		terpene synthase family, metal binding domain containing protein, expressed
LOC_Os04g27700	1.79043	0.01482		expressed protein
LOC_Os04g28250	2.86654	8.10377e-14		cysteine proteinase inhibitor precursor, putative, expressed
LOC_Os04g28805	1.89722	0.0442419		expressed protein
LOC_Os04g28830	4.19479	0.0447528		RALFL34 - Rapid ALkalinization Factor RALF family protein precursor, putative, expressed
LOC_Os04g29090	1.19209	0.041091		FAD-binding and arabino-lactone oxidase domains containing protein, putative, expressed
LOC_Os04g29450	9.52703	1.60774e-11		transposon protein, putative, CACTA, En/Spm sub-class, expressed
LOC_Os04g30240	1.42199	0.017729		OsWAK60 - OsWAK receptor-like protein kinase, expressed
LOC_Os04g30330	5.24839	0.0285037		OsWAK59 - OsWAK receptor-like cytoplasmic kinase OsWAK-RLCK, expressed
LOC_Os04g30790	2.02044	0.000782273		expressed protein
LOC_Os04g31030	1.4118	0.000942886		nitrate-induced NOI protein, expressed
LOC_Os04g31120	2.32142	1.44762e-17		OsFBK14 - F-box domain and kelch repeat containing protein, expressed
LOC_Os04g31200	4.00751	3.63801e-05		hypothetical protein
LOC_Os04g31340	1.28674	2.89342e-16		CBS domain containing membrane protein, putative, expressed
LOC_Os04g31400	1.32107	7.71568e-06		expressed protein
LOC_Os04g31550	1.29457	4.54443e-05		RALFL22 - Rapid ALkalinization Factor RALF family protein precursor, expressed
LOC_Os04g31610	1.01121	0.000399686		OsFBO3 - F-box and other domain containing protein, expressed
LOC_Os04g32080	7.17485	0.000308812		11-beta-hydroxysteroid dehydrogenase, putative, expressed
LOC_Os04g32090	1.23851	0.00109805		expressed protein
LOC_Os04g32540	1.64804	0.000272667		OsSCP24 - Putative Serine Carboxypeptidase homologue, expressed
LOC_Os04g33260	1.52993	1.77165e-10		expressed protein
LOC_Os04g33370	1.21236	6.94167e-06		cytochrome P450, putative, expressed
LOC_Os04g33650	1.22591	2.02254e-09		expressed protein
LOC_Os04g33690	1.12708	0.0163372		sec23/Sec24 trunk domain containing protein, expressed
LOC_Os04g33920	2.76978	0.0120999		LTPL102 - Protease inhibitor/seed storage/LTP family protein precursor, expressed
LOC_Os04g34170	2.69297	2.23644e-45		retrotransposon protein, putative, unclassified, expressed
LOC_Os04g34370	1.55844	0.0172275		serine/threonine-protein kinase receptor precursor, putative, expressed
LOC_Os04g34420	4.46207	0.0265385		serine/threonine-protein kinase receptor precursor, putative, expressed
LOC_Os04g34670	7.1418	0.000335753		tRNA-splicing endonuclease positive effector-related, putative, expressed
LOC_Os04g34699	4.89155	0.000373056		expressed protein
LOC_Os04g36670	3.14318	2.21634e-05		expressed protein
LOC_Os04g36770	4.26901	0.000191493		PME/invertase inhibitor, putative, expressed
LOC_Os04g36820	1.71881	0.000614693		expressed protein
LOC_Os04g37480	1.38683	0.0165369		oxidoreductase, aldo/keto reductase family protein, putative, expressed
LOC_Os04g37770	1.82808	5.56252e-05		transposon protein, putative, CACTA, En/Spm sub-class, expressed
LOC_Os04g38540	6.16778	1.21448e-05		aldose 1-epimerase, putative, expressed
LOC_Os04g38680	1.14712	0.000555611		transmembrane amino acid transporter protein, putative, expressed
LOC_Os04g38740	3.49464	0.00412332		MYB family transcription factor, putative, expressed
LOC_Os04g39100	1.58131	8.54663e-09		peroxidase precursor, putative, expressed
LOC_Os04g39150	1.51124	7.85846e-07		pathogenesis-related Bet v I family protein, putative, expressed
LOC_Os04g39610	1.95205	3.16619e-06		glycerophosphoryl diester phosphodiesterase family protein, putative, expressed
LOC_Os04g40330	1.45639	0.00131459		OsFBX141 - F-box domain containing protein, expressed
LOC_Os04g40520	1.73713	3.48812e-10		uncharacterized glycosyltransferase, putative, expressed
LOC_Os04g40630	3.03074	5.90353e-24		BTBZ4 - Bric-a-Brac, Tramtrack, Broad Complex BTB domain with TAZ zinc finger and Calmodulin-binding domains, expressed
LOC_Os04g40990	2.16387	0.00897141		malate synthase, glyoxysomal, putative, expressed
LOC_Os04g41620	2.60037	1.59584e-08		CHIT2 - Chitinase family protein precursor, expressed
LOC_Os04g41810	1.52774	1.46195e-08		expressed protein
LOC_Os04g41820	1.1317	0.00110039		transcription factor RF2a, putative, expressed
LOC_Os04g42080	1.17169	1.41285e-05		expressed protein
LOC_Os04g42100	2.7611	1.33448e-13		retrotransposon protein, putative, unclassified, expressed
LOC_Os04g42230	3.58623	0.0117319		expressed protein
LOC_Os04g42650	1.59395	0.0039064		plant protein of unknown function domain containing protein, expressed
LOC_Os04g42770	1.27521	8.14749e-08		expressed protein
LOC_Os04g42860	4.53581	7.78959e-24		GDSL-like lipase/acylhydrolase, putative, expressed
LOC_Os04g42880	1.42558	0.0264281		WD domain, G-beta repeat domain containing protein, expressed
[truncated: 1,284 more rows]

## Sheet: Down-DEG HS
Supplementary Data 5. List of DJ-WT vs onac023 DEGs under drought and heat stresses (supports Fig. 8).
[truncated: 958 more rows]
