# Supplementary material for: Stress-induced nuclear translocation of ONAC023 improves drought and heat tolerance through multiple processes in rice
Source: Nat Commun. 2024 Jul 13;15:5877. doi: 10.1038/s41467-024-50229-9 (PMC11245485; doi:10.1038/s41467-024-50229-9)
Supplement: Supplementary file 9 — Supplementary Data 6 [file 41467_2024_50229_MOESM9_ESM.xlsx]

## Sheet: TGs under Drought
Supplementary Data 6. List of the ONAC023-TGs (supports Fig. 8).
Sheet 1. List of the ONAC023-TGs under drought stress.
Gene ID	ChIP-Seq log2(FC)	ChIP-Seq FDR	Binding-peak distance to TSS (bp)	Gene name	Description
LOC_Os09g25490	5.65	5.24e-05	0	Bc6|OsCesA9	CESA9 - cellulose synthase, expressed
LOC_Os01g48800	4.51	0.00265	-600	BG3	purine permease, putative, expressed
LOC_Os10g31460	4.77	0.0183	0	CAI1	retrotransposon protein, putative, unclassified, expressed
LOC_Os10g41430	3.65	0.0306	0	CYCU4;1|OsCYCP4;1	cyclin, putative, expressed
LOC_Os03g21400	5	0.0141	-679	CYP714B2	cytochrome P450, putative, expressed
LOC_Os02g52840	4.01	0.00624	-912	FLS	flavonol synthase/flavanone 3-hydroxylase, putative, expressed
LOC_Os03g01870	4.88	0.000873	0	ONAC055	no apical meristem protein, putative, expressed
LOC_Os04g39840	5.84	6.21e-05	-1543	Os4BGlu10	Os4bglu10 - beta-glucosidase homologue, similar to Os4Bglu12 exoglucanase/beta-glucosidase, expressed
LOC_Os10g39260	4.65	0.00721	-2812	OsAP77	aspartic proteinase nepenthesin, putative, expressed
LOC_Os02g36210	5.02	0.0138	-944	OsCPS2|OsCyc2	ent-kaurene synthase, chloroplast precursor, putative, expressed
LOC_Os03g03990	5.15	0.0119	0	OscpSRP43|PGL3	signal recognition particle 43 kDa protein, chloroplast precursor, putative, expressed
LOC_Os01g62200	5.67	0.000609	0	OsDSR2	domain of unknown function DUF966 domain containing protein, expressed
LOC_Os03g16950	4.69	0.0197	33	OsDUF26|OsCRRSP55	cysteine-rich repeat secretory protein 55 precursor, putative, expressed
LOC_Os02g38840	3.92	0.0108	-1580	OsG6PDH1	glucose-6-phosphate 1-dehydrogenase, cytoplasmic isoform, putative, expressed
LOC_Os02g01220	4.58	0.00231	-746	OsHAC1;1	rhodanese-like domain containing protein, putative, expressed
LOC_Os08g44050	4.82	0.00103	-2743	OsIDD6	ZOS8-12 - C2H2 zinc finger protein, expressed
LOC_Os02g01590	5.12	0.00035	90	OSINV3|OsVIN2	glycosyl hydrolases, putative, expressed
LOC_Os07g15460	4.77	0.00137	-800	OsNRAMP1	metal transporter Nramp6, putative, expressed
LOC_Os09g36930	10.41	9.05e-09	0	OsPIP2;7	aquaporin protein, putative, expressed
LOC_Os06g40180	5.38	0.000251	-579	OsPLDalpha5	phospholipase D, putative, expressed
LOC_Os01g68050	5.18	0.000272	47	OsProT1	transmembrane amino acid transporter protein, putative, expressed
LOC_Os02g50330	4.31	0.0294	0	OsRDR1	RNA-dependent RNA polymerase, putative, expressed
LOC_Os06g17900	4.57	0.0134	-2469	Pi9|Piz-t|Pi2	disease resistance protein RPM1, putative, expressed
LOC_Os10g26340	4.44	0.0022	0	PLA1	cytochrome P450, putative, expressed
LOC_Os11g25920	5.06	0.000828	-2787	RSS3	transcription factor-related, putative, expressed
LOC_Os03g46070	4.52	0.0238	23	TLP|PR5	thaumatin, putative, expressed
LOC_Os03g40020	4.29	0.00332	-479	YSA	PPR repeat containing protein, expressed
LOC_Os02g55260	5.19	0.00076	-2718		DEAD-box ATP-dependent RNA helicase, putative, expressed
LOC_Os07g44090	3.9	0.0127	-1932		myb-related protein Hv33, putative, expressed
LOC_Os10g39720	4.47	0.00198	-1027		homeobox domain containing protein, expressed
LOC_Os06g19444	5.98	0.00387	0		CCT/B-box zinc finger protein, putative, expressed
LOC_Os04g39520	4.57	0.00416	36		ZOS4-08 - C2H2 zinc finger protein, expressed
LOC_Os01g51140	4.75	0.00265	60		helix-loop-helix DNA-binding domain containing protein, expressed
LOC_Os03g42280	5.74	4.84e-05	-2297		B3 DNA binding domain containing protein, expressed
LOC_Os07g37030	6.51	4.83e-06	0		cytochrome b6-f complex iron-sulfur subunit, chloroplast precursor, putative, expressed
LOC_Os06g16040	4.52	0.00991	0		expressed protein
LOC_Os01g07420	4.7	0.00513	-1598		hydrolase, alpha/beta fold family protein, putative, expressed
LOC_Os02g41630	3.44	0.0216	0		phenylalanine ammonia-lyase, putative, expressed
LOC_Os10g17520	6.49	1.24e-06	0		expressed protein
LOC_Os10g32470	4.88	0.0162	0		expressed protein
LOC_Os11g38450	6.9	1.08e-07	-2039		expressed protein
LOC_Os09g15850	4.47	0.00538	-2984		Leucine Rich Repeat family protein, expressed
LOC_Os07g19000	5.29	0.00044	-1969		LTPL41 - Protease inhibitor/seed storage/LTP family protein precursor, expressed
LOC_Os11g29520	4.57	0.0225	-403		NBS-LRR disease resistance protein, putative, expressed
LOC_Os08g16050	4.65	0.00206	-598		tetraspanin family protein, putative, expressed
LOC_Os09g33740	4.49	0.0245	-1227		Zinc finger, ZZ type domain containing protein, expressed
LOC_Os07g05470	5.65	0.00141	0		AIR9 protein, putative, expressed
LOC_Os01g25189	5.26	0.00569	0		delta14-sterol reductase, putative, expressed
LOC_Os01g40120	5.04	0.00288	0		expressed protein
LOC_Os01g72630	5.64	6.2e-05	-1433		expressed protein
LOC_Os04g13220	4.2	0.00422	-1702		ABC transporter family protein, putative, expressed
LOC_Os12g02380	5.27	0.000301	-609		elongation factor P, putative, expressed
LOC_Os02g09380	5.43	0.000133	-813		expressed protein
LOC_Os05g25974	4.6	0.00451	0		expressed protein
LOC_Os06g06610	1.56	0.000753	-1136		expressed protein
LOC_Os11g44870	4.01	0.00615	-2202		expressed protein
LOC_Os09g32290	4.68	0.00291	16		FAD dependent oxidoreductase domain containing protein, expressed
LOC_Os02g18450	4.68	0.00117	-830		GTP-binding protein typA/bipA, putative, expressed
LOC_Os06g08090	4.26	0.00357	0		heparanase-like protein precursor, putative, expressed
LOC_Os02g20040	4.63	0.00256	30		loricrin, putative, expressed
LOC_Os03g37470	4.92	0.0154	-1634		MATE efflux family protein, putative, expressed
LOC_Os12g18770	6.69	4.74e-07	-2100		oxysterol-binding protein, putative, expressed
LOC_Os11g36110	6.14	6.66e-06	-1202		retrotransposon protein, putative, unclassified, expressed
LOC_Os05g37200	5.95	7.26e-05	11		solute carrier family 35 member F2, putative, expressed
LOC_Os03g02170	5.25	0.00137	-1300		transmembrane and coiled-coil domain-containing protein 4, putative, expressed
LOC_Os10g04050	4.54	0.0231	0		transposon protein, putative, CACTA, En/Spm sub-class, expressed
LOC_Os02g30530	5.32	0.000189	-2361		transposon protein, putative, unclassified, expressed
LOC_Os07g43120	5.21	0.000247	-1343		transposon protein, putative, unclassified, expressed
LOC_Os12g15440	5.85	0.000101	-912		transposon protein, putative, unclassified, expressed
LOC_Os02g57560	5.4	0.00863	0		tyrosine protein kinase domain containing protein, putative, expressed
LOC_Os11g37970	3	0.0112	-1892		WIP5 - Wound-induced protein precursor, expressed
LOC_Os11g44680	3.27	0.0371	0		calmodulin binding protein, putative, expressed
LOC_Os09g27500	5.31	0.000186	0		cytochrome P450, putative, expressed
LOC_Os07g06490	6.01	0.000113	0		DNA binding protein, putative, expressed
LOC_Os04g49620	5.31	0.00433	-1015		DUF581 domain containing protein, expressed
LOC_Os07g42730	3.66	0.0133	0		EF hand family protein, expressed
LOC_Os02g40410	5.09	0.000412	0		expressed protein
LOC_Os10g28510	3.39	0.0229	-1296		expressed protein
LOC_Os11g44980	5.69	8.2e-05	-163		expressed protein
LOC_Os12g40390	5.73	4.89e-05	-352		expressed protein
LOC_Os01g04300	4.62	0.0213	-2403		glycosyl hydrolase family 10 protein, putative, expressed
LOC_Os03g15120	5.56	7.75e-05	-2717		imidazole glycerol phosphate synthase hisHF, chloroplast precursor, putative, expressed
LOC_Os11g02330	4.82	0.000766	0		LTPL22 - Protease inhibitor/seed storage/LTP family protein precursor, expressed
LOC_Os11g16530	5.15	0.00104	-1610		mal, putative, expressed
LOC_Os12g17430	4.81	0.00145	-2725		NBS-LRR disease resistance protein, putative, expressed
LOC_Os08g36500	5.32	0.000203	0		nitrate reductase, putative, expressed
LOC_Os09g31280	4.69	0.0197	-449		OTU-like cysteine protease family protein, putative, expressed
LOC_Os01g22230	3.92	0.0436	0		peroxidase precursor, putative, expressed
LOC_Os05g28830	5.26	0.000227	0		PMR5, putative, expressed
LOC_Os01g37050	3.92	0.0436	-1265		ribonuclease III domain protein, putative, expressed
LOC_Os02g57010	5.44	0.000145	-1524		RNA recognition motif containing protein, putative, expressed
LOC_Os05g18294	4.7	0.00255	-2392		SEC14 cytosolic factor family protein, putative, expressed
LOC_Os10g34910	5.71	5.93e-05	0		secretory protein, putative, expressed
LOC_Os09g20500	5.47	0.000338	0		transporter, putative, expressed
LOC_Os01g42960	4.77	0.0041	14		TTL1, putative, expressed
LOC_Os02g56860	5.48	0.00111	37		3-ketoacyl-CoA synthase, putative, expressed
LOC_Os03g06705	4.9	0.00146	-933		3-ketoacyl-CoA synthase, putative, expressed
LOC_Os03g26530	4.86	0.00779	0		3-ketoacyl-CoA synthase, putative, expressed
LOC_Os06g15020	4.31	0.0109	40		3-ketoacyl-CoA synthase, putative, expressed
LOC_Os05g10370	4.69	0.0197	0		acid phosphatase, putative, expressed
LOC_Os11g31900	6.49	1.37e-06	-2114		acyl carrier protein, putative, expressed
LOC_Os01g58680	5.58	9.81e-05	-1352		apurinic endonuclease-redox protein, putative, expressed
LOC_Os07g34870	5.25	0.000344	-2228		aspartic proteinase nepenthesin precursor, putative, expressed
LOC_Os07g10530	4.82	0.00179	55		carboxyl-terminal peptidase, putative, expressed
LOC_Os12g02370	4.18	0.011	-453		chalcone--flavonone isomerase, putative, expressed
LOC_Os01g68840	4.37	0.0276	0		CRP6 - Cysteine-rich family protein precursor, expressed
LOC_Os03g11180	5.56	0.000653	-2100		cysteine proteinase inhibitor 6 precursor, putative, expressed
LOC_Os06g09220	4.61	0.00143	97		cytochrome P450 72A1, putative, expressed
LOC_Os02g44654	5.74	4.44e-05	20		cytochrome P450, putative, expressed
LOC_Os04g33370	4.6	0.0107	0		cytochrome P450, putative, expressed
LOC_Os04g48200	3.57	0.034	-956		cytochrome P450, putative, expressed
LOC_Os07g19210	5.29	0.000381	37		cytochrome P450, putative, expressed
LOC_Os07g33440	4.88	0.00126	8		cytochrome P450, putative, expressed
LOC_Os02g51910	4.9	0.0158	0		cytokinin-O-glucosyltransferase 2, putative, expressed
LOC_Os09g23530	5.85	7e-05	-1397		dehydrogenase, putative, expressed
LOC_Os03g28190	4.52	0.0238	37		dirigent, putative, expressed
LOC_Os09g37510	5.15	0.0119	0		DUF292 domain containing protein, expressed
LOC_Os12g06150	5.87	2.32e-05	0		DUF623 domain containing protein, expressed
LOC_Os11g02450	4.28	0.0154	-377		elongation factor P, putative, expressed
LOC_Os01g37090	4.67	0.0202	-356		expressed protein
LOC_Os01g48610	5.37	0.000147	-293		expressed protein
LOC_Os01g55000	4.94	0.011	0		expressed protein
LOC_Os01g55220	4.55	0.00709	62		expressed protein
LOC_Os01g58350	4.6	0.00902	-630		expressed protein
LOC_Os01g58470	5.09	0.000367	-1527		expressed protein
LOC_Os01g64460	5.02	0.00113	-969		expressed protein
LOC_Os02g09440	4.34	0.0122	-2008		expressed protein
LOC_Os03g12238	4.25	0.0117	53		expressed protein
LOC_Os03g14880	5.21	0.0111	0		expressed protein
LOC_Os03g39830	5.35	0.000264	-916		expressed protein
LOC_Os03g44040	3.74	0.0399	-2825		expressed protein
LOC_Os04g36820	5.34	0.000171	0		expressed protein
LOC_Os04g38500	5.62	0.00644	-2407		expressed protein
LOC_Os04g41870	5.32	0.000535	0		expressed protein
LOC_Os05g48710	5.57	0.000403	82		expressed protein
LOC_Os06g02840	5.64	6.2e-05	0		expressed protein
LOC_Os06g06660	5.95	0.000106	0		expressed protein
LOC_Os07g47380	4.39	0.0054	0		expressed protein
LOC_Os07g49140	5.12	0.000997	-2243		expressed protein
LOC_Os08g10130	4.8	0.000814	0		expressed protein
LOC_Os08g14350	3.44	0.0216	0		expressed protein
LOC_Os08g22852	4.83	0.008	-1938		expressed protein
LOC_Os08g31730	4.15	0.0348	0		expressed protein
LOC_Os09g02060	5.26	0.000216	-897		expressed protein
LOC_Os09g04290	4.86	0.00154	-2202		expressed protein
LOC_Os09g04360	3.83	0.0474	-2120		expressed protein
LOC_Os09g08950	4.82	0.000881	-2782		expressed protein
LOC_Os09g10730	5.07	0.0129	8		expressed protein
LOC_Os09g26670	5.14	0.000479	0		expressed protein
LOC_Os09g28550	6.6	9.28e-07	65		expressed protein
LOC_Os09g35540	4.91	0.000692	-711		expressed protein
LOC_Os10g12750	6.74	6.57e-07	-1306		expressed protein
LOC_Os11g41600	5.55	0.000121	-2771		expressed protein
LOC_Os12g25280	4.62	0.0213	0		expressed protein
LOC_Os04g21130	4.9	0.00216	0		F-box protein PP2-B1, putative, expressed
LOC_Os02g37010	3.84	0.025	0		flavin-containing monooxygenase family protein, putative, expressed
LOC_Os03g48610	4.49	0.0184	-965		galactosyltransferase family protein, putative, expressed
LOC_Os02g09620	4.72	0.00248	-623		GDSL-like lipase/acylhydrolase, putative, expressed
LOC_Os09g04624	5.13	0.0039	-2972		GDSL-like lipase/acylhydrolase, putative, expressed
LOC_Os10g38540	4.34	0.0285	-2492		glutathione S-transferase, putative, expressed
LOC_Os04g38600	4.95	0.000631	-2089		glyceraldehyde-3-phosphate dehydrogenase, putative, expressed
LOC_Os06g45670	4.86	0.00286	-842		glycine cleavage system H protein, putative, expressed
LOC_Os02g51620	5.56	7.48e-05	0		glycosyl hydrolase family 3 protein, putative, expressed
LOC_Os01g51570	4.44	0.00308	-424		glycosyl hydrolases family 17, putative, expressed
LOC_Os04g44850	5.57	8.77e-05	-2402		glycosyl transferase 8 domain containing protein, putative, expressed
LOC_Os06g05250	5.37	0.000153	-1182		GTP-binding protein GUF1, putative, expressed
LOC_Os08g37940	4.67	0.0202	0		HAD-superfamily hydrolase subfamily IA, variant 3, putative, expressed
LOC_Os05g01590	4.68	0.00183	-1902		heat shock protein DnaJ, putative, expressed
LOC_Os08g34870	5.46	0.000163	-1620		hypothetical protein
LOC_Os11g06550	4.34	0.0285	-303		hypothetical protein
LOC_Os11g25990	5.68	4.54e-05	0		indole-3-acetate beta-glucosyltransferase, putative, expressed
LOC_Os01g67090	4.3	0.00459	-2908		IQ calmodulin-binding motif domain containing protein, expressed
LOC_Os01g54080	4.15	0.00602	-1529		kinesin motor protein-related, putative, expressed
LOC_Os04g15650	5.26	0.000253	-2863		Leucine Rich Repeat family protein, expressed
LOC_Os04g46830	4.7	0.00177	50		LTPL122 - Protease inhibitor/seed storage/LTP family protein precursor, expressed
LOC_Os10g40420	5.21	0.00043	-2177		LTPL138 - Protease inhibitor/seed storage/LTP family protein precursor, expressed
LOC_Os10g40520	4.62	0.0213	-2904		LTPL145 - Protease inhibitor/seed storage/LTP family protein precursor, expressed
LOC_Os07g30590	5.27	0.00039	91		LTPL55 - Protease inhibitor/seed storage/LTP family protein precursor, putative, expressed
LOC_Os09g26830	3.96	0.0143	-1098		lung seven transmembrane domain containing protein, putative, expressed
LOC_Os09g29284	5.41	0.00123	0		MATE efflux family protein, putative, expressed
LOC_Os10g29850	4.96	0.0147	-249		MBTB60 - Bric-a-Brac, Tramtrack, Broad Complex BTB domain with Meprin and TRAF Homology MATH domain, expressed
LOC_Os08g38170	3.49	0.0278	-59		methyladenine glycosylase, putative, expressed
LOC_Os04g46780	4.77	0.00112	-776		MSP domain containing protein, expressed
G10242	4.61	0.00148	48
G14181	5.39	0.000408	-754
G18386	5.29	0.000664	-1146
G19809	5.9	2.36e-05	0
G21661	4.88	0.00126	-2157
G24525	5.63	0.000227	-2991
G27368	5.44	0.000159	-1373
G30779	4.8	0.000842	-2512
G33038	5.69	0.000224	-2832
G34155	3.8	0.0105	-2419
G35856	5.47	0.000563	-1445
G35857	5.73	4.58e-05	-2911
G458	4.88	0.00355	0
G46099	5.39	0.00057	-410
G46645	4.16	0.00469	-2697
IC4R-OSJ01G583700	5.45	0.0013	-86
IC4R-OSJ03G026700	4.79	0.0178	-1983
IC4R-OSJ03G516300	4.96	0.0147	-868
IC4R-OSJ04G077400	4.11	0.036	0
IC4R-OSJ07G076900	5.07	0.000459	-1426
IC4R-OSJ07G187500	5.44	0.000303	0
IC4R-OSJ07G320900	5.2	0.000286	-481
IC4R-OSJ09G193000	5.48	0.000228	-815
IC4R-OSJ12G086500	4.38	0.0118	-1498
IC4R-OSJ12G157800	4.19	0.004	0
LOC_Os07g40690	5.44	0.0002	-2058		NAD dependent epimerase/dehydratase family protein, putative, expressed
LOC_Os06g40070	5.52	0.000247	69		NADP-dependent oxidoreductase, putative, expressed
LOC_Os04g56700	5.25	0.00137	-24		naringenin,2-oxoglutarate 3-dioxygenase, putative, expressed
LOC_Os12g44070	4.82	0.00103	77		nodulin, putative, expressed
LOC_Os03g06980	4.94	0.00588	0		nucleic acid binding protein, putative, expressed//DNA-binding Alba, might regulate gene expression through acetylation–deacetylation
LOC_Os09g17560	5.46	0.008	0		O-methyltransferase, putative, expressed
LOC_Os07g47130	3.79	0.0495	-2926		OCL5 protein, putative, expressed
LOC_Os08g39860	5.42	0.000203	-334		Os8bglu27 - beta-glucosidase homologue, similar to Os4bglu12 exoglucanase, expressed
LOC_Os12g42210	4.05	0.00566	-985		OsDegp15 - Putative Deg protease homologue, expressed
LOC_Os12g34290	4.92	0.00336	-2347		OsFBX453 - F-box domain containing protein, expressed
LOC_Os05g09480	4.15	0.00602	-42		OsIAA16 - Auxin-responsive Aux/IAA gene family member, expressed
LOC_Os02g13520	5.02	0.0138	-2687		OsIAA7 - Auxin-responsive Aux/IAA gene family member, expressed
LOC_Os04g56680	5.34	0.000161	35		OsSAUR22 - Auxin-responsive SAUR gene family member, expressed
LOC_Os03g27480	5.66	0.000252	0		OsSCP14 - Putative Serine Carboxypeptidase homologue, expressed
LOC_Os03g52070	5.34	0.00169	-1371		OsSCP20 - Putative Serine Carboxypeptidase homologue, expressed
LOC_Os02g46260	4.6	0.0219	-1423		OsSCP9 - Putative Serine Carboxypeptidase homologue, expressed
LOC_Os01g64860	4.87	0.000726	-2967		OsSub11 - Putative Subtilisin homologue, expressed
LOC_Os04g35140	4.68	0.00199	-552		OsSub41 - Putative Subtilisin homologue, expressed
LOC_Os09g29520	4.41	0.00381	-59		OsWAK81 - OsWAK receptor-like cytoplasmic kinase OsWAK-RLCK, expressed
LOC_Os10g17780	4.81	0.0174	0		oxidoreductase, FAD-binding family protein, expressed
LOC_Os06g19530	5.21	0.000256	0		oxidoreductase, short chain dehydrogenase/reductase family, putative, expressed
LOC_Os07g01480	4.82	0.00128	-472		oxygen evolving enhancer protein 3 domain containing protein, expressed
LOC_Os07g42700	5.04	0.0135	-1580		paramyosin, putative, expressed
LOC_Os01g15039	5.3	0.000503	0		pectinesterase, putative, expressed
LOC_Os06g09340	5.29	0.000218	13		pectinesterase, putative, expressed
LOC_Os06g13950	5.21	0.000267	-1952		pentatricopeptide, putative, expressed
LOC_Os01g11010	4.11	0.036	0		peptide-N4-asparagine amidase A, putative, expressed
LOC_Os01g02080	5.14	0.000512	0		peptidyl-prolyl cis-trans isomerase, putative, expressed
LOC_Os06g20150	4.91	0.0009	-2982		peroxidase precursor, putative, expressed
LOC_Os09g32964	4.07	0.0374	0		peroxidase precursor, putative, expressed
LOC_Os08g38850	5.27	0.000339	-2906		phosphatidylinositol transfer, putative, expressed
LOC_Os02g40010	5.28	0.0101	0		phosphoribosyl transferase, putative, expressed
LOC_Os09g27250	5.4	0.00231	0		plant viral response family protein, putative, expressed
LOC_Os03g63390	4.28	0.0304	0		plastocyanin-like domain containing protein, putative, expressed
LOC_Os01g67390	5.81	2.71e-05	-2124		POEI32 - Pollen Ole e I allergen and extensin family protein precursor, expressed
LOC_Os07g47750	5.69	0.000445	0		POEI49 - Pollen Ole e I allergen and extensin family protein precursor, expressed
LOC_Os04g56230	5.12	0.000464	51		polyprenyl synthetase, putative, expressed
LOC_Os07g40820	5.27	0.00039	36		PPR repeat domain containing protein, putative, expressed
LOC_Os05g10830	5.19	0.000697	-677		proteophosphoglycan ppg4, putative, expressed
LOC_Os12g38350	4.54	0.0231	0		RALFL43 - Rapid ALkalinization Factor RALF family protein precursor, expressed
LOC_Os08g05290	5.73	3.7e-05	0		receptor-like protein kinase 5 precursor, putative, expressed
LOC_Os12g43660	4.73	0.00147	44		receptor-like protein kinase HAIKU2 precursor, putative, expressed
LOC_Os03g63280	4.64	0.00163	0		regulatory protein, putative, expressed
LOC_Os08g14109	4.6	0.00265	0		retrotransposon protein, putative, Ty1-copia subclass, expressed
LOC_Os03g37250	5.19	0.000508	0		retrotransposon protein, putative, Ty3-gypsy subclass, expressed
LOC_Os11g37400	5.68	7.5e-05	0		retrotransposon protein, putative, Ty3-gypsy subclass, expressed
LOC_Os02g43640	4.93	0.000596	-1183		retrotransposon protein, putative, unclassified, expressed
LOC_Os07g09990	6	5.73e-05	0		retrotransposon protein, putative, unclassified, expressed
LOC_Os08g03180	5.21	0.000292	-2173		retrotransposon protein, putative, unclassified, expressed
LOC_Os08g11150	5.66	0.00085	-1503		retrotransposon protein, putative, unclassified, expressed
LOC_Os04g29550	5.05	0.000526	0		RIPER2 - Ripening-related family protein precursor, expressed
LOC_Os09g37790	5.77	3.15e-05	0		S-locus-specific glycoprotein S13 precursor, putative, expressed
LOC_Os02g19440	5.3	0.000286	-372		sirohydrochlorin ferrochelatase, putative, expressed
LOC_Os03g19452	5.04	0.00201	-837		SMP-30/Gluconolaconase/LRE domain protein, putative, expressed
LOC_Os03g29170	4.73	0.0011	-1272		sterol-4-alpha-carboxylate 3-dehydrogenase, decarboxylating, putative, expressed
LOC_Os06g44310	4.52	0.0118	0		tetraspanin family protein, putative, expressed
LOC_Os09g14490	5.57	0.00064	-1355		TIR-NBS type disease resistance protein, putative, expressed
LOC_Os08g10420	5.63	0.000227	7		transferase family domain containing protein, expressed
LOC_Os05g04930	5.22	0.00031	63		transferase family protein, putative, expressed
LOC_Os11g38160	4.22	0.00823	-1309		transporter family protein, putative, expressed
LOC_Os09g20510	5.62	0.000656	0		transporter, putative, expressed
LOC_Os08g28350	4.79	0.0178	-1203		transposon protein, putative, CACTA, En/Spm sub-class, expressed
LOC_Os08g33060	5.92	0.000132	-1631		transposon protein, putative, unclassified, expressed
LOC_Os10g37160	5.14	0.00045	0		transposon protein, putative, unclassified, expressed
LOC_Os01g12930	4.62	0.0213	-2058		U-box domain containing protein, expressed
LOC_Os02g34410	4.84	0.00191	-1933		U-box domain-containing protein, putative, expressed
LOC_Os05g42060	4.77	0.0183	80		UDP-glucoronosyl/UDP-glucosyl transferase, putative, expressed
LOC_Os03g61470	4.81	0.0027	-2778		uncharacterized Cys-rich domain containing protein, putative, expressed
LOC_Os10g36610	4.49	0.00664	-2264		UP-9A, putative, expressed

## Sheet: TGs under Heat
Supplementary Data 6. List of the ONAC023-TGs (supports Fig. 8).
Sheet 2. List of the ONAC023-TGs under heat stress.
Gene ID	ChIP-Seq log2(FC)	ChIP-Seq FDR	Binding-peak distance to TSS (bp)	Gene name	Description
LOC_Os07g39750	7.03	4.08e-09	83	AChE	GDSL-like lipase/acylhydrolase, putative, expressed
LOC_Os05g41220	5.33	0.000572	10	akin-b|akin-beta	SNF1-related protein kinase regulatory subunit beta-1, putative, expressed
LOC_Os08g36910	6.8	1.36e-08	-803	alphaAmy3|OsAmy3D|RAmy3D	alpha-amylase precursor, putative, expressed
LOC_Os03g55240	6.87	8.63e-09	36	bel|CYP81A6|bsl	cytochrome P450, putative, expressed
LOC_Os03g07920	6.16	6.94e-07	-2890	BG1	expressed protein
LOC_Os06g03240	6.22	2.29e-07	0	Bph32	expressed protein
LOC_Os10g25780	5.32	6.98e-05	-1458	BRD2|DIM|DWF1|LHDD10|LTBSG1	FAD-linked oxidoreductase protein, putative, expressed
LOC_Os10g41430	6.51	2.61e-08	0	CYCU4;1|OsCYCP4;1	cyclin, putative, expressed
LOC_Os03g21400	6.54	5.98e-08	64	CYP714B2	cytochrome P450, putative, expressed
LOC_Os01g08220	6.38	7.17e-08	1	d18|OsGA3ox2	gibberellin 3-beta-dioxygenase 2-2, putative, expressed
LOC_Os12g27994	6.17	2.78e-07	81	DEC	expressed protein
LOC_Os04g43200	5.41	4.31e-05	0	EFA27	caleosin related protein, putative, expressed
LOC_Os02g13950	5.15	0.000175	0	FUWA	NHL repeat-containing protein, putative, expressed
LOC_Os10g22520	5.87	1.49e-06	-1861	GH5BG	cellulase, putative, expressed
LOC_Os07g04930	4.58	0.00437	-1537	gp1	retrotransposon protein, putative, unclassified, expressed
LOC_Os05g09520	6.92	5.29e-09	0	GSE5	IQ calmodulin-binding motif family protein, expressed
LOC_Os07g41200	5.85	1.56e-06	52	GW7|GL7|SLG7	expressed protein
LOC_Os06g50920	4.37	0.000134	0	ILA1	protein kinase family protein, putative, expressed
LOC_Os03g52860	6.15	2.69e-07	0	L-2	lipoxygenase, putative, expressed
LOC_Os06g39480	6.43	3.46e-08	-585	LC3	SPOC domain containing protein, putative, expressed
LOC_Os09g32540	3.7	0.000521	-83	LGD1	expressed protein
LOC_Os09g27890	6.3	9.31e-08	-855	LYP4|OsLYP4	lysM domain-containing GPI-anchored protein precursor, putative, expressed
LOC_Os01g03720	6.49	1.37e-07	0	MYB1	MYB family transcription factor, putative, expressed
LOC_Os03g61120	6	1.33e-06	0	OASA1	anthranilate synthase component I-1, chloroplast precursor, putative, expressed
LOC_Os02g28110	6.95	4.03e-09	-1864	ODCb	ornithine decarboxylase, putative, expressed
LOC_Os01g12690	6.58	1.18e-08	-801	OFP1	plant-specific domain TIGR01568 family protein, expressed
LOC_Os12g41680	5.14	0.00157	-2036	OMTN3|OsNAC60	No apical meristem protein, putative, expressed
LOC_Os03g42630	6.82	7.08e-09	0	ONAC006	No apical meristem protein, putative, expressed
LOC_Os04g43560	4.9	0.000348	-515	ONAC008	no apical meristem protein, putative, expressed
LOC_Os01g01430	6.55	1.46e-08	41	ONAC016	No apical meristem protein, putative, expressed
LOC_Os09g38000	2.82	0.027	0	ONAC109	no apical meristem protein, putative, expressed
LOC_Os10g25620	6.58	1.35e-08	-84	ONAC112	no apical meristem protein, expressed
LOC_Os08g07890	6.03	1.63e-06	10	ORK1	NB-ARC domain containing protein, expressed
LOC_Os03g01740	4.45	0.00687	5	Orysa; EL2	expressed protein
LOC_Os03g11420	3.16	0.0357	0	Os3BGlu6	Os3bglu6 - beta-glucosidase/beta-fucosidase/beta-galactosidase, expressed
LOC_Os03g49600	6.63	1.74e-08	36	Os3BGlu7	Os3bglu7 - beta-glucosidase, exo-beta-glucanse, expressed
LOC_Os08g36860	5.59	9.41e-06	-1302	OsABA8ox2|OsCYP707A6	cytochrome P450, putative, expressed
LOC_Os03g14000	7.1	5.47e-09	-2962	OsACBP5	acyl CoA binding protein, putative, expressed
LOC_Os09g27820	6.24	2.56e-07	-2595	OsACO1	1-aminocyclopropane-1-carboxylate oxidase protein, putative, expressed
LOC_Os11g39220	5.27	0.000103	89	OsACX2	acyl-coenzyme A oxidase, putative, expressed
LOC_Os04g47870	4.71	0.00139	0	OsAGO1b	PINHEAD, putative, expressed
LOC_Os08g38710	6.28	1.65e-07	4	OsAkaGal|Osh69	uncharacterized glycosyltransferase, putative, expressed
LOC_Os07g48750	5.08	0.000346	0	OsARAF1	alpha-N-arabinofuranosidase, putative, expressed
LOC_Os03g18130	6.24	1.64e-07	0	OsASN1|OsAS1	asparagine synthetase, putative, expressed
LOC_Os10g11980	7.1	3.93e-09	0	OsAT1	transferase family protein, putative, expressed
LOC_Os01g03360	5	0.000655	-890	OsBBPI	BBTI5 - Bowman-Birk type bran trypsin inhibitor precursor, expressed
LOC_Os06g37560	5.12	0.00106	0	OsBGal2	beta-galactosidase precursor, putative, expressed
LOC_Os01g06640	3.98	0.00171	58	OsbHLH035	basic helix-loop-helix, putative, expressed
LOC_Os05g33400	5.95	8.78e-07	-1368	OsBphi262	basic 7S globulin precursor, putative, expressed
LOC_Os03g63650	5.87	1.15e-05	0	OsBRXL2	brevis radix, putative, expressed
LOC_Os06g45140	5.44	0.000798	-92	OsbZIP52|RISBZ5	bZIP transcription factor domain containing protein, expressed
LOC_Os10g07210	4.83	0.000506	-632	OsCIA	hsp20/alpha crystallin family protein, putative, expressed
LOC_Os12g02200	5.89	2.23e-06	-1786	OsCIPK14	CAMK_KIN1/SNF1/Nim1_like.6 - CAMK includes calcium/calmodulin depedent protein kinases, expressed
LOC_Os11g02240	6.97	4.13e-09	-1609	OsCIPK15	CAMK_KIN1/SNF1/Nim1_like.4 - CAMK includes calcium/calmodulin depedent protein kinases, expressed
LOC_Os01g65500	7.26	3.53e-09	-983	OsCLC1	chloride channel protein, putative, expressed
LOC_Os03g43670	5.97	1.76e-06	0	OsCR4|MIS2	TKL_IRAK_CR4L.1 - The CR4L subfamily has homology with Crinkly4, expressed
LOC_Os02g41904	4.79	0.0025	-273	OsDEF7|CAL1|OsAFP1	DEF7 - Defensin and Defensin-like DEFL family, expressed
LOC_Os06g47270	7.01	5.09e-09	32	OsDIRP1	zinc finger, C3HC4 type domain containing protein, expressed
LOC_Os03g24040	6.41	5.71e-08	-1003	OsDIS1	seven in absentia protein family domain containing protein, expressed
LOC_Os02g47810	6.54	1.52e-08	0	OsDOF11	dof zinc finger domain containing protein, putative, expressed
LOC_Os03g16950	5.09	0.000147	57	OsDUF26|OsCRRSP55	cysteine-rich repeat secretory protein 55 precursor, putative, expressed
LOC_Os03g40540	6.36	7.98e-08	-1585	OsDWARF|OsBRD1	cytochrome P450, putative, expressed
LOC_Os01g60900	5.59	1.14e-05	0	OsEPFL9	expressed protein
LOC_Os06g10230	6.43	7.22e-08	-1767	OsER1	receptor-like protein kinase 5 precursor, putative, expressed
LOC_Os02g53720	5.62	7.37e-06	0	OsER2	phytosulfokine receptor precursor, putative, expressed
LOC_Os03g60720	5.39	3.06e-05	-546	OsEXPA7	expansin precursor, putative, expressed
LOC_Os10g03850	5.76	7.54e-06	0	OsFbx352	OsFBX352 - F-box domain containing protein, expressed
LOC_Os01g62610	2.7	0.00963	-2519	OsFKBP20-1b	peptidyl-prolyl cis-trans isomerase, FKBP-type, putative, expressed
LOC_Os07g38130	6.1	2.62e-07	-666	OsFOR1|PGIP	polygalacturonase inhibitor 1 precursor, putative, expressed
LOC_Os05g46580	5.71	8.02e-06	-2664	OsFPPS2|FPPS2	polyprenyl synthetase, putative, expressed
LOC_Os02g02210	6.15	3.46e-07	-2481	OsGABA-T	aminotransferase, putative, expressed
LOC_Os04g39110	5.19	0.000161	-1742	OsGASR2	GASR4 - Gibberellin-regulated GASA/GAST/Snakin family protein precursor, expressed
LOC_Os04g51190	6.14	2.32e-07	0	OsGRF3	growth-regulating factor, putative, expressed
LOC_Os03g47140	6.12	3.83e-07	-1904	OsGRF9	growth regulating factor protein, putative, expressed
LOC_Os05g39770	5.47	6.38e-05	0	Osh36|OsAMTR1	aminotransferase, putative, expressed
LOC_Os05g15770	6.52	2.15e-08	-2452	OsHI-XIP	glycosyl hydrolase, putative, expressed
LOC_Os02g43330	6.11	8.14e-07	-1092	OsHOX24	homeobox associated leucine zipper, putative, expressed
LOC_Os02g56120	6.41	3.48e-08	37	OsIAA9	OsIAA9 - Auxin-responsive Aux/IAA gene family member, expressed
LOC_Os08g44050	6.29	7.82e-08	-2800	OsIDD6	ZOS8-12 - C2H2 zinc finger protein, expressed
LOC_Os02g01590	6.6	1.09e-08	27	OSINV3|OsVIN2	glycosyl hydrolases, putative, expressed
LOC_Os11g26570	7.27	3.53e-09	0	OsLEA25	dehydrin, putative, expressed
LOC_Os08g06110	6.36	6.57e-08	20	OsLHY	MYB family transcription factor, putative, expressed
LOC_Os03g26820	4.4	0.00665	0	OsLTPL1	LTPL52 - Protease inhibitor/seed storage/LTP family protein precursor, expressed
LOC_Os10g36160	5.84	4.58e-06	23	OsLTPL159	LTPL159 - Protease inhibitor/seed storage/LTP family protein precursor, expressed
LOC_Os05g48040	5.03	0.000374	0	OsMATE2	MATE efflux family protein, putative, expressed
LOC_Os03g06120	5.38	3.16e-05	0	OsMCA1|PAD	PLAC8 family protein, expressed
LOC_Os01g61380	5.43	2.23e-05	0	OsMDH1	lactate/malate dehydrogenase, putative, expressed
LOC_Os06g30370	5.73	4.82e-06	60	OsMFT1	osMFT1 MFT-Like1 homologous to Mother of FT and TFL1 gene; contains Pfam profile PF01161: Phosphatidylethanolamine-binding protein, expressed
LOC_Os02g47980	5.18	1.47e-07	0	OsMIZ1	DUF617 domain containing protein, expressed
LOC_Os03g53320	5.9	3.34e-06	0	OsML1	hypothetical protein
LOC_Os07g37320	4.73	0.00283	-2015	OsMST6	transporter family protein, putative, expressed
LOC_Os01g03914	5.56	1.12e-05	-1014	OsMTP9	cation efflux family protein, putative, expressed
LOC_Os05g04820	4.1	0.0051	0	OsMYB2P-1	MYB family transcription factor, putative, expressed
LOC_Os12g03150	3.09	0.0487	-144	OsMYB60	myb-like DNA-binding domain containing protein, putative, expressed
LOC_Os01g60020	7.02	5.83e-09	-2891	OsNAC4	NAC domain transcription factor, putative, expressed
LOC_Os01g43610	7.03	4.77e-09	93	OsOFP2	DUF623 domain containing protein, expressed
LOC_Os01g60810	6.22	1.12e-07	-1390	OsOFP6	DUF623 domain containing protein, expressed
LOC_Os06g08790	4.82	0.00255	-242	OsORC1	ORC1 - Putative origin recognition complex subunit 1, expressed
LOC_Os09g32840	6.76	9.55e-09	0	OsPAP2	nucleotide pyrophosphatase/phosphodiesterase, putative, expressed
LOC_Os05g01380	6.46	3.99e-08	-2732	OsPGIP1	polygalacturonase inhibitor precursor, putative, expressed
LOC_Os06g08580	6.14	3.29e-07	-797	OsPHT1	transferase family protein, putative, expressed
LOC_Os12g41650	4.65	0.00155	43	OsPIL11	helix-loop-helix DNA-binding domain containing protein, expressed
LOC_Os06g12610	6.48	5.1e-08	-1964	OsPIN1a	auxin efflux carrier component, putative, expressed
LOC_Os02g44630	5.28	0.000756	-2078	OsPIP1;1|RWC1	aquaporin protein, putative, expressed
LOC_Os03g31750	4.42	0.00909	-1422	OsPPDKA	pyruvate, phosphate dikinase, chloroplast precursor, putative, expressed
LOC_Os12g43380	4.23	4.28e-05	25	OsPR5|Pir2|PR-5|PR5-1|Ostlp	thaumatin, putative, expressed
LOC_Os05g13900	5.34	4.29e-05	-2933	OsPRP|RePRP1.1	retrotransposon protein, putative, unclassified, expressed
LOC_Os10g06000	5.47	3.88e-05	-81	OsPRP1	POEI15 - Pollen Ole e I allergen and extensin family protein precursor, expressed
LOC_Os10g05750	6.45	3.75e-08	-2829	OsPRP3	POEI3 - Pollen Ole e I allergen and extensin family protein precursor, expressed
LOC_Os01g15340	5.2	0.000206	0	OsRAA1	flowering promoting factor-like 1, putative, expressed
LOC_Os09g37270	6.3	1.25e-07	0	OsRacGEF2	ATROPGEF7/ROPGEF7, putative, expressed
LOC_Os12g01010	6.48	2.41e-08	0	OsRBD1	RNA recognition motif containing protein, putative, expressed
LOC_Os08g42600	5.3	0.000451	0	OsRBR1	retinoblastoma-related protein-like, putative, expressed
LOC_Os04g44820	6	1.05e-05	-878	OsRDCP1	zinc finger, C3HC4 type domain containing protein, expressed
LOC_Os05g38000	5.18	0.000862	-2346	OsRopGEF10|BGL	ATROPGEF7/ROPGEF7, putative, expressed
LOC_Os02g05410	5.22	0.000789	0	OsSF3B1	splicing factor 3B subunit 1, putative, expressed
LOC_Os03g22510	5.81	2.34e-06	0	OsSIN	expressed protein
LOC_Os04g48260	4.99	0.00161	0	OsSIRH2-14	zinc RING finger protein, putative, expressed
LOC_Os11g30910	7.11	3.53e-09	24	OsSOT1|STV11	sulfotransferase domain containing protein, expressed
LOC_Os07g32170	6.01	2.02e-06	-2012	OsSPL13	OsSPL13 - SBP-box gene family member, expressed
LOC_Os08g39890	4.18	0.00396	-2096	OsSPL14|IPA1|WFP	OsSPL14 - SBP-box gene family member, expressed
LOC_Os08g09230	4.89	0.000562	-1763	OsSSIIIa|Flo5	starch synthase III, putative, expressed
LOC_Os08g19590	3.18	0.0377	0	OsTF1L	Homeobox domain containing protein, expressed
LOC_Os10g35050	6.78	6.38e-09	-1192	OsTIP3;1	aquaporin protein, putative, expressed
LOC_Os03g47280	5.73	4.67e-06	-1547	OsVQ13	VQ domain containing protein, putative, expressed
LOC_Os03g16150	5.15	0.000171	-171	OsVTC1-3|OsMPG3	mannose-1-phosphate guanyltransferase, putative, expressed
LOC_Os10g10130	5.51	1.78e-05	-572	OsWAK112d	OsWAK112d - OsWAK receptor-like protein kinase, expressed
LOC_Os08g13920	5.75	6.55e-06	0	OsXTH8	glycosyl hydrolases family 16, putative, expressed
LOC_Os11g33270	6.48	2.36e-08	0	OsXTR1|XTH2	glycosyl hydrolases family 16, putative, expressed
LOC_Os01g14920	5.58	1.82e-05	0	OsZFP	zinc knuckle family protein, putative, expressed
LOC_Os07g40300	4.29	0.00758	14	OsZFP7	ZOS7-10 - C2H2 zinc finger protein, expressed
LOC_Os04g35500	2.88	0.0418	-2037	OsZHD8	ZF-HD protein dimerisation region containing protein, expressed
LOC_Os02g55890	3.95	0.0146	73	OVP3	inorganic H+ pyrophosphatase, putative, expressed
LOC_Os04g28260	6.61	1.74e-08	-1098	PAKRP1|OsKRP1	Kinesin motor domain domain containing protein, expressed
LOC_Os02g51320	6.71	9.9e-09	-1661	PGL2|OsBUL1|OsbHLH173	helix-loop-helix DNA-binding domain containing protein, expressed
LOC_Os06g22460	4.48	2.59e-05	0	Pi25|Pid3	disease resistance protein RPM1, putative, expressed
LOC_Os06g17900	6.06	3.42e-07	-2441	Pi9|Piz-t|Pi2	disease resistance protein RPM1, putative, expressed
LOC_Os08g42700	5.55	1.86e-05	0	PIBH8	resistance protein, putative, expressed
LOC_Os04g53050	5.61	0.000244	0	PiPR1	disease resistance RPP13-like protein 1, putative, expressed
LOC_Os10g02070	7.43	3.53e-09	-2050	POXA|prx126	peroxidase precursor, putative, expressed
LOC_Os03g13210	4.55	0.00428	0	POXN|prx38	peroxidase precursor, putative, expressed
LOC_Os01g60740	3.32	0.00174	0	Psd1|Ptd1	LTPL16 - Protease inhibitor/seed storage/LTP family protein precursor, expressed
LOC_Os11g26790	7.12	3.69e-09	99	RAB21|Rab16A|OsRab16A	dehydrin, putative, expressed
LOC_Os06g51060	2.91	0.00884	-1017	RC24	CHIT8 - Chitinase family protein precursor, expressed
LOC_Os03g30470	5.99	9.56e-07	-825	RCH10	CHIT4 - Chitinase family protein precursor, expressed
LOC_Os01g15900	5.48	3.47e-05	66	RDD1	expressed protein
LOC_Os07g23640	5.94	1.27e-06	-2871	RePRP2.2	retrotransposon protein, putative, Ty3-gypsy subclass, expressed
LOC_Os03g21800	7.02	4.21e-09	46	RF2b|OsbZIP30	bZIP transcription factor family protein, putative, expressed
LOC_Os10g35240	5.13	0.000179	88	Rf4|PPR782a	Rf1, mitochondrial precursor, putative, expressed
LOC_Os10g39740	4.14	0.00713	0	RPP31	glutathione S-transferase, putative, expressed
LOC_Os11g25920	5.62	8.18e-06	-1371	RSS3	transcription factor-related, putative, expressed
LOC_Os12g25090	6.99	3.89e-09	-1227	Sci1|PR6	expressed protein
LOC_Os06g44034	2.91	0.0233	-2677	SDT	expressed protein
LOC_Os01g50520	5.99	6.81e-07	0	SLB1|OsMAX1	cytochrome P450 monooxygenase CYP711A12, putative, expressed
LOC_Os05g32270	7.05	3.71e-09	-2821	SMOS1|SHB|RLA1	AP2 domain containing protein, expressed
LOC_Os03g19080	6.06	3.47e-05	-123	SSD1	expressed protein
LOC_Os03g13010	5.38	0.000163	-2484	TUD1|DSG1|ELF1	U-box domain containing protein, expressed
LOC_Os01g54990	6.21	1.51e-07	48		auxin response factor, putative, expressed
LOC_Os03g06850	5.57	1.36e-05	0		B3 DNA binding domain containing protein, expressed
LOC_Os03g42230	5.33	0.000104	84		B3 DNA binding domain containing protein, expressed
LOC_Os02g13900	7.12	3.79e-09	0		BES1/BZR1 homolog protein, putative, expressed
LOC_Os09g24490	7.02	3.6e-09	-652		basic helix-loop-helix family protein, putative, expressed
LOC_Os03g03000	3.71	0.0205	-2470		helix-loop-helix DNA-binding domain containing protein, expressed
LOC_Os06g10820	6.3	9.76e-08	0		helix-loop-helix DNA-binding domain containing protein, expressed
LOC_Os02g46560	6.02	4.99e-07	0		helix-loop-helix DNA-binding protein, putative, expressed
LOC_Os10g23050	6.86	5.52e-09	0		helix-loop-helix DNA-binding protein, putative, expressed
LOC_Os01g11350	6.95	8.71e-09	-87		bZIP transcription factor domain containing protein, expressed
LOC_Os04g41820	5.84	2.55e-06	-469		transcription factor RF2a, putative, expressed
LOC_Os05g45020	6.44	3.55e-08	0		zinc finger/CCCH transcription factor, putative, expressed
LOC_Os12g41230	5.37	4.55e-05	0		tesmin/TSO1-like CXC domain containing protein, expressed
LOC_Os12g39990	4.65	0.0035	-1402		dof zinc finger domain containing protein, putative, expressed
LOC_Os06g13670	5.51	2.51e-05	36		E2F family transcription factor protein, putative, expressed
LOC_Os02g55380	7.11	3.59e-09	0		AP2 domain containing protein, expressed
LOC_Os04g55520	6.38	4.47e-08	47		AP2 domain containing protein, expressed
LOC_Os05g39590	6.86	4.95e-09	-1438		AP2 domain containing protein, expressed
LOC_Os08g41030	4.24	0.00466	-975		AP2 domain containing protein, expressed
LOC_Os08g45110	6.95	3.96e-09	0		AP2 domain containing protein, expressed
LOC_Os08g43200	5.95	2.73e-06	0		dehydration-responsive element-binding protein, putative, expressed
LOC_Os02g33750	5.26	0.00011	-2231		transposon protein, putative, unclassified, expressed
LOC_Os02g34590	4.95	0.000368	-1721		transposon protein, putative, unclassified, expressed
LOC_Os09g23230	6.37	8.09e-08	-1599		transposon protein, putative, unclassified, expressed
LOC_Os01g54210	6	3.02e-05	-2739		GATA zinc finger domain containing protein, expressed
LOC_Os10g40810	5.53	1.58e-05	-1354		GATA zinc finger domain containing protein, expressed
LOC_Os11g04570	6.01	1.08e-06	-234		GRAS family transcription factor containing protein, expressed
LOC_Os12g04370	5.5	1.86e-05	0		GRAS family transcription factor containing protein, expressed
LOC_Os06g01620	6.96	6.1e-09	-2409		scarecrow, putative, expressed
LOC_Os02g35770	5	0.00181	0		homeobox associated leucine zipper, putative, expressed
LOC_Os04g46350	5.43	2.34e-05	-673		homeobox associated leucine zipper, putative, expressed
LOC_Os10g26500	6.44	8.48e-08	11		homeobox associated leucine zipper, putative, expressed
LOC_Os02g13800	5.62	8.47e-06	-1591		HSF-type DNA-binding domain containing protein, expressed
LOC_Os09g28200	6.84	6.28e-09	-2824		HSF-type DNA-binding domain containing protein, expressed
LOC_Os03g14270	5.71	4.17e-06	0		DUF260 domain containing protein, putative, expressed
LOC_Os02g36890	6.51	2.67e-08	0		MYB family transcription factor, putative, expressed
LOC_Os02g42870	4.98	0.000569	0		MYB family transcription factor, putative, expressed
LOC_Os02g49986	5.47	3.54e-05	0		MYB family transcription factor, putative, expressed
LOC_Os04g38740	5.83	2.64e-06	0		MYB family transcription factor, putative, expressed
LOC_Os12g37690	6.05	5.24e-07	5		MYB family transcription factor, putative, expressed
LOC_Os03g25550	5.02	0.000265	-2541		myb-like DNA-binding domain containing protein, putative, expressed
LOC_Os02g46030	6.64	4.49e-07	-121		MYB family transcription factor, putative, expressed
LOC_Os07g25150	5.87	9.39e-05	0		myb-related protein 306, putative, expressed
LOC_Os02g04340	4.75	0.000569	-397		NIN-like protein 2, putative, expressed
LOC_Os02g07780	5.08	0.00109	56		OsSPL4 - SBP-box gene family member, expressed
LOC_Os01g09100	5.57	5.96e-05	-1949		WRKY10, expressed
LOC_Os09g24810	6.02	6.25e-07	0		ZF-HD protein dimerisation region containing protein, expressed
LOC_Os03g41060	5.34	0.000912	-25		GASR2 - Gibberellin-regulated GASA/GAST/Snakin family protein precursor, putative, expressed
G10952	5.24	8.46e-05	-1322
G11172	5.89	2.61e-05	0
G11305	6.06	8.04e-07	0
G11785	6.09	5.61e-07	-1819
G13237	5.75	8.18e-06	0
G13473	6.46	6.37e-08	-2910
G14026	7	5.22e-09	0
G14313	4.82	0.00297	0
G14740	6.88	1.01e-08	-2645
G15352	4.28	0.0121	-832
G15353	4.76	0.00264	-268
G15548	5.42	5.08e-05	0
G15549	6.45	4.85e-08	-2835
G17266	7.03	3.91e-09	-1459
G18479	5.79	7.57e-06	-413
G19286	6.87	5.34e-09	-1871
G19353	6.79	2.7e-08	0
G21308	5.81	4.12e-06	-1843
G21382	4.27	0.0043	0
G23042	5.08	0.00112	-259
G23488	5.33	0.000107	-678
G23573	6.65	9.83e-09	30
G24357	6.23	1.18e-07	-70
G25222	7.12	4.13e-09	-744
G26349	6.17	7.05e-07	-17
G26498	5.59	2.99e-05	0
G2676	5.19	0.000232	0
G26835	4.17	3.14e-05	-1775
G27293	5.58	2.24e-05	0
G27777	6.05	2.7e-06	68
G27849	5.19	0.000338	-204
G27850	5.18	0.000194	0
G28049	6.4	7.84e-08	-1791
G28169	5.79	4.45e-06	-79
G29738	5.75	7.14e-06	5
G3075	3.64	0.00352	-2241
G30865	6.24	2.08e-07	-2407
G3088	6.91	7.4e-09	-307
G31125	4.93	0.00184	66
G33096	6.65	1.93e-08	-1563
G35057	5.94	1.37e-06	21
G35856	7.34	3.53e-09	-1637
G35857	6.68	7.02e-09	-2985
G36279	4.07	6.26e-05	-2517
G37033	6.68	9.2e-09	-1570
G38780	5.87	2.85e-06	-1564
G3905	6.62	1.05e-08	-2891
G39522	5.32	7.28e-05	-880
G39974	6.06	7.34e-07	-1677
G40077	5.2	1.06e-06	-1969
G40080	7.27	3.53e-09	-736
G40444	5.37	6.97e-05	0
G40529	7.34	3.53e-09	0
G40544	6.31	1.46e-07	-1446
G40924	3.45	0.0013	-673
G41360	5.83	3.15e-06	10
G42398	4.92	0.00221	0
G429	5.43	2.48e-05	16
G43650	6	5.38e-07	0
G43808	4.71	0.00211	0
G43818	5.42	6.17e-05	-1524
G43846	4.25	0.00374	-831
G44201	6.16	2.87e-07	-623
G44449	5.71	6.08e-06	-481
G44519	6.55	4.31e-08	-2849
G4488	6.27	1.48e-07	0
G46742	3.41	0.0116	-1472
G46939	3.58	0.0167	-2944
G4791	5.57	1.74e-05	0
G48035	6.31	6.25e-08	-2695
G5738	5.45	2.49e-05	0
G7163	5.84	2.45e-06	-521
G8382	6.06	5.53e-07	0
IC4R-OSJ01G413000	6.66	1.02e-08	-924
IC4R-OSJ01G583700	7.3	3.53e-09	-286
IC4R-OSJ02G503100	4.37	0.00648	-2347
IC4R-OSJ03G077900	5.92	2.16e-06	-1240
IC4R-OSJ03G187900	6.38	4.27e-08	30
IC4R-OSJ03G301500	6.72	1.18e-08	-2761
IC4R-OSJ05G231600	3.17	0.0268	-129
IC4R-OSJ06G173200	5.85	3.05e-05	-1533
IC4R-OSJ06G200200	5.04	0.000255	-2796
IC4R-OSJ07G076900	7.15	3.53e-09	-919
IC4R-OSJ08G404200	6.41	5.29e-08	-2714
IC4R-OSJ11G209800	5.22	0.000103	-1876
IC4R-OSJ11G349300	5.93	3.78e-06	-595
IC4R-OSJ12G157800	6.69	7.3e-09	0
IC4R-OSJ12G197100	6.42	4.97e-08	-1418
IC4R-OSJ12G392200	6.93	6.74e-09	0
LOC_Os03g18120	5.32	0.000101	-2246		proteins of unknown function domain containing protein, expressed
LOC_Os06g12820	5.76	9.57e-06	0		proteins of unknown function domain containing protein, expressed
LOC_Os03g18110	6.46	6.76e-08	-1490		proteins of unknown function domain containing protein, putative, expressed
LOC_Os04g32080	6.54	4.4e-08	0		11-beta-hydroxysteroid dehydrogenase, putative, expressed
LOC_Os08g37470	4.44	0.0056	-2538		2-aminoethanethiol dioxygenase, putative, expressed
LOC_Os01g21160	5.74	3.81e-06	44		2-oxo acid dehydrogenases acyltransferase domain containing protein, expressed
LOC_Os01g19430	6.22	1.13e-07	-2142		3-5 exonuclease domain-containing protein, putative, expressed
LOC_Os05g29880	5.26	0.000236	0		3-hydroxyacyl-CoA dehydrogenase, putative, expressed
LOC_Os04g02640	5.01	0.000389	-1186		3-ketoacyl-CoA synthase 6, putative, expressed
LOC_Os06g14810	5.14	0.000978	-152		3-ketoacyl-CoA synthase, putative, expressed
LOC_Os01g12560	7	4.53e-09	-1676		3-methyl-2-oxobutanoate hydroxymethyltransferase, putative, expressed
LOC_Os11g13990	6.5	2.32e-08	-1486		AAA-type ATPase family protein, putative, expressed
LOC_Os06g06440	4.86	0.00148	0		ABC transporter, ATP-binding protein, putative, expressed
LOC_Os01g42900	5.54	1.32e-05	-2024		ABC-2 type transporter domain containing protein, expressed
LOC_Os01g13530	5.14	0.000184	-2677		ABIL2, putative, expressed
LOC_Os07g09620	6.54	1.56e-08	0		acanthoscurrin-1 precursor, putative, expressed
LOC_Os03g58020	5.73	7.86e-06	98		acetyltransferase, GNAT family, putative, expressed
LOC_Os05g10310	3.4	0.03	0		acid phosphatase, putative, expressed
LOC_Os08g24790	7.21	3.53e-09	95		AIR12, putative, expressed
LOC_Os10g33520	4.52	0.00477	0		alcohol oxidase, putative, expressed
LOC_Os06g39230	5.86	1.28e-05	-139		aldehyde dehydrogenase, putative, expressed
LOC_Os01g46950	7.05	3.59e-09	0		aldose 1-epimerase, putative, expressed
LOC_Os04g38540	6.35	5.3e-08	0		aldose 1-epimerase, putative, expressed
LOC_Os09g28400	4.88	0.000906	0		alpha-amylase precursor, putative, expressed
LOC_Os04g10530	3.48	0.0282	-2028		amidase, putative, expressed
LOC_Os01g18660	6.46	6.03e-08	-610		aminotransferase, putative, expressed
LOC_Os04g52440	6.1	5.39e-07	-1761		aminotransferase, putative, expressed
LOC_Os03g19240	5.46	4.09e-05	0		AMP-binding enzyme, putative, expressed
LOC_Os08g36410	7.16	3.68e-09	7		ANTH domain containing protein, expressed
LOC_Os02g57090	5.48	0.000109	-1498		anthranilate phosphoribosyltransferase, putative, expressed
LOC_Os05g35480	4.89	0.00218	-130		anthranilate phosphoribosyltransferase, putative, expressed
LOC_Os01g49150	6.38	3.49e-08	0		anti-silencing protein, ASF1-like domain containing protein, expressed
LOC_Os01g55530	5.84	2.61e-06	0		AP003256-AK101847 - NBS/LRR genes that are S-rich,divergent TIR, divergent NBS, expressed
LOC_Os03g56930	5.91	1.34e-06	-2125		app1, putative, expressed
LOC_Os07g04960	7.37	3.53e-09	64		app1, putative, expressed
LOC_Os01g02190	6.87	9.34e-09	54		aquaporin protein, putative, expressed
LOC_Os02g41860	5.32	7.29e-05	0		aquaporin protein, putative, expressed
LOC_Os05g11560	7.18	3.53e-09	-2648		aquaporin protein, putative, expressed
LOC_Os01g62630	5.17	0.000123	-2161		aspartic proteinase nepenthesin precursor, putative, expressed
LOC_Os08g16660	4.98	0.000468	42		aspartic proteinase nepenthesin precursor, putative, expressed
LOC_Os01g44130	4.28	0.00395	0		aspartic proteinase oryzasin-1 precursor, putative, expressed
LOC_Os01g48740	4.98	5.81e-07	-699		aspartyl protease family protein, putative, expressed
LOC_Os04g52890	6.44	2.77e-08	0		ATBAG1, putative, expressed
LOC_Os12g42200	6.34	1.62e-07	6		ATCHX, putative, expressed
LOC_Os04g47280	4.97	0.000241	0		ATFUC1, putative, expressed
LOC_Os01g53070	5.72	0.000144	-383		ATP binding protein, putative, expressed
LOC_Os08g02670	4.72	0.000751	-2486		ATP binding protein, putative, expressed
LOC_Os05g32370	6.82	7.11e-09	68		ATP-dependent RNA helicase, putative, expressed
LOC_Os02g33420	3.81	0.00134	-1655		ATPase, AAA family protein, expressed
LOC_Os07g20510	5.77	0.000104	53		auxin efflux carrier, putative, expressed
LOC_Os03g21090	6.94	4.25e-09	10		auxin-independent growth promoter protein, putative, expressed
LOC_Os07g24000	7.16	3.53e-09	0		AWPM-19-like membrane family protein, putative, expressed
LOC_Os03g21970	5.89	2.49e-06	-2608		basic helix-loop-helix domain containing protein, expressed
LOC_Os07g47960	4.39	0.000116	-1728		basic helix-loop-helix domain containing protein, expressed
LOC_Os03g18210	4.17	0.00436	-406		basic helix-loop-helix, putative, expressed
LOC_Os01g03340	7.28	3.53e-09	100		BBTI4 - Bowman-Birk type bran trypsin inhibitor precursor, expressed
LOC_Os01g03390	5.15	0.000109	-1040		BBTI7 - Bowman-Birk type bran trypsin inhibitor precursor, expressed
LOC_Os06g36670	6.97	5.81e-09	20		bet v I allergen family protein, putative, expressed
LOC_Os03g22790	6.68	0.000665	-60		beta-amylase, putative, expressed
LOC_Os11g19210	7.27	3.53e-09	0		beta-D-xylosidase, putative, expressed
LOC_Os04g44780	5.83	1.87e-06	0		beta-expansin precursor, putative, expressed
LOC_Os09g29690	5.69	2.29e-05	-104		beta-expansin precursor, putative, expressed
LOC_Os09g29710	6.7	1.51e-08	-2347		beta-expansin precursor, putative, expressed
LOC_Os01g65460	7.04	3.62e-09	0		beta-galactosidase precursor, putative, expressed
LOC_Os05g34320	5.98	7.75e-07	0		beta-hexosaminidase precursor, putative, expressed
LOC_Os09g12290	6.21	2.2e-07	69		bifunctional aspartokinase/homoserine dehydrogenase, chloroplast precursor, putative, expressed
LOC_Os03g55830	4.79	0.00263	-869		BTBN10 - Bric-a-Brac, Tramtrack, Broad Complex BTB domain with non-phototropic hypocotyl 3 NPH3 and coiled-coil domains, expressed
LOC_Os03g10800	5.53	0.000332	0		BTBN4 - Bric-a-Brac, Tramtrack, Broad Complex BTB domain with non-phototropic hypocotyl 3 NPH3 domain, expressed
LOC_Os02g18690	6.41	1.36e-07	-1583		BURP domain containing protein, expressed
LOC_Os05g12640	4.7	0.000216	-987		BURP domain containing protein, expressed
LOC_Os08g29200	6.71	2.64e-08	1		BURP domain containing protein, expressed
LOC_Os06g17600	8.22	3.53e-09	0		cadmium tolerance factor, putative, expressed
LOC_Os01g39770	5.52	2.78e-05	30		calcineurin B, putative, expressed
LOC_Os03g18960	7.27	3.53e-09	-2555		calmodulin binding protein, putative, expressed
LOC_Os09g25100	5.74	4.38e-06	-1078		CAMK_KIN1/SNF1/Nim1_like.35 - CAMK includes calcium/calmodulin depedent protein kinases, expressed
LOC_Os01g37000	5.22	0.000103	-1248		carboxyl-terminal peptidase, putative, expressed
LOC_Os07g10530	4.86	0.000671	-67		carboxyl-terminal peptidase, putative, expressed
LOC_Os08g45170	7.02	3.82e-09	57		carboxyl-terminal peptidase, putative, expressed
LOC_Os12g08760	5.26	8.69e-05	0		carboxyvinyl-carboxyphosphonate phosphorylmutase, putative, expressed
LOC_Os04g31340	5.36	0.000471	0		CBS domain containing membrane protein, putative, expressed
LOC_Os02g42640	5.21	0.000779	-1493		CBS domain-containing protein, putative, expressed
LOC_Os11g24170	4.82	0.000471	-325		CC-NBS-LRR protein, putative, expressed
LOC_Os05g15510	6.52	1.62e-08	77		cellulase, putative, expressed
LOC_Os01g43050	5.72	1.85e-05	11		CENP-C1, putative, expressed
LOC_Os12g29300	6.24	3.44e-07	-500		CESA10 - cellulose synthase, expressed
LOC_Os01g18400	7.4	3.53e-09	0		CHIT10 - Chitinase family protein precursor, expressed
LOC_Os10g39680	6	8.87e-07	0		CHIT14 - Chitinase family protein precursor, expressed
LOC_Os05g33140	3.05	0.045	-683		CHIT5 - Chitinase family protein precursor, expressed
LOC_Os12g25200	4.1	0.0064	0		chloride transporter, chloride channel family, putative, expressed
LOC_Os04g58470	6.18	2.81e-07	0		choline transporter-related, putative, expressed
LOC_Os09g31130	7.12	3.62e-09	0		citrate transporter, putative, expressed
LOC_Os12g07310	5.48	2.1e-05	0		citrate-binding protein precursor, putative, expressed
LOC_Os01g71170	6.52	1.7e-08	0		classical arabinogalactan protein 26 precursor, putative, expressed
LOC_Os01g54670	4.43	0.00584	-2275		coiled-coil domain-containing protein 25, putative, expressed
LOC_Os02g45940	5.85	4.54e-06	0		Core histone H2A/H2B/H3/H4 domain containing protein, putative, expressed
LOC_Os03g02780	3.58	0.0396	40		Core histone H2A/H2B/H3/H4 domain containing protein, putative, expressed
LOC_Os10g28230	5.48	0.000133	-2809		Core histone H2A/H2B/H3/H4 domain containing protein, putative, expressed
LOC_Os06g13100	4.98	0.00034	-124		CREG1 precursor, putative, expressed
LOC_Os06g11300	6.46	4.92e-08	0		CRR4, putative, expressed
LOC_Os02g09930	6.37	4.77e-08	7		CSLA1 - cellulose synthase-like family A; mannan synthase, expressed
LOC_Os07g43710	5.72	1.48e-05	97		CSLA7 - cellulose synthase-like family A; mannan synthase, expressed
LOC_Os01g74480	6.92	5.28e-09	93		cupin domain containing protein, expressed
LOC_Os05g19670	6.57	1.22e-08	-656		Cupin domain containing protein, expressed
LOC_Os08g08970	4.69	0.0032	-1532		Cupin domain containing protein, expressed
LOC_Os08g09020	4.79	0.000233	-1171		Cupin domain containing protein, expressed
LOC_Os08g13440	6.65	9.59e-09	-2066		cupin domain containing protein, expressed
LOC_Os08g35750	4.98	0.000239	-624		Cupin domain containing protein, expressed
LOC_Os05g25950	5.42	0.000153	-620		cyclin, putative, expressed
LOC_Os08g37390	5.58	2.59e-05	0		cyclin, putative, expressed
LOC_Os09g29100	4.81	0.000601	-2302		cyclin, putative, expressed
LOC_Os02g04690	4.37	0.00304	-1006		cycloartenol synthase, putative, expressed
LOC_Os04g24600	5.78	2e-05	46		cysteine proteinase 1 precursor, putative, expressed
LOC_Os04g28250	6.61	1.57e-08	0		cysteine proteinase inhibitor precursor, putative, expressed
LOC_Os02g09260	7.11	3.99e-09	0		cytochrome P450 71A1, putative, expressed
LOC_Os01g63540	6.49	2.2e-08	-980		cytochrome P450, putative, expressed
LOC_Os02g26810	5.7	6.13e-05	0		cytochrome P450, putative, expressed
LOC_Os02g44654	5.56	1.74e-05	-655		cytochrome P450, putative, expressed
LOC_Os03g55230	7.18	3.53e-09	60		cytochrome P450, putative, expressed
LOC_Os04g47250	4.57	0.00537	0		cytochrome P450, putative, expressed
LOC_Os04g48460	6.2	3.65e-07	44		cytochrome P450, putative, expressed
LOC_Os06g30179	5.15	0.000304	35		cytochrome P450, putative, expressed
LOC_Os07g19210	5.69	6.69e-06	-1705		cytochrome P450, putative, expressed
LOC_Os08g39694	5.39	0.000412	-1390		cytochrome P450, putative, expressed
LOC_Os10g08540	4.11	3.88e-05	-1134		cytochrome P450, putative, expressed
LOC_Os11g25454	5.36	0.000581	0		cytokinin-N-glucosyltransferase 1, putative, expressed
LOC_Os02g51930	6.39	1.63e-07	0		cytokinin-O-glucosyltransferase 2, putative, expressed
LOC_Os10g18490	7.45	3.53e-09	21		cytokinin-O-glucosyltransferase 2, putative, expressed
LOC_Os08g34570	6.15	2.74e-07	-446		D-isomer specific 2-hydroxyacid dehydrogenase, catalytic domain containing protein, expressed
LOC_Os06g22919	4	0.0239	0		DEFL9 - Defensin and Defensin-like DEFL family, expressed
LOC_Os04g14150	7.12	3.63e-09	32		dehydration response related protein, putative, expressed
LOC_Os10g21670	6.55	1.83e-08	-2195		dehydration stress-induced protein, putative, expressed
LOC_Os11g26750	5.12	0.000118	0		dehydrin, putative, expressed
LOC_Os11g26780	4.62	0.000986	-1185		dehydrin, putative, expressed
LOC_Os09g23530	7.23	3.53e-09	-1290		dehydrogenase, putative, expressed
LOC_Os03g08624	5.45	4.94e-05	0		dihydroflavonol-4-reductase, putative, expressed
LOC_Os07g01600	6.86	1.42e-08	9		dirigent, putative, expressed
LOC_Os07g44250	5.31	0.000153	97		dirigent, putative, expressed
LOC_Os11g07670	6.53	2.25e-08	-1102		dirigent, putative, expressed
LOC_Os11g07680	6.53	1.79e-08	20		dirigent, putative, expressed
LOC_Os11g07690	6.24	2.35e-07	-833		dirigent, putative, expressed
LOC_Os06g30430	4.41	0.00571	0		disease resistance protein RPM1, putative, expressed
LOC_Os10g04674	4.29	0.00768	0		disease resistance protein RPM1, putative, expressed
LOC_Os10g07534	5.71	5.82e-06	-2480		disease resistance protein RPM1, putative, expressed
LOC_Os11g11950	5.84	5.37e-06	-970		disease resistance protein RPM1, putative, expressed
LOC_Os10g36270	6.26	8.79e-08	-1590		disease resistance RPP13-like protein 1, putative, expressed
LOC_Os11g30110	5.76	3.19e-06	0		disease resistance RPP13-like protein 1, putative, expressed
LOC_Os01g65490	6.26	1.09e-07	80		DNA binding protein, putative, expressed
LOC_Os02g47150	4.69	0.000947	97		DNA topoisomerase 2, putative, expressed
LOC_Os08g28700	4.1	0.00449	-61		dnaJ domain containing protein, expressed
LOC_Os03g48600	5.68	5.09e-06	0		domain of unknown function DUF966 domain containing protein, expressed
LOC_Os05g05690	5.69	9.94e-06	0		DTA2, putative, expressed
LOC_Os03g15220	5.1	0.00108	0		DUF292 domain containing protein, expressed
LOC_Os07g02850	4.87	0.0004	26		DUF538 domain containing protein, putative, expressed
LOC_Os10g28680	6.87	2.51e-08	-1191		DUF581 domain containing protein, expressed
LOC_Os05g50160	6.28	9.23e-08	-1453		DUF617 domain containing protein, expressed
LOC_Os05g16640	6.04	1.39e-06	-936		DUF630/DUF632 domains containing protein, putative, expressed
LOC_Os09g36760	6.18	4.3e-07	0		DUF630/DUF632 domains containing protein, putative, expressed
LOC_Os03g05440	5.74	7.88e-06	-587		DUF677 domain containing protein, putative, expressed
LOC_Os01g57690	7.08	3.57e-09	-192		early nodulin 20 precursor, putative, expressed
LOC_Os06g04990	5.51	2.62e-05	0		early nodulin 93 ENOD93 protein, putative, expressed
LOC_Os03g18530	6.34	6.33e-08	0		ECAGL1 - ECA1 gametogenesis related family protein precursor, expressed
LOC_Os11g06730	6.65	1.03e-08	2		ECAGL2 - ECA1 gametogenesis related family protein precursor, expressed
LOC_Os01g56030	6.95	5.96e-09	43		EF hand family protein, putative, expressed
LOC_Os09g28500	6.12	2.9e-07	0		EF hand family protein, putative, expressed
LOC_Os08g37630	6.42	9.48e-08	0		elastin precursor, putative, expressed
LOC_Os03g25930	6.52	4.83e-07	87		emp24/gp25L/p24 family protein, putative, expressed
LOC_Os06g14540	6.71	9.87e-09	0		endoglucanase, putative, expressed
LOC_Os06g29180	5.73	3.41e-06	-2184		erythronate-4-phosphate dehydrogenase domain containing protein, expressed
LOC_Os06g29220	4.18	0.0141	-1719		erythronate-4-phosphate dehydrogenase domain containing protein, expressed
LOC_Os11g02570	6.48	2.31e-08	-865		esterase, putative, expressed
LOC_Os01g21300	6.96	6.88e-09	-2820		esterase/lipase/thioesterase family protein, putative, expressed
LOC_Os06g01780	2.42	0.0136	0		ethylene-responsive element-binding protein, putative, expressed
LOC_Os02g51540	7.15	3.53e-09	62		eukaryotic aspartyl protease domain containing protein, expressed
LOC_Os02g36619	4.2	0.00359	1		exo70 exocyst complex subunit, putative, expressed
LOC_Os04g58870	6.31	8.88e-08	0		exo70 exocyst complex subunit, putative, expressed
LOC_Os01g43080	4.86	0.00211	-1750		exonuclease, putative, expressed
LOC_Os06g24594	3.48	0.0293	0		exonuclease, putative, expressed
LOC_Os04g57510	6.27	3.21e-07	0		exostosin family domain containing protein, expressed
LOC_Os02g42650	6.16	2.48e-07	-1155		expansin precursor, putative, expressed
LOC_Os02g51040	6.79	6.72e-09	0		expansin precursor, putative, expressed
LOC_Os03g21820	2.64	0.0497	-1311		expansin precursor, putative, expressed
LOC_Os03g25990	6.92	4.71e-09	-2840		expansin precursor, putative, expressed
LOC_Os03g44290	7.19	3.53e-09	0		expansin precursor, putative, expressed
LOC_Os10g39640	5.53	0.000299	0		expansin precursor, putative, expressed
LOC_Os10g40730	6.32	9.69e-08	-2665		expansin precursor, putative, expressed
LOC_Os03g44560	6.01	2.33e-06	-431		expp1 protein precursor, putative, expressed
LOC_Os01g01380	3.38	0.0321	-2292		expressed protein
LOC_Os01g02010	7.21	3.53e-09	0		expressed protein
LOC_Os01g03480	3.26	0.0387	0		expressed protein
LOC_Os01g04160	5.73	4.88e-06	0		expressed protein
LOC_Os01g04430	6.23	1.19e-07	-470		expressed protein
LOC_Os01g07150	4.11	0.00413	-2152		expressed protein
LOC_Os01g08010	6.64	8.75e-09	48		expressed protein
LOC_Os01g10640	4.9	0.000366	0		expressed protein
LOC_Os01g11210	6.72	8.68e-09	0		expressed protein
LOC_Os01g11360	5.53	3.11e-05	-273		expressed protein
LOC_Os01g15550	7.33	3.53e-09	0		expressed protein
LOC_Os01g16140	5.54	1.55e-05	-1884		expressed protein
LOC_Os01g16250	4.61	0.00394	83		expressed protein
LOC_Os01g16460	6.07	6.3e-07	-423		expressed protein
LOC_Os01g17300	4.44	7.6e-06	-1232		expressed protein
LOC_Os01g18410	5.87	2.69e-06	-2531		expressed protein
LOC_Os01g18450	5.83	2.46e-06	0		expressed protein
LOC_Os01g19270	5.93	1.8e-06	0		expressed protein
LOC_Os01g19410	6.3	6.12e-08	-1463		expressed protein
LOC_Os01g21620	6.75	9.79e-09	0		expressed protein
LOC_Os01g29804	5.47	6.8e-05	-817		expressed protein
LOC_Os01g31910	4.94	0.000385	-1202		expressed protein
LOC_Os01g32849	6.47	3.25e-08	-1912		expressed protein
LOC_Os01g33090	4.87	0.000402	-2716		expressed protein
LOC_Os01g39600	5.02	0.000199	-2124		expressed protein
LOC_Os01g40290	6.24	1.29e-07	0		expressed protein
LOC_Os01g43950	6.88	6.54e-09	-928		expressed protein
LOC_Os01g45659	6.1	2.65e-07	0		expressed protein
LOC_Os01g47700	5.2	0.000127	0		expressed protein
LOC_Os01g49219	4.9	0.00342	0		expressed protein
LOC_Os01g52740	5.74	1.8e-05	-2691		expressed protein
LOC_Os01g53779	3.24	0.0416	-312		expressed protein
LOC_Os01g53820	6.06	2.73e-06	0		expressed protein
LOC_Os01g55160	6.33	1.35e-07	-2647		expressed protein
LOC_Os01g55370	6.85	6.28e-09	-1818		expressed protein
LOC_Os01g55720	6.02	7.76e-07	-737		expressed protein
LOC_Os01g58130	5.57	8.01e-05	-1683		expressed protein
LOC_Os01g58444	5.99	1.27e-06	0		expressed protein
LOC_Os01g60870	4.57	0.00119	-882		expressed protein
LOC_Os01g62790	5.81	3.55e-06	0		expressed protein
LOC_Os01g63444	4.16	0.00716	29		expressed protein
LOC_Os01g63500	6.97	4.37e-09	-283		expressed protein
LOC_Os01g67320	5.17	0.000277	97		expressed protein
LOC_Os01g67750	5.87	1.89e-06	0		expressed protein
LOC_Os01g68500	5.39	3.91e-05	-2873		expressed protein
LOC_Os01g68570	3.22	0.00455	-1393		expressed protein
LOC_Os01g69870	5.25	0.000289	-1174		expressed protein
LOC_Os01g71040	6.31	9.06e-08	0		expressed protein
LOC_Os01g72560	4.58	0.00462	-844		expressed protein
LOC_Os01g73110	6.65	2.5e-08	0		expressed protein
LOC_Os01g73840	6.12	2.81e-07	-2863		expressed protein
LOC_Os02g01130	6.1	4.63e-07	0		expressed protein
LOC_Os02g01830	6.34	8.48e-08	-1279		expressed protein
LOC_Os02g02580	6.35	1.17e-07	-774		expressed protein
LOC_Os02g03940	5.16	0.000112	0		expressed protein
LOC_Os02g04390	4.81	0.00106	68		expressed protein
LOC_Os02g04915	6	6.81e-07	0		expressed protein
LOC_Os02g09980	5.28	0.000656	0		expressed protein
LOC_Os02g13600	7.16	3.53e-09	80		expressed protein
LOC_Os02g15260	6.01	6.45e-07	-899		expressed protein
LOC_Os02g18780	5.96	8.5e-07	-850		expressed protein
LOC_Os02g22084	4.2	0.0159	0		expressed protein
LOC_Os02g23826	3.04	0.0499	0		expressed protein
LOC_Os02g25650	5.47	2.53e-05	-614		expressed protein
LOC_Os02g25780	6.09	4.12e-07	-1511		expressed protein
LOC_Os02g27820	5.25	9.84e-05	-2164		expressed protein
LOC_Os02g30380	7.66	3.53e-09	87		expressed protein
LOC_Os02g30420	4.91	0.00199	-1505		expressed protein
LOC_Os02g30974	4.99	0.000267	-724		expressed protein
LOC_Os02g32020	4.95	0.00167	0		expressed protein
LOC_Os02g32290	5.47	1.83e-05	-1		expressed protein
LOC_Os02g32650	6.41	3.85e-08	1		expressed protein
LOC_Os02g36500	6.3	2.5e-07	0		expressed protein
LOC_Os02g39150	5	0.000526	-2815		expressed protein
LOC_Os02g39640	4.69	0.00334	0		expressed protein
LOC_Os02g40410	6.82	6.2e-09	0		expressed protein
LOC_Os02g42470	6.51	3.06e-08	0		expressed protein
LOC_Os02g46473	4.5	0.00498	0		expressed protein
LOC_Os02g47040	5.8	1.12e-05	91		expressed protein
LOC_Os02g51390	4.72	0.000878	-1521		expressed protein
LOC_Os02g51640	6.09	9.51e-07	0		expressed protein
LOC_Os02g51760	5.52	0.000159	0		expressed protein
LOC_Os02g51950	5.74	5.15e-06	-2270		expressed protein
LOC_Os02g53380	3.14	0.0422	-349		expressed protein
LOC_Os02g54720	6.15	2.97e-07	-2483		expressed protein
LOC_Os02g54930	4.3	0.00773	-2669		expressed protein
LOC_Os02g57140	5.82	3.14e-06	51		expressed protein
LOC_Os02g58360	5.6	9.7e-06	17		expressed protein
LOC_Os02g58740	6.68	1.04e-08	-1457		expressed protein
LOC_Os03g01470	6.9	4.5e-09	0		expressed protein
LOC_Os03g04040	6.87	4.46e-09	-1258		expressed protein
LOC_Os03g05900	6.99	3.88e-09	-1949		expressed protein
LOC_Os03g06835	5.56	1.52e-05	-2349		expressed protein
LOC_Os03g08540	4.11	0.0122	-1160		expressed protein
LOC_Os03g10010	6.09	6.4e-07	0		expressed protein
LOC_Os03g10260	3.55	0.00096	-178		expressed protein
LOC_Os03g10290	6.55	2.64e-08	-618		expressed protein
LOC_Os03g13960	4.7	0.00192	28		expressed protein
LOC_Os03g15330	6.89	4.58e-09	-796		expressed protein
LOC_Os03g16600	5.79	5.68e-06	37		expressed protein
LOC_Os03g17210	5.72	1.08e-05	-835		expressed protein
LOC_Os03g17840	5.13	0.00024	-9		expressed protein
LOC_Os03g17880	3.84	0.0111	0		expressed protein
LOC_Os03g17890	5.93	2.31e-06	-1516		expressed protein
LOC_Os03g19090	5.35	3.82e-05	0		expressed protein
LOC_Os03g20350	6.95	3.92e-09	-1401		expressed protein
LOC_Os03g22130	4.02	0.00584	0		expressed protein
LOC_Os03g24950	5.34	0.000154	0		expressed protein
LOC_Os03g26500	6.15	8.45e-06	38		expressed protein
LOC_Os03g27003	5.34	0.000191	0		expressed protein
LOC_Os03g28389	4.3	0.00443	-1750		expressed protein
LOC_Os03g30530	6.62	2.2e-08	-735		expressed protein
LOC_Os03g32330	6.45	2.7e-08	0		expressed protein
LOC_Os03g39960	4.65	0.00358	0		expressed protein
LOC_Os03g41050	3.84	0.0168	0		expressed protein
LOC_Os03g41480	6.27	1.87e-07	-484		expressed protein
LOC_Os03g44870	6.77	1.06e-08	-1246		expressed protein
LOC_Os03g45990	3.73	0.0195	0		expressed protein
LOC_Os03g46424	5.26	0.00076	0		expressed protein
LOC_Os03g47160	6.96	5.05e-09	91		expressed protein
LOC_Os03g47930	6.5	3.99e-08	53		expressed protein
LOC_Os03g48280	5.69	5.27e-06	-206		expressed protein
LOC_Os03g48626	7.03	3.91e-09	19		expressed protein
LOC_Os03g52410	5.44	0.00017	-24		expressed protein
LOC_Os03g53210	6.89	6.47e-09	-1877		expressed protein
LOC_Os03g55400	3.82	0.03	-2121		expressed protein
LOC_Os03g56320	5.51	2.2e-05	0		expressed protein
LOC_Os03g56620	5.55	4.91e-05	0		expressed protein
LOC_Os03g57349	6.09	3.16e-07	0		expressed protein
LOC_Os03g59300	5.61	9.08e-06	-1203		expressed protein
LOC_Os03g60300	6.52	1.75e-08	82		expressed protein
LOC_Os03g61080	4.32	0.00241	0		expressed protein
LOC_Os04g04070	6.33	6.27e-08	-1179		expressed protein
LOC_Os04g04320	4.93	0.000649	0		expressed protein
LOC_Os04g09450	5.59	1.51e-05	-166		expressed protein
LOC_Os04g13190	6.74	6.79e-09	0		expressed protein
LOC_Os04g14410	4.43	0.00315	-1162		expressed protein
LOC_Os04g20280	5.03	0.000191	-2969		expressed protein
LOC_Os04g23319	6.39	6.62e-08	-861		expressed protein
LOC_Os04g28805	4.68	2.12e-06	0		expressed protein
LOC_Os04g30790	2.71	0.0159	0		expressed protein
LOC_Os04g31400	5.49	0.000304	0		expressed protein
LOC_Os04g32090	5.07	0.000691	-266		expressed protein
LOC_Os04g33650	4.4	0.00629	-495		expressed protein
LOC_Os04g36820	6.74	7.34e-09	0		expressed protein
LOC_Os04g42080	3.61	0.0382	0		expressed protein
LOC_Os04g42230	7.25	3.53e-09	0		expressed protein
LOC_Os04g43230	4.69	0.000947	-2337		expressed protein
LOC_Os04g43670	5.02	0.00136	30		expressed protein
LOC_Os04g44020	5.68	5.05e-06	-2089		expressed protein
LOC_Os04g45240	5.29	0.000103	-809		expressed protein
LOC_Os04g52680	5.13	0.00119	0		expressed protein
LOC_Os04g54564	6.31	2.94e-07	-818		expressed protein
LOC_Os04g54830	4.65	0.00181	-210		expressed protein
LOC_Os04g55100	6.65	8.44e-09	-994		expressed protein
LOC_Os04g55600	7.27	3.53e-09	-1119		expressed protein
LOC_Os04g57650	5.91	1.01e-06	-2655		expressed protein
LOC_Os04g57770	5.37	5.38e-05	0		expressed protein
LOC_Os04g58700	5.08	0.000276	38		expressed protein
LOC_Os05g05290	6.35	1.37e-07	78		expressed protein
LOC_Os05g11160	5.12	0.000132	-1393		expressed protein
LOC_Os05g12630	4.55	0.00249	-2469		expressed protein
LOC_Os05g15800	6.23	3.02e-07	-2165		expressed protein
LOC_Os05g18274	5.62	1.33e-05	-1349		expressed protein
LOC_Os05g18524	5.28	0.000144	6		expressed protein
LOC_Os05g23050	4.27	0.00501	-857		expressed protein
LOC_Os05g24870	5.46	2.47e-05	-1050		expressed protein
LOC_Os05g25974	6.88	6.98e-09	-963		expressed protein
LOC_Os05g27780	6.17	2.03e-07	-2295		expressed protein
LOC_Os05g30700	2.97	0.00124	0		expressed protein
LOC_Os05g32420	5.82	8.18e-05	-2709		expressed protein
LOC_Os05g33670	6.11	6.15e-07	0		expressed protein
LOC_Os05g33680	5.12	0.000166	-1015		expressed protein
LOC_Os05g34130	5.21	0.000756	74		expressed protein
LOC_Os05g34760	5.49	2.8e-05	-288		expressed protein
LOC_Os05g34820	5.13	0.000956	0		expressed protein
LOC_Os05g37030	6.84	5.28e-09	0		expressed protein
LOC_Os05g37830	6.6	1.56e-08	0		expressed protein
LOC_Os05g38040	4.95	0.000534	0		expressed protein
LOC_Os05g38660	6.74	7.88e-09	-2417		expressed protein
LOC_Os05g39840	5.44	1.77e-08	0		expressed protein
LOC_Os05g41620	4.9	0.00182	-906		expressed protein
LOC_Os05g43895	6.18	1.39e-07	0		expressed protein
LOC_Os05g44792	6.23	4.34e-07	-834		expressed protein
LOC_Os05g48580	6.53	3.47e-07	32		expressed protein
LOC_Os05g48710	5.03	0.00142	-1124		expressed protein
LOC_Os05g48740	3.86	0.0185	0		expressed protein
LOC_Os06g03030	7.09	3.6e-09	0		expressed protein
LOC_Os06g03040	6.18	3.31e-07	0		expressed protein
LOC_Os06g03200	6.55	2.24e-08	79		expressed protein
LOC_Os06g03220	5.72	4.61e-06	-619		expressed protein
LOC_Os06g03380	3.68	0.0207	-1714		expressed protein
LOC_Os06g03630	6.43	1.35e-07	0		expressed protein
LOC_Os06g05640	4.94	0.00185	0		expressed protein
LOC_Os06g10530	4.3	0.00853	64		expressed protein
LOC_Os06g11230	5.94	8.25e-07	-1143		expressed protein
LOC_Os06g11910	5.27	8.84e-05	0		expressed protein
LOC_Os06g13610	4.52	0.00529	-677		expressed protein
LOC_Os06g16040	5.32	0.000155	0		expressed protein
LOC_Os06g16110	7.05	4.18e-09	-810		expressed protein
LOC_Os06g17400	6.51	1.87e-07	37		expressed protein
LOC_Os06g20310	6.35	7.65e-08	0		expressed protein
LOC_Os06g22000	5.83	3.62e-06	0		expressed protein
LOC_Os06g22330	5.53	0.000275	-328		expressed protein
LOC_Os06g22829	4.69	0.00107	-428		expressed protein
LOC_Os06g27590	5.94	9.71e-07	-2827		expressed protein
LOC_Os06g30210	6.72	8.05e-09	-1000		expressed protein
LOC_Os06g30230	5.36	0.000553	18		expressed protein
LOC_Os06g36050	5.85	2.77e-06	0		expressed protein
LOC_Os06g36380	6.76	1.44e-08	82		expressed protein
LOC_Os06g38764	3.61	0.0131	-135		expressed protein
LOC_Os06g39110	5.81	2.65e-06	-1066		expressed protein
LOC_Os06g39515	5.91	6.84e-06	-1885		expressed protein
LOC_Os06g40590	5.36	6.2e-05	0		expressed protein
LOC_Os06g42470	6.5	3.57e-08	82		expressed protein
LOC_Os06g44320	4.98	0.000245	-449		expressed protein
LOC_Os06g45930	3.79	0.0181	0		expressed protein
LOC_Os07g03040	6.31	1.53e-07	-2024		expressed protein
LOC_Os07g03060	5.27	0.000388	0		expressed protein
LOC_Os07g06060	5.88	1.78e-06	46		expressed protein
LOC_Os07g06070	4.6	0.00383	-383		expressed protein
LOC_Os07g07030	5.91	1.8e-06	0		expressed protein
LOC_Os07g08220	5.86	3.68e-06	-759		expressed protein
LOC_Os07g08800	4.8	0.000624	0		expressed protein
LOC_Os07g10139	6.22	2.98e-07	-2759		expressed protein
LOC_Os07g11150	4.63	0.0014	92		expressed protein
LOC_Os07g12700	7.37	3.53e-09	0		expressed protein
LOC_Os07g13370	6.49	3.06e-08	-405		expressed protein
LOC_Os07g14840	5.74	1.11e-05	55		expressed protein
LOC_Os07g16030	5.96	1.25e-06	0		expressed protein
LOC_Os07g16380	6.88	6.97e-09	0		expressed protein
LOC_Os07g17184	4.26	0.00781	-145		expressed protein
LOC_Os07g17560	5.79	3.19e-05	0		expressed protein
LOC_Os07g17689	6.6	1.14e-08	-1983		expressed protein
LOC_Os07g19550	4.82	0.000538	-2666		expressed protein
LOC_Os07g20310	6.03	1.02e-06	0		expressed protein
LOC_Os07g31244	4.36	0.00301	0		expressed protein
LOC_Os07g34750	6.26	2.65e-07	23		expressed protein
LOC_Os07g36400	5.53	2.6e-05	-1820		expressed protein
LOC_Os07g37700	6.2	2.29e-07	0		expressed protein
LOC_Os07g37820	7.33	3.53e-09	0		expressed protein
LOC_Os07g37850	6.85	4.53e-09	45		expressed protein
LOC_Os07g39260	7.1	6.78e-09	33		expressed protein
LOC_Os07g40910	4.63	0.00356	44		expressed protein
LOC_Os07g43925	6.57	3.14e-08	-828		expressed protein
LOC_Os07g45550	4.61	0.00389	-1142		expressed protein
LOC_Os07g48900	5.7	6.97e-06	85		expressed protein
LOC_Os07g49140	6.61	1.28e-08	-2021		expressed protein
LOC_Os08g01514	3.84	0.000433	-780		expressed protein
LOC_Os08g07860	4.78	0.00111	-1098		expressed protein
LOC_Os08g09170	6.5	3.77e-08	0		expressed protein
LOC_Os08g09990	6.65	8.14e-09	0		expressed protein
LOC_Os08g14195	6.89	6.11e-09	-2750		expressed protein
LOC_Os08g16030	6.71	2.45e-08	63		expressed protein
LOC_Os08g16359	6.05	5.14e-07	0		expressed protein
LOC_Os08g20644	5	0.000695	95		expressed protein
LOC_Os08g21541	5.33	9.85e-05	0		expressed protein
LOC_Os08g24182	5.69	1.96e-05	59		expressed protein
LOC_Os08g26950	5.2	0.000116	-1938		expressed protein
LOC_Os08g28200	5.76	3e-06	0		expressed protein
LOC_Os08g31730	5.69	4.98e-06	0		expressed protein
LOC_Os08g34320	5.25	0.000854	-2989		expressed protein
LOC_Os08g34510	2.37	0.0499	0		expressed protein
LOC_Os08g35710	4.25	4.98e-05	0		expressed protein
LOC_Os08g36380	5.83	1.92e-06	0		expressed protein
LOC_Os08g36820	6.63	1.08e-08	-1274		expressed protein
LOC_Os08g39360	6.28	2.29e-07	-2309		expressed protein
LOC_Os08g39680	6.83	5.9e-09	0		expressed protein
LOC_Os08g41700	6.17	1.64e-07	24		expressed protein
LOC_Os09g01660	5.74	3.44e-06	0		expressed protein
LOC_Os09g04290	5.43	0.000351	10		expressed protein
LOC_Os09g04310	5.68	3.67e-05	-798		expressed protein
LOC_Os09g07150	4.59	0.00413	-2588		expressed protein
LOC_Os09g08710	3.25	0.00268	43		expressed protein
LOC_Os09g09670	5.69	1.08e-05	-2696		expressed protein
LOC_Os09g10730	6.47	3.62e-08	3		expressed protein
LOC_Os09g14019	5.34	6.13e-05	-870		expressed protein
LOC_Os09g15644	6.02	1.61e-06	-563		expressed protein
LOC_Os09g24720	5.99	8.81e-07	-2904		expressed protein
LOC_Os09g26530	4.92	0.000503	-256		expressed protein
LOC_Os09g29880	6.06	1.21e-06	-1939		expressed protein
LOC_Os09g32580	6.47	2.58e-08	0		expressed protein
LOC_Os09g36650	6.66	1.42e-08	0		expressed protein
LOC_Os09g37340	6.69	8.91e-09	-46		expressed protein
LOC_Os10g01830	5.04	0.00126	-2716		expressed protein
LOC_Os10g08220	6.79	2.2e-08	0		expressed protein
LOC_Os10g08780	6.31	6.57e-08	18		expressed protein
LOC_Os10g13694	6.27	1.14e-07	-507		expressed protein
LOC_Os10g14011	4.28	0.00785	-2671		expressed protein
LOC_Os10g15164	5.23	0.000687	0		expressed protein
LOC_Os10g23060	6.33	5.22e-08	34		expressed protein
LOC_Os10g32790	6.83	8.23e-09	0		expressed protein
LOC_Os10g32930	6.33	2.72e-07	37		expressed protein
LOC_Os10g35080	5.19	0.00021	-2472		expressed protein
LOC_Os10g35330	4.95	0.00036	-697		expressed protein
LOC_Os10g35820	6.17	2.63e-07	0		expressed protein
LOC_Os10g37230	6.1	5.14e-07	28		expressed protein
LOC_Os10g38020	5.5	3.89e-05	-1210		expressed protein
LOC_Os10g42520	5.81	9.18e-06	0		expressed protein
LOC_Os10g42610	6.19	3.01e-07	91		expressed protein
LOC_Os11g01690	5.48	2.06e-05	-1291		expressed protein
LOC_Os11g02720	5.83	2.33e-06	0		expressed protein
LOC_Os11g04920	5.54	2.39e-05	-329		expressed protein
LOC_Os11g05494	5.22	0.000756	0		expressed protein
LOC_Os11g06860	6.91	4.52e-09	-430		expressed protein
LOC_Os11g06990	5.22	9.3e-07	-24		expressed protein
LOC_Os11g08050	6.36	7.2e-08	-2931		expressed protein
LOC_Os11g09040	6.31	5.54e-08	-1779		expressed protein
LOC_Os11g09200	7.22	4.27e-09	-1619		expressed protein
LOC_Os11g09850	5.35	4.52e-05	-1916		expressed protein
LOC_Os11g13750	4.99	0.000341	-1717		expressed protein
LOC_Os11g13934	6.14	1.59e-06	0		expressed protein
LOC_Os11g14070	5.78	4.24e-06	-2730		expressed protein
LOC_Os11g14544	5.36	4.16e-05	-2002		expressed protein
LOC_Os11g14730	5.21	8.76e-05	-2670		expressed protein
LOC_Os11g16924	3.66	0.000959	-1759		expressed protein
LOC_Os11g16990	3.78	3.79e-05	0		expressed protein
LOC_Os11g17350	5.9	1.19e-06	-1609		expressed protein
LOC_Os11g19149	7.2	3.76e-09	92		expressed protein
LOC_Os11g20020	7.17	3.76e-09	-2915		expressed protein
LOC_Os11g22960	6.64	8.55e-09	-152		expressed protein
LOC_Os11g26990	6.95	6.47e-09	-2150		expressed protein
LOC_Os11g28184	6.15	1.9e-07	-1865		expressed protein
LOC_Os11g30790	6.01	7.92e-07	-290		expressed protein
LOC_Os11g35050	6.67	9.12e-09	-44		expressed protein
LOC_Os11g35410	7.14	3.63e-09	9		expressed protein
LOC_Os11g35420	6.61	4.61e-08	0		expressed protein
LOC_Os11g35540	6.11	1.72e-06	-2148		expressed protein
LOC_Os11g37480	6.45	1.53e-07	0		expressed protein
LOC_Os11g40249	4.36	0.00801	-270		expressed protein
LOC_Os11g42930	6.4	4.68e-08	-2637		expressed protein
LOC_Os11g43140	5.19	8.85e-05	-1694		expressed protein
LOC_Os11g44870	4.45	0.000142	46		expressed protein
LOC_Os11g44980	5.84	6.12e-06	0		expressed protein
LOC_Os12g01230	6.26	5.1e-07	0		expressed protein
LOC_Os12g05210	6.23	1.14e-07	-439		expressed protein
LOC_Os12g05220	6.27	1.27e-07	0		expressed protein
LOC_Os12g05580	6.51	2.45e-08	0		expressed protein
LOC_Os12g06930	5.29	0.00016	-2054		expressed protein
LOC_Os12g07030	4.96	0.000489	0		expressed protein
LOC_Os12g08160	7.12	3.65e-09	-1032		expressed protein
LOC_Os12g08700	5.08	2.65e-05	0		expressed protein
LOC_Os12g13295	7.02	4.5e-09	80		expressed protein
LOC_Os12g14220	5.12	0.000145	-923		expressed protein
LOC_Os12g16680	6.82	8.18e-09	0		expressed protein
LOC_Os12g25280	3.75	0.000216	0		expressed protein
LOC_Os12g26690	5.47	4.83e-05	-2281		expressed protein
LOC_Os12g27930	6.12	2.99e-07	-1739		expressed protein
LOC_Os12g28015	4.11	0.0205	37		expressed protein
LOC_Os12g30555	5.68	1.71e-05	0		expressed protein
LOC_Os12g31540	4.74	0.00109	-1562		expressed protein
LOC_Os12g33130	4.96	0.000242	-558		expressed protein
LOC_Os12g34802	6.38	3.21e-08	0		expressed protein
LOC_Os12g36430	4.53	0.00179	-745		expressed protein
LOC_Os12g37669	6.18	3.54e-07	-636		expressed protein
LOC_Os12g38230	6.8	1.28e-08	98		expressed protein
LOC_Os12g40760	7	3.75e-09	11		expressed protein
LOC_Os12g41660	3.93	0.0143	-1921		expressed protein
LOC_Os12g41670	6.78	3.37e-06	-1490		expressed protein
LOC_Os12g43510	2.03	0.0387	-454		expressed protein
LOC_Os02g15820	5.03	0.000302	13		extra-large G-protein-related, putative, expressed
LOC_Os02g20540	4.23	0.00434	-1252		fasciclin domain containing protein, expressed
LOC_Os08g39270	6.55	1.5e-08	-847		fasciclin domain containing protein, expressed
LOC_Os09g30010	6.23	1.26e-07	-2542		fasciclin domain containing protein, expressed
LOC_Os07g23430	7.32	3.53e-09	0		fatty acid desaturase, putative, expressed
LOC_Os03g01820	6.89	7.8e-09	3		fatty acid hydroxylase, putative, expressed
LOC_Os02g52730	6.79	6.62e-09	0		ferredoxin--nitrite reductase, putative, expressed
LOC_Os03g03560	5.82	5.07e-06	0		FHA domain containing protein, putative, expressed
LOC_Os04g14690	5.05	0.000189	-2352		flavin-containing monooxygenase family protein, putative, expressed
LOC_Os06g10170	6.53	6.33e-08	41		flavin-containing monooxygenase family protein, putative, expressed
LOC_Os09g37650	5.74	3.74e-06	-1556		flavin-containing monooxygenase family protein, putative, expressed
LOC_Os12g17160	6.68	7.84e-09	0		flavonol sulfotransferase, putative, expressed
LOC_Os10g37260	5.94	5.85e-06	0		fringe-related protein, putative, expressed
LOC_Os10g02814	7.49	3.53e-09	-1600		G-protein alpha subunit, putative, expressed
LOC_Os01g22550	6.11	8.77e-07	20		galactosyltransferase family protein, putative, expressed
LOC_Os03g48610	6.09	5.88e-07	-1370		galactosyltransferase family protein, putative, expressed
LOC_Os03g58920	6.22	4.68e-07	0		galactosyltransferase family protein, putative, expressed
LOC_Os06g46570	5.51	0.000271	-1064		galactosyltransferase, putative, expressed
LOC_Os07g48520	6.05	8.21e-07	0		gamete-specific hydroxyproline-rich glycoprotein a2, putative, expressed
LOC_Os06g22050	6.89	5.94e-09	90		GCRP2 - Glycine and cysteine rich family protein precursor, putative, expressed
LOC_Os01g11710	6.25	1.11e-07	-2445		GDSL-like lipase/acylhydrolase, putative, expressed
LOC_Os01g11730	6.41	3.06e-08	0		GDSL-like lipase/acylhydrolase, putative, expressed
LOC_Os01g22660	6.22	1.32e-07	0		GDSL-like lipase/acylhydrolase, putative, expressed
LOC_Os01g46169	6.86	7.18e-09	34		GDSL-like lipase/acylhydrolase, putative, expressed
LOC_Os01g52770	4.03	0.00538	-133		GDSL-like lipase/acylhydrolase, putative, expressed
LOC_Os01g54470	4.93	4.63e-07	-2834		GDSL-like lipase/acylhydrolase, putative, expressed
LOC_Os02g50000	4.78	0.00126	34		GDSL-like lipase/acylhydrolase, putative, expressed
LOC_Os02g50690	5.3	5e-05	84		GDSL-like lipase/acylhydrolase, putative, expressed
LOC_Os03g25040	6.15	2.39e-06	70		GDSL-like lipase/acylhydrolase, putative, expressed
LOC_Os03g62740	6.87	5.55e-09	0		GDSL-like lipase/acylhydrolase, putative, expressed
LOC_Os03g64170	6.38	5.34e-08	-2226		GDSL-like lipase/acylhydrolase, putative, expressed
LOC_Os04g42860	6.27	2.09e-07	0		GDSL-like lipase/acylhydrolase, putative, expressed
LOC_Os05g11910	6.07	1.14e-06	22		GDSL-like lipase/acylhydrolase, putative, expressed
LOC_Os05g34700	5.91	1.95e-06	0		GDSL-like lipase/acylhydrolase, putative, expressed
LOC_Os05g44200	5.86	2.18e-06	0		GDSL-like lipase/acylhydrolase, putative, expressed
LOC_Os06g12410	6.12	2.33e-07	0		GDSL-like lipase/acylhydrolase, putative, expressed
LOC_Os06g34120	6.43	2.89e-08	26		GDSL-like lipase/acylhydrolase, putative, expressed
LOC_Os07g47210	6.13	5.61e-07	70		GDSL-like lipase/acylhydrolase, putative, expressed
LOC_Os11g31940	4.65	0.00156	-2543		GDSL-like lipase/acylhydrolase, putative, expressed
LOC_Os01g11150	6.95	5.55e-09	0		gibberellin 2-beta-dioxygenase, putative, expressed
LOC_Os06g20200	7.4	3.53e-09	-2515		gibberellin receptor GID1L2, putative, expressed
LOC_Os09g28280	4.81	0.000575	-1417		gibberellin receptor GID1L2, putative, expressed
LOC_Os07g12710	6.41	3.46e-08	0		GIY-YIG catalytic domain containing protein, putative, expressed
LOC_Os01g34900	6.14	2.76e-07	0		GLUCAN SYNTHASE-LIKE protein, putative, expressed
LOC_Os03g04220	5.3	7.19e-05	-2416		glutathione S-transferase, putative, expressed
LOC_Os05g34150	6.71	6.96e-09	26		glutathione S-transferase, putative, expressed
LOC_Os01g44069	5.45	2.91e-05	-285		glycerol-3-phosphate acyltransferase, putative, expressed
LOC_Os01g63580	4.96	0.000391	-940		glycerol-3-phosphate acyltransferase, putative, expressed
LOC_Os10g27330	6.41	6.47e-08	-2346		glycerol-3-phosphate acyltransferase, putative, expressed
LOC_Os02g37590	4.59	0.00107	0		glycerophosphoryl diester phosphodiesterase family protein, putative, expressed
LOC_Os04g39610	6.88	5.54e-09	-1120		glycerophosphoryl diester phosphodiesterase family protein, putative, expressed
LOC_Os04g55980	5.67	1.07e-05	0		glycine-rich RNA-binding, abscisic acid-inducible protein, putative, expressed
LOC_Os09g34920	3.33	0.00456	-631		glycosyl hydrolase family 29, putative, expressed
LOC_Os02g51620	7.13	3.53e-09	0		glycosyl hydrolase family 3 protein, putative, expressed
LOC_Os11g18730	6.72	1.07e-08	0		glycosyl hydrolase family 3 protein, putative, expressed
LOC_Os11g44950	6.25	1.31e-07	95		glycosyl hydrolase family 3 protein, putative, expressed
LOC_Os05g15850	5.03	0.000268	-2560		glycosyl hydrolase, putative, expressed
LOC_Os10g28120	5.52	1.55e-05	-2403		glycosyl hydrolase, putative, expressed
LOC_Os11g27400	5.53	1.84e-05	-2574		glycosyl hydrolase, putative, expressed
LOC_Os11g47510	6.92	4.25e-09	-1703		glycosyl hydrolase, putative, expressed
LOC_Os04g53950	5.49	1.83e-05	0		glycosyl hydrolases family 16 protein, protein, expressed
LOC_Os06g48170	6.95	3.88e-09	-258		glycosyl hydrolases family 16, putative, expressed
LOC_Os06g48180	6.42	4.17e-08	27		glycosyl hydrolases family 16, putative, expressed
LOC_Os07g29750	5.43	6.74e-05	0		glycosyl hydrolases family 16, putative, expressed
LOC_Os10g02770	5.09	0.000182	59		glycosyl hydrolases family 16, putative, expressed
LOC_Os01g71340	6.18	3.69e-07	-1071		glycosyl hydrolases family 17, putative, expressed
LOC_Os01g71350	3.6	0.00104	-590		glycosyl hydrolases family 17, putative, expressed
LOC_Os01g71820	6.04	4.59e-07	-2005		glycosyl hydrolases family 17, putative, expressed
LOC_Os10g07290	5.33	0.00012	-1636		glycosyl hydrolases family 17, putative, expressed
LOC_Os01g52710	5.73	1.81e-05	0		glycosyl transferase 8 domain containing protein, putative, expressed
LOC_Os09g12530	4.8	0.000593	-210		glycosyl transferase, group 1 domain containing protein, expressed
LOC_Os02g22480	5.59	1.12e-05	-411		glycosyltransferase, putative, expressed
LOC_Os12g13640	6.3	2.22e-07	-590		glycosyltransferase, putative, expressed
LOC_Os05g07940	4.34	0.00225	-1292		glyoxalase family protein, putative, expressed
LOC_Os09g32360	7.36	3.53e-09	-1878		gp176, putative, expressed
LOC_Os02g10630	6.28	7.9e-08	0		GRAM and C2 domains containing protein, putative, expressed
LOC_Os02g06400	5.1	0.00104	-1948		growth regulator related protein, putative, expressed
LOC_Os05g38490	7.33	3.53e-09	0		growth regulator related protein, putative, expressed
LOC_Os09g32320	5.18	0.000115	13		growth regulator related protein, putative, expressed
LOC_Os03g20720	5.23	0.000688	0		GTPase-activating protein, putative, expressed
LOC_Os05g10330	6.54	1.36e-08	0		HAD superfamily phosphatase, putative, expressed
LOC_Os07g48320	6.24	2.18e-07	0		HAD superfamily phosphatase, putative, expressed
LOC_Os02g16030	6.31	8.02e-08	22		harpin-induced protein 1 domain containing protein, expressed
LOC_Os02g44670	5.47	2.31e-05	-2995		harpin-induced protein 1 domain containing protein, expressed
LOC_Os07g34720	6.01	1.29e-06	-2208		harpin-induced protein 1 domain containing protein, expressed
LOC_Os12g02700	6.75	7.57e-09	0		harpin-induced protein 1 domain containing protein, expressed
LOC_Os12g06210	6.94	4.8e-09	2		harpin-induced protein 1 domain containing protein, expressed
LOC_Os11g27130	5.22	0.000124	0		HAT dimerisation protein, putative, expressed
LOC_Os10g33140	5.92	2.41e-06	0		hcrVf2 protein, putative, expressed
LOC_Os06g13600	6.11	2.25e-07	0		HEAT repeat family protein, putative, expressed
LOC_Os08g31340	6.8	7.05e-09	94		heavy metal-associated domain containing protein, expressed
LOC_Os12g05040	6.59	1.68e-08	-1049		heavy-metal-associated domain-containing protein, putative, expressed
LOC_Os01g52450	5.72	3.87e-06	5		hexokinase, putative, expressed
LOC_Os11g05730	6.6	1.77e-08	23		histone H3, putative, expressed
LOC_Os03g55530	5.72	6.74e-06	-2098		HLS, putative, expressed
LOC_Os08g31030	5.74	5.55e-06	99		HOTHEAD precursor, putative, expressed
LOC_Os01g63690	6.06	9.91e-07	-1377		hs1, putative, expressed
LOC_Os10g07200	4.85	0.000425	36		hsp20/alpha crystallin family protein, putative, expressed
LOC_Os03g61360	6.31	8.29e-08	0		hydrolase, alpha/beta fold family domain containing protein, expressed
LOC_Os02g32970	5.27	6.82e-05	-928		hydrolase, alpha/beta fold family protein, putative, expressed
LOC_Os03g08090	6.93	4.22e-09	0		hydrolase, alpha/beta fold family protein, putative, expressed
LOC_Os02g37200	6.28	1.76e-07	-2255		hydrophobin, putative, expressed
LOC_Os03g12830	4.55	0.00347	0		hypothetical protein
LOC_Os04g09820	4.45	0.00193	-1496		hypothetical protein
LOC_Os04g31200	4.55	0.00193	0		hypothetical protein
LOC_Os10g10090	4.35	0.00611	-887		hypothetical protein
LOC_Os10g13650	5.16	0.000183	-2591		hypothetical protein
LOC_Os12g05620	6.35	5.08e-08	0		hypothetical protein
LOC_Os01g42294	4.44	0.00568	-2044		inactive receptor kinase At2g26730 precursor, putative, expressed
LOC_Os08g39590	3.45	0.0165	-1041		inactive receptor kinase At2g26730 precursor, putative, expressed
LOC_Os07g30690	5.98	2.56e-06	-2106		indole-3-acetate beta-glucosyltransferase, putative, expressed
LOC_Os05g33644	3.66	0.000353	47		inosine-uridine preferring nucleoside hydrolase family protein, putative, expressed
LOC_Os01g51230	5.32	0.000309	-1414		IQ calmodulin-binding motif domain containing protein, expressed
LOC_Os03g06570	4.7	0.001	-2883		IQ calmodulin-binding motif family protein, putative, expressed
LOC_Os03g43580	7.2	3.77e-09	50		IQ calmodulin-binding motif family protein, putative, expressed
LOC_Os05g45930	4.91	0.000485	-1870		IQ calmodulin-binding motif family protein, putative, expressed
LOC_Os04g55120	6.56	1.63e-08	-1088		jp18, putative, expressed
LOC_Os01g07140	5.31	0.000565	0		kelch repeat-containing protein, putative, expressed
LOC_Os03g18980	6.93	9.28e-09	50		kinesin motor domain containing protein, expressed
LOC_Os05g44560	5.94	9.11e-07	0		kinesin motor domain containing protein, expressed
LOC_Os03g02290	6.83	7.63e-09	-2463		kinesin motor domain containing protein, putative, expressed
LOC_Os01g54080	4.86	0.00355	0		kinesin motor protein-related, putative, expressed
LOC_Os03g17164	6.31	9.16e-08	0		kinesin-related protein, putative, expressed
LOC_Os01g07360	4.34	0.00713	-967		KIP1, putative, expressed
LOC_Os12g15680	7.06	3.83e-09	-2884		laccase precursor protein, putative, expressed
LOC_Os04g49980	4.65	2.26e-06	43		late embryogenesis abundant group 1, putative, expressed
LOC_Os03g06360	7.05	4.98e-09	0		late embryogenesis abundant protein D-34, putative, expressed
LOC_Os07g03810	7.07	4.29e-09	17		lectin-like receptor kinase 7, putative, expressed
LOC_Os06g22290	6.75	7.2e-09	-2867		legume lectins beta domain containing protein, expressed
LOC_Os07g04110	3.76	0.000357	8		legume lectins beta domain containing protein, expressed
LOC_Os01g72410	6.04	1.3e-06	-299		Leucine Rich Repeat family protein, expressed
LOC_Os12g03750	4.97	0.000602	28		Leucine Rich Repeat family protein, expressed
LOC_Os06g04830	5.95	1.15e-06	0		leucine rich repeat protein, putative, expressed
LOC_Os02g38040	7.05	3.98e-09	48		leucine-rich repeat family protein, putative, expressed
LOC_Os07g31840	5.99	4.14e-06	-436		leucine-rich repeat family protein, putative, expressed
LOC_Os01g04720	5.63	1.59e-05	-69		leucine-rich repeat protein-related, putative, expressed
LOC_Os10g38800	5.68	1.1e-05	-2719		leucine-rich repeat transmembrane protein kinase, putative, expressed
LOC_Os08g29340	5.8	3.45e-06	-1605		ligA, putative, expressed
LOC_Os01g46370	6.57	1.9e-08	-1887		lipase class 3 family protein, putative, expressed
LOC_Os02g52830	6.66	9.28e-09	15		lipase, putative, expressed
LOC_Os07g07920	6.95	5.04e-09	-935		LTPL100 - Protease inhibitor/seed storage/LTP family protein precursor, expressed
LOC_Os04g33920	6.68	9.4e-09	-1822		LTPL102 - Protease inhibitor/seed storage/LTP family protein precursor, expressed
LOC_Os03g14654	6.45	3.21e-08	0		LTPL108 - Protease inhibitor/seed storage/LTP family protein precursor, expressed
LOC_Os12g02320	6.59	2.48e-08	-964		LTPL12 - Protease inhibitor/seed storage/LTP family protein precursor, expressed
LOC_Os06g07220	7.21	3.53e-09	92		LTPL128 - Protease inhibitor/seed storage/LTP family protein precursor, expressed
LOC_Os06g43600	5.3	7.51e-05	-2382		LTPL129 - Protease inhibitor/seed storage/LTP family protein precursor, expressed
LOC_Os10g20890	5.22	0.00011	7		LTPL137 - Protease inhibitor/seed storage/LTP family protein precursor, expressed
LOC_Os10g40420	6.9	5.3e-09	75		LTPL138 - Protease inhibitor/seed storage/LTP family protein precursor, expressed
LOC_Os10g40614	3.9	0.00674	-1977		LTPL147 - Protease inhibitor/seed storage/LTP family protein precursor, expressed
LOC_Os10g36070	6.13	2.7e-07	0		LTPL155 - Protease inhibitor/seed storage/LTP family protein precursor, putative, expressed
LOC_Os10g36100	6.34	5.69e-08	36		LTPL157 - Protease inhibitor/seed storage/LTP family protein precursor, expressed
LOC_Os11g02330	6.32	7.29e-08	0		LTPL22 - Protease inhibitor/seed storage/LTP family protein precursor, expressed
LOC_Os12g02290	6.16	2.38e-07	95		LTPL23 - Protease inhibitor/seed storage/LTP family protein precursor, expressed
LOC_Os11g02350	3.64	0.0118	-1731		LTPL25 - Protease inhibitor/seed storage/LTP family protein precursor, expressed
LOC_Os12g02300	3.38	0.0347	68		LTPL26 - Protease inhibitor/seed storage/LTP family protein precursor, expressed
LOC_Os01g68589	4.72	0.00268	-533		LTPL39 - Protease inhibitor/seed storage/LTP family protein precursor, expressed
LOC_Os01g42210	3.17	0.00376	92		LTPL47 - Protease inhibitor/seed storage/LTP family protein precursor, putative, expressed
LOC_Os06g34840	7.22	3.53e-09	0		LTPL5 - Protease inhibitor/seed storage/LTP family protein precursor, putative, expressed
LOC_Os07g43290	6.48	3.22e-08	26		LTPL56 - Protease inhibitor/seed storage/LTP family protein precursor, expressed
LOC_Os11g02379	6.2	1.39e-07	-2962		LTPL6 - Protease inhibitor/seed storage/LTP family protein precursor, expressed
LOC_Os01g59870	6.12	2.23e-07	-642		LTPL65 - Protease inhibitor/seed storage/LTP family protein precursor, expressed
LOC_Os03g46180	6.43	2.79e-08	-915		LTPL71 - Protease inhibitor/seed storage/LTP family protein precursor, expressed
LOC_Os03g46150	4.77	7.47e-06	42		LTPL72 - Protease inhibitor/seed storage/LTP family protein precursor, expressed
LOC_Os03g57990	6.89	5.5e-09	62		LTPL74 - Protease inhibitor/seed storage/LTP family protein precursor, expressed
LOC_Os03g07100	6.43	3.39e-08	0		LTPL82 - Protease inhibitor/seed storage/LTP family protein precursor, expressed
LOC_Os06g49770	6.58	1.6e-08	40		LTPL86 - Protease inhibitor/seed storage/LTP family protein precursor, expressed
LOC_Os03g57980	5.27	0.000132	0		LTPL99 - Protease inhibitor/seed storage/LTP family protein precursor, expressed
LOC_Os09g26830	5.36	0.000138	0		lung seven transmembrane domain containing protein, putative, expressed
LOC_Os01g68260	5.97	7.27e-07	-127		lysine ketoglutarate reductase trans-splicing related 1, putative, expressed
LOC_Os03g56944	6.91	4.29e-09	-1499		lysine-rich arabinogalactan protein 19 precursor, putative, expressed
LOC_Os03g02685	6.41	3.32e-08	0		lysM domain containing protein, putative, expressed
LOC_Os02g53000	5.3	0.000645	-356		lysM domain-containing GPI-anchored protein precursor, putative, expressed
LOC_Os11g32260	5.63	0.000239	0		lysosomal alpha-mannosidase precursor, putative, expressed
LOC_Os12g03860	5.07	0.000234	-1996		major facilitator superfamily antiporter, putative, expressed
LOC_Os04g40990	5.39	6.01e-05	-982		malate synthase, glyoxysomal, putative, expressed
LOC_Os05g32530	6.76	7.39e-09	66		mannosylglycoprotein endo-beta-mannosidase, putative, expressed
LOC_Os10g11860	5.88	1.98e-06	0		MATE efflux family protein, putative, expressed
LOC_Os01g34970	5.86	1.68e-06	-513		MDR-like ABC transporter, putative, expressed
LOC_Os03g10030	5.7	9.9e-06	35		membrane associated DUF588 domain containing protein, putative, expressed
LOC_Os05g27790	5.53	2.48e-05	-1981		membrane associated DUF588 domain containing protein, putative, expressed
LOC_Os11g42970	6.44	4.52e-08	-2047		membrane associated DUF588 domain containing protein, putative, expressed
LOC_Os01g58550	7.16	3.53e-09	97		methyladenine glycosylase, putative, expressed
LOC_Os12g41250	4.62	0.00196	-2143		methylcrotonoyl-CoA carboxylase subunit alpha, mitochondrial precursor, putative, expressed
LOC_Os06g05910	5.82	2.7e-06	0		methyltransferase domain containing protein, expressed
LOC_Os01g14850	6.58	2.23e-08	-1438		MFS18 protein precursor, putative, expressed
LOC_Os01g49200	6.48	3.1e-08	-2393		microtubule associated protein, putative, expressed
LOC_Os06g20370	5.29	0.000185	-2352		microtubule associated protein, putative, expressed
LOC_Os06g40840	3.65	0.0369	-936		microtubule associated protein, putative, expressed
LOC_Os06g17440	3.43	0.0346	0		microtubule-associated protein, putative, expressed
LOC_Os01g41890	6.81	1.1e-08	55		MLA1, putative, expressed
LOC_Os06g40790	7.29	3.53e-09	40		MLO domain containing protein, putative, expressed
LOC_Os02g15870	5.36	4.04e-05	-1261		molybdenum cofactor biosynthesis protein 1, putative, expressed
LOC_Os06g46500	4.74	0.00365	-642		monocopper oxidase, putative, expressed
LOC_Os10g36390	5.3	7.93e-05	0		monocopper oxidase, putative, expressed
LOC_Os02g46680	5.23	0.000165	-481		multidrug resistance protein, putative, expressed
LOC_Os01g61760	3.23	0.0489	-518		myosin heavy chain-related, putative, expressed
LOC_Os05g22370	6.58	7.07e-08	-528		N-acetylglucosaminyl transferase component, putative, expressed
LOC_Os11g38000	4.74	0.000808	-818		NB-ARC domain containing protein, expressed
LOC_Os11g44970	5.73	3.8e-06	-2480		NBS-LRR disease resistance protein, putative, expressed
LOC_Os12g28100	5.36	6.56e-05	36		NBS-LRR disease resistance protein, putative, expressed
LOC_Os11g42570	5.78	2.97e-06	0		NBS-LRR type disease resistance protein, putative, expressed
LOC_Os11g43320	6.12	4.17e-07	-1801		NBS-LRR type disease resistance protein, putative, expressed
LOC_Os01g65880	6.08	3.68e-07	-1522		nodulin MtN3 family protein, putative, expressed
LOC_Os07g34320	5.33	8.25e-05	-2558		nodulin, putative, expressed
LOC_Os01g63870	6.3	7.11e-08	99		nucleobase-ascorbate transporter, putative, expressed
LOC_Os02g50820	5.77	7.02e-06	58		nucleobase-ascorbate transporter, putative, expressed
LOC_Os03g48810	5.7	1.21e-05	0		nucleobase-ascorbate transporter, putative, expressed
LOC_Os11g25260	4.96	0.000732	0		nucleoside-triphosphatase, putative, expressed
LOC_Os03g21850	5.17	0.000407	0		nucleotidyltransferase, putative, expressed
LOC_Os09g17560	6.45	2.52e-08	0		O-methyltransferase, putative, expressed
LOC_Os06g27910	4.51	0.00526	0		oleosin, putative, expressed
LOC_Os07g37530	4.89	0.000417	-1364		organic cation transporter-related, putative, expressed
LOC_Os11g45710	7.11	3.68e-09	-2576		Os11bglu36 SFR2 homologue, expressed
LOC_Os04g43390	5.51	2.87e-05	0		Os4bglu16 - monolignol beta-glucoside homologue, expressed
LOC_Os04g43410	6.55	4.56e-08	-1044		Os4bglu18 - monolignol beta-glucoside homologue, expressed
LOC_Os07g46280	5.19	0.000996	-837		Os7bglu26 - beta-mannosidase/glucosidase/exoglucanase, expressed
LOC_Os08g39860	6.1	2.55e-07	-313		Os8bglu27 - beta-glucosidase homologue, similar to Os4bglu12 exoglucanase, expressed
LOC_Os11g11210	3.32	0.0346	-239		OsClp12 - Putative Clp protease homologue, expressed
LOC_Os01g17070	7.04	5.62e-09	-1510		OsDegp1 - Putative Deg protease homologue, expressed
LOC_Os07g09870	6.58	2.06e-08	-1736		OsFBA2 - F-box and FBA domain containing protein, expressed
LOC_Os11g38140	3.72	0.0199	-730		OsFBDUF58 - F-box and DUF domain containing protein, expressed
LOC_Os12g39520	3.73	0.0213	-689		OsFBDUF66 - F-box and DUF domain containing protein, expressed
LOC_Os02g11790	4.55	0.0025	-2961		OsFBK4 - F-box domain and kelch repeat containing protein, expressed
LOC_Os04g11790	6.6	1.35e-08	0		OsFBX120 - F-box domain containing protein, expressed
LOC_Os04g18790	7.07	3.76e-09	19		OsFBX126 - F-box domain containing protein, expressed
LOC_Os04g40330	7.06	4.27e-09	-413		OsFBX141 - F-box domain containing protein, expressed
LOC_Os05g43490	5.17	0.000467	-1987		OsFBX169 - F-box domain containing protein, expressed
LOC_Os01g41250	7.04	3.68e-09	6		OsFBX17 - F-box domain containing protein, expressed
LOC_Os06g47100	6.81	5.19e-09	31		OsFBX203 - F-box domain containing protein, expressed
LOC_Os01g59180	4.8	0.00247	-268		OsFBX27 - F-box domain containing protein, expressed
LOC_Os10g03600	5.71	5.82e-06	22		OsFBX343 - F-box domain containing protein, expressed
LOC_Os10g06700	5	0.000243	46		OsFBX375 - F-box domain containing protein, expressed
LOC_Os11g09970	6.16	2.66e-07	0		OsFBX411 - F-box domain containing protein, expressed
LOC_Os11g10400	6.35	5.86e-08	-1892		OsFBX419 - F-box domain containing protein, expressed
LOC_Os02g27400	5.12	0.000118	-1348		OsFBX49 - F-box domain containing protein, expressed
LOC_Os02g33240	6.93	9.91e-09	0		OsFBX51 - F-box domain containing protein, expressed
LOC_Os03g20500	6.76	1.08e-08	94		OsFBX82 - F-box domain containing protein, expressed
LOC_Os01g32640	4.86	0.00055	-422		OsFBX9 - F-box domain containing protein, expressed
LOC_Os07g47490	4.65	0.00429	0		OsGH3.11 - Probable indole-3-acetic acid-amido synthetase, expressed
LOC_Os06g30440	4.07	0.0047	0		OsGH3.7 - Probable indole-3-acetic acid-amido synthetase, expressed
LOC_Os12g35340	6.13	4.33e-07	67		OsGrx_C11 - glutaredoxin subgroup III, expressed
LOC_Os11g43530	5.9	1.13e-06	42		OsGrx_C13 - glutaredoxin subgroup III, expressed
LOC_Os11g43520	6.66	1.18e-08	79		OsGrx_C17 - glutaredoxin subgroup III, expressed
LOC_Os12g40900	6.26	8.57e-08	19		OsIAA31 - Auxin-responsive Aux/IAA gene family member, expressed
LOC_Os02g13520	5.9	2.44e-06	-2692		OsIAA7 - Auxin-responsive Aux/IAA gene family member, expressed
LOC_Os01g47400	4.23	0.00329	-1925		OsMan01 - Endo-Beta-Mannanase, expressed
LOC_Os06g42730	6.41	2.92e-08	0		OsPOP14 - Putative Prolyl Oligopeptidase homologue, expressed
LOC_Os01g57770	5.09	1.09e-07	0		OsPOP4 - Putative Prolyl Oligopeptidase homologue, expressed
LOC_Os04g56680	7.35	3.53e-09	26		OsSAUR22 - Auxin-responsive SAUR gene family member, expressed
LOC_Os04g56690	6.26	1.32e-07	-2760		OsSAUR23 - Auxin-responsive SAUR gene family member, expressed
LOC_Os06g48850	6.85	4.83e-09	98		OsSAUR27 - Auxin-responsive SAUR gene family member, expressed
LOC_Os07g29310	6.11	3.79e-07	80		OsSAUR30 - Auxin-responsive SAUR gene family member, expressed
LOC_Os08g35110	7.03	4.06e-09	-2189		OsSAUR33 - Auxin-responsive SAUR gene family member, expressed
LOC_Os08g43700	2.72	0.0187	0		OsSAUR36 - Auxin-responsive SAUR gene family member, expressed
LOC_Os02g24700	6.45	3.1e-08	77		OsSAUR8 - Auxin-responsive SAUR gene family member, expressed
LOC_Os04g32540	6.08	3.45e-07	0		OsSCP24 - Putative Serine Carboxypeptidase homologue, expressed
LOC_Os05g18604	5.42	3.23e-05	44		OsSCP28 - Putative Serine Carboxypeptidase homologue, expressed
LOC_Os11g27264	6.1	3.36e-07	-2756		OsSCP60 - Putative Serine Carboxypeptidase homologue, expressed
LOC_Os11g27329	3.31	0.0297	-860		OsSCP62 - Putative Serine Carboxypeptidase homologue, expressed
LOC_Os03g02750	3.96	0.00585	-2187		OsSub25 - Putative Subtilisin homologue, expressed
LOC_Os04g48416	4.79	0.00256	-1484		OsSub45 - Putative Subtilisin homologue, expressed
LOC_Os08g35090	3.38	0.0123	-33		OsSub56 - Putative Subtilisin homologue, expressed
LOC_Os01g17160	5.98	1.13e-06	0		OsSubt1 - Putative Subtilisin homologue, expressed
LOC_Os12g42040	4.47	0.00529	-2585		OsWAK126 - OsWAK receptor-like protein kinase, expressed
LOC_Os04g51009	2.42	0.0198	-1948		OsWAK52 - OsWAK short gene, expressed
LOC_Os04g30330	6.63	1.03e-08	-2886		OsWAK59 - OsWAK receptor-like cytoplasmic kinase OsWAK-RLCK, expressed
LOC_Os04g30240	5.94	2.5e-06	0		OsWAK60 - OsWAK receptor-like protein kinase, expressed
LOC_Os07g07410	6.01	5.86e-07	0		oxidoreductase, 2OG-Fe oxygenase family protein, putative, expressed
LOC_Os04g37480	6.41	5.25e-08	0		oxidoreductase, aldo/keto reductase family protein, putative, expressed
LOC_Os03g55380	3.82	0.017	-851		oxidoreductase, putative, expressed
LOC_Os06g19550	3.52	0.0269	-767		oxidoreductase, short chain dehydrogenase/reductase family, putative, expressed
LOC_Os08g40590	5.44	7.15e-05	0		oxysterol-binding protein, putative, expressed
LOC_Os11g39990	6.19	2.01e-07	0		patatin, putative, expressed
LOC_Os01g14550	5.4	3e-05	0		pathogen-related protein, putative, expressed
LOC_Os03g61510	5.4	9e-05	-211		pectinesterase inhibitor domain containing protein, expressed
LOC_Os02g33380	5.9	1.48e-06	-351		pectinesterase inhibitor domain containing protein, putative, expressed
LOC_Os01g15039	6.28	2.15e-07	-1605		pectinesterase, putative, expressed
LOC_Os01g57854	6.98	3.74e-09	-798		pectinesterase, putative, expressed
LOC_Os04g46740	4.76	0.00268	-2105		pectinesterase, putative, expressed
LOC_Os02g09800	5.86	5.18e-06	0		pentatricopeptide, putative, expressed
LOC_Os03g47169	5.92	9.57e-07	-378		Peptidase family C50, putative, expressed
LOC_Os08g40110	5.02	0.000243	0		peptidase, putative, expressed
LOC_Os06g15370	5.37	3.84e-05	-2150		peptide transporter PTR2, putative, expressed
LOC_Os05g27010	3.48	0.0284	0		peptide transporter PTR3-A, putative, expressed
LOC_Os08g41600	6.48	3.11e-08	0		peptide transporter, putative, expressed
LOC_Os01g11010	4.95	0.00165	-2639		peptide-N4-asparagine amidase A, putative, expressed
LOC_Os01g22249	6.34	4.4e-08	-2214		peroxidase precursor, putative, expressed
LOC_Os01g22352	6.08	5e-07	0		peroxidase precursor, putative, expressed
LOC_Os01g22370	3.85	0.0181	0		peroxidase precursor, putative, expressed
LOC_Os01g28030	5.29	0.000118	0		peroxidase precursor, putative, expressed
LOC_Os01g73170	6.57	4.44e-08	89		peroxidase precursor, putative, expressed
LOC_Os04g39100	5.51	3.55e-05	-551		peroxidase precursor, putative, expressed
LOC_Os04g59260	6.12	2.07e-07	-1252		peroxidase precursor, putative, expressed
LOC_Os07g01370	4.35	0.00236	-518		peroxidase precursor, putative, expressed
LOC_Os07g48060	6.88	5.58e-09	-1358		peroxidase precursor, putative, expressed
LOC_Os09g32964	5.98	8.39e-07	0		peroxidase precursor, putative, expressed
LOC_Os10g02040	6.61	9.92e-09	74		peroxidase precursor, putative, expressed
LOC_Os10g39160	6.37	1.75e-07	96		peroxidase precursor, putative, expressed
LOC_Os12g34524	7.11	3.53e-09	94		peroxidase precursor, putative, expressed
LOC_Os11g30290	6.18	4.32e-07	-2259		PHF5-like protein domain containing protein, expressed
LOC_Os06g11660	3.5	0.00545	-2901		phosphate-induced protein 1 conserved region domain containing protein, expressed
LOC_Os03g43900	5.07	0.000501	-2534		phosphatidylinositol N-acetylglucosaminyltransferase subunit P, putative, expressed
LOC_Os03g50030	6.26	1.32e-07	67		phospholipase A2, putative, expressed
LOC_Os08g01310	5.29	0.000584	90		phospholipase C, putative, expressed
LOC_Os08g31060	7.02	4.17e-09	-2992		phospholipase D alpha 1, putative, expressed
LOC_Os03g52370	3.53	0.00102	-2751		PIII4 - Proteinase inhibitor II family protein precursor, expressed
LOC_Os07g05110	5.03	0.000249	-2444		PLA IIIA/PLP7, putative, expressed
LOC_Os08g43120	5.88	1.59e-06	0		Plant PDR ABC transporter associated domain containing protein, expressed
LOC_Os04g42650	6.37	5.91e-08	-1873		plant protein of unknown function domain containing protein, expressed
LOC_Os05g04020	5.45	2.17e-05	46		plant protein of unknown function domain containing protein, expressed
LOC_Os06g06550	5.61	1.18e-07	0		plant protein of unknown function domain containing protein, expressed
LOC_Os08g25030	6.77	7.22e-09	-1259		plant protein of unknown function domain containing protein, expressed
LOC_Os04g55570	5.96	8.59e-07	-2248		plant protein of unknown function DUF869 domain containing protein, expressed
LOC_Os03g17200	5.41	0.000195	-560		plant-specific domain TIGR01589 family protein, expressed
LOC_Os01g68650	6.22	2.18e-07	-1791		plant-specific domain TIGR01615 family protein, expressed
LOC_Os05g44300	3.65	0.0267	0		plant-specific domain TIGR01615 family protein, expressed
LOC_Os01g57880	5.83	3.37e-06	0		plastocyanin-like domain containing protein, putative, expressed
LOC_Os04g46130	5.3	8.68e-05	0		plastocyanin-like domain containing protein, putative, expressed
LOC_Os07g02200	5.95	2.63e-06	13		plastocyanin-like domain containing protein, putative, expressed
LOC_Os01g56780	6.65	1.81e-08	-528		plus-3 domain containing protein, expressed
LOC_Os03g14130	4.33	0.00324	0		POEI1 - Pollen Ole e I allergen and extensin family protein precursor, expressed
LOC_Os10g05970	3.48	0.000901	-961		POEI12 - Pollen Ole e I allergen and extensin family protein precursor, expressed
LOC_Os10g05990	4.9	0.00041	0		POEI14 - Pollen Ole e I allergen and extensin family protein precursor, expressed
LOC_Os10g22590	4.22	2.86e-05	0		POEI24 - Pollen Ole e I allergen and extensin family protein precursor, expressed
LOC_Os10g05860	5.12	0.000125	7		POEI7 - Pollen Ole e I allergen and extensin family protein precursor, putative, expressed
LOC_Os02g32860	5.67	7.01e-06	-2025		poly synthetase 3, putative, expressed
LOC_Os03g09810	4.66	0.00187	-308		polyamine oxidase precursor, putative, expressed
LOC_Os08g39550	3.69	0.0012	-425		polygalacturonase inhibitor 2 precursor, putative, expressed
LOC_Os01g44970	6.3	1.12e-07	-1289		polygalacturonase, putative, expressed
LOC_Os03g03350	6.04	4.57e-07	12		polygalacturonase, putative, expressed
LOC_Os03g21890	4.8	0.00243	0		potassium transporter, putative, expressed
LOC_Os03g06910	5.65	6.62e-05	23		PPR repeat containing protein, expressed
LOC_Os06g08570	4.82	0.00232	-1160		PPR repeat domain containing protein, putative, expressed
LOC_Os07g31310	5.22	0.000169	0		PPR repeat domain containing protein, putative, expressed
LOC_Os01g16170	4.71	0.00313	-2068		PQ loop repeat domain containing protein, expressed
LOC_Os05g14880	5.1	0.000148	-1116		proline-rich family protein, putative, expressed
LOC_Os07g44830	5.19	0.000365	0		proline-rich family protein, putative, expressed
LOC_Os07g41600	5.33	7.24e-05	0		proline-rich protein, putative, expressed
LOC_Os04g51920	5.68	8.53e-06	0		protein disulfide isomerase, putative, expressed
LOC_Os04g59320	5.62	1.38e-05	-2665		protein kinase domain containing protein, expressed
LOC_Os08g18920	3.9	0.00788	-285		protein kinase domain containing protein, expressed
LOC_Os01g53840	6.57	1.48e-08	51		protein kinase family protein, putative, expressed
LOC_Os01g21970	5.49	1.96e-05	-2483		protein kinase, putative, expressed
LOC_Os02g58610	7.35	3.53e-09	45		protein kinase, putative, expressed
LOC_Os03g18430	5.5	1.98e-05	-2565		protein kinase, putative, expressed
LOC_Os12g05394	6.74	1.52e-08	33		protein kinase, putative, expressed
LOC_Os04g56560	5.78	2.64e-06	-703		proton-dependent oligopeptide transport, putative, expressed
LOC_Os05g26040	5.54	1.17e-05	0		pumilio-family RNA binding repeat containing protein, expressed
LOC_Os09g32210	5.07	0.000534	0		pumilio-family RNA binding repeat containing protein, expressed
LOC_Os04g49757	5.92	5.56e-05	-1224		purine permease, putative, expressed
LOC_Os12g44050	6.15	2.74e-07	0		purple acid phosphatase precursor, putative, expressed
LOC_Os04g31550	3.6	0.0167	-1401		RALFL22 - Rapid ALkalinization Factor RALF family protein precursor, expressed
LOC_Os04g28830	6.05	4.74e-07	0		RALFL34 - Rapid ALkalinization Factor RALF family protein precursor, putative, expressed
LOC_Os01g25560	6.7	7.77e-09	13		RALFL7 - Rapid ALkalinization Factor RALF family protein precursor, expressed
LOC_Os01g02300	4.71	0.00371	-768		receptor kinase ORK10, putative, expressed
LOC_Os01g05940	6.28	1.45e-07	-1678		receptor kinase, putative, expressed
LOC_Os07g04190	6.83	5.05e-09	0		receptor protein kinase CLAVATA1 precursor, putative, expressed
LOC_Os07g06570	4.68	0.00334	-1396		receptor protein kinase CRINKLY4 precursor, putative, expressed
LOC_Os11g19480	7.01	4.67e-09	-688		receptor protein kinase-like protein At4g34220 precursor, putative, expressed
LOC_Os03g64050	5.03	0.000196	-743		receptor protein kinase, putative, expressed
LOC_Os11g36160	4.24	0.00977	81		receptor-like protein kinase 2 precursor, putative, expressed
LOC_Os01g60670	3.53	0.0277	59		receptor-like protein kinase precursor, putative, expressed
LOC_Os03g21730	3.92	0.0263	-92		receptor-like protein kinase precursor, putative, expressed
LOC_Os05g33690	6.45	4.21e-08	0		receptor-like protein kinase precursor, putative, expressed
LOC_Os08g34640	6.65	1.64e-08	-790		receptor-like protein kinase precursor, putative, expressed
LOC_Os10g06760	6.62	1.2e-08	72		receptor-like protein kinase precursor, putative, expressed
LOC_Os10g25020	4.46	1.41e-05	-427		red chlorophyll catabolite reductase, putative, expressed
LOC_Os02g02500	5.59	1.28e-05	0		remorin family protein, putative, expressed
LOC_Os06g35630	4.94	0.000268	-1580		reticuline oxidase-like protein precursor, putative, expressed
LOC_Os01g42020	4.75	0.000588	0		retrotransposon protein, putative, LINE subclass, expressed
LOC_Os04g27160	3.16	0.0432	0		retrotransposon protein, putative, Ty3-gypsy subclass
LOC_Os12g13490	2.65	0.0385	0		retrotransposon protein, putative, Ty3-gypsy subclass
LOC_Os01g37350	4.25	0.00821	-2752		retrotransposon protein, putative, Ty3-gypsy subclass, expressed
LOC_Os01g41120	7.12	3.53e-09	3		retrotransposon protein, putative, Ty3-gypsy subclass, expressed
LOC_Os03g07930	3.57	0.0277	-2347		retrotransposon protein, putative, Ty3-gypsy subclass, expressed
LOC_Os03g33480	4.2	0.00975	-595		retrotransposon protein, putative, Ty3-gypsy subclass, expressed
LOC_Os03g37250	4.87	0.0017	0		retrotransposon protein, putative, Ty3-gypsy subclass, expressed
LOC_Os03g58470	5.88	2.28e-06	-406		retrotransposon protein, putative, Ty3-gypsy subclass, expressed
LOC_Os07g01430	6	6.81e-07	-2586		retrotransposon protein, putative, Ty3-gypsy subclass, expressed
LOC_Os07g25190	6.06	4.48e-07	-2993		retrotransposon protein, putative, Ty3-gypsy subclass, expressed
LOC_Os08g24220	6.18	1.88e-07	0		retrotransposon protein, putative, Ty3-gypsy subclass, expressed
LOC_Os09g09690	5.82	2.63e-06	-1428		retrotransposon protein, putative, Ty3-gypsy subclass, expressed
LOC_Os12g10440	5.74	6.24e-06	-679		retrotransposon protein, putative, Ty3-gypsy subclass, expressed
LOC_Os04g19440	6.93	4.58e-09	-2225		retrotransposon protein, putative, unclassified
LOC_Os01g08530	4.85	0.000404	-386		retrotransposon protein, putative, unclassified, expressed
LOC_Os01g09860	4.36	0.0143	-298		retrotransposon protein, putative, unclassified, expressed
LOC_Os01g12810	6.81	1.26e-08	0		retrotransposon protein, putative, unclassified, expressed
LOC_Os01g31450	5.06	0.000647	-280		retrotransposon protein, putative, unclassified, expressed
LOC_Os01g45290	6.41	3.18e-08	0		retrotransposon protein, putative, unclassified, expressed
LOC_Os01g47870	4.63	0.00151	-2791		retrotransposon protein, putative, unclassified, expressed
LOC_Os01g55390	4.06	0.014	-1594		retrotransposon protein, putative, unclassified, expressed
LOC_Os01g64330	4.73	0.000679	-535		retrotransposon protein, putative, unclassified, expressed
LOC_Os01g73100	5.11	0.000222	0		retrotransposon protein, putative, unclassified, expressed
LOC_Os02g38000	5.19	0.000183	-2566		retrotransposon protein, putative, unclassified, expressed
LOC_Os02g43540	6.86	1.22e-08	0		retrotransposon protein, putative, unclassified, expressed
LOC_Os02g43640	6.77	1.17e-08	0		retrotransposon protein, putative, unclassified, expressed
LOC_Os02g45040	5.46	4.44e-05	-1907		retrotransposon protein, putative, unclassified, expressed
LOC_Os03g19550	6.84	4.67e-09	-832		retrotransposon protein, putative, unclassified, expressed
LOC_Os03g28260	6.2	1.37e-07	-1994		retrotransposon protein, putative, unclassified, expressed
LOC_Os03g37240	4.95	0.00056	-1614		retrotransposon protein, putative, unclassified, expressed
LOC_Os03g62550	5.2	8.02e-05	-2027		retrotransposon protein, putative, unclassified, expressed
LOC_Os04g18400	5.97	7.6e-07	0		retrotransposon protein, putative, unclassified, expressed
LOC_Os04g34170	6.44	3.41e-08	0		retrotransposon protein, putative, unclassified, expressed
LOC_Os04g42100	4.81	0.00147	-445		retrotransposon protein, putative, unclassified, expressed
LOC_Os05g15480	5.13	0.000117	0		retrotransposon protein, putative, unclassified, expressed
LOC_Os05g24240	5.36	3.67e-05	-2490		retrotransposon protein, putative, unclassified, expressed
LOC_Os06g01960	6.59	3.13e-08	61		retrotransposon protein, putative, unclassified, expressed
LOC_Os06g19410	4.31	0.00808	0		retrotransposon protein, putative, unclassified, expressed
LOC_Os06g27540	6.08	5.11e-07	-770		retrotransposon protein, putative, unclassified, expressed
LOC_Os07g04950	7.44	3.53e-09	91		retrotransposon protein, putative, unclassified, expressed
LOC_Os07g05790	5.78	2.37e-05	0		retrotransposon protein, putative, unclassified, expressed
LOC_Os07g25810	6.07	9.37e-07	-1406		retrotransposon protein, putative, unclassified, expressed
LOC_Os07g28530	6.81	1.04e-08	-676		retrotransposon protein, putative, unclassified, expressed
LOC_Os07g32700	6.95	6.21e-09	0		retrotransposon protein, putative, unclassified, expressed
LOC_Os08g11150	6.35	8.54e-08	-1537		retrotransposon protein, putative, unclassified, expressed
LOC_Os09g07930	4.83	0.000597	-1898		retrotransposon protein, putative, unclassified, expressed
LOC_Os09g09290	3.62	0.00143	0		retrotransposon protein, putative, unclassified, expressed
LOC_Os09g21810	6.37	5.24e-08	-204		retrotransposon protein, putative, unclassified, expressed
LOC_Os09g25690	5.27	0.000628	39		retrotransposon protein, putative, unclassified, expressed
LOC_Os10g11100	7.57	3.53e-09	-384		retrotransposon protein, putative, unclassified, expressed
LOC_Os10g30010	5	0.000307	0		retrotransposon protein, putative, unclassified, expressed
LOC_Os11g36110	5.7	4.34e-06	-1221		retrotransposon protein, putative, unclassified, expressed
LOC_Os11g45290	5.76	8.7e-06	-503		retrotransposon protein, putative, unclassified, expressed
LOC_Os12g08564	5.19	8.2e-05	-230		retrotransposon protein, putative, unclassified, expressed
LOC_Os12g17690	6.05	3.75e-07	-375		retrotransposon protein, putative, unclassified, expressed
LOC_Os12g19285	6.59	2.09e-08	0		retrotransposon protein, putative, unclassified, expressed
LOC_Os10g20780	5.74	8.04e-06	-136		retrotransposon, putative, centromere-specific, expressed
LOC_Os10g35230	6.06	9.71e-07	27		Rf1, mitochondrial precursor, putative, expressed
LOC_Os02g44820	5.12	0.000997	29		rho-GTPase-activating protein-related, putative, expressed
LOC_Os06g50930	7.01	3.6e-09	-2366		rhodanese-like domain containing protein, putative, expressed
LOC_Os12g24020	5.52	3.09e-05	0		rhodanese-like domain containing protein, putative, expressed
LOC_Os09g06770	5.72	5.48e-06	-2438		RING finger protein, putative, expressed
LOC_Os12g02210	5.24	0.00014	-450		RING finger protein, putative, expressed
LOC_Os04g49550	4.17	0.00978	-2406		RING-H2 finger protein ATL2A, putative, expressed
LOC_Os02g42450	6.77	8.93e-09	-1990		RIPER1 - Ripening-related family protein precursor, expressed
LOC_Os05g13620	3.61	0.0213	-2805		RNA recognition motif containing protein, putative, expressed
LOC_Os01g47840	4.6	0.00133	-2051		S-locus-like receptor protein kinase, putative, expressed
LOC_Os12g03640	6.65	1.68e-08	-987		S-locus-like receptor protein kinase, putative, expressed
LOC_Os12g07800	7.43	3.53e-09	-1100		S-locus-like receptor protein kinase, putative, expressed
LOC_Os09g37790	7.13	4.03e-09	-2723		S-locus-specific glycoprotein S13 precursor, putative, expressed
LOC_Os01g16220	6.46	7.2e-08	-1214		Sad1 / UNC-like C-terminal domain containing protein, putative, expressed
LOC_Os01g28500	6.96	4.71e-09	33		SCP-like extracellular protein, expressed
LOC_Os03g52300	6.88	5.32e-09	-2070		SCP-like extracellular protein, expressed
LOC_Os07g03730	6.02	5.24e-07	0		SCP-like extracellular protein, expressed
LOC_Os04g33690	6.71	8.24e-09	0		sec23/Sec24 trunk domain containing protein, expressed
LOC_Os10g34910	7.32	3.57e-09	94		secretory protein, putative, expressed
LOC_Os01g46600	6.71	1.37e-08	0		seed maturation protein PM41, putative, expressed
LOC_Os01g59550	6.09	4.07e-07	-937		senescence-induced receptor-like serine/threonine-protein kinase precursor, putative, expressed
LOC_Os01g71420	6.46	2.21e-08	69		Ser/Thr protein phosphatase family protein, putative, expressed
LOC_Os11g34720	3.56	0.00287	0		Ser/Thr protein phosphatase family protein, putative, expressed
LOC_Os01g52260	5.28	2.72e-07	0		serine acetyltransferase protein, putative, expressed
LOC_Os03g04140	5.69	5.65e-05	-59		serine acetyltransferase protein, putative, expressed
LOC_Os06g06080	5.9	7.74e-05	0		serine esterase family protein, putative, expressed
LOC_Os07g29330	6.52	2.1e-08	62		serine/threonine-protein kinase CTR1, putative, expressed
LOC_Os05g33080	3.95	0.000188	-1307		serine/threonine-protein kinase, putative, expressed
LOC_Os10g35450	5.42	0.000374	0		serine/threonine-protein kinase, putative, expressed
LOC_Os07g40250	3.14	0.00448	-1259		sex determination protein tasselseed-2, putative, expressed
LOC_Os07g46910	5.82	2.93e-07	-726		sex determination protein tasselseed-2, putative, expressed
LOC_Os04g52606	5.85	4.49e-06	17		SHR5-receptor-like kinase, putative, expressed
LOC_Os05g16920	4.41	0.00595	-1498		SHR5-receptor-like kinase, putative, expressed
LOC_Os09g36830	3.64	0.0122	26		Skp1 family, dimerisation domain containing protein, expressed
LOC_Os07g43240	4.58	0.0012	0		SKP1-like protein 1B, putative, expressed
LOC_Os02g46660	4.55	0.00454	-2054		SNARE associated Golgi protein, putative, expressed
LOC_Os01g63210	5.82	9.35e-05	0		SOUL heme-binding protein, putative, expressed
LOC_Os01g57150	5.06	0.000525	-1206		SR protein related family member, putative, expressed
LOC_Os05g01780	5.27	2.73e-07	-1592		STE_PAK_Ste20++TranslationKinase_Slob_Wnk.1 - STE kinases include homologs to sterile 7, sterile 11 and sterile 20 from yeast, expressed
LOC_Os04g58280	5.65	3.46e-05	-1597		stem-specific protein TSJT1, putative, expressed
LOC_Os04g04240	5.85	1.56e-06	-2074		sterol 3-beta-glucosyltransferase, putative, expressed
LOC_Os07g48460	6.3	9.69e-08	-1659		stress responsive protein, putative, expressed
LOC_Os06g45020	5.02	0.000776	0		STRUBBELIG-RECEPTOR FAMILY 3 precursor, putative, expressed
LOC_Os03g12520	4.62	0.000981	0		STRUBBELIG-RECEPTOR FAMILY 7 precursor, putative, expressed
LOC_Os02g58480	6.34	8.39e-08	-113		sucrose synthase, putative, expressed
LOC_Os03g28330	5.75	5.65e-06	-617		sucrose synthase, putative, expressed
LOC_Os07g05450	4.72	0.000978	-1111		sulfotransferase domain containing protein, expressed
LOC_Os02g35080	4.75	0.00286	32		T-complex protein 11, putative, expressed
LOC_Os03g13130	4.14	0.0174	14		ternary complex factor MIP1, putative, expressed
LOC_Os03g22620	4.98	0.000298	-1140		terpene synthase family, metal binding domain containing protein, expressed
LOC_Os04g27430	6.14	2.81e-06	-2062		terpene synthase, putative, expressed
LOC_Os06g37510	5.16	0.000913	-957		tetraspanin family protein, putative, expressed
LOC_Os06g44310	6.9	4.86e-09	0		tetraspanin family protein, putative, expressed
LOC_Os10g35980	5.52	2.9e-05	0		tetraspanin family protein, putative, expressed
LOC_Os02g37470	6.22	1.43e-07	-2301		tetratricopeptide repeat containing protein, putative, expressed
LOC_Os01g68680	3.26	0.0476	0		tetratricopeptide repeat domain containing protein, expressed
LOC_Os06g47600	3.66	0.0263	-715		thaumatin family domain containing protein, expressed
LOC_Os01g62260	5.47	2.11e-05	-1095		thaumatin, putative, expressed
LOC_Os09g32280	6.41	2.43e-07	-2010		thaumatin, putative, expressed
LOC_Os10g05660	6.77	8.88e-09	47		thaumatin, putative, expressed
LOC_Os09g38920	5.52	0.000298	-2828		thiol protease SEN102 precursor, putative, expressed
LOC_Os09g24350	6.83	5.76e-09	19		THION32 - Plant thionin family protein precursor, expressed
LOC_Os11g34820	4.41	0.0061	11		THUMP domain-containing protein, putative, expressed
LOC_Os07g05370	4.81	0.000713	-1207		TKL_IRAK_CrRLK1L-1.15 - The CrRLK1L-1 subfamily has homology to the CrRLK1L homolog, expressed
LOC_Os07g35390	6.95	4.47e-09	42		TKL_IRAK_DUF26-lc.17 - DUF26 kinases have homology to DUF26 containing loci, expressed
LOC_Os07g35740	7.21	3.63e-09	17		TKL_IRAK_DUF26-ld.2 - DUF26 kinases have homology to DUF26 containing loci, expressed
LOC_Os07g35810	7.02	3.74e-09	-146		TKL_IRAK_DUF26-ld.6 - DUF26 kinases have homology to DUF26 containing loci, expressed
LOC_Os01g36790	6.63	4.81e-08	0		TKL_IRAK_DUF26-lf.2 - DUF26 kinases have homology to DUF26 containing loci, expressed
LOC_Os05g03920	6.21	1.81e-07	89		TKL_IRAK_DUF26-lf.3 - DUF26 kinases have homology to DUF26 containing loci, expressed
LOC_Os05g48650	6.43	9.37e-08	0		transcription factor HBP-1b, putative, expressed
LOC_Os04g51980	6.69	1.1e-08	30		transferase family domain containing protein, expressed
LOC_Os01g01520	5.89	1.64e-06	0		transferase family protein, putative, expressed
LOC_Os03g53360	6.51	1.75e-08	0		transferase family protein, putative, expressed
LOC_Os10g23820	6.02	8.1e-07	-1391		transferase family protein, putative, expressed
LOC_Os11g07960	3.82	0.0222	0		transferase family protein, putative, expressed
LOC_Os04g38680	6.88	6.61e-09	0		transmembrane amino acid transporter protein, putative, expressed
LOC_Os03g40780	5.15	0.000336	0		transport protein-related, putative, expressed
LOC_Os03g43720	6.97	3.81e-09	-1027		transporter family protein, putative, expressed
LOC_Os04g43210	6.3	7.82e-08	0		transporter family protein, putative, expressed
LOC_Os12g32760	6.33	7.45e-08	-2583		transporter family protein, putative, expressed
LOC_Os02g49260	7.03	3.79e-09	0		transporter-related, putative, expressed
LOC_Os08g43690	5.3	0.000153	-599		transporter, monovalent cation:proton antiporter-2 family, putative, expressed
LOC_Os09g29730	6.84	8.42e-09	-628		transposon protein, putative, CACTA, En/Spm sub-class
LOC_Os01g36530	6.45	2.46e-08	0		transposon protein, putative, CACTA, En/Spm sub-class, expressed
LOC_Os02g36020	5.46	2.89e-05	0		transposon protein, putative, CACTA, En/Spm sub-class, expressed
LOC_Os03g29310	5.67	5.87e-06	-848		transposon protein, putative, CACTA, En/Spm sub-class, expressed
LOC_Os04g37770	5.6	9.5e-06	33		transposon protein, putative, CACTA, En/Spm sub-class, expressed
LOC_Os06g18780	6.4	8.24e-08	0		transposon protein, putative, CACTA, En/Spm sub-class, expressed
LOC_Os06g20440	3.37	0.0347	0		transposon protein, putative, CACTA, En/Spm sub-class, expressed
LOC_Os08g28350	6.36	3.87e-08	-2540		transposon protein, putative, CACTA, En/Spm sub-class, expressed
LOC_Os11g06640	5.14	0.000212	0		transposon protein, putative, CACTA, En/Spm sub-class, expressed
LOC_Os11g42190	5.14	0.000159	-2023		transposon protein, putative, CACTA, En/Spm sub-class, expressed
LOC_Os12g36580	5.68	9.09e-06	0		transposon protein, putative, CACTA, En/Spm sub-class, expressed
LOC_Os09g06634	6.68	9.35e-09	-2338		transposon protein, putative, Pong sub-class, expressed
LOC_Os09g14960	5.23	0.000861	-665		transposon protein, putative, Pong sub-class, expressed
LOC_Os11g09890	4.35	0.0031	-451		transposon protein, putative, unclassified
LOC_Os02g30530	5.68	7.8e-06	-2386		transposon protein, putative, unclassified, expressed
LOC_Os05g48150	6.28	3.24e-07	48		transposon protein, putative, unclassified, expressed
LOC_Os06g29630	6.41	4.1e-08	0		transposon protein, putative, unclassified, expressed
LOC_Os06g43170	5.49	4.17e-05	-349		transposon protein, putative, unclassified, expressed
LOC_Os07g43120	7.18	3.53e-09	-1189		transposon protein, putative, unclassified, expressed
LOC_Os07g47010	5.91	1.85e-06	-2872		transposon protein, putative, unclassified, expressed
LOC_Os08g06930	6.74	8.17e-09	-1186		transposon protein, putative, unclassified, expressed
LOC_Os12g38700	6.03	5.63e-07	-78		transposon protein, putative, unclassified, expressed
LOC_Os03g32526	5.7	6.25e-06	0		tRNA-splicing endonuclease positive effector-related, putative, expressed
LOC_Os04g34670	6.86	5.62e-09	-2643		tRNA-splicing endonuclease positive effector-related, putative, expressed
LOC_Os02g35110	5.5	7.13e-05	36		tubulin binding cofactor C, putative, expressed
LOC_Os05g34170	5.59	2.58e-05	-700		tubulin/FtsZ domain containing protein, putative, expressed
LOC_Os01g27470	5.48	2.54e-05	0		ubiquitin family domain containing protein, expressed
LOC_Os01g67950	6.4	4.56e-08	79		ubiquitin family protein, putative, expressed
LOC_Os03g59370	5.54	1.17e-05	-449		ubiquitin family protein, putative, expressed
LOC_Os03g55010	6.47	5.12e-08	70		UDP-glucoronosyl and UDP-glucosyl transferase domain containing protein, expressed
LOC_Os06g07600	5.69	0.000258	0		uncharacterized glycosyltransferase, putative, expressed
LOC_Os03g58850	5.75	2.87e-05	0		uncharacterized PE-PGRS family protein PE_PGRS3 precursor, putative, expressed
LOC_Os05g09640	6.84	5.26e-09	71		uncharacterized protein At4g06744 precursor, putative, expressed
LOC_Os01g65440	6.6	2.13e-08	0		universal stress protein domain containing protein, putative, expressed
LOC_Os03g19270	6.06	5.4e-07	0		universal stress protein domain containing protein, putative, expressed
LOC_Os01g64520	5.66	2.97e-05	85		uricase, putative, expressed
LOC_Os05g30940	6.63	2.81e-08	0		vacuolar calcium binding protein, putative, expressed
LOC_Os03g62580	6.44	1.15e-07	0		vacuolar sorting protein, putative, expressed
LOC_Os05g30010	5.86	2.4e-06	0		WD domain, G-beta repeat domain containing protein, expressed
LOC_Os10g41370	5.03	0.000238	0		WD repeat-containing protein 8, putative, expressed
LOC_Os03g28980	6	1.13e-06	-2907		WD40-like Beta Propeller Repeat family protein, expressed
LOC_Os11g37950	5.49	2.27e-05	0		WIP3 - Wound-induced protein precursor, expressed
LOC_Os11g37970	6.94	4.3e-09	-1560		WIP5 - Wound-induced protein precursor, expressed
LOC_Os11g45750	4.11	0.0105	0		WRKY125, expressed
LOC_Os05g50680	4.9	0.000512	-1553		WRKY83, expressed
LOC_Os06g07240	6.67	8.51e-09	73		X8 domain containing protein, expressed
LOC_Os06g24990	5.73	7.39e-06	-1987		xylanase inhibitor protein 1 precursor, putative, expressed
LOC_Os01g71160	4.8	0.000634	-936		xylanase inhibitor, putative, expressed
LOC_Os03g05110	4.4	0.00603	-1126		xyloglucan galactosyltransferase KATAMARI1, putative, expressed
LOC_Os01g58400	6.34	5.6e-08	-1586		zinc finger C3HC4 type family protein, putative, expressed
LOC_Os01g70100	5.23	0.000163	0		zinc finger DHHC domain-containing protein, putative, expressed
LOC_Os02g44090	6.39	3.26e-08	0		zinc finger protein, putative, expressed
LOC_Os02g44280	5.4	4.02e-05	-2558		zinc finger protein, putative, expressed
LOC_Os01g16120	6.45	6.57e-08	84		zinc finger, C3HC4 type domain containing protein, expressed
LOC_Os01g53130	6.99	8.48e-09	0		zinc finger, C3HC4 type domain containing protein, expressed
LOC_Os03g01790	6.1	2.56e-07	-765		zinc finger, C3HC4 type domain containing protein, expressed
LOC_Os03g28040	6.38	7.01e-08	-1571		zinc finger, C3HC4 type domain containing protein, expressed
LOC_Os04g49000	6.07	3.69e-07	0		zinc finger, C3HC4 type domain containing protein, expressed
LOC_Os05g32350	5.9	3.86e-06	49		zinc finger, C3HC4 type domain containing protein, expressed
LOC_Os06g09310	6.49	4.29e-08	-1503		zinc finger, C3HC4 type domain containing protein, expressed
LOC_Os06g48065	6.09	4.4e-07	-1358		Zinc finger, C3HC4 type domain containing protein, expressed
LOC_Os07g48680	7.04	4.1e-09	62		zinc finger, C3HC4 type domain containing protein, expressed
LOC_Os08g06090	4.31	9.32e-05	89		zinc finger, C3HC4 type domain containing protein, expressed
LOC_Os09g30160	4.8	0.000657	-293		zinc finger, C3HC4 type domain containing protein, expressed
LOC_Os12g40460	6.34	2.73e-07	44		zinc finger, C3HC4 type domain containing protein, expressed
LOC_Os02g10240	6.03	8.47e-07	0		ZOS2-05 - C2H2 zinc finger protein, expressed
LOC_Os04g49430	6.64	1.01e-08	-1515		ZR1 protein, putative, expressed
