# Supplementary material for: Stress-induced nuclear translocation of ONAC023 improves drought and heat tolerance through multiple processes in rice
Source: Nat Commun. 2024 Jul 13;15:5877. doi: 10.1038/s41467-024-50229-9 (PMC11245485; doi:10.1038/s41467-024-50229-9)
Supplement: Supplementary file 10 — Supplementary Data 7 [file 41467_2024_50229_MOESM10_ESM.xlsx]

## Sheet: Sheet1
Supplementary Data 7. GO enrichment results on the ONAC023-TGs (supports Fig. 8).
GO accession ID	GO category	GO name	Enriched gene number	Background gene number	FDR
GO enrichment under drought stress
GO:0055114	BP	Oxidation reduction	21	1351	0.003
GO:0044281	BP	Small molecule metabolic process	14	1034	0.027
GO:0050896	BP	Response to stimulus	13	1026	0.042
GO:0006629	BP	Lipid metabolic process	11	528	0.0048
GO:0016491	MF	Oxidoreductase activity	26	1672	0.0004
GO:0005506	MF	iron ion binding	14	713	0.0013
GO enrichment under heat stress
GO:0006350	BP	Transcription	64	1629	0.012
GO:0006629	BP	Lipid metabolic process	39	528	1.7e-06
GO:0071554	BP	Cell wall organization or biogenesis	17	148	2.9e-05
GO:0055114	BP	Oxidation reduction	55	1351	0.012
GO:0006979	BP	Response to oxidative stress	16	174	0.0004
GO:0050896	BP	Response to stimulus	52	1026	0.0002
GO:0016491	MF	Oxidoreductase activity	72	1672	0.0014
GO:0005506	MF	Iron ion binding	36	713	0.0038
GO:0008289	MF	Lipid binding	10	85	0.0021
