# Supplementary material for: Stress-induced nuclear translocation of ONAC023 improves drought and heat tolerance through multiple processes in rice
Source: Nat Commun. 2024 Jul 13;15:5877. doi: 10.1038/s41467-024-50229-9 (PMC11245485; doi:10.1038/s41467-024-50229-9)
Supplement: Supplementary file 11 — Supplementary Data 8 [file 41467_2024_50229_MOESM11_ESM.xlsx]

## Sheet: RI under DS
Supplementary Data 8. List of DJ-WT vs onac023 DASGs (supports Fig. 9).
Sheet 1. List of RI-involving DASGs under drought stress.
Gene ID	Chromosome	Strand	Upstream flanking exon start (0-based)	Upstream flanking exon end	Variable exon start (0-based)	Variable exon end	Downstream flanking exon start (0-based)	Downstream flanking exon end	FDR	∆PSI	SIONAC023+	SIONAC023–
LOC_Os08g44440	Chr8	–	27961886	27962549	27962549	27962894	27962894	27963114	0.0375796	0.234	LOC_Os08g44440-TU110986	LOC_Os08g44440-TU110985
LOC_Os03g10320	Chr3	+	5261622	5262373	5262373	5262477	5262477	5262644	6.62572e-07	0.246	LOC_Os03g10320-TU54449	LOC_Os03g10320-TU54448
LOC_Os08g07280	Chr8	+	4066849	4067326	4067326	4068234	4068234	4068303	0.0104399	0.183	LOC_Os08g07280-TU104044	LOC_Os08g07280-TU104043
LOC_Os01g08860	Chr1	–	4449589	4451758	4451758	4451908	4451908	4451960	0.00358122	-0.15	LOC_Os01g08860-TU2102,LOC_Os01g08860-TU2095,LOC_Os01g08860-TU2100,LOC_Os01g08860-TU2094,LOC_Os01g08860-TU2091	LOC_Os01g08860-TU2093
LOC_Os06g29630	Chr6	–	16992347	16992900	16992900	16993990	16993990	16994437	0	-0.519	LOC_Os06g29630-TU89623	LOC_Os06g29630-TU89622
LOC_Os06g29630	Chr6	–	16998506	16998954	16998954	17004372	17004372	17004471	0.0408927	0.19	LOC_Os06g29630-TU89626	LOC_Os06g29630-TU89624
LOC_Os03g03060	Chr3	–	1299774	1300000	1300000	1300136	1300136	1300380	0.00112491	-0.209	LOC_Os03g03060-TU52613,LOC_Os03g03100.1,LOC_Os03g03060-TU52617	LOC_Os03g03060-TU52614,LOC_Os03g03060-TU52618
LOC_Os08g36220	Chr8	–	22829357	22830022	22830022	22830115	22830115	22830195	0.00083141	0.121	LOC_Os08g36220-TU108992	LOC_Os08g36220-TU108988
LOC_Os08g36220	Chr8	–	22830319	22830669	22830669	22830762	22830762	22831417	0.00382197	-0.455	LOC_Os08g36220.1,LOC_Os08g36220-TU108992	LOC_Os08g36220-TU108988
LOC_Os11g16290	Chr11	–	8972191	8972935	8972935	8976314	8976314	8977206	0.0290146	0.225	IC4R-OSJ11T139300.1	LOC_Os11g16290-TU25820
LOC_Os08g27580	Chr8	+	16811658	16812341	16812341	16812461	16812461	16812617	3.70359e-07	0.171	LOC_Os08g27580-TU107209,LOC_Os08g27580-TU107213	LOC_Os08g27580-TU107211
LOC_Os04g51430	Chr4	+	30474234	30474397	30474397	30474522	30474522	30475183	0.000355622	0.538	LOC_Os04g51430-TU73354	LOC_Os04g51430-TU73353
LOC_Os08g07380	Chr8	–	4151106	4151899	4151899	4152486	4152486	4155551	0.0136145	0.236	LOC_Os08g07380-TU104022	LOC_Os08g07380-TU104020
LOC_Os01g42950	Chr1	+	24434499	24434618	24434618	24434724	24434724	24436551	0.0482656	0.118	LOC_Os01g42950-TU8478	LOC_Os01g42950-TU8474
LOC_Os07g08300	Chr7	+	4248289	4248392	4248392	4248475	4248475	4248578	0.0327387	0.141	LOC_Os07g08300.2,LOC_Os07g08300.1	LOC_Os07g08300-TU95275
LOC_Os07g08300	Chr7	+	4251136	4251181	4251181	4251268	4251268	4251357	0.0118217	-0.253	LOC_Os07g08300-TU95275,LOC_Os07g08300.2,LOC_Os07g08300.1	LOC_Os07g08300-TU95283
LOC_Os08g23140	Chr8	+	13944126	13944213	13944213	13944310	13944310	13944444	5.27445e-13	-0.406	LOC_Os08g23140.1	LOC_Os08g23140-TU106581
LOC_Os06g22550	Chr6	–	13112107	13113351	13113351	13113445	13113445	13114942	0.000625444	-0.287	LOC_Os06g22550-TU88494	LOC_Os06g22550-TU88501
LOC_Os06g43670	Chr6	+	26292874	26292981	26292981	26293071	26293071	26293395	1.7236e-05	-0.158	LOC_Os06g43670-TU91952,LOC_Os06g43670-TU91949	LOC_Os06g43670-TU91947
LOC_Os03g11819	Chr3	–	6181342	6181551	6181551	6181647	6181647	6181750	0.000669517	0.355	LOC_Os03g11819-TU54924	LOC_Os03g11819-TU54914
LOC_Os04g43770	Chr4	–	25909591	25911718	25911718	25912195	25912195	25912245	0.0263725	0.146	LOC_Os04g43770-TU71761,LOC_Os04g43770-TU71765	LOC_Os04g43770-TU71758,LOC_Os04g43770-TU71767,LOC_Os04g43770-TU71756,LOC_Os04g43770-TU71755
LOC_Os05g41160	Chr5	–	24107819	24107863	24107863	24107981	24107981	24108056	0.0010282	-0.131	LOC_Os05g41160-TU82136	LOC_Os05g41160-TU82133,LOC_Os05g41160-TU82132
G14886	Chr12	–	19639942	19640021	19640021	19641151	19641151	19642017	7.83007e-05	0.24	G14886-TU36160	G14886-TU36156
G14886	Chr12	–	19639942	19640733	19640733	19641765	19641765	19642017	1.58928e-06	-0.234	G14886-TU36157,G14886-TU36155	G14886-TU36160
LOC_Os11g02379	Chr11	–	696873	697456	697456	697532	697532	698552	0.0163632	-0.389	LOC_Os11g02379-TU23064	LOC_Os11g02379-TU23065
LOC_Os03g09810	Chr3	–	4873450	4873761	4873761	4874403	4874403	4874497	0.01494	-0.273	LOC_Os03g09810-TU54319	LOC_Os03g09810-TU54318
LOC_Os05g14980	Chr5	+	8499281	8499502	8499502	8499887	8499887	8500211	8.60905e-05	0.527	LOC_Os05g14980-TU78032	LOC_Os05g14980-TU78035
LOC_Os03g07130	Chr3	+	3646872	3647406	3647406	3648239	3648239	3648557	0.0373022	0.21	LOC_Os03g07130-TU53698	LOC_Os03g07130-TU53697
LOC_Os08g07080	Chr8	+	3960461	3960665	3960665	3961308	3961308	3961561	0.00788365	-0.33	LOC_Os08g07080-TU103984,LOC_Os08g07080.1	LOC_Os08g07080-TU103987
LOC_Os10g42710	Chr10	–	23036185	23036368	23036368	23036656	23036656	23036745	0	0.157	LOC_Os10g42710.2,LOC_Os10g42710.7	LOC_Os10g42710.1,LOC_Os10g42710-TU22622
LOC_Os10g42710	Chr10	–	23036185	23036588	23036588	23036656	23036656	23036745	9.01501e-14	-0.111	LOC_Os10g42710.6	LOC_Os10g42710.2,LOC_Os10g42710.7
LOC_Os04g25400	Chr4	+	14715157	14715185	14715185	14715455	14715455	14715535	8.59227e-10	0.185	LOC_Os04g25400-TU68072,LOC_Os04g25400-TU68070,LOC_Os04g25400-TU68068	LOC_Os04g25400.2
LOC_Os04g25400	Chr4	+	14715157	14715190	14715190	14715455	14715455	14715535	3.49505e-13	0.142	LOC_Os04g25400-TU68072,LOC_Os04g25400-TU68070,LOC_Os04g25400-TU68068	LOC_Os04g25400-TU68071
LOC_Os01g22430	Chr1	–	12624432	12624501	12624501	12624738	12624738	12625295	3.29025e-05	0.253	LOC_Os01g22430-TU4975	LOC_Os01g22430-TU4972,LOC_Os01g22430-TU4973
LOC_Os08g17600	Chr8	+	10761008	10761225	10761225	10762104	10762104	10762203	0.0174617	0.163	IC4R-OSJ08T160700.1	LOC_Os08g17600-TU105943,LOC_Os08g17600-TU105950
LOC_Os01g15660	Chr1	+	8811337	8811377	8811377	8811454	8811454	8811589	0.0103003	-0.323	LOC_Os01g15660-TU3843	LOC_Os01g15660-TU3849
LOC_Os10g31790	Chr10	–	16670011	16671468	16671468	16671983	16671983	16672148	0.000165833	0.368	LOC_Os10g31790-TU20086	LOC_Os10g31790-TU20089,LOC_Os10g31790-TU20084
LOC_Os04g44920	Chr4	+	26580247	26580376	26580376	26580486	26580486	26580745	0.000448507	-0.121	LOC_Os04g44920.3,LOC_Os04g44920.1	LOC_Os04g44920.4
LOC_Os12g35465	Chr12	+	21561902	21561958	21561958	21562060	21562060	21562129	0.00318976	-0.337	LOC_Os12g35465-TU36638,LOC_Os12g35465-TU36636,LOC_Os12g35465-TU36643	LOC_Os12g35465-TU36675
LOC_Os12g35465	Chr12	+	21570371	21570425	21570425	21570506	21570506	21570577	1.07739e-08	-0.258	LOC_Os12g35465-TU36638,LOC_Os12g35465-TU36636,LOC_Os12g35465-TU36643,LOC_Os12g35465-TU36646,LOC_Os12g35465-TU36653,LOC_Os12g35465.1	LOC_Os12g35465-TU36675,LOC_Os12g35465-TU36655
LOC_Os06g39260	Chr6	+	23303584	23303884	23303884	23304022	23304022	23304120	0	-0.227	IC4R-OSJ06T349800.2	IC4R-OSJ06T349800.3
LOC_Os08g19374	Chr8	+	11587778	11588622	11588622	11588813	11588813	11589098	0.00586788	0.156	LOC_Os08g19374-TU106165	LOC_Os08g19374-TU106164,LOC_Os08g19374-TU106162
LOC_Os02g05320	Chr2	+	2555191	2555243	2555243	2555318	2555318	2555419	0.000104464	-0.11	LOC_Os02g05320-TU39742,LOC_Os02g05320.3,LOC_Os02g05320-TU39738	LOC_Os02g05320-TU39739
LOC_Os07g39510	Chr7	+	23673035	23673536	23673536	23673608	23673608	23674767	1.78077e-12	-0.295	LOC_Os07g39510-TU100440	LOC_Os07g39510-TU100437
LOC_Os12g17070	Chr12	–	9766669	9767279	9767279	9768816	9768816	9769465	0.0321901	0.16	LOC_Os12g17070.1	LOC_Os12g17070.2
LOC_Os02g30110	Chr2	+	17880869	17881937	17881937	17882027	17882027	17882386	0.0187844	-0.286	LOC_Os02g30110-TU44884,LOC_Os02g30110-TU44883,LOC_Os02g30110-TU44887	LOC_Os02g30110-TU44885
LOC_Os07g23540	Chr7	–	13309228	13311116	13311116	13311488	13311488	13311623	0.0257813	0.246	LOC_Os07g23540-TU97409	LOC_Os07g23540-TU97404
LOC_Os06g13170	Chr6	+	7223886	7223973	7223973	7224046	7224046	7224461	1.49577e-08	-0.159	LOC_Os06g13170-TU87069,LOC_Os06g13170-TU87070	LOC_Os06g13170-TU87071
LOC_Os05g35170	Chr5	–	20880837	20881283	20881283	20881522	20881522	20881885	0	0.228	LOC_Os05g35170.4	LOC_Os05g35170.3
LOC_Os08g10320	Chr8	+	6035750	6035795	6035795	6035883	6035883	6035948	0.0284503	-0.419	LOC_Os08g10320-TU104669,LOC_Os08g10320.2	LOC_Os08g10320-TU104668
LOC_Os10g39090	Chr10	–	20836792	20837764	20837764	20838185	20838185	20838451	0.00198351	0.131	IC4R-OSJ10T314200.1	LOC_Os10g39090-TU21647
LOC_Os08g39800	Chr8	–	25200182	25200273	25200273	25200358	25200358	25200392	1.96709e-09	-0.182	LOC_Os08g39800-TU109864	LOC_Os08g39800-TU109862,LOC_Os08g39800-TU109866,LOC_Os08g39800-TU109860
LOC_Os04g47290	Chr4	+	28079644	28079703	28079703	28080931	28080931	28081271	0.0494021	-0.209	LOC_Os04g47290-TU72571	LOC_Os04g47290-TU72578
LOC_Os01g28680	Chr1	+	16052358	16052933	16052933	16054835	16054835	16054896	1.84266e-06	0.112	IC4R-OSJ01T242600.17	IC4R-OSJ01T242600.11,LOC_Os01g28680.7,LOC_Os01g28680-TU6259,LOC_Os01g28680.12
LOC_Os08g33850	Chr8	+	21193648	21193735	21193735	21193827	21193827	21194423	7.66693e-06	-0.128	LOC_Os08g33850.2	LOC_Os08g33850.1
LOC_Os09g28000	Chr9	–	17004074	17004161	17004161	17004257	17004257	17004345	0.0209243	0.179	LOC_Os09g28000.2	LOC_Os09g28000-TU115215
LOC_Os03g64200	Chr3	–	36274736	36274823	36274823	36274898	36274898	36275090	0.0188398	-0.146	LOC_Os03g64200-TU65076	LOC_Os03g64200-TU65087
LOC_Os04g21110	Chr4	+	11871618	11871717	11871717	11871805	11871805	11871874	0.000130504	-0.258	LOC_Os04g21110-TU67664,LOC_Os04g21110-TU67660,LOC_Os04g21110.1,LOC_Os04g21110-TU67654	LOC_Os04g21110-TU67657
LOC_Os04g21110	Chr4	+	11871618	11871874	11871874	11871953	11871953	11872088	3.96997e-07	-0.278	LOC_Os04g21110.1,LOC_Os04g21110-TU67654	LOC_Os04g21110-TU67656
LOC_Os03g06379	Chr3	+	3193183	3193286	3193286	3193602	3193602	3194454	0.000154975	0.358	LOC_Os03g06379-TU53441	LOC_Os03g06379-TU53439
LOC_Os12g41720	Chr12	–	25839248	25839311	25839311	25839419	25839419	25840479	5.72195e-09	-0.283	LOC_Os12g41720.1	LOC_Os12g41720-TU37870
LOC_Os12g33100	Chr12	–	20029964	20030086	20030086	20030163	20030163	20030526	0.00112628	-0.153	LOC_Os12g33100.1	LOC_Os12g33100-TU36193
LOC_Os02g32420	Chr2	+	19166810	19167300	19167300	19167414	19167414	19168269	2.35845e-05	-0.479	LOC_Os02g32420-TU45271	LOC_Os02g32420.1
LOC_Os08g29650	Chr8	+	18192311	18192461	18192461	18193592	18193592	18194086	1.21556e-06	0.236	LOC_Os08g29650-TU107516	LOC_Os08g29650-TU107515
LOC_Os03g43114	Chr3	–	24048044	24048770	24048770	24049443	24049443	24049929	0.00326446	0.297	LOC_Os03g43114-TU60473	LOC_Os03g43114-TU60495
LOC_Os03g43114	Chr3	–	24049443	24049592	24049592	24049880	24049880	24049929	0.0251075	-0.151	LOC_Os03g43114-TU60491	LOC_Os03g43114-TU60495
LOC_Os01g50616	Chr1	–	29071188	29071483	29071483	29071928	29071928	29073021	0.0257813	0.121	LOC_Os01g50616-TU10073	LOC_Os01g50616-TU10071
LOC_Os10g25570	Chr10	–	13258183	13258587	13258587	13258683	13258683	13258865	0.000499234	-0.106	LOC_Os10g25570.3,LOC_Os10g25570.2	LOC_Os10g25570-TU19037
LOC_Os01g35160	Chr1	–	19456434	19457346	19457346	19457781	19457781	19457967	0.00404287	0.182	LOC_Os01g35160.1	LOC_Os01g35160-TU6902
LOC_Os07g41810	Chr7	+	25047706	25047785	25047785	25049227	25049227	25053548	0.0180749	0.128	LOC_Os07g41810-TU100986	LOC_Os07g41810-TU100992
LOC_Os01g37850	Chr1	+	21185195	21185257	21185257	21185394	21185394	21185478	2.33765e-09	-0.281	LOC_Os01g37850.1	LOC_Os01g37850-TU7482
LOC_Os07g22710	Chr7	–	12801642	12801684	12801684	12802114	12802114	12802245	5.91656e-05	0.126	LOC_Os07g22710.4	LOC_Os07g22710.1
LOC_Os03g56470	Chr3	–	32184043	32184130	32184130	32184222	32184222	32185495	5.45503e-06	-0.213	IC4R-OSJ03T484400.2,IC4R-OSJ03T484400.4	LOC_Os03g56470-TU63234
LOC_Os12g06850	Chr12	–	3328045	3328114	3328114	3328230	3328230	3329114	0.0240189	-0.147	LOC_Os12g06850.1	LOC_Os12g06850.4
LOC_Os04g40700	Chr4	+	24156507	24157052	24157052	24157172	24157172	24157452	0.0229758	0.275	LOC_Os04g40700.4	LOC_Os04g40700-TU70950,LOC_Os04g40700-TU70948
LOC_Os07g10390	Chr7	–	5579159	5579294	5579294	5580187	5580187	5580615	0.000276349	-0.216	LOC_Os07g10390-TU95688,IC4R-OSJ07T087600.8,IC4R-OSJ07T087600.3	IC4R-OSJ07T087600.1
LOC_Os01g26970	Chr1	–	15020344	15020430	15020430	15021035	15021035	15021362	9.84417e-05	-0.144	LOC_Os01g26970.5,LOC_Os01g26970-TU5643	LOC_Os01g26970.3
LOC_Os01g26970	Chr1	–	15021035	15021125	15021125	15021251	15021251	15021362	0.000169337	-0.251	LOC_Os01g26970.5	LOC_Os01g26970-TU5643
LOC_Os02g56080	Chr2	–	34322796	34322871	34322871	34322989	34322989	34323054	1.80299e-07	-0.447	LOC_Os02g56080-TU51177	LOC_Os02g56080-TU51179
G14366	Chr12	+	12835006	12835708	12835708	12836842	12836842	12836881	0.0124228	0.229	G14366-TU34960	G14366-TU34982,G14366-TU34964
LOC_Os03g11200	Chr3	–	5764180	5764454	5764454	5764575	5764575	5764936	0.0405159	0.168	LOC_Os03g11200-TU54711	LOC_Os03g11200-TU54714
G2586	Chr1	+	17959152	17959421	17959421	17959524	17959524	17959839	0.00345134	0.237	G2586-TU6521	G2586-TU6519
G2586	Chr1	+	17959152	17959423	17959423	17959524	17959524	17959839	0.0103882	-0.209	G2586-TU6518	G2586-TU6521
LOC_Os03g52670	Chr3	–	30199375	30199674	30199674	30199748	30199748	30199838	0.000456489	-0.166	LOC_Os03g52670.1	LOC_Os03g52670-TU62396
LOC_Os08g31410	Chr8	+	19427245	19427558	19427558	19427694	19427694	19427795	1.15856e-05	-0.214	LOC_Os08g31410-TU107921	LOC_Os08g31410-TU107917
LOC_Os06g03640	Chr6	+	1414165	1415138	1415138	1415239	1415239	1415386	9.301e-08	-0.186	LOC_Os06g03640-TU84777,LOC_Os06g03640.1	LOC_Os06g03640-TU84778
LOC_Os04g26920	Chr4	+	15926973	15927066	15927066	15927204	15927204	15927305	0.012775	0.117	LOC_Os04g26920.3	LOC_Os04g26920-TU68170
LOC_Os03g48940	Chr3	–	27863026	27863112	27863112	27863265	27863265	27863343	0.0466543	0.12	LOC_Os03g48940.2	LOC_Os03g48940-TU61652,LOC_Os03g48940-TU61651
LOC_Os10g37520	Chr10	+	20091703	20091947	20091947	20092127	20092127	20092272	1.35375e-11	-0.426	IC4R-OSJ10T300500.5	IC4R-OSJ10T300500.4
LOC_Os07g49390	Chr7	–	29582726	29582788	29582788	29582860	29582860	29584326	0.000748392	-0.204	LOC_Os07g49390-TU102815,LOC_Os07g49390-TU102814,LOC_Os07g49390-TU102813	LOC_Os07g49390-TU102816
LOC_Os05g45210	Chr5	–	26237457	26238152	26238152	26238244	26238244	26238360	0.0181289	-0.104	LOC_Os05g45210.1	LOC_Os05g45210.3
LOC_Os02g22374	Chr2	–	13361496	13361597	13361597	13362740	13362740	13362892	0.0120304	0.113	LOC_Os02g22374-TU43705,LOC_Os02g22374-TU43706	LOC_Os02g22374.3,LOC_Os02g22374-TU43704
LOC_Os03g02850	Chr3	–	1117733	1119909	1119909	1120071	1120071	1120214	0.000372771	0.125	IC4R-OSJ03T018500.10	IC4R-OSJ03T018500.5
LOC_Os04g41920	Chr4	–	24843070	24843147	24843147	24843448	24843448	24844177	1.21556e-06	-0.264	LOC_Os04g41920.1,LOC_Os04g41920-TU71241	LOC_Os04g41920-TU71240
LOC_Os02g55470	Chr2	+	33968963	33969149	33969149	33969243	33969243	33969325	0.000627257	-0.475	LOC_Os02g55470-TU51033	LOC_Os02g55470-TU51035
LOC_Os07g32670	Chr7	+	19501208	19501309	19501309	19501937	19501937	19502059	0.000307405	-0.376	LOC_Os07g32670-TU99128,LOC_Os07g32670-TU99130,LOC_Os07g32670.1	LOC_Os07g32670-TU99129
LOC_Os12g39710	Chr12	+	24526663	24527893	24527893	24527960	24527960	24528225	0.00729087	0.284	LOC_Os12g39710-TU37489,LOC_Os12g39710-TU37487	LOC_Os12g39710-TU37495,LOC_Os12g39710-TU37490
LOC_Os02g57410	Chr2	–	35177347	35179625	35179625	35179720	35179720	35179839	0.00290204	-0.111	LOC_Os02g57410.9,LOC_Os02g57410-TU51680	LOC_Os02g57410-TU51678,LOC_Os02g57410-TU51687,LOC_Os02g57410-TU51679,LOC_Os02g57410-TU51686
LOC_Os02g57410	Chr2	–	35180143	35180192	35180192	35180286	35180286	35180360	4.0828e-07	-0.143	LOC_Os02g57410-TU51678,LOC_Os02g57410.1	LOC_Os02g57410.8
LOC_Os01g51190	Chr1	+	29424147	29424277	29424277	29424415	29424415	29424508	0.0400308	-0.119	LOC_Os01g51190-TU10180,LOC_Os01g51190.1	LOC_Os01g51190-TU10181
LOC_Os03g31400	Chr3	+	17891563	17891899	17891899	17893472	17893472	17893549	4.87323e-07	0.237	LOC_Os03g31400-TU58877	LOC_Os03g31400-TU58878
LOC_Os03g31400	Chr3	+	17894020	17894301	17894301	17894774	17894774	17897120	0.00154013	0.21	LOC_Os03g31400-TU58877	LOC_Os03g31400-TU58878
G48903	ChrSy	+	349972	350762	350762	350902	350902	351093	0.00818602	0.267	G48903-TU117924	G48903-TU117919
G48903	ChrSy	+	352066	352144	352144	352256	352256	352597	0.000448683	0.166	G48903-TU117913	G48903-TU117934,G48903-TU117919,G48903-TU117930,G48903-TU117927
LOC_Os11g19800	Chr11	+	11406677	11407720	11407720	11408528	11408528	11408584	2.60362e-11	-0.211	LOC_Os11g19800-TU26340	LOC_Os11g19800-TU26321,LOC_Os11g19800-TU26322,LOC_Os11g19800-TU26320
LOC_Os11g19800	Chr11	+	11410076	11410124	11410124	11410700	11410700	11411502	1.32293e-11	0.426	IC4R-OSJ11T170800.1	LOC_Os11g19800-TU26322,LOC_Os11g19800-TU26320,LOC_Os11g19800-TU26328
LOC_Os09g32025	Chr9	–	19123647	19124690	19124690	19124779	19124779	19125869	2.50381e-08	-0.269	LOC_Os09g32025-TU116038,LOC_Os09g32025-TU116041,LOC_Os09g32025-TU116043,LOC_Os09g32025-TU116040	LOC_Os09g32025-TU116039
LOC_Os01g16330	Chr1	+	9265824	9265877	9265877	9266248	9266248	9266380	0.00232306	-0.146	LOC_Os01g16330-TU4028	LOC_Os01g16330-TU4030
LOC_Os11g29970	Chr11	–	17412145	17415233	17415233	17417121	17417121	17417598	0.0490172	0.172	LOC_Os11g29970-TU27540	LOC_Os11g29970-TU27538
LOC_Os05g51420	Chr5	–	29489602	29489760	29489760	29490761	29490761	29492176	1.58415e-05	0.263	LOC_Os05g51420.6	LOC_Os05g51420-TU84229
LOC_Os05g03550	Chr5	–	1506765	1507578	1507578	1507686	1507686	1509280	0.00366186	-0.201	LOC_Os05g03550-TU76150	LOC_Os05g03550-TU76152
LOC_Os05g03550	Chr5	–	1506765	1508020	1508020	1508117	1508117	1509280	0.00799421	-0.118	LOC_Os05g03550-TU76151	LOC_Os05g03550-TU76152
LOC_Os01g66320	Chr1	–	38518420	38518595	38518595	38519783	38519783	38520260	0.00848048	0.273	LOC_Os01g66320-TU14108	LOC_Os01g66320-TU14107
LOC_Os02g07670	Chr2	–	3994492	3994567	3994567	3994715	3994715	3994781	0.0130195	-0.355	LOC_Os02g07670.1,LOC_Os02g07670-TU40533	LOC_Os02g07670-TU40536
LOC_Os07g23810	Chr7	+	13445242	13445293	13445293	13445438	13445438	13445495	0.0287259	-0.255	LOC_Os07g23810-TU97480,LOC_Os07g23810-TU97463,LOC_Os07g23810-TU97477	LOC_Os07g23810-TU97493
LOC_Os01g73100	Chr1	+	42404683	42407298	42407298	42407474	42407474	42408124	0.00326094	0.241	LOC_Os01g73100-TU15687	LOC_Os01g73100-TU15691
LOC_Os01g53720	Chr1	+	30884362	30884551	30884551	30884840	30884840	30886338	0.00163951	-0.158	LOC_Os01g53720.2	LOC_Os01g53720.1
LOC_Os02g08420	Chr2	+	4497417	4497572	4497572	4497639	4497639	4497825	0.00899156	-0.135	LOC_Os02g08420.1	LOC_Os02g08420-TU40712
LOC_Os02g57600	Chr2	+	35276329	35277107	35277107	35277877	35277877	35278552	7.9466e-05	0.16	LOC_Os02g57600-TU51666	LOC_Os02g57600-TU51664
LOC_Os06g08740	Chr6	–	4374138	4374387	4374387	4376013	4376013	4376383	2.58478e-06	-0.167	LOC_Os06g08740.1	LOC_Os06g08740.2
LOC_Os09g31220	Chr9	–	18780999	18781052	18781052	18781259	18781259	18781554	1.28378e-05	0.2	LOC_Os09g31220.5	LOC_Os09g31220-TU115934,LOC_Os09g31220.6
LOC_Os09g31220	Chr9	–	18780999	18781554	18781554	18781700	18781700	18782024	6.27081e-08	0.16	LOC_Os09g31220-TU115938	LOC_Os09g31220-TU115934,LOC_Os09g31220.12,LOC_Os09g31220-TU115942,LOC_Os09g31220.6
LOC_Os04g52479	Chr4	+	31203488	31204034	31204034	31205343	31205343	31205865	3.80565e-07	0.645	LOC_Os04g52479-TU73742	LOC_Os04g52479-TU73737
LOC_Os04g52479	Chr4	+	31203488	31204034	31204034	31205376	31205376	31205865	0.0148957	0.262	LOC_Os04g52479-TU73742	LOC_Os04g52479-TU73744
LOC_Os05g10754	Chr5	–	5928469	5928560	5928560	5929144	5929144	5929277	0	0.123	LOC_Os05g10754.1	LOC_Os05g10754-TU77470
LOC_Os05g10754	Chr5	–	5928469	5928560	5928560	5929189	5929189	5929277	0.0003581	0.155	LOC_Os05g10754.1	LOC_Os05g10754-TU77472
LOC_Os03g50230	Chr3	–	28640671	28640751	28640751	28640830	28640830	28640946	0.00402923	-0.336	LOC_Os03g50230-TU61899	LOC_Os03g50230-TU61898
LOC_Os06g39912	Chr6	+	23734050	23734343	23734343	23735295	23735295	23736634	0.00720019	0.189	LOC_Os06g39912-TU91141	LOC_Os06g39912-TU91142
LOC_Os06g39912	Chr6	+	23734050	23736634	23736634	23736804	23736804	23738100	0.000289789	-0.317	LOC_Os06g39912-TU91142,LOC_Os06g39912-TU91141	LOC_Os06g39912-TU91140
LOC_Os07g46440	Chr7	–	27705991	27706944	27706944	27707026	27707026	27707069	0.00720019	0.402	LOC_Os07g46440-TU101853	LOC_Os07g46440-TU101852
LOC_Os12g36740	Chr12	+	22509377	22509440	22509440	22509727	22509727	22509874	4.75105e-06	0.181	IC4R-OSJ12T328000.1	LOC_Os12g36740.2
LOC_Os05g26990	Chr5	–	15681555	15682290	15682290	15682793	15682793	15682958	0.00330923	-0.117	LOC_Os05g26990.2,LOC_Os05g26990-TU79471,LOC_Os05g26990-TU79469	LOC_Os05g26990-TU79473
LOC_Os08g06010	Chr8	+	3281088	3281908	3281908	3282315	3282315	3283320	0.0043097	0.216	LOC_Os08g06010-TU103770	LOC_Os08g06010-TU103771
LOC_Os03g19760	Chr3	+	11108985	11109113	11109113	11109413	11109413	11109552	0.0108458	-0.104	LOC_Os03g19760-TU56873,LOC_Os03g19760-TU56879,LOC_Os03g19760-TU56878,LOC_Os03g19760-TU56871	LOC_Os03g19760-TU56869
LOC_Os03g19760	Chr3	+	11108985	11109113	11109113	11109422	11109422	11109552	0.000451202	-0.21	LOC_Os03g19760-TU56868,LOC_Os03g19760-TU56888	LOC_Os03g19760-TU56869
LOC_Os03g09060	Chr3	–	4698606	4698721	4698721	4698809	4698809	4698925	0.0433054	-0.153	LOC_Os03g09060-TU54234	LOC_Os03g09060-TU54235
LOC_Os05g45840	Chr5	+	26556772	26556834	26556834	26556917	26556917	26557011	0.00192887	-0.147	LOC_Os05g45840.1,LOC_Os05g45840-TU83049	LOC_Os05g45840-TU83051
LOC_Os06g45850	Chr6	+	27746272	27746357	27746357	27746464	27746464	27746521	2.20367e-13	-0.197	LOC_Os06g45850.5,LOC_Os06g45850.2,LOC_Os06g45850-TU92446,LOC_Os06g45850.1	LOC_Os06g45850-TU92444
LOC_Os02g39350	Chr2	–	23750587	23750721	23750721	23751001	23751001	23751221	0.000836728	0.181	LOC_Os02g39350-TU46950	LOC_Os02g39350-TU46949
LOC_Os12g10700	Chr12	+	5731793	5733118	5733118	5733634	5733634	5733725	0.0210421	-0.182	IC4R-OSJ12T092300.1,LOC_Os12g10700-TU33288,IC4R-OSJ12T092300.3,LOC_Os12g10700-TU33277	LOC_Os12g10700-TU33290
LOC_Os04g45720	Chr4	–	27035622	27035858	27035858	27035977	27035977	27036002	2.9428e-06	-0.218	LOC_Os04g45720-TU72255,LOC_Os04g45720-TU72258,LOC_Os04g45720-TU72253,LOC_Os04g45720-TU72259	LOC_Os04g45720-TU72264
LOC_Os04g45720	Chr4	–	27036120	27036210	27036210	27037069	27037069	27037166	0.000366873	0.259	LOC_Os04g45720-TU72255,LOC_Os04g45720-TU72259	LOC_Os04g45720-TU72258,LOC_Os04g45720-TU72264
LOC_Os01g43480	Chr1	+	24896533	24896628	24896628	24896844	24896844	24896925	0.000947531	0.103	LOC_Os01g43480-TU8659	LOC_Os01g43480-TU8660
LOC_Os06g48510	Chr6	+	29347690	29348172	29348172	29348850	29348850	29348896	0.00645243	-0.152	LOC_Os06g48510-TU93089,LOC_Os06g48510.1	LOC_Os06g48510-TU93088
LOC_Os11g35870	Chr11	–	21052014	21052130	21052130	21052882	21052882	21052965	0.0411761	-0.204	IC4R-OSJ11T304100.17	IC4R-OSJ11T304100.10
LOC_Os11g35870	Chr11	–	21052014	21052169	21052169	21052882	21052882	21052965	5.44586e-05	-0.124	IC4R-OSJ11T304100.4,IC4R-OSJ11T304100.9	IC4R-OSJ11T304100.10
LOC_Os04g35790	Chr4	–	21811741	21812534	21812534	21812629	21812629	21812773	1.02241e-05	-0.14	LOC_Os04g35790.3,LOC_Os04g35790-TU69926,LOC_Os04g35790.2	LOC_Os04g35790-TU69925
LOC_Os09g36290	Chr9	+	20944291	20944411	20944411	20944589	20944589	20944683	0.000296472	0.179	IC4R-OSJ09T302100.6,IC4R-OSJ09T302100.4,IC4R-OSJ09T302100.2	LOC_Os09g36290-TU116889
LOC_Os02g12900	Chr2	+	6812211	6812664	6812664	6812728	6812728	6812857	0.000249985	0.222	LOC_Os02g12900-TU41737	LOC_Os02g12900.1
LOC_Os03g36540	Chr3	–	20247673	20248910	20248910	20249017	20249017	20249555	0.0012105	0.109	LOC_Os03g36540.1	LOC_Os03g36540.2
LOC_Os09g15365	Chr9	–	9421813	9421960	9421960	9422099	9422099	9422698	0.0405539	0.265	LOC_Os09g15389.1	LOC_Os09g15365-TU113118,LOC_Os09g15365-TU113110,LOC_Os09g15365-TU113104,LOC_Os09g15365-TU113133
LOC_Os11g11920	Chr11	–	6615258	6615741	6615741	6615808	6615808	6616131	0.000875105	-0.14	LOC_Os11g11920-TU25220	LOC_Os11g11920-TU25225
LOC_Os07g19560	Chr7	–	11592054	11592779	11592779	11593086	11593086	11593267	0.000917451	0.334	LOC_Os07g19560-TU97081	LOC_Os07g19560-TU97083
LOC_Os07g48270	Chr7	–	28839485	28839646	28839646	28839984	28839984	28840228	9.38421e-06	-0.313	LOC_Os07g48270-TU102504,LOC_Os07g48270-TU102502,LOC_Os07g48270-TU102496	LOC_Os07g48270-TU102498
LOC_Os04g40630	Chr4	+	24115943	24116259	24116259	24116342	24116342	24116476	2.33757e-05	-0.504	LOC_Os04g40630.3,LOC_Os04g40630-TU70913	LOC_Os04g40630-TU70912
LOC_Os07g31280	Chr7	+	18522322	18522485	18522485	18522881	18522881	18523619	3.25824e-05	-0.153	LOC_Os07g31280.2	LOC_Os07g31280.3
LOC_Os07g11000	Chr7	+	6035924	6036351	6036351	6037006	6037006	6037117	0.00297009	-0.408	LOC_Os07g11000-TU95907,LOC_Os07g11000-TU95918	LOC_Os07g11000-TU95917
LOC_Os08g03570	Chr8	+	1669671	1669779	1669779	1669863	1669863	1669955	4.95051e-05	-0.163	LOC_Os08g03570.1	LOC_Os08g03570-TU103305
LOC_Os11g41130	Chr11	+	24642508	24642698	24642698	24642773	24642773	24642848	3.0569e-06	-0.14	LOC_Os11g41130-TU29726	LOC_Os11g41130-TU29728
LOC_Os08g37904	Chr8	+	24005483	24005800	24005800	24005901	24005901	24006024	1.87904e-05	0.255	LOC_Os08g37904-TU109417,LOC_Os08g37904-TU109425,LOC_Os08g37904.5	LOC_Os08g37904-TU109422,LOC_Os08g37904-TU109420
LOC_Os08g37904	Chr8	+	24005483	24006024	24006024	24006613	24006613	24006728	0.0349599	0.127	LOC_Os08g37904-TU109421,LOC_Os08g37904.2	LOC_Os08g37904-TU109420
LOC_Os08g37904	Chr8	+	24007936	24008215	24008215	24008521	24008521	24009140	0.00146768	0.187	LOC_Os08g37904.5	LOC_Os08g37904-TU109422,LOC_Os08g37904-TU109421,LOC_Os08g37904-TU109420
LOC_Os01g12080	Chr1	–	6576201	6576262	6576262	6576874	6576874	6577292	3.41627e-08	0.153	IC4R-OSJ01T104100.2	LOC_Os01g12080.1,LOC_Os01g12080-TU2893
LOC_Os07g42650	Chr7	+	25536171	25536265	25536265	25536858	25536858	25537007	0.0489926	-0.196	LOC_Os07g42650-TU101112	LOC_Os07g42650-TU101114
LOC_Os04g58280	Chr4	–	34695595	34696061	34696061	34696169	34696169	34696253	0.0249767	0.15	LOC_Os04g58280.2	LOC_Os04g58280-TU75310
LOC_Os08g32630	Chr8	+	20204532	20204832	20204832	20204960	20204960	20205303	0.0188767	-0.118	LOC_Os08g32630-TU108152	LOC_Os08g32630-TU108151
LOC_Os08g32630	Chr8	+	20204532	20204842	20204842	20204960	20204960	20205303	0.00124598	-0.186	LOC_Os08g32630-TU108150	LOC_Os08g32630-TU108151
G7826	Chr10	–	11786826	11786943	11786943	11787148	11787148	11787603	5.08155e-05	-0.418	G7826-TU18633	G7826-TU18635
LOC_Os10g04050	Chr10	+	1865070	1865371	1865371	1865463	1865463	1866124	4.60502e-06	0.202	LOC_Os10g04050-TU16618	LOC_Os10g04050-TU16613,LOC_Os10g04050.1
LOC_Os03g60820	Chr3	–	34559937	34560035	34560035	34560154	34560154	34560884	3.44659e-06	-0.296	LOC_Os03g60820-TU64122,LOC_Os03g60820-TU64123	LOC_Os03g60820-TU64124
LOC_Os02g58550	Chr2	–	35783310	35784089	35784089	35784991	35784991	35785083	0.0345932	0.159	LOC_Os02g58550-TU51967	LOC_Os02g58550-TU51968
LOC_Os02g22590	Chr2	–	13468053	13468251	13468251	13468325	13468325	13468609	0.0146855	-0.161	LOC_Os02g22590-TU43740,LOC_Os02g22590-TU43742	LOC_Os02g22590-TU43746
LOC_Os06g43250	Chr6	+	25990696	25990768	25990768	25990856	25990856	25990931	0.00907219	-0.458	LOC_Os06g43250-TU91878	LOC_Os06g43250-TU91879
LOC_Os03g61990	Chr3	–	35134829	35135155	35135155	35135311	35135311	35135855	2.99869e-05	0.166	LOC_Os03g61990.2	LOC_Os03g61990.1
LOC_Os11g18770	Chr11	–	10652030	10652441	10652441	10652579	10652579	10652977	0.00387729	-0.113	LOC_Os11g18770-TU26178,LOC_Os11g18770-TU26181,LOC_Os11g18770-TU26179	LOC_Os11g18770-TU26192
LOC_Os04g14450	Chr4	–	8084822	8085179	8085179	8085318	8085318	8085396	0.00809317	-0.276	LOC_Os04g14450-TU66643	LOC_Os04g14450-TU66651
LOC_Os04g14450	Chr4	–	8085496	8085603	8085603	8086150	8086150	8087444	0.00496842	0.116	LOC_Os04g14450-TU66643	LOC_Os04g14450-TU66663,LOC_Os04g14450.3,LOC_Os04g14450-TU66656
LOC_Os04g46600	Chr4	–	27634692	27635515	27635515	27636122	27636122	27636386	9.38421e-06	0.402	LOC_Os04g46610.1	LOC_Os04g46600-TU72422,LOC_Os04g46600-TU72425
LOC_Os09g04300	Chr9	+	2288147	2288654	2288654	2289365	2289365	2289405	0.00231571	0.152	LOC_Os09g04300-TU111598	LOC_Os09g04300-TU111600,LOC_Os09g04300.4
LOC_Os12g13174	Chr12	–	7343297	7343464	7343464	7344130	7344130	7344877	0.0402949	0.292	LOC_Os12g13174-TU33534	LOC_Os12g13174-TU33528
LOC_Os07g05620	Chr7	–	2645703	2645784	2645784	2645872	2645872	2645980	0	-0.227	IC4R-OSJ07T043400.1,LOC_Os07g05620.1,IC4R-OSJ07T043400.5	LOC_Os07g05620-TU94725
LOC_Os01g04900	Chr1	–	2270110	2270206	2270206	2270681	2270681	2270754	1.49964e-05	0.132	IC4R-OSJ01T037400.8	LOC_Os01g04900.1,IC4R-OSJ01T037400.2,LOC_Os01g04900-TU1025
LOC_Os01g24820	Chr1	–	13977145	13979643	13979643	13979876	13979876	13981871	0.00550622	0.166	LOC_Os01g24820-TU5304	LOC_Os01g24820-TU5303
LOC_Os09g33620	Chr9	–	19855022	19855265	19855265	19855356	19855356	19855850	0.000250462	-0.179	LOC_Os09g33620-TU116359	IC4R-OSJ09T285200.4
LOC_Os01g50860	Chr1	+	29221017	29221220	29221220	29221309	29221309	29221829	0.00407325	-0.146	LOC_Os01g50860.1,LOC_Os01g50860-TU10131	LOC_Os01g50860-TU10132
LOC_Os10g28320	Chr10	+	14736200	14736381	14736381	14737029	14737029	14737070	0.0227228	-0.103	LOC_Os10g28320-TU19478	IC4R-OSJ10T219100.1
LOC_Os04g15680	Chr4	–	8514576	8515025	8515025	8515124	8515124	8518562	0.00506802	0.188	LOC_Os04g15680-TU66813	LOC_Os04g15680-TU66814
LOC_Os02g20430	Chr2	+	12056685	12056840	12056840	12056914	12056914	12057004	0.0431319	-0.113	LOC_Os02g20430-TU43246,LOC_Os02g20430-TU43244,LOC_Os02g20430-TU43247,LOC_Os02g20430-TU43251	LOC_Os02g20430-TU43252,LOC_Os02g20430-TU43253,LOC_Os02g20430-TU43248
LOC_Os08g37432	Chr8	+	23712172	23713006	23713006	23715228	23715228	23715770	0.00099615	-0.277	LOC_Os08g37432.1,LOC_Os08g37432-TU109269	IC4R-OSJ08T342500.1
LOC_Os08g37432	Chr8	+	23716196	23716435	23716435	23716546	23716546	23716665	0.0056062	-0.145	LOC_Os08g37432.1,LOC_Os08g37432-TU109269	LOC_Os08g37432-TU109265,IC4R-OSJ08T342500.1
LOC_Os02g42600	Chr2	+	25632477	25632611	25632611	25632681	25632681	25632735	5.63519e-05	-0.114	LOC_Os02g42600-TU47559,LOC_Os02g42600.1	LOC_Os02g42600-TU47560
LOC_Os12g20144	Chr12	+	11721170	11721235	11721235	11721653	11721653	11721744	0.000521054	-0.204	LOC_Os12g20144-TU34590,LOC_Os12g20144-TU34548,LOC_Os12g20144-TU34571,LOC_Os12g20144.1,LOC_Os12g20144-TU34576,LOC_Os12g20144-TU34555	LOC_Os12g20144-TU34570
LOC_Os11g38330	Chr11	+	22697692	22700536	22700536	22700634	22700634	22701200	0	0.468	LOC_Os11g38330-TU29146	LOC_Os11g38330-TU29149
LOC_Os11g38330	Chr11	+	22697692	22700753	22700753	22701071	22701071	22701200	1.07396e-09	0.354	LOC_Os11g38330-TU29146	LOC_Os11g38330-TU29144
LOC_Os09g26540	Chr9	–	16038842	16039464	16039464	16039534	16039534	16039629	0.00281178	-0.143	LOC_Os09g26540-TU114893,LOC_Os09g26540.2	LOC_Os09g26540-TU114896,LOC_Os09g26540-TU114894,LOC_Os09g26540-TU114898
LOC_Os11g48050	Chr11	–	28976781	28976848	28976848	28977045	28977045	28977832	6.94045e-07	-0.278	LOC_Os11g48050-TU31024,LOC_Os11g48050-TU31030	LOC_Os11g48050-TU31029,LOC_Os11g48050-TU31027
LOC_Os04g47170	Chr4	+	28014099	28014216	28014216	28014324	28014324	28014479	0.0158944	-0.153	LOC_Os04g47170-TU72508,LOC_Os04g47170.1	LOC_Os04g47170-TU72510
LOC_Os04g47170	Chr4	+	28014324	28014479	28014479	28014574	28014574	28014649	0.00866168	-0.143	LOC_Os04g47170-TU72510,LOC_Os04g47170.1	LOC_Os04g47170-TU72508
LOC_Os05g02010	Chr5	+	575507	575594	575594	575701	575701	575941	0.0154532	0.127	IC4R-OSJ05T010400.1	LOC_Os05g02010.2
LOC_Os04g53496	Chr4	+	31864347	31864457	31864457	31864584	31864584	31864656	0.0216522	0.227	LOC_Os04g53496-TU74130	LOC_Os04g53496-TU74132
LOC_Os03g22400	Chr3	–	12824786	12824890	12824890	12825149	12825149	12825269	0.000577657	-0.113	LOC_Os03g22400.1	LOC_Os03g22400.2
G7920	Chr10	+	12882238	12882391	12882391	12882817	12882817	12882878	0.000314833	0.259	G7920-TU18883	G7920-TU18887
G7920	Chr10	+	12882238	12882878	12882878	12885392	12885392	12885748	0.00107308	0.133	G7920-TU18884	G7920-TU18887,G7920-TU18880,G7920-TU18881
LOC_Os01g62080	Chr1	–	35922486	35923662	35923662	35923859	35923859	35924301	0.012745	0.193	LOC_Os01g62080-TU13029	LOC_Os01g62080-TU13027,LOC_Os01g62080-TU13034,LOC_Os01g62080-TU13030
LOC_Os01g62080	Chr1	–	35921553	35925430	35925430	35925562	35925562	35925847	0.00244688	0.244	LOC_Os01g62080-TU13032	LOC_Os01g62080-TU13041,LOC_Os01g62080-TU13027,LOC_Os01g62080-TU13053,LOC_Os01g62080-TU13034,LOC_Os01g62080-TU13059,LOC_Os01g62080-TU13026,LOC_Os01g62080-TU13030
LOC_Os09g22540	Chr9	+	13597969	13598089	13598089	13600511	13600511	13600867	1.94385e-05	-0.103	LOC_Os09g22540-TU114206	LOC_Os09g22540-TU114211
LOC_Os01g54390	Chr1	+	31292442	31292508	31292508	31292601	31292601	31293459	0.00596497	-0.138	LOC_Os01g54390.2	LOC_Os01g54390-TU11084
LOC_Os03g64020	Chr3	–	36178396	36178550	36178550	36179317	36179317	36180943	0.0065908	0.3	LOC_Os03g64020-TU64987	LOC_Os03g64020-TU64976
LOC_Os10g03669	Chr10	–	1644400	1644566	1644566	1644689	1644689	1648635	0.0221047	0.296	LOC_Os10g03669-TU16516	LOC_Os10g03669-TU16515,LOC_Os10g03669-TU16522,LOC_Os10g03669.1
LOC_Os02g01030	Chr2	+	14060	14312	14312	14375	14375	14549	9.65776e-07	-0.265	LOC_Os02g01030.1	LOC_Os02g01030-TU38535
LOC_Os01g73644	Chr1	–	42663017	42663252	42663252	42663483	42663483	42663643	0.0188398	-0.132	LOC_Os01g73644-TU15844,LOC_Os01g73644-TU15841	LOC_Os01g73644-TU15849,LOC_Os01g73644-TU15850
LOC_Os01g73644	Chr1	–	42665980	42666064	42666064	42666172	42666172	42666284	0.0144443	-0.205	LOC_Os01g73644-TU15849,LOC_Os01g73644-TU15844,LOC_Os01g73644-TU15841	LOC_Os01g73644-TU15850
LOC_Os01g03820	Chr1	+	1597017	1598174	1598174	1598268	1598268	1598299	0.00586258	-0.218	LOC_Os01g03820-TU786,LOC_Os01g03820.1	LOC_Os01g03820-TU787
LOC_Os07g38930	Chr7	+	23345157	23345289	23345289	23345588	23345588	23345728	3.45117e-05	-0.241	LOC_Os07g38930.4	LOC_Os07g38930.3
LOC_Os01g45880	Chr1	–	26060794	26061149	26061149	26061594	26061594	26061664	0.0378905	-0.147	LOC_Os01g45880-TU9043,LOC_Os01g45880-TU9042	LOC_Os01g45880-TU9055,LOC_Os01g45880-TU9046
LOC_Os05g35260	Chr5	+	20940763	20941056	20941056	20941139	20941139	20942220	0.00517888	-0.114	LOC_Os05g35260.1	LOC_Os05g35260.2
LOC_Os04g52690	Chr4	–	31364042	31364509	31364509	31364600	31364600	31364732	2.80451e-07	-0.198	LOC_Os04g52690.1	LOC_Os04g52690.2
LOC_Os04g52680	Chr4	–	31353258	31353866	31353866	31353961	31353961	31354410	0.0430611	0.354	LOC_Os04g52680-TU73810	LOC_Os04g52680-TU73809
LOC_Os05g48770	Chr5	–	27951959	27952155	27952155	27952242	27952242	27952471	0.0268754	-0.465	LOC_Os05g48770-TU83709	LOC_Os05g48770-TU83708
LOC_Os03g64250	Chr3	+	36297266	36297360	36297360	36298678	36298678	36299453	2.47408e-08	-0.205	LOC_Os03g64250.5,LOC_Os03g64250-TU65032	LOC_Os03g64250-TU65035
LOC_Os09g10720	Chr9	–	5848710	5848833	5848833	5848929	5848929	5849438	0.0457631	0.108	LOC_Os09g10720-TU112474,LOC_Os09g10720-TU112472	LOC_Os09g10720.1
LOC_Os09g31400	Chr9	–	18879296	18880084	18880084	18880178	18880178	18880734	0.000169337	0.251	LOC_Os09g31400-TU115960	LOC_Os09g31400-TU115949,LOC_Os09g31400-TU115948,LOC_Os09g31400-TU115951
G27751	Chr4	–	12034913	12035053	12035053	12035629	12035629	12035715	0.00939237	-0.272	G27751-TU67431	G27751-TU67432,G27751-TU67435
LOC_Os05g41940	Chr5	+	24560446	24560670	24560670	24561847	24561847	24561944	4.75105e-06	-0.109	LOC_Os05g41940.1,LOC_Os05g41940-TU82326	LOC_Os05g41940-TU82325
LOC_Os06g37680	Chr6	–	22330293	22332262	22332262	22332365	22332365	22332429	9.4275e-05	0.467	LOC_Os06g37680-TU90763	LOC_Os06g37680-TU90760
LOC_Os02g17970	Chr2	+	10422916	10422987	10422987	10423133	10423133	10423358	0.00164538	-0.153	LOC_Os02g17970-TU42860	LOC_Os02g17970-TU42850
LOC_Os02g17970	Chr2	+	10422916	10423048	10423048	10423133	10423133	10423358	0.0113728	-0.349	LOC_Os02g17970-TU42840,LOC_Os02g17970-TU42863,LOC_Os02g17970.2,IC4R-OSJ02T158900.1,LOC_Os02g17970-TU42868	LOC_Os02g17970-TU42850
LOC_Os12g01540	Chr12	+	328213	328264	328264	330988	330988	331721	0.0246581	0.177	LOC_Os12g01540-TU31208	LOC_Os12g01540-TU31212,LOC_Os12g01540-TU31211
LOC_Os06g23770	Chr6	–	13888804	13888981	13888981	13889286	13889286	13889646	2.32923e-10	0.199	LOC_Os06g23770-TU88712,LOC_Os06g23770-TU88714	LOC_Os06g23770-TU88711
LOC_Os06g01304	Chr6	+	186826	187393	187393	187507	187507	187882	0.0141408	0.113	LOC_Os06g01304.1	LOC_Os06g01304-TU84382
LOC_Os12g20390	Chr12	–	11904645	11905253	11905253	11905392	11905392	11905482	0	-0.121	LOC_Os12g20390.4	LOC_Os12g20390.1
LOC_Os10g29620	Chr10	–	15402599	15403277	15403277	15404124	15404124	15404261	0.0298038	-0.174	LOC_Os10g29620.1	LOC_Os10g29620-TU19699
LOC_Os01g23630	Chr1	+	13291006	13291396	13291396	13291483	13291483	13291862	3.93093e-05	-0.17	LOC_Os01g23630.1	LOC_Os01g23630-TU5130
LOC_Os01g43760	Chr1	+	25071784	25072149	25072149	25072279	25072279	25072839	0.000784571	0.192	LOC_Os01g43760-TU8727	LOC_Os01g43760-TU8728,LOC_Os01g43760-TU8722
LOC_Os11g32880	Chr11	–	19426750	19426875	19426875	19427251	19427251	19427386	4.87252e-05	-0.178	LOC_Os11g32880.3,LOC_Os11g32880-TU28025,LOC_Os11g32880.1	LOC_Os11g32880-TU28018
LOC_Os11g47930	Chr11	–	28897515	28897660	28897660	28898147	28898147	28898664	0.00344418	0.205	LOC_Os11g47930-TU30985,LOC_Os11g47930-TU30979,LOC_Os11g47930-TU30983,LOC_Os11g47930-TU30988,LOC_Os11g47930-TU30977	LOC_Os11g47930-TU30982
LOC_Os11g47930	Chr11	–	28898843	28899530	28899530	28899654	28899654	28900825	0	0.767	LOC_Os11g47930-TU30985,LOC_Os11g47930-TU30979	LOC_Os11g47930-TU30982,LOC_Os11g47930-TU30977
LOC_Os11g47930	Chr11	–	28901344	28901489	28901489	28901977	28901977	28902171	0.0151306	0.136	LOC_Os11g47930-TU30985,LOC_Os11g47930-TU30979,LOC_Os11g47930-TU30978,LOC_Os11g47930-TU30983,LOC_Os11g47930-TU30988,LOC_Os11g47930-TU30977	LOC_Os11g47930-TU30982
LOC_Os11g47930	Chr11	–	28903002	28903062	28903062	28903625	28903625	28904672	2.72811e-06	-0.448	LOC_Os11g47930-TU30979,LOC_Os11g47930-TU30988,LOC_Os11g47930-TU30977	LOC_Os11g47930-TU30983
LOC_Os11g47930	Chr11	–	28903625	28903697	28903697	28904238	28904238	28904672	0.022319	-0.122	LOC_Os11g47930-TU30982	LOC_Os11g47930-TU30979,LOC_Os11g47930-TU30986
LOC_Os11g47930	Chr11	–	28903625	28903697	28903697	28904521	28904521	28904672	3.14104e-07	-0.467	LOC_Os11g47930-TU30985,LOC_Os11g47930-TU30978,LOC_Os11g47930-TU30988,LOC_Os11g47930-TU30977	LOC_Os11g47930-TU30979,LOC_Os11g47930-TU30986
LOC_Os11g06020	Chr11	–	2844055	2844582	2844582	2844771	2844771	2845006	0.0467919	0.195	LOC_Os11g06020-TU24009	LOC_Os11g06020-TU24008
LOC_Os01g57490	Chr1	+	33218354	33218605	33218605	33218733	33218733	33219678	3.92719e-05	-0.184	LOC_Os01g57490-TU11975	LOC_Os01g57490-TU11976,LOC_Os01g57490-TU11964,LOC_Os01g57490-TU11970
LOC_Os03g31010	Chr3	+	17675688	17676330	17676330	17676510	17676510	17677073	0.000673464	-0.166	LOC_Os03g31010-TU58806,LOC_Os03g31010-TU58818	LOC_Os03g31010-TU58824,LOC_Os03g31010-TU58802
LOC_Os05g46030	Chr5	+	26702085	26702195	26702195	26702270	26702270	26702386	0.00394454	-0.18	IC4R-OSJ05T404200.6	LOC_Os05g46030-TU83216,LOC_Os05g46030-TU83208,LOC_Os05g46030-TU83201
LOC_Os05g46030	Chr5	+	26702085	26702195	26702195	26702284	26702284	26702386	0.000215616	-0.238	LOC_Os05g46030-TU83221,LOC_Os05g46030-TU83220	LOC_Os05g46030-TU83216,LOC_Os05g46030-TU83208,LOC_Os05g46030-TU83201
LOC_Os05g46030	Chr5	+	26702085	26702206	26702206	26702284	26702284	26702386	0.000584109	-0.24	IC4R-OSJ05T404200.3,IC4R-OSJ05T404200.7,LOC_Os05g46030-TU83222,LOC_Os05g46030-TU83191,LOC_Os05g46030-TU83197	LOC_Os05g46030-TU83216,LOC_Os05g46030-TU83208,LOC_Os05g46030-TU83201
LOC_Os08g16914	Chr8	–	10362069	10362211	10362211	10363135	10363135	10363319	0.000367879	0.305	LOC_Os08g16914-TU105802	LOC_Os08g16914-TU105806,LOC_Os08g16914-TU105810
LOC_Os12g22090	Chr12	+	12428161	12429280	12429280	12429381	12429381	12429729	0.0133534	-0.147	LOC_Os12g22090-TU34876	LOC_Os12g22090-TU34873
LOC_Os01g51210	Chr1	–	29439251	29439282	29439282	29439383	29439383	29439481	0.00159166	-0.115	IC4R-OSJ01T436400.1	LOC_Os01g51210.2
LOC_Os08g31470	Chr8	+	19463757	19464795	19464795	19466177	19466177	19466251	0.000946062	0.208	LOC_Os08g31470-TU107882	LOC_Os08g31470-TU107884
LOC_Os05g41810	Chr5	–	24488736	24488783	24488783	24488898	24488898	24489121	0.00812307	-0.22	LOC_Os05g41810-TU82335,IC4R-OSJ05T367100.2	IC4R-OSJ05T367100.3
LOC_Os03g56950	Chr3	+	32433114	32433195	32433195	32433303	32433303	32433877	0.0378898	0.196	LOC_Os03g56950-TU63284	LOC_Os03g56950-TU63277
LOC_Os07g39300	Chr7	+	23534974	23535690	23535690	23535848	23535848	23537610	0.0329598	-0.166	LOC_Os07g39300-TU100429	LOC_Os07g39300-TU100425
LOC_Os04g59624	Chr4	–	35458691	35459425	35459425	35459491	35459491	35459864	0.00407325	0.139	LOC_Os04g59624.3	LOC_Os04g59624-TU75615,LOC_Os04g59624.2
G7950	Chr10	–	13037419	13037582	13037582	13037946	13037946	13038082	8.16818e-05	0.126	G7950-TU18989	G7950-TU18979
G7950	Chr10	–	13038964	13039039	13039039	13039322	13039322	13039888	0.000360023	0.182	G7950-TU18975,G7950-TU18979,G7950-TU18978,G7950-TU19003	G7950-TU18994,G7950-TU18974,G7950-TU18989,G7950-TU18999,G7950-TU18973
G7950	Chr10	–	13039322	13039888	13039888	13040038	13040038	13040720	0.00279309	-0.134	G7950-TU18975,G7950-TU18979,G7950-TU18974,G7950-TU18978,G7950-TU18986	G7950-TU18989
G7950	Chr10	–	13039322	13039984	13039984	13040243	13040243	13040720	0.00397788	0.121	G7950-TU18989	G7950-TU18983
G9313	Chr10	–	22006970	22007142	22007142	22008515	22008515	22008594	6.94045e-07	0.283	G9313-TU22073	G9313-TU22072,G9313-TU22079
G9313	Chr10	–	22008515	22008594	22008594	22009540	22009540	22009957	0.0340529	0.102	G9313-TU22067	G9313-TU22072,G9313-TU22073,G9313-TU22068,G9313-TU22078
LOC_Os03g30790	Chr3	–	17551899	17552114	17552114	17552710	17552710	17552857	0.000114712	-0.101	IC4R-OSJ03T268300.5,IC4R-OSJ03T268300.1	LOC_Os03g30790-TU58747
LOC_Os05g45050	Chr5	–	26180665	26180735	26180735	26180836	26180836	26180978	0.0032351	-0.136	LOC_Os05g45050.1	LOC_Os05g45050.2
LOC_Os03g05180	Chr3	+	2512003	2512079	2512079	2512163	2512163	2512279	0.00774001	0.14	LOC_Os03g05180-TU53119	LOC_Os03g05180-TU53120,LOC_Os03g05180-TU53117,LOC_Os03g05180-TU53121
LOC_Os01g69904	Chr1	+	40390439	40390933	40390933	40391025	40391025	40391141	0.000415185	0.211	LOC_Os01g69904-TU14914,LOC_Os01g69904-TU14915	LOC_Os01g69904-TU14916
LOC_Os01g55950	Chr1	–	32230788	32230971	32230971	32231108	32231108	32233501	0.00077738	-0.373	LOC_Os01g55950-TU11431	LOC_Os01g55950-TU11426
LOC_Os02g53994	Chr2	+	33067565	33067911	33067911	33068801	33068801	33069474	8.53712e-10	-0.248	LOC_Os02g53994-TU50559	LOC_Os02g53994-TU50562,LOC_Os02g53994-TU50565,LOC_Os02g53994-TU50563
LOC_Os04g52060	Chr4	–	30922035	30922470	30922470	30922542	30922542	30922732	0.0167539	-0.136	LOC_Os04g52060-TU73559	LOC_Os04g52060-TU73563
LOC_Os11g45410	Chr11	–	27492873	27492959	27492959	27493031	27493031	27493145	0.030861	-0.204	LOC_Os11g45410-TU30494	LOC_Os11g45410-TU30496
LOC_Os11g25160	Chr11	+	14330907	14331115	14331115	14331223	14331223	14331289	0.000686521	0.18	LOC_Os11g25160-TU26848,LOC_Os11g25160-TU26847	LOC_Os11g25160.3
LOC_Os08g09990	Chr8	–	5773576	5774103	5774103	5775112	5775112	5775182	0.0120283	0.412	LOC_Os08g09990-TU104465	LOC_Os08g09990-TU104469
LOC_Os01g37120	Chr1	–	20729709	20731985	20731985	20732450	20732450	20732564	0.000125964	0.211	IC4R-OSJ01T309600.5	LOC_Os01g37120-TU7409,LOC_Os01g37120-TU7413,LOC_Os01g37120-TU7425,LOC_Os01g37120-TU7410,LOC_Os01g37120-TU7420,LOC_Os01g37120-TU7411
LOC_Os01g08280	Chr1	+	4059260	4059878	4059878	4060484	4060484	4060644	0.0304772	0.105	LOC_Os01g08280-TU1919	LOC_Os01g08280.1
LOC_Os03g31270	Chr3	+	17809768	17810360	17810360	17810430	17810430	17812220	0.000619034	-0.12	LOC_Os03g31270-TU58835	LOC_Os03g31270-TU58836
LOC_Os02g17320	Chr2	–	9936562	9936741	9936741	9937138	9937138	9937382	0.000755459	-0.181	LOC_Os02g17320.3,LOC_Os02g17320-TU42569,LOC_Os02g17320-TU42575	LOC_Os02g17320-TU42570
LOC_Os05g03574	Chr5	+	1515571	1515748	1515748	1516382	1516382	1516483	0.00165022	-0.41	LOC_Os05g03574-TU76191	LOC_Os05g03574.1
LOC_Os01g56980	Chr1	–	32911488	32911621	32911621	32911886	32911886	32911958	0.0163825	0.128	LOC_Os01g56980-TU11820	LOC_Os01g56980.1,LOC_Os01g56980-TU11816
LOC_Os03g06510	Chr3	+	3257211	3259841	3259841	3260489	3260489	3260552	0.00439332	-0.422	LOC_Os03g06510-TU53488	LOC_Os03g06510-TU53490
LOC_Os01g65169	Chr1	+	37821193	37821400	37821400	37821506	37821506	37821724	1.2402e-08	-0.132	LOC_Os01g65169.1,LOC_Os01g65169-TU13765	LOC_Os01g65169-TU13770
LOC_Os01g65169	Chr1	+	37821506	37821724	37821724	37825371	37825371	37825904	0.00889433	-0.273	LOC_Os01g65169.1	LOC_Os01g65169-TU13765
LOC_Os06g11070	Chr6	+	5809583	5809846	5809846	5810689	5810689	5811349	2.02797e-11	0.124	LOC_Os06g11070-TU86574	LOC_Os06g11070.1,LOC_Os06g11070-TU86573
LOC_Os03g28300	Chr3	+	16283039	16284706	16284706	16284775	16284775	16284942	5.26943e-06	-0.159	LOC_Os03g28300-TU58475,LOC_Os03g28300-TU58478	LOC_Os03g28300.1
LOC_Os03g31706	Chr3	–	18109267	18110902	18110902	18110996	18110996	18111346	0.0206369	-0.133	LOC_Os03g31706-TU58941,LOC_Os03g31706-TU58932	LOC_Os03g31706-TU58937
LOC_Os03g31706	Chr3	–	18111436	18111525	18111525	18111739	18111739	18111789	6.17677e-05	0.21	LOC_Os03g31706.2,LOC_Os03g31706-TU58937	LOC_Os03g31706-TU58932
LOC_Os03g31706	Chr3	–	18111436	18111525	18111525	18112226	18112226	18112672	0.0289194	0.218	LOC_Os03g31706-TU58941	LOC_Os03g31706-TU58939
LOC_Os03g12160	Chr3	–	6377100	6379890	6379890	6380163	6380163	6380731	4.49204e-08	0.325	LOC_Os03g12160-TU54970	LOC_Os03g12160-TU54975,LOC_Os03g12160-TU54968
LOC_Os09g15980	Chr9	+	9771542	9771623	9771623	9772411	9772411	9775041	0.0012722	-0.144	LOC_Os09g15980.2,LOC_Os09g15980.1,LOC_Os09g15980-TU113200	LOC_Os09g15980-TU113205
LOC_Os12g37890	Chr12	+	23283528	23284135	23284135	23284818	23284818	23284909	0.000546873	-0.128	LOC_Os12g37890-TU37096,LOC_Os12g37890.1	LOC_Os12g37890-TU37099
LOC_Os12g37890	Chr12	+	23289779	23289905	23289905	23290456	23290456	23292989	0.00729291	-0.148	LOC_Os12g37890.1	LOC_Os12g37890-TU37090,LOC_Os12g37890-TU37099
LOC_Os11g43934	Chr11	–	26524760	26525860	26525860	26526807	26526807	26526875	0.0187796	0.2	LOC_Os11g43934-TU30209	LOC_Os11g43934-TU30211
LOC_Os06g08390	Chr6	+	4091420	4091492	4091492	4091566	4091566	4092245	4.04678e-11	-0.167	LOC_Os06g08390-TU85979,LOC_Os06g08390.1	LOC_Os06g08390-TU85983,LOC_Os06g08390-TU85982,LOC_Os06g08390-TU85980
LOC_Os10g41190	Chr10	+	22124276	22124600	22124600	22125140	22125140	22125460	0.0213791	-0.192	IC4R-OSJ10T333700.2,LOC_Os10g41190.1	LOC_Os10g41190.2
LOC_Os04g05080	Chr4	+	2511405	2511622	2511622	2511727	2511727	2511803	4.6479e-06	-0.154	LOC_Os04g05080-TU65608	IC4R-OSJ04T037600.1
LOC_Os02g37030	Chr2	–	22363588	22363863	22363863	22364758	22364758	22366504	0.0129617	0.181	LOC_Os02g37030-TU46378	LOC_Os02g37030-TU46373,LOC_Os02g37030-TU46377
LOC_Os11g10750	Chr11	–	5899883	5900017	5900017	5900099	5900099	5900725	0.0074026	-0.247	LOC_Os11g10750-TU25091,LOC_Os11g10750-TU25090	LOC_Os11g10750-TU25095
LOC_Os01g25530	Chr1	+	14471703	14471887	14471887	14471970	14471970	14474597	0.00179008	0.202	LOC_Os01g25530-TU5442,LOC_Os01g25530.1	LOC_Os01g25530-TU5444
LOC_Os01g25530	Chr1	+	14476079	14476292	14476292	14476390	14476390	14476974	0.00118605	-0.217	LOC_Os01g25530.1	LOC_Os01g25530-TU5444
LOC_Os07g33300	Chr7	–	19905039	19905561	19905561	19905753	19905753	19906582	0.00297217	-0.199	LOC_Os07g33300-TU99212,LOC_Os07g33300.1	LOC_Os07g33300-TU99215
LOC_Os06g03860	Chr6	+	1554860	1555064	1555064	1556449	1556449	1556522	0.002352	-0.115	LOC_Os06g03860.1	LOC_Os06g03860-TU84873
LOC_Os05g14040	Chr5	–	7848060	7848588	7848588	7849245	7849245	7849283	2.40957e-05	0.168	LOC_Os05g14040-TU77914	LOC_Os05g14040-TU77923
LOC_Os05g14040	Chr5	–	7849245	7849524	7849524	7850117	7850117	7850679	1.05948e-05	0.278	LOC_Os05g14040-TU77917	LOC_Os05g14040-TU77914
LOC_Os12g22020	Chr12	–	12378748	12379979	12379979	12380260	12380260	12380340	0.0405367	0.234	LOC_Os12g22020-TU34840	LOC_Os12g22020-TU34844,LOC_Os12g22020-TU34837
LOC_Os09g39790	Chr9	–	22812830	22813181	22813181	22813419	22813419	22813604	0.0324018	0.138	LOC_Os09g39790-TU117703	LOC_Os09g39790.1
LOC_Os08g18974	Chr8	+	11323083	11323156	11323156	11323251	11323251	11324815	3.19977e-08	0.135	LOC_Os08g18974-TU106025	IC4R-OSJ08T169100.8
LOC_Os01g74500	Chr1	+	43153336	43153659	43153659	43154170	43154170	43154293	9.6777e-05	0.426	LOC_Os01g74500-TU16038	LOC_Os01g74500-TU16048,LOC_Os01g74500-TU16041
LOC_Os12g03190	Chr12	–	1222300	1222357	1222357	1222517	1222517	1222604	0.001904	-0.309	LOC_Os12g03190-TU31687,LOC_Os12g03190-TU31693	LOC_Os12g03200.1,LOC_Os12g03200.3,LOC_Os12g03200.2
LOC_Os01g68510	Chr1	+	39813979	39817110	39817110	39817201	39817201	39821029	0.038964	0.347	LOC_Os01g68510-TU14686	IC4R-OSJ01T599200.1
LOC_Os04g20424	Chr4	–	11428521	11428631	11428631	11428714	11428714	11428768	0.00839962	-0.109	LOC_Os04g20424-TU67362,LOC_Os04g20424-TU67355	LOC_Os04g20424-TU67359,LOC_Os04g20424.1,LOC_Os04g20424-TU67358
LOC_Os04g20424	Chr4	–	11429882	11429947	11429947	11430013	11430013	11430538	0.0121241	-0.178	LOC_Os04g20424-TU67356,LOC_Os04g20424-TU67362,LOC_Os04g20424-TU67355,LOC_Os04g20424.1	LOC_Os04g20424-TU67359,LOC_Os04g20424-TU67358
LOC_Os04g28480	Chr4	–	16868156	16868247	16868247	16869309	16869309	16869550	0.00325374	0.2	LOC_Os04g28480-TU68454,LOC_Os04g28480-TU68448	LOC_Os04g28480-TU68453,LOC_Os04g28480-TU68468,LOC_Os04g28480-TU68464,LOC_Os04g28480-TU68470,LOC_Os04g28480-TU68463
LOC_Os03g13480	Chr3	–	7292920	7292997	7292997	7293091	7293091	7293552	0.00309385	-0.324	LOC_Os03g13480-TU55376,LOC_Os03g13480.1	LOC_Os03g13480-TU55378
LOC_Os12g05900	Chr12	–	2709424	2709655	2709655	2710020	2710020	2710140	0.00414609	-0.195	IC4R-OSJ12T046800.2	LOC_Os12g05900.2
LOC_Os01g68680	Chr1	–	39878580	39879911	39879911	39880171	39880171	39881614	0.00805422	-0.135	LOC_Os01g68680-TU14728	LOC_Os01g68680-TU14725
LOC_Os06g37660	Chr6	+	22308551	22308666	22308666	22309759	22309759	22309921	0.0164116	0.108	LOC_Os06g37660-TU90743	LOC_Os06g37660-TU90744
LOC_Os08g29730	Chr8	+	18263715	18264071	18264071	18264877	18264877	18264976	0.0012105	-0.248	LOC_Os08g29730-TU107624,LOC_Os08g29730-TU107605	LOC_Os08g29730-TU107608
LOC_Os05g19380	Chr5	–	11258011	11258193	11258193	11260719	11260719	11261365	1.2552e-06	-0.373	LOC_Os05g19380-TU78561	LOC_Os05g19380-TU78570
LOC_Os03g02570	Chr3	–	951881	951947	951947	952032	952032	952107	3.80713e-06	-0.667	LOC_Os03g02570.1	LOC_Os03g02570-TU52484
LOC_Os08g10510	Chr8	–	6174441	6174514	6174514	6174663	6174663	6174748	8.28623e-09	-0.157	LOC_Os08g10510-TU104709,IC4R-OSJ08T092000.3,LOC_Os08g10510.2	IC4R-OSJ08T092000.2
LOC_Os03g05220	Chr3	+	2531602	2532188	2532188	2532316	2532316	2532357	0.000739391	0.193	LOC_Os03g05220-TU53152	LOC_Os03g05220.1,LOC_Os03g05220-TU53162,LOC_Os03g05220-TU53151
LOC_Os09g33780	Chr9	+	19944254	19944346	19944346	19945915	19945915	19946066	7.75281e-07	-0.243	LOC_Os09g33780.1	LOC_Os09g33780-TU116429
LOC_Os08g19170	Chr8	–	11464663	11464753	11464753	11465804	11465804	11465866	0.000394018	0.331	LOC_Os08g19170-TU106048	LOC_Os08g19170-TU106047
LOC_Os02g49760	Chr2	+	30418226	30418651	30418651	30418957	30418957	30419084	1.92891e-10	-0.157	LOC_Os02g49760.2,LOC_Os02g49760.3,LOC_Os02g49760-TU49513	LOC_Os02g49760-TU49512
LOC_Os02g49760	Chr2	+	30418226	30418892	30418892	30418957	30418957	30419084	4.94942e-14	-0.118	LOC_Os02g49760-TU49514	LOC_Os02g49760-TU49512
LOC_Os07g27480	Chr7	–	16016210	16016360	16016360	16017536	16017536	16017603	5.02611e-07	0.456	LOC_Os07g27480-TU98183	LOC_Os07g27480-TU98188
LOC_Os06g42430	Chr6	+	25498272	25498577	25498577	25498667	25498667	25498840	0.00472837	-0.219	LOC_Os06g42430-TU91763	LOC_Os06g42430-TU91764
LOC_Os06g42430	Chr6	+	25498272	25498577	25498577	25498693	25498693	25498840	2.1416e-07	-0.1	LOC_Os06g42430-TU91760,LOC_Os06g42430.1,LOC_Os06g42430.2	LOC_Os06g42430-TU91764
LOC_Os10g42299	Chr10	–	22776416	22776816	22776816	22777180	22777180	22778351	1.80611e-11	-0.535	LOC_Os10g42299-TU22530	LOC_Os10g42299-TU22531
LOC_Os03g62790	Chr3	–	35525753	35525919	35525919	35526012	35526012	35526363	2.73278e-05	-0.145	LOC_Os03g62790.2	LOC_Os03g62790.1
LOC_Os10g39930	Chr10	+	21369960	21370106	21370106	21370215	21370215	21370257	0.0148975	0.299	LOC_Os10g39930.2,LOC_Os10g39930-TU21872	LOC_Os10g39930-TU21876
LOC_Os08g13330	Chr8	–	7919588	7920170	7920170	7920391	7920391	7920557	0.000322053	-0.289	LOC_Os08g13330-TU105056	LOC_Os08g13330-TU105050
LOC_Os08g13330	Chr8	–	7921604	7921700	7921700	7921802	7921802	7921931	0.0133171	0.225	LOC_Os08g13330-TU105062	LOC_Os08g13330-TU105050
LOC_Os07g44290	Chr7	+	26466602	26466683	26466683	26466755	26466755	26466809	0.00164538	-0.279	LOC_Os07g44290.1	LOC_Os07g44290-TU101418
LOC_Os02g23939	Chr2	+	13869790	13869964	13869964	13870265	13870265	13870652	1.61762e-06	-0.386	LOC_Os02g23939-TU43827	LOC_Os02g23939-TU43815
LOC_Os01g11960	Chr1	–	6518126	6518503	6518503	6518571	6518571	6518664	1.11998e-05	-0.2	LOC_Os01g11960.2	LOC_Os01g11960.1
LOC_Os04g32150	Chr4	+	19283722	19283794	19283794	19284233	19284233	19284313	0.00154013	-0.225	LOC_Os04g32150.1,LOC_Os04g32150-TU68975	IC4R-OSJ04T278900.1
LOC_Os01g27740	Chr1	–	15473531	15473648	15473648	15474654	15474654	15477860	0.000443123	0.123	LOC_Os01g27740-TU5847	LOC_Os01g27740-TU5858
LOC_Os12g08240	Chr12	–	4203230	4204024	4204024	4204140	4204140	4204728	0.00765944	-0.185	LOC_Os12g08240-TU32761,LOC_Os12g08240-TU32765	LOC_Os12g08240-TU32767
LOC_Os06g41380	Chr6	+	24807469	24807561	24807561	24807954	24807954	24812010	8.84657e-05	0.16	LOC_Os06g41380-TU91496	IC4R-OSJ06T371100.4
LOC_Os11g18730	Chr11	–	10612452	10612734	10612734	10615445	10615445	10615875	0.0408199	-0.581	LOC_Os11g18730.1	LOC_Os11g18730-TU26077
LOC_Os06g46372	Chr6	+	28140871	28140954	28140954	28141076	28141076	28141172	0.000162294	-0.217	LOC_Os06g46372-TU92646,LOC_Os06g46372.1	LOC_Os06g46372-TU92640,LOC_Os06g46372-TU92639
LOC_Os01g20880	Chr1	+	11664442	11664583	11664583	11665567	11665567	11665732	0.00444112	0.146	LOC_Os01g20890.1	LOC_Os01g20880-TU4750,LOC_Os01g20880-TU4748,LOC_Os01g20880-TU4754
LOC_Os05g44210	Chr5	+	25713510	25714322	25714322	25714436	25714436	25714534	7.17624e-06	-0.311	LOC_Os05g44210.2,LOC_Os05g44210-TU82748	LOC_Os05g44210-TU82751,LOC_Os05g44210-TU82755
LOC_Os05g44210	Chr5	+	25713510	25714322	25714322	25714444	25714444	25714534	0.00384299	0.27	LOC_Os05g44210-TU82751,LOC_Os05g44210-TU82755	LOC_Os05g44210-TU82750
LOC_Os06g22670	Chr6	–	13187134	13187312	13187312	13187903	13187903	13187987	0.0190749	-0.124	LOC_Os06g22670-TU88527	LOC_Os06g22670-TU88530
LOC_Os06g07000	Chr6	–	3321554	3321990	3321990	3322075	3322075	3322677	2.20367e-13	-0.257	LOC_Os06g07000-TU85725,LOC_Os06g07000.1,LOC_Os06g07000.2,LOC_Os06g07000.3	LOC_Os06g07000-TU85727
LOC_Os09g26770	Chr9	+	16265147	16265187	16265187	16265335	16265335	16265907	0.0131696	-0.112	LOC_Os09g26770-TU114961	LOC_Os09g26770-TU114952,LOC_Os09g26770-TU114960,LOC_Os09g26770-TU114950
LOC_Os01g12480	Chr1	–	6843206	6843374	6843374	6843484	6843484	6844175	0.00104475	-0.355	LOC_Os01g12480-TU3042,IC4R-OSJ01T108000.2	LOC_Os01g12480-TU3041
LOC_Os06g41390	Chr6	–	24814602	24814722	24814722	24815219	24815219	24815398	0.00747522	0.122	IC4R-OSJ06T371300.1,LOC_Os06g41390-TU91523,IC4R-OSJ06T371300.10	LOC_Os06g41390-TU91525,LOC_Os06g41390.3
LOC_Os08g13469	Chr8	+	8019963	8020082	8020082	8021156	8021156	8021733	0.00430405	0.177	LOC_Os08g13469-TU105153	LOC_Os08g13469-TU105147
LOC_Os03g22720	Chr3	–	13122566	13123155	13123155	13123572	13123572	13124496	0.000397593	-0.322	LOC_Os03g22720.3	LOC_Os03g22720.1
LOC_Os05g36994	Chr5	+	21614419	21614499	21614499	21614639	21614639	21615475	0.000725774	0.102	LOC_Os05g36994.1	LOC_Os05g36994-TU81143,LOC_Os05g36994-TU81140,LOC_Os05g36994-TU81136,LOC_Os05g36994-TU81141
LOC_Os05g36994	Chr5	+	21614639	21615475	21615475	21615626	21615626	21616687	0.000250832	0.129	LOC_Os05g36994-TU81140	LOC_Os05g36994-TU81136,LOC_Os05g36994-TU81141,LOC_Os05g36994-TU81138
LOC_Os07g43900	Chr7	–	26249418	26249493	26249493	26250169	26250169	26250728	4.76444e-08	-0.208	LOC_Os07g43900.1,LOC_Os07g43900-TU101349	LOC_Os07g43900-TU101350
LOC_Os04g44030	Chr4	+	26096831	26097538	26097538	26097744	26097744	26098533	0.0172479	0.451	LOC_Os04g44030-TU71813	LOC_Os04g44030-TU71815,LOC_Os04g44030-TU71819
LOC_Os04g57210	Chr4	+	34084652	34084720	34084720	34085205	34085205	34085303	0.00188769	0.168	LOC_Os04g57210.3	LOC_Os04g57210-TU75006
LOC_Os01g23600	Chr1	+	13267279	13267387	13267387	13267926	13267926	13268336	0.000151275	-0.236	LOC_Os01g23600-TU5122,LOC_Os01g23600-TU5119	LOC_Os01g23600-TU5115
IC4R-OSJ03G017700	Chr3	+	1052874	1052985	1052985	1053081	1053081	1053207	0.0293449	-0.147	IC4R-OSJ03T017700.2	IC4R-OSJ03G017700-TU52736
IC4R-OSJ03G017700	Chr3	+	1067259	1067379	1067379	1067790	1067790	1067939	2.79927e-05	0.219	IC4R-OSJ03T017700.2	IC4R-OSJ03G017700-TU52736
LOC_Os02g54650	Chr2	–	33482270	33482393	33482393	33482814	33482814	33482922	0.000335574	0.315	LOC_Os02g54650-TU50850	LOC_Os02g54650-TU50849
LOC_Os07g23270	Chr7	–	13117601	13120060	13120060	13120140	13120140	13123412	0.0250758	0.176	LOC_Os07g23270-TU97361	LOC_Os07g23270-TU97369
LOC_Os11g34820	Chr11	+	20398198	20398948	20398948	20399485	20399485	20399627	0.0402949	-0.137	LOC_Os11g34820-TU28359,LOC_Os11g34820-TU28368,LOC_Os11g34820-TU28365	LOC_Os11g34820.1
LOC_Os02g31030	Chr2	+	18536897	18537221	18537221	18537307	18537307	18537516	4.0855e-10	-0.188	IC4R-OSJ02T276500.2,LOC_Os02g31030-TU45089,LOC_Os02g31030-TU45088	LOC_Os02g31030-TU45086
LOC_Os12g40880	Chr12	+	25308072	25308146	25308146	25308626	25308626	25308713	2.28678e-06	0.21	LOC_Os12g40880.2	LOC_Os12g40880.1
LOC_Os06g20410	Chr6	–	11729097	11729583	11729583	11729993	11729993	11730131	0.00621043	0.238	LOC_Os06g20410-TU88153,LOC_Os06g20410.1	LOC_Os06g20410-TU88152
LOC_Os06g30130	Chr6	+	17378176	17378661	17378661	17378748	17378748	17378862	5.49271e-06	-0.104	IC4R-OSJ06T263800.5,LOC_Os06g30130-TU89696,IC4R-OSJ06T263800.1	IC4R-OSJ06T263800.3
LOC_Os06g30130	Chr6	+	17378943	17379089	17379089	17379152	17379152	17379366	0.0158653	-0.123	IC4R-OSJ06T263800.5,IC4R-OSJ06T263800.3,IC4R-OSJ06T263800.1	LOC_Os06g30130-TU89696
LOC_Os06g50679	Chr6	–	30673022	30673100	30673100	30673196	30673196	30673353	0.0346179	-0.196	LOC_Os06g50679-TU93673	LOC_Os06g50679.1
LOC_Os11g34270	Chr11	+	20067946	20068141	20068141	20069962	20069962	20070340	0.0263882	0.194	IC4R-OSJ11T288500.1	LOC_Os11g34270-TU28431,LOC_Os11g34270-TU28405,LOC_Os11g34270-TU28477,LOC_Os11g34270-TU28424
LOC_Os11g34270	Chr11	+	20067946	20068141	20068141	20070137	20070137	20070340	1.25344e-05	-0.244	LOC_Os11g34270-TU28475,LOC_Os11g34270-TU28409,LOC_Os11g34270-TU28434,LOC_Os11g34270-TU28426	IC4R-OSJ11T288500.1
LOC_Os11g34270	Chr11	+	20067946	20068141	20068141	20070140	20070140	20070340	6.97784e-05	-0.133	LOC_Os11g34270-TU28445	IC4R-OSJ11T288500.1
LOC_Os11g34270	Chr11	+	20070537	20070781	20070781	20070927	20070927	20071001	0.000420177	-0.112	LOC_Os11g34270-TU28475,LOC_Os11g34270-TU28426,IC4R-OSJ11T288500.1	LOC_Os11g34270-TU28477
LOC_Os11g34270	Chr11	+	20070537	20071001	20071001	20071079	20071079	20071165	0.00709093	-0.126	LOC_Os11g34270-TU28426,IC4R-OSJ11T288500.1	LOC_Os11g34270-TU28405
LOC_Os11g34270	Chr11	+	20070537	20071165	20071165	20071234	20071234	20071397	8.12445e-06	-0.305	LOC_Os11g34270-TU28475,LOC_Os11g34270-TU28405,LOC_Os11g34270-TU28434,LOC_Os11g34270-TU28445,LOC_Os11g34270-TU28426,IC4R-OSJ11T288500.1	LOC_Os11g34270-TU28431
LOC_Os02g15260	Chr2	+	8526801	8526894	8526894	8526979	8526979	8527255	0.00396936	-0.101	LOC_Os02g15260-TU42133,LOC_Os02g15260-TU42136	LOC_Os02g15260-TU42129
LOC_Os01g42630	Chr1	–	24246961	24247056	24247056	24247162	24247162	24247255	0.0022405	0.133	LOC_Os01g42630.3	LOC_Os01g42630-TU8411,LOC_Os01g42630-TU8407
LOC_Os04g46570	Chr4	–	27611291	27611380	27611380	27611457	27611457	27611534	0.0225289	0.182	IC4R-OSJ04T407800.7	IC4R-OSJ04T407800.12,IC4R-OSJ04T407800.10,IC4R-OSJ04T407800.9
G22427	Chr3	–	6185068	6185370	6185370	6185458	6185458	6185570	0.000374679	-0.359	G22427-TU54864,G22427-TU54869,G22427-TU54879	G22427-TU54878
LOC_Os11g45590	Chr11	+	27593078	27593155	27593155	27593866	27593866	27594251	9.55897e-08	-0.409	LOC_Os11g45590-TU30538	LOC_Os11g45590.3
LOC_Os03g05390	Chr3	–	2653069	2654271	2654271	2654404	2654404	2654529	4.01344e-07	0.106	LOC_Os03g05390.6,LOC_Os03g05390.3	LOC_Os03g05390.10
LOC_Os03g05390	Chr3	–	2653069	2654271	2654271	2654445	2654445	2654529	3.81721e-08	0.104	LOC_Os03g05390.6,LOC_Os03g05390.3	LOC_Os03g05390-TU53242
LOC_Os06g05020	Chr6	–	2232358	2233044	2233044	2233575	2233575	2233724	0.00780499	0.187	LOC_Os06g05020-TU85171	LOC_Os06g05020-TU85178
LOC_Os08g25140	Chr8	+	15271759	15273743	15273743	15273813	15273813	15274146	1.60356e-05	-0.138	IC4R-OSJ08T225900.6,LOC_Os08g25140.1	LOC_Os08g25140-TU106863
LOC_Os08g33140	Chr8	+	20595687	20595981	20595981	20596127	20596127	20596705	0.000766163	0.115	LOC_Os08g33140-TU108269	LOC_Os08g33140-TU108272,LOC_Os08g33140-TU108271
LOC_Os10g36550	Chr10	+	19562084	19562192	19562192	19562299	19562299	19562440	1.16335e-07	-0.326	LOC_Os10g36550-TU21231,LOC_Os10g36550-TU21234	LOC_Os10g36550-TU21235
LOC_Os04g12920	Chr4	–	7137679	7138683	7138683	7138828	7138828	7138953	0.0026169	-0.145	LOC_Os04g12920-TU66499,LOC_Os04g12920-TU66494,LOC_Os04g12920-TU66504	LOC_Os04g12920-TU66500
LOC_Os04g12920	Chr4	–	7137679	7138953	7138953	7139215	7139215	7140402	0.00149513	0.157	LOC_Os04g12920-TU66491	LOC_Os04g12920-TU66494,LOC_Os04g12920-TU66500
LOC_Os01g49219	Chr1	+	28295077	28295438	28295438	28295535	28295535	28295656	0.00500954	-0.119	LOC_Os01g49219-TU9766	LOC_Os01g49219-TU9767
LOC_Os01g49219	Chr1	+	28295077	28295441	28295441	28295535	28295535	28295656	0.0263228	-0.158	LOC_Os01g49219-TU9773,LOC_Os01g49219-TU9765	LOC_Os01g49219-TU9767
LOC_Os01g13350	Chr1	–	7440299	7440376	7440376	7440739	7440739	7441026	0.000183511	0.388	IC4R-OSJ01T116200.3	LOC_Os01g13350-TU3325
LOC_Os01g13350	Chr1	–	7440299	7440376	7440376	7440940	7440940	7441026	0.0149423	-0.158	LOC_Os01g13350.1	IC4R-OSJ01T116200.3
LOC_Os08g31910	Chr8	–	19778764	19778829	19778829	19778899	19778899	19779300	1.14206e-06	-0.174	LOC_Os08g31910-TU107973,LOC_Os08g31910-TU107974	LOC_Os08g31910-TU107976
LOC_Os01g46169	Chr1	+	26272132	26272281	26272281	26273538	26273538	26274222	0.0363678	0.12	LOC_Os01g46169-TU9126,LOC_Os01g46169-TU9120	LOC_Os01g46169-TU9117,LOC_Os01g46169-TU9115,LOC_Os01g46169-TU9123
LOC_Os12g25630	Chr12	–	14830171	14830287	14830287	14830415	14830415	14830666	3.77445e-07	-0.164	IC4R-OSJ12T222200.2,LOC_Os12g25630-TU35279	IC4R-OSJ12T222200.1
LOC_Os10g33930	Chr10	+	18039706	18040671	18040671	18040800	18040800	18041685	0.010424	0.124	LOC_Os10g33930-TU20637,LOC_Os10g33930-TU20633	LOC_Os10g33930-TU20631
LOC_Os12g40780	Chr12	+	25244174	25244193	25244193	25244271	25244271	25244303	0.0488427	0.104	LOC_Os12g40780-TU37677,LOC_Os12g40780-TU37665	LOC_Os12g40780.1,LOC_Os12g40780-TU37676
LOC_Os02g10190	Chr2	+	5340703	5340775	5340775	5341197	5341197	5341293	0.00880617	-0.12	LOC_Os02g10190.1	LOC_Os02g10190-TU41054
LOC_Os02g05870	Chr2	–	2902933	2903032	2903032	2903151	2903151	2903216	8.35752e-08	-0.43	LOC_Os02g05870.1	LOC_Os02g05870-TU39980
LOC_Os03g52230	Chr3	–	29976198	29976665	29976665	29977486	29977486	29977701	0.02307	0.163	LOC_Os03g52230-TU62326	LOC_Os03g52230-TU62324
LOC_Os06g35020	Chr6	+	20366294	20366404	20366404	20369673	20369673	20369937	0.00261559	0.478	LOC_Os06g35020-TU90228	LOC_Os06g35020-TU90251,LOC_Os06g35020-TU90242
LOC_Os11g45280	Chr11	+	27404942	27405011	27405011	27405139	27405139	27405189	9.43832e-06	-0.178	IC4R-OSJ11T393900.4	LOC_Os11g45280-TU30542
LOC_Os02g06540	Chr2	+	3256395	3258332	3258332	3258532	3258532	3258817	0.000241172	0.202	LOC_Os02g06540-TU40220,LOC_Os02g06540-TU40222,LOC_Os02g06540-TU40231,LOC_Os02g06540-TU40226	LOC_Os02g06540-TU40224
LOC_Os11g17290	Chr11	+	9631851	9632017	9632017	9632146	9632146	9632251	0.000101433	0.255	LOC_Os11g17290-TU25979	LOC_Os11g17290.1
LOC_Os01g48720	Chr1	+	27945842	27945992	27945992	27946646	27946646	27947780	0.015523	-0.12	IC4R-OSJ01T413100.7	LOC_Os01g48720-TU9630
LOC_Os02g04010	Chr2	–	1735718	1736491	1736491	1737038	1737038	1737120	1.99823e-06	0.175	IC4R-OSJ02T030100.3	LOC_Os02g04010.3
LOC_Os05g01040	Chr5	–	64496	66116	66116	66309	66309	66494	0.00462849	0.206	LOC_Os05g01040-TU75665	LOC_Os05g01040-TU75666
LOC_Os06g51430	Chr6	+	31154164	31154316	31154316	31154399	31154399	31154582	0.00494594	-0.212	LOC_Os06g51430.1	LOC_Os06g51430-TU93836
LOC_Os02g07340	Chr2	+	3785923	3785995	3785995	3787963	3787963	3788293	0.0454238	-0.206	LOC_Os02g07340-TU40547	LOC_Os02g07340-TU40535
LOC_Os02g03370	Chr2	+	1366365	1366620	1366620	1367868	1367868	1368743	0.00387618	0.251	LOC_Os02g03370-TU39119	LOC_Os02g03370-TU39118
LOC_Os06g10200	Chr6	+	5222928	5223085	5223085	5223185	5223185	5223296	0.0186121	0.15	LOC_Os06g10200.4,LOC_Os06g10200.1	LOC_Os06g10200-TU86356
LOC_Os08g34160	Chr8	+	21414718	21414835	21414835	21414929	21414929	21415044	0.0495617	-0.32	LOC_Os08g34160-TU108546	LOC_Os08g34160-TU108547
LOC_Os05g44792	Chr5	–	26052611	26053165	26053165	26053394	26053394	26053458	0.0178844	-0.129	LOC_Os05g44810.1,IC4R-OSJ05T391900.1	IC4R-OSJ05T391900.4
LOC_Os05g29760	Chr5	+	17211155	17211471	17211471	17211831	17211831	17211975	1.44458e-10	0.1	LOC_Os05g29760.4	LOC_Os05g29760-TU79852,LOC_Os05g29760-TU79853
LOC_Os02g43370	Chr2	–	26172629	26172744	26172744	26172835	26172835	26173025	1.7708e-05	-0.233	LOC_Os02g43370.1	LOC_Os02g43370-TU47742
LOC_Os02g43370	Chr2	–	26172629	26172744	26172744	26172894	26172894	26173025	2.50522e-06	0.298	LOC_Os02g43370-TU47743	LOC_Os02g43370-TU47741
LOC_Os04g42080	Chr4	–	24911399	24911873	24911873	24912712	24912712	24912879	0.00341879	0.339	LOC_Os04g42080-TU71292	LOC_Os04g42080-TU71291
LOC_Os03g16700	Chr3	+	9249764	9249944	9249944	9250026	9250026	9250086	7.96702e-12	-0.112	IC4R-OSJ03T146000.1,LOC_Os03g16700.1	LOC_Os03g16700-TU56076
LOC_Os03g53640	Chr3	–	30756758	30757117	30757117	30757214	30757214	30757510	0.0247573	-0.208	LOC_Os03g53640.1	LOC_Os03g53640-TU62617
LOC_Os03g53640	Chr3	–	30756758	30757122	30757122	30757214	30757214	30757510	0.0430652	-0.145	LOC_Os03g53640-TU62615	LOC_Os03g53640-TU62617
LOC_Os02g02700	Chr2	+	1021276	1021571	1021571	1021682	1021682	1022003	2.71575e-05	0.15	LOC_Os02g02710.1,LOC_Os02g02700-TU38964	LOC_Os02g02700-TU38960
LOC_Os12g34330	Chr12	–	20811529	20811713	20811713	20812724	20812724	20812821	0.0413531	0.316	LOC_Os12g34330-TU36427	LOC_Os12g34330-TU36426
LOC_Os01g67880	Chr1	–	39457789	39457884	39457884	39458071	39458071	39458366	0.0328389	-0.177	LOC_Os01g67880-TU14525	LOC_Os01g67880-TU14530
LOC_Os01g58444	Chr1	+	33791015	33792675	33792675	33793341	33793341	33794105	0	-0.494	LOC_Os01g58444-TU12216,LOC_Os01g58444-TU12220	LOC_Os01g58444-TU12213
LOC_Os08g30550	Chr8	+	18798489	18798999	18798999	18799077	18799077	18799179	0.00494594	-0.102	LOC_Os08g30550-TU107678,LOC_Os08g30550-TU107676,LOC_Os08g30550-TU107677	LOC_Os08g30550-TU107679
LOC_Os03g18440	Chr3	+	10343114	10345284	10345284	10345897	10345897	10345941	4.45034e-06	-0.164	LOC_Os03g18440-TU56527,LOC_Os03g18440.1,LOC_Os03g18440-TU56529	LOC_Os03g18440-TU56530
LOC_Os10g07470	Chr10	–	3961530	3961972	3961972	3962051	3962051	3962172	0.0462901	-0.203	LOC_Os10g07470-TU17058	LOC_Os10g07470-TU17070
LOC_Os01g48830	Chr1	–	28012377	28013783	28013783	28013945	28013945	28014063	0.0112241	0.164	LOC_Os01g48830-TU9654,LOC_Os01g48830-TU9649	IC4R-OSJ01T414000.1
LOC_Os03g16130	Chr3	–	8900712	8900771	8900771	8900860	8900860	8900978	0.0113454	-0.1	IC4R-OSJ03T140900.6,IC4R-OSJ03T140900.1,IC4R-OSJ03T140900.7,IC4R-OSJ03T140900.2	LOC_Os03g16130.3,LOC_Os03g16130.2
LOC_Os06g05520	Chr6	–	2502489	2502574	2502574	2502717	2502717	2502938	5.73934e-06	-0.22	LOC_Os06g05520.1,LOC_Os06g05520-TU85315	LOC_Os06g05520-TU85314
LOC_Os06g09880	Chr6	–	5024253	5024752	5024752	5027707	5027707	5027848	8.14601e-05	-0.32	LOC_Os06g09880-TU86393,LOC_Os06g09880-TU86331,LOC_Os06g09880-TU86371	LOC_Os06g09880-TU86383,LOC_Os06g09880-TU86399
LOC_Os03g48970	Chr3	+	27889941	27891318	27891318	27891476	27891476	27891724	0.000625444	0.112	LOC_Os03g48970-TU61625,LOC_Os03g48970-TU61624	LOC_Os03g48970-TU61622
LOC_Os03g48970	Chr3	+	27892635	27892756	27892756	27893266	27893266	27893440	4.1667e-06	0.248	LOC_Os03g48970-TU61624	LOC_Os03g48970-TU61622,LOC_Os03g48970-TU61625
LOC_Os12g01290	Chr12	–	169508	169651	169651	170015	170015	170282	8.8784e-05	0.113	LOC_Os12g01290-TU31133	LOC_Os12g01290-TU31154
LOC_Os12g01290	Chr12	–	169508	169731	169731	170015	170015	170282	1.25013e-07	0.177	LOC_Os12g01290-TU31133	LOC_Os12g01290-TU31131,LOC_Os12g01290-TU31149,LOC_Os12g01290-TU31137,LOC_Os12g01290-TU31145,LOC_Os12g01290-TU31144,LOC_Os12g01290-TU31132
LOC_Os12g01290	Chr12	–	169508	170282	170282	171120	171120	172560	6.16845e-05	0.148	LOC_Os12g01290-TU31161	LOC_Os12g01290-TU31154,LOC_Os12g01290-TU31131,LOC_Os12g01290-TU31133,LOC_Os12g01290-TU31137,LOC_Os12g01290-TU31145,LOC_Os12g01290-TU31158,LOC_Os12g01290-TU31144,LOC_Os12g01290-TU31132
LOC_Os12g01290	Chr12	–	171120	171274	171274	172147	172147	172560	8.33639e-05	-0.141	LOC_Os12g01290-TU31143,LOC_Os12g01290-TU31136,LOC_Os12g01290-TU31157,LOC_Os12g01290-TU31135	LOC_Os12g01290-TU31154,LOC_Os12g01290-TU31133,LOC_Os12g01290-TU31145,LOC_Os12g01290-TU31144,LOC_Os12g01290-TU31132
LOC_Os11g42540	Chr11	+	25615718	25615775	25615775	25615891	25615891	25616000	0.00889296	0.139	LOC_Os11g42540-TU30016	LOC_Os11g42540.1,LOC_Os11g42540-TU30015
LOC_Os07g16140	Chr7	+	9399184	9399492	9399492	9399615	9399615	9399715	5.45129e-05	-0.157	LOC_Os07g16140.1,LOC_Os07g16140-TU96643,LOC_Os07g16140-TU96647	IC4R-OSJ07T141700.1
LOC_Os07g16140	Chr7	+	9400175	9400243	9400243	9401016	9401016	9401157	1.43884e-05	0.206	LOC_Os07g16140-TU96642,LOC_Os07g16140-TU96643,IC4R-OSJ07T141700.1	LOC_Os07g16140-TU96637,LOC_Os07g16140.1
LOC_Os08g05030	Chr8	–	2580306	2580396	2580396	2580456	2580456	2580574	1.42453e-05	-0.274	LOC_Os08g05030.1,LOC_Os08g05030-TU103580,LOC_Os08g05030-TU103579,LOC_Os08g05030-TU103582,LOC_Os08g05030.2	LOC_Os08g05030-TU103589,LOC_Os08g05030-TU103586
LOC_Os05g48416	Chr5	–	27760776	27760874	27760874	27760950	27760950	27761366	0.000600185	-0.138	LOC_Os05g48416-TU83562,LOC_Os05g48416.2,LOC_Os05g48416-TU83556	LOC_Os05g48416-TU83561
LOC_Os08g02680	Chr8	–	1117810	1117968	1117968	1119052	1119052	1119641	0.0324097	-0.159	LOC_Os08g02680.1	LOC_Os08g02680.3
LOC_Os04g56654	Chr4	+	33782061	33782381	33782381	33782473	33782473	33782541	0.0435232	-0.143	LOC_Os04g56654-TU74858	LOC_Os04g56654-TU74859
LOC_Os05g15040	Chr5	–	8529286	8529463	8529463	8529549	8529549	8529660	5.05469e-06	-0.24	IC4R-OSJ05T127400.5,LOC_Os05g15040-TU78099,LOC_Os05g15040-TU78091	LOC_Os05g15040-TU78120
G25942	Chr3	–	31998312	31998561	31998561	31998886	31998886	31998926	0.00054753	-0.151	G25942-TU63110,G25942-TU63109,G25942-TU63116,G25942-TU63119,G25942-TU63112	G25942-TU63114,G25942-TU63111
G25942	Chr3	–	31998886	31999926	31999926	32000036	32000036	32000654	2.04397e-05	0.238	G25942-TU63112	G25942-TU63115,G25942-TU63110,G25942-TU63116,G25942-TU63111
LOC_Os05g48970	Chr5	+	28089301	28089806	28089806	28089883	28089883	28090131	0.00394507	0.146	LOC_Os05g48970-TU83690,LOC_Os05g48970.1	LOC_Os05g48970-TU83688
LOC_Os11g01310	Chr11	–	165141	167060	167060	168973	168973	169342	0.0351387	0.129	LOC_Os11g01310-TU22756	LOC_Os11g01310-TU22752
LOC_Os03g57070	Chr3	+	32532513	32532613	32532613	32532712	32532712	32532893	0.000305382	-0.228	IC4R-OSJ03T491300.1,LOC_Os03g57070-TU63342,LOC_Os03g57070.1	LOC_Os03g57070-TU63333
LOC_Os01g05840	Chr1	+	2800065	2800569	2800569	2800703	2800703	2802121	9.98724e-06	-0.415	LOC_Os01g05840.2,IC4R-OSJ01T046400.2	LOC_Os01g05840-TU1285
LOC_Os03g03870	Chr3	+	1751488	1751867	1751867	1752466	1752466	1752554	0.00342505	-0.127	LOC_Os03g03870-TU52792	LOC_Os03g03870-TU52793
LOC_Os02g17292	Chr2	–	9920622	9920808	9920808	9920964	9920964	9924684	4.08576e-05	-0.304	LOC_Os02g17292-TU42592,LOC_Os02g17292-TU42589	LOC_Os02g17292-TU42587,LOC_Os02g17292-TU42591,LOC_Os02g17292-TU42588
LOC_Os05g41580	Chr5	+	24353710	24354103	24354103	24354183	24354183	24354546	0.00890868	0.128	LOC_Os05g41580-TU82241	LOC_Os05g41580-TU82240
G38350	Chr6	–	27651197	27652475	27652475	27656371	27656371	27656749	0.000921926	0.198	G38350-TU92363	G38350-TU92362
G38350	Chr6	–	27651197	27653877	27653877	27656371	27656371	27656749	0.0115655	0.104	G38350-TU92363	G38350-TU92361
LOC_Os12g06510	Chr12	–	3148862	3149036	3149036	3149417	3149417	3149525	0	-0.318	LOC_Os12g06510-TU32436,LOC_Os12g06510.3	LOC_Os12g06510-TU32437,LOC_Os12g06510-TU32438
LOC_Os03g22270	Chr3	–	12766460	12767153	12767153	12767989	12767989	12768559	0.00631353	0.147	LOC_Os03g22270.3	LOC_Os03g22270.2
LOC_Os05g12300	Chr5	+	7061990	7062854	7062854	7063336	7063336	7063419	1.39111e-06	0.267	LOC_Os05g12300.3	LOC_Os05g12300-TU77759,LOC_Os05g12300-TU77769
LOC_Os06g36990	Chr6	+	21808661	21808873	21808873	21809310	21809310	21811247	0.00112107	-0.2	LOC_Os06g36990-TU90619,LOC_Os06g36990-TU90623	LOC_Os06g36990-TU90621
LOC_Os03g17920	Chr3	+	9986182	9986435	9986435	9987162	9987162	9987606	0.00790061	0.145	LOC_Os03g17920-TU56422	LOC_Os03g17920-TU56432
LOC_Os06g19410	Chr6	–	11055745	11056045	11056045	11056114	11056114	11058729	1.01045e-05	-0.506	LOC_Os06g19410-TU87977	LOC_Os06g19410-TU87976
LOC_Os06g46149	Chr6	+	27961191	27961264	27961264	27967240	27967240	27969749	0.000636545	-0.184	LOC_Os06g46149-TU92555	LOC_Os06g46149-TU92545
LOC_Os06g46149	Chr6	+	27961191	27961264	27961264	27968915	27968915	27969749	1.61636e-07	-0.732	LOC_Os06g46149-TU92558,LOC_Os06g46149-TU92537	LOC_Os06g46149-TU92545
LOC_Os06g46149	Chr6	+	27961191	27961264	27961264	27969695	27969695	27969749	2.88942e-05	-0.498	LOC_Os06g46149-TU92539	LOC_Os06g46149-TU92545
LOC_Os07g48970	Chr7	+	29307405	29307471	29307471	29307686	29307686	29307747	2.75275e-05	0.146	IC4R-OSJ07T440500.5	LOC_Os07g48970-TU102637,LOC_Os07g48970-TU102650,LOC_Os07g48970-TU102630
LOC_Os07g48970	Chr7	+	29308368	29308617	29308617	29309007	29309007	29310440	6.3892e-10	-0.382	LOC_Os07g48970-TU102632,LOC_Os07g48970-TU102630,LOC_Os07g48970-TU102644	LOC_Os07g48970-TU102637
LOC_Os01g27200	Chr1	+	15165275	15165314	15165314	15165517	15165517	15165890	1.202e-07	-0.381	LOC_Os01g27200-TU5719,LOC_Os01g27200-TU5722,LOC_Os01g27200-TU5717,LOC_Os01g27200-TU5740	LOC_Os01g27200-TU5724,LOC_Os01g27200-TU5721
LOC_Os09g33992	Chr9	–	20070522	20071111	20071111	20071444	20071444	20071489	0.000636543	0.148	LOC_Os09g33992-TU116539	LOC_Os09g33992-TU116534
LOC_Os01g23880	Chr1	+	13455246	13456007	13456007	13457719	13457719	13458001	0.0168025	-0.128	LOC_Os01g23880-TU5188,LOC_Os01g23880-TU5190	LOC_Os01g23880-TU5201
LOC_Os03g60890	Chr3	–	34604332	34604633	34604633	34604837	34604837	34604890	0.000304149	-0.197	LOC_Os03g60890-TU64180	LOC_Os03g60890-TU64176
LOC_Os02g40750	Chr2	–	24696227	24696321	24696321	24696462	24696462	24696546	1.18007e-08	-0.677	LOC_Os02g40750-TU47237	LOC_Os02g40750-TU47238
LOC_Os10g27230	Chr10	–	14361798	14362133	14362133	14362233	14362233	14362444	1.17339e-10	-0.154	LOC_Os10g27230.1,LOC_Os10g27230-TU19345	LOC_Os10g27230-TU19344,LOC_Os10g27230.2
LOC_Os05g35470	Chr5	–	21078383	21079215	21079215	21079287	21079287	21079573	2.20367e-13	-0.296	LOC_Os05g35470-TU80930,LOC_Os05g35470.1	LOC_Os05g35470-TU80929
LOC_Os07g47860	Chr7	–	28590316	28590466	28590466	28590567	28590567	28590600	4.54837e-09	0.365	IC4R-OSJ07T429900.3,IC4R-OSJ07T429900.8,IC4R-OSJ07T429900.6	LOC_Os07g47860-TU102291
LOC_Os01g02720	Chr1	–	932267	932474	932474	932546	932546	932599	2.892e-10	-0.358	LOC_Os01g02720-TU363,LOC_Os01g02720.2	LOC_Os01g02720-TU359
LOC_Os01g02720	Chr1	–	934268	934424	934424	934554	934554	934914	0.00772276	-0.358	LOC_Os01g02720-TU359,LOC_Os01g02720.2	LOC_Os01g02720-TU363
IC4R-OSJ05G035000	Chr5	+	2124823	2124977	2124977	2125639	2125639	2125877	0.0285322	-0.141	IC4R-OSJ05G035000-TU76391	IC4R-OSJ05G035000-TU76376
IC4R-OSJ05G035000	Chr5	+	2124823	2124977	2124977	2125657	2125657	2125877	2.45599e-06	-0.298	IC4R-OSJ05G035000-TU76385	IC4R-OSJ05G035000-TU76376
LOC_Os12g39420	Chr12	+	24245842	24246680	24246680	24247336	24247336	24247511	0.0115932	0.212	LOC_Os12g39420-TU37566	LOC_Os12g39420-TU37569
LOC_Os12g15390	Chr12	–	8788234	8788483	8788483	8788565	8788565	8788770	1.36248e-07	0.129	LOC_Os12g15390-TU33839	LOC_Os12g15390-TU33843
LOC_Os04g57140	Chr4	–	34039241	34039424	34039424	34039500	34039500	34040595	0.0275108	0.225	LOC_Os04g57140-TU74974	LOC_Os04g57140-TU74972
LOC_Os04g15550	Chr4	+	8460626	8460691	8460691	8460857	8460857	8461041	0.00108813	-0.178	LOC_Os04g15550-TU66848,LOC_Os04g15550-TU66842	LOC_Os04g15550.4
LOC_Os03g08730	Chr3	+	4496692	4496928	4496928	4498215	4498215	4498303	4.37828e-07	-0.179	LOC_Os03g08730.1	LOC_Os03g08730-TU54147
LOC_Os03g55230	Chr3	+	31436306	31437285	31437285	31438580	31438580	31439423	0.0414801	-0.124	LOC_Os03g55230-TU62899	LOC_Os03g55230-TU62898
LOC_Os06g16370	Chr6	+	9336324	9337362	9337362	9337931	9337931	9338653	0.0120664	0.189	LOC_Os06g16370-TU87634	LOC_Os06g16370-TU87633
LOC_Os11g08980	Chr11	+	4765264	4765355	4765355	4766033	4766033	4766117	0.0020061	-0.208	LOC_Os11g08980-TU24727	LOC_Os11g08980-TU24720
LOC_Os03g02170	Chr3	–	724111	724540	724540	724730	724730	724812	0.0233617	-0.223	LOC_Os03g02170-TU52390,LOC_Os03g02170.2,LOC_Os03g02170-TU52389	LOC_Os03g02170-TU52391
LOC_Os03g02170	Chr3	–	724730	724812	724812	724899	724899	725305	0.0120664	-0.522	LOC_Os03g02170-TU52391,LOC_Os03g02170-TU52390,LOC_Os03g02170.2	LOC_Os03g02170-TU52389
LOC_Os03g27030	Chr3	–	15474897	15475655	15475655	15475735	15475735	15475818	0.000123878	-0.241	LOC_Os03g27030.3,IC4R-OSJ03T238700.6	LOC_Os03g27030-TU58325
LOC_Os02g05250	Chr2	+	2522260	2522341	2522341	2522474	2522474	2522794	2.06872e-05	0.368	LOC_Os02g05250-TU39723,LOC_Os02g05250-TU39732	LOC_Os02g05250-TU39724
LOC_Os09g15430	Chr9	–	9447474	9447609	9447609	9449587	9449587	9449857	4.85867e-07	0.194	LOC_Os09g15430-TU113079	LOC_Os09g15430-TU113077
LOC_Os11g28990	Chr11	+	16774613	16775347	16775347	16775480	16775480	16775576	0.00386569	-0.165	LOC_Os11g28990-TU27384,LOC_Os11g28990.1,LOC_Os11g28990-TU27381	LOC_Os11g28990-TU27383
LOC_Os12g02260	Chr12	–	709662	710362	710362	710484	710484	710621	0.0334205	0.103	LOC_Os12g02260.1	LOC_Os12g02260-TU31405
LOC_Os04g57190	Chr4	–	34076903	34077035	34077035	34077138	34077138	34077274	4.75337e-12	-0.294	LOC_Os04g57190.1,LOC_Os04g57190.4,LOC_Os04g57190-TU74987	LOC_Os04g57190-TU74994
G14313	Chr12	+	12226044	12228312	12228312	12228617	12228617	12228764	0.00153775	0.285	G14313-TU34725	G14313-TU34760
LOC_Os06g51260	Chr6	–	31028237	31028573	31028573	31028688	31028688	31029311	7.77551e-05	0.188	LOC_Os06g51260-TU93850	LOC_Os06g51260-TU93845
LOC_Os06g51260	Chr6	–	31028295	31028493	31028493	31028688	31028688	31029311	0.00311863	0.168	LOC_Os06g51260-TU93838	LOC_Os06g51260-TU93840
LOC_Os01g51700	Chr1	–	29734243	29734343	29734343	29734702	29734702	29734729	4.93521e-08	-0.118	IC4R-OSJ01T441300.3	LOC_Os01g51700.2
LOC_Os10g21560	Chr10	–	11039143	11039316	11039316	11040403	11040403	11040596	3.41728e-11	-0.379	LOC_Os10g21560.1	IC4R-OSJ10T165800.1
LOC_Os01g56690	Chr1	+	32714741	32715270	32715270	32715368	32715368	32715653	0.000606676	0.128	LOC_Os01g56690-TU11684	LOC_Os01g56690-TU11685
LOC_Os07g02960	Chr7	+	1102838	1102977	1102977	1103798	1103798	1105391	0.00661657	0.236	LOC_Os07g02960.2	IC4R-OSJ07T019000.2,LOC_Os07g02960.3
LOC_Os12g10560	Chr12	+	5602143	5602331	5602331	5602415	5602415	5602514	8.9382e-11	-0.115	LOC_Os12g10560-TU33176	LOC_Os12g10560-TU33177
LOC_Os03g63074	Chr3	–	35659841	35660444	35660444	35660538	35660538	35662372	0.045851	-0.302	LOC_Os03g63074.1,LOC_Os03g63074.3	LOC_Os03g63074-TU64697
LOC_Os03g63074	Chr3	–	35660538	35662372	35662372	35663773	35663773	35663981	0.000250832	-0.481	LOC_Os03g63074.1,LOC_Os03g63074-TU64697	LOC_Os03g63074-TU64709
LOC_Os08g16470	Chr8	–	10085382	10085493	10085493	10086355	10086355	10086429	0.00219978	0.198	LOC_Os08g16470-TU105717	LOC_Os08g16470-TU105719
LOC_Os08g16470	Chr8	–	10085382	10086429	10086429	10087704	10087704	10088211	0.00460701	0.244	LOC_Os08g16470-TU105725	LOC_Os08g16470-TU105720
LOC_Os08g38210	Chr8	+	24223482	24224291	24224291	24225758	24225758	24225962	0.0144443	0.19	LOC_Os08g38210-TU109542	LOC_Os08g38210-TU109544
LOC_Os02g13140	Chr2	+	6981697	6983434	6983434	6983602	6983602	6985543	0.00156646	0.147	LOC_Os02g13140-TU41705	LOC_Os02g13140-TU41707
LOC_Os07g26520	Chr7	–	15279982	15280288	15280288	15280401	15280401	15280938	0.0132878	0.203	LOC_Os07g26520-TU97928	LOC_Os07g26520-TU97926
LOC_Os07g26520	Chr7	–	15279982	15280288	15280288	15280839	15280839	15280938	0.00010221	0.13	LOC_Os07g26520-TU97928	LOC_Os07g26520-TU97927
LOC_Os07g49460	Chr7	+	29616684	29616865	29616865	29616935	29616935	29617060	0.0315706	-0.221	LOC_Os07g49460.1,LOC_Os07g49460.4	LOC_Os07g49460-TU102762
LOC_Os07g49460	Chr7	+	29616684	29616865	29616865	29617034	29617034	29617060	7.05976e-06	-0.169	LOC_Os07g49460.2	LOC_Os07g49460-TU102762
LOC_Os07g49460	Chr7	+	29623153	29623315	29623315	29623425	29623425	29623559	0.000432204	-0.342	LOC_Os07g49460.3,LOC_Os07g49460.1,LOC_Os07g49460.2,LOC_Os07g49460.4,LOC_Os07g49460-TU102763	LOC_Os07g49460-TU102754,LOC_Os07g49460-TU102762
LOC_Os07g49460	Chr7	+	29626675	29627087	29627087	29627168	29627168	29627946	0.00450392	-0.142	LOC_Os07g49460.3,LOC_Os07g49460.1,LOC_Os07g49460.2,LOC_Os07g49460-TU102760,LOC_Os07g49460.4,LOC_Os07g49460-TU102762	LOC_Os07g49460-TU102754,LOC_Os07g49460-TU102763
LOC_Os05g24550	Chr5	+	14163232	14163389	14163389	14163606	14163606	14163681	0.0421595	0.12	LOC_Os05g24550-TU79081	LOC_Os05g24550-TU79082
LOC_Os11g10770	Chr11	–	5913154	5916260	5916260	5916984	5916984	5918130	8.03121e-06	0.119	LOC_Os11g10770-TU25087	LOC_Os11g10770-TU25086
LOC_Os10g30054	Chr10	+	15601067	15601185	15601185	15601388	15601388	15601965	0.0286339	-0.107	LOC_Os10g30054-TU19820	LOC_Os10g30054-TU19819
LOC_Os10g40020	Chr10	–	21442716	21442797	21442797	21443199	21443199	21443642	4.52254e-05	-0.29	LOC_Os10g40020-TU22005	LOC_Os10g40020-TU22008
LOC_Os10g40020	Chr10	–	21442716	21442797	21442797	21443508	21443508	21443642	1.06656e-12	-0.388	LOC_Os10g40020-TU22002	LOC_Os10g40020-TU22008
LOC_Os10g40020	Chr10	–	21442716	21442797	21442797	21443515	21443515	21443642	5.9937e-09	-0.376	LOC_Os10g40020-TU22006,LOC_Os10g40020-TU22007	LOC_Os10g40020-TU22008
LOC_Os03g13960	Chr3	–	7573938	7573990	7573990	7574078	7574078	7574164	0.00462849	-0.191	LOC_Os03g13960-TU55472,LOC_Os03g13960-TU55479,LOC_Os03g13960-TU55471,LOC_Os03g13960-TU55473	LOC_Os03g13960-TU55477
LOC_Os03g13960	Chr3	–	7574255	7574368	7574368	7574637	7574637	7574729	0.000852446	-0.371	LOC_Os03g13960-TU55473	LOC_Os03g13960-TU55479
LOC_Os03g13960	Chr3	–	7575627	7575686	7575686	7575823	7575823	7575972	0.00788365	-0.169	LOC_Os03g13960-TU55479,LOC_Os03g13960-TU55473	LOC_Os03g13960-TU55472,LOC_Os03g13960-TU55456
LOC_Os10g29660	Chr10	–	15426259	15426347	15426347	15427145	15427145	15427456	2.36622e-05	-0.232	LOC_Os10g29660-TU19729,LOC_Os10g29660-TU19728	LOC_Os10g29660-TU19726,LOC_Os10g29660-TU19730
LOC_Os04g57480	Chr4	–	34200982	34201678	34201678	34202193	34202193	34202426	0.016444	0.167	LOC_Os04g57480-TU75090	LOC_Os04g57480-TU75106,LOC_Os04g57480-TU75091
LOC_Os12g40480	Chr12	+	25046589	25047485	25047485	25047820	25047820	25048597	0.00367695	-0.177	LOC_Os12g40480.1,LOC_Os12g40480-TU37611	LOC_Os12g40480.2
LOC_Os02g49992	Chr2	–	30546910	30547024	30547024	30547101	30547101	30547269	0.00697378	-0.122	LOC_Os02g49992.3,IC4R-OSJ02T453600.4	LOC_Os02g49992-TU49630
LOC_Os07g23790	Chr7	–	13436678	13437711	13437711	13438846	13438846	13438919	0.00482443	-0.112	LOC_Os07g23790.7	LOC_Os07g23790.3
LOC_Os10g33660	Chr10	–	17748718	17748769	17748769	17749656	17749656	17749701	6.57981e-06	0.303	IC4R-OSJ10T265200.2	LOC_Os10g33660-TU20469
IC4R-OSJ06G163400	Chr6	–	10484490	10484547	10484547	10485198	10485198	10485649	1.661e-05	0.517	IC4R-OSJ06T163400.1	IC4R-OSJ06G163400-TU87799
LOC_Os01g44170	Chr1	+	25319730	25319870	25319870	25321021	25321021	25321093	0.000466237	0.276	LOC_Os01g44170-TU8793	LOC_Os01g44170-TU8789
LOC_Os01g55880	Chr1	–	32187500	32187557	32187557	32187697	32187697	32187759	0.000101327	-0.153	LOC_Os01g55890.1	LOC_Os01g55880-TU11482
LOC_Os09g10930	Chr9	+	6016374	6016489	6016489	6016758	6016758	6017199	0.000115372	0.173	LOC_Os09g10930-TU112499	LOC_Os09g10930.2,LOC_Os09g10930-TU112497
LOC_Os09g10930	Chr9	+	6016374	6016489	6016489	6016770	6016770	6017199	0.0226824	-0.103	LOC_Os09g10930-TU112503	LOC_Os09g10930-TU112500
LOC_Os01g63950	Chr1	+	37123888	37124390	37124390	37124951	37124951	37125067	0.0149762	-0.124	IC4R-OSJ01T556000.4	IC4R-OSJ01T556000.3
IC4R-OSJ03G128100	Chr3	–	8068745	8068973	8068973	8069573	8069573	8069675	0.00373521	0.113	IC4R-OSJ03T128100.22	IC4R-OSJ03T128100.25
IC4R-OSJ03G128100	Chr3	–	8068745	8068973	8068973	8069606	8069606	8069675	1.10224e-10	0.278	IC4R-OSJ03T128100.22	IC4R-OSJ03T128100.23
LOC_Os06g05240	Chr6	–	2359328	2359412	2359412	2360305	2360305	2360368	0.00459253	-0.206	LOC_Os06g05240-TU85221,LOC_Os06g05240-TU85223,LOC_Os06g05240-TU85224	LOC_Os06g05240.1
LOC_Os01g51860	Chr1	+	29818190	29819652	29819652	29820240	29820240	29820350	0.00490739	0.165	LOC_Os01g51860-TU10391	LOC_Os01g51860-TU10421,LOC_Os01g51860-TU10434
LOC_Os05g28970	Chr5	–	16983792	16984761	16984761	16985344	16985344	16985423	0.000443187	-0.138	LOC_Os05g28970-TU79734	LOC_Os05g28970-TU79733
LOC_Os10g10580	Chr10	+	5842943	5843114	5843114	5843280	5843280	5843810	4.88204e-07	-0.365	LOC_Os10g10580-TU17478,LOC_Os10g10580-TU17480,LOC_Os10g10580-TU17475	LOC_Os10g10580-TU17476,LOC_Os10g10580-TU17473
LOC_Os02g40820	Chr2	–	24736849	24737551	24737551	24738413	24738413	24739293	8.90484e-05	0.196	LOC_Os02g40820-TU47261	LOC_Os02g40820-TU47262,LOC_Os02g40820-TU47265
LOC_Os05g06360	Chr5	+	3258858	3258940	3258940	3259053	3259053	3259130	0.0375806	-0.306	LOC_Os05g06360.1	LOC_Os05g06360-TU76817
LOC_Os12g39440	Chr12	–	24273867	24274700	24274700	24274880	24274880	24275502	5.25576e-09	-0.532	LOC_Os12g39440.3,LOC_Os12g39440.5,LOC_Os12g39440.2	LOC_Os12g39440.1
LOC_Os05g18650	Chr5	–	10799737	10799957	10799957	10800407	10800407	10800493	0.0369403	-0.151	LOC_Os05g18650-TU78455,LOC_Os05g18650-TU78460	LOC_Os05g18650-TU78453
LOC_Os05g18650	Chr5	–	10799737	10799960	10799960	10800407	10800407	10800493	7.68955e-09	-0.298	LOC_Os05g18650-TU78452	LOC_Os05g18650-TU78453
LOC_Os10g32770	Chr10	–	17160768	17160838	17160838	17161329	17161329	17161431	8.999e-05	-0.198	LOC_Os10g32770-TU20292,LOC_Os10g32770-TU20295	LOC_Os10g32770-TU20285
LOC_Os12g03980	Chr12	–	1651307	1651342	1651342	1651409	1651409	1651487	0.00760564	-0.228	LOC_Os12g03980-TU31912	LOC_Os12g03980-TU31909
LOC_Os12g03980	Chr12	–	1651285	1651342	1651342	1651444	1651444	1651487	1.29597e-06	-0.201	IC4R-OSJ12T028300.2	IC4R-OSJ12T028300.1
LOC_Os01g02430	Chr1	–	922833	928148	928148	929065	929065	929167	1.0361e-05	-0.364	LOC_Os01g02430-TU606	LOC_Os01g02430-TU630
G24218	Chr3	+	18364493	18364604	18364604	18364963	18364963	18365177	0.00458082	-0.191	G24218-TU58993,G24218-TU58988	G24218-TU58991
LOC_Os06g02590	Chr6	+	916135	916236	916236	916314	916314	916373	0.00765669	-0.156	LOC_Os06g02590-TU84736,LOC_Os06g02590-TU84734	LOC_Os06g02590-TU84737
IC4R-OSJ02G432100	Chr2	+	29295873	29296547	29296547	29296676	29296676	29296826	0.00630585	0.267	IC4R-OSJ02G432100-TU49034,IC4R-OSJ02G432100-TU49033	IC4R-OSJ02G432100-TU49032,IC4R-OSJ02T432100.1
LOC_Os06g36150	Chr6	+	21160042	21160454	21160454	21160572	21160572	21161350	0.0391665	0.111	LOC_Os06g36150-TU90407	LOC_Os06g36150-TU90419
LOC_Os05g11770	Chr5	+	6680368	6680390	6680390	6680474	6680474	6680654	0.0247933	0.138	LOC_Os05g11770-TU77681	LOC_Os05g11770-TU77686
LOC_Os09g21802	Chr9	–	13210913	13211061	13211061	13211140	13211140	13211634	0.00158283	-0.256	LOC_Os09g21802-TU114043,LOC_Os09g21802-TU114037,LOC_Os09g21802-TU114045	LOC_Os09g21802-TU114049,LOC_Os09g21802-TU114040
LOC_Os01g47256	Chr1	+	27006900	27007022	27007022	27007575	27007575	27008938	3.78388e-07	-0.149	LOC_Os01g47256-TU9335	LOC_Os01g47256-TU9336
LOC_Os01g47256	Chr1	+	27006900	27007022	27007022	27007692	27007692	27008938	9.37829e-05	-0.118	LOC_Os01g47256-TU9342,LOC_Os01g47256-TU9334	LOC_Os01g47256-TU9336
LOC_Os03g08170	Chr3	+	4177721	4178045	4178045	4178323	4178323	4179255	0.00409106	-0.155	LOC_Os03g08170-TU53942	LOC_Os03g08170-TU53943
LOC_Os09g29420	Chr9	+	17876609	17876660	17876660	17877333	17877333	17877390	0.00508495	-0.119	LOC_Os09g29420-TU115490,LOC_Os09g29420.1	LOC_Os09g29420-TU115491
LOC_Os02g30730	Chr2	–	18311081	18312069	18312069	18312145	18312145	18312361	0.00062372	-0.197	LOC_Os02g30730-TU45020,LOC_Os02g30730.1	LOC_Os02g30730-TU45018
LOC_Os06g29310	Chr6	–	16743558	16743628	16743628	16743697	16743697	16743797	9.38396e-10	-0.274	IC4R-OSJ06T256400.5,IC4R-OSJ06T256400.9	IC4R-OSJ06T256400.2,LOC_Os06g29310-TU89533
LOC_Os09g24954	Chr9	+	14896380	14896473	14896473	14896615	14896615	14896814	4.01344e-07	0.144	IC4R-OSJ09T211400.2	IC4R-OSJ09T211400.3
LOC_Os10g35220	Chr10	+	18817705	18818371	18818371	18818809	18818809	18818865	5.73684e-07	0.108	LOC_Os10g35220.2	LOC_Os10g35220.1
LOC_Os09g30410	Chr9	–	18510331	18510368	18510368	18510492	18510492	18512050	4.16826e-12	-0.417	LOC_Os09g30410-TU115835,LOC_Os09g30410-TU115831	LOC_Os09g30410-TU115832
LOC_Os08g37104	Chr8	+	23452526	23452810	23452810	23452941	23452941	23454056	0.00815121	0.134	LOC_Os08g37104-TU109178,LOC_Os08g37104-TU109177,LOC_Os08g37104-TU109196	LOC_Os08g37104-TU109185
LOC_Os10g21810	Chr10	–	11202808	11203515	11203515	11203682	11203682	11204640	0.0483356	0.109	LOC_Os10g21810-TU18595	LOC_Os10g21810-TU18592
LOC_Os03g63870	Chr3	+	36095673	36095727	36095727	36095958	36095958	36096044	4.36779e-05	-0.175	LOC_Os03g63870.3	LOC_Os03g63870.2
LOC_Os03g63870	Chr3	+	36095673	36095878	36095878	36095958	36095958	36096044	0.029331	-0.157	LOC_Os03g63870-TU64952,LOC_Os03g63870-TU64947,LOC_Os03g63870-TU64948,LOC_Os03g63870-TU64953	LOC_Os03g63870.2
LOC_Os03g50860	Chr3	+	29051969	29052879	29052879	29053242	29053242	29053476	0.00144486	-0.165	LOC_Os03g50860-TU62031,LOC_Os03g50860.1	LOC_Os03g50860-TU62034
LOC_Os01g18410	Chr1	–	10346268	10346752	10346752	10346897	10346897	10347089	5.5482e-05	0.377	LOC_Os01g18410-TU4366,LOC_Os01g18410-TU4360	LOC_Os01g18410-TU4384
LOC_Os07g31440	Chr7	+	18621244	18621530	18621530	18621604	18621604	18622805	0.0361645	-0.109	IC4R-OSJ07T272900.2	LOC_Os07g31440-TU98864
LOC_Os02g46220	Chr2	–	28161685	28161777	28161777	28161872	28161872	28162474	2.5079e-06	-0.171	IC4R-OSJ02T415600.4,LOC_Os02g46220-TU48509,IC4R-OSJ02T415600.6	IC4R-OSJ02T415600.5
LOC_Os01g44200	Chr1	+	25333937	25333997	25333997	25336802	25336802	25338155	0.0488264	-0.225	LOC_Os01g44200-TU8816	LOC_Os01g44200-TU8818
LOC_Os02g27592	Chr2	–	16344189	16344534	16344534	16344736	16344736	16345689	0.00250149	0.172	LOC_Os02g27592-TU44465	LOC_Os02g27592-TU44466
LOC_Os02g38980	Chr2	–	23550494	23550607	23550607	23550705	23550705	23550765	0	-0.223	LOC_Os02g38980-TU46851,LOC_Os02g38980.1	LOC_Os02g38980-TU46852
LOC_Os07g22930	Chr7	–	12920395	12920476	12920476	12920793	12920793	12921136	0.000402375	-0.368	LOC_Os07g22930.2	IC4R-OSJ07T192100.12
LOC_Os07g23930	Chr7	–	13527321	13527542	13527542	13528050	13528050	13528272	0.0289848	0.153	LOC_Os07g23930-TU97559	LOC_Os07g23930-TU97569,LOC_Os07g23930-TU97576
LOC_Os06g08530	Chr6	–	4216122	4216721	4216721	4216828	4216828	4216939	0	-0.171	LOC_Os06g08530.1	LOC_Os06g08530.5
LOC_Os07g26320	Chr7	–	15128745	15128810	15128810	15129892	15129892	15130340	0.00556215	0.132	LOC_Os07g26320-TU97876	LOC_Os07g26320-TU97873
LOC_Os10g25674	Chr10	–	13291956	13291996	13291996	13292064	13292064	13292398	0.000615143	-0.187	LOC_Os10g25674.2,IC4R-OSJ10T199100.2	IC4R-OSJ10T199100.6
LOC_Os04g53998	Chr4	–	32175275	32175377	32175377	32176081	32176081	32176865	0.0148002	-0.102	LOC_Os04g53998-TU74298,LOC_Os04g53998-TU74301	LOC_Os04g53998-TU74299
LOC_Os01g29104	Chr1	–	16299773	16300018	16300018	16300111	16300111	16300313	0.000833941	0.213	LOC_Os01g29104-TU6000	LOC_Os01g29104-TU5998
LOC_Os01g51030	Chr1	+	29317174	29319293	29319293	29319440	29319440	29319610	0.00185636	0.435	LOC_Os01g51030-TU10146,LOC_Os01g51030-TU10149	LOC_Os01g51030-TU10147
LOC_Os06g44870	Chr6	–	27127788	27128526	27128526	27128614	27128614	27130199	0.000269124	0.256	LOC_Os06g44870-TU92195,LOC_Os06g44870-TU92198	LOC_Os06g44870-TU92205,LOC_Os06g44870-TU92206
LOC_Os04g28170	Chr4	–	16637571	16637986	16637986	16639020	16639020	16639544	0.000606875	-0.124	LOC_Os04g28170-TU68402	LOC_Os04g28170-TU68405
LOC_Os02g35100	Chr2	–	21067689	21067862	21067862	21067988	21067988	21068118	2.89888e-06	-0.267	LOC_Os02g35100.1,IC4R-OSJ02T310400.1	LOC_Os02g35100-TU45897
LOC_Os02g57900	Chr2	–	35452194	35452615	35452615	35453441	35453441	35453505	0	0.324	LOC_Os02g57900-TU51838,LOC_Os02g57900-TU51834	LOC_Os02g57900-TU51824,LOC_Os02g57900-TU51820,LOC_Os02g57900-TU51840
LOC_Os02g57900	Chr2	–	35452194	35452807	35452807	35453441	35453441	35453505	1.26667e-06	-0.271	LOC_Os02g57900-TU51841,LOC_Os02g57900-TU51837	LOC_Os02g57900-TU51838,LOC_Os02g57900-TU51834
LOC_Os03g30130	Chr3	–	17207882	17207962	17207962	17208091	17208091	17208178	0.00622446	-0.158	LOC_Os03g30130.2,LOC_Os03g30130.1	LOC_Os03g30130.3
LOC_Os01g46130	Chr1	+	26231666	26231722	26231722	26234814	26234814	26235877	0.0223588	-0.163	LOC_Os01g46130-TU9104	LOC_Os01g46130-TU9107
LOC_Os06g49250	Chr6	+	29838949	29839167	29839167	29839667	29839667	29840206	1.21556e-06	-0.233	LOC_Os06g49250-TU93335,LOC_Os06g49250-TU93333	LOC_Os06g49250-TU93332
LOC_Os08g21590	Chr8	–	12871574	12871969	12871969	12873293	12873293	12873374	6.14702e-06	0.187	LOC_Os08g21590-TU106518	LOC_Os08g21590-TU106529,LOC_Os08g21590-TU106521,LOC_Os08g21590-TU106523,LOC_Os08g21590-TU106533
LOC_Os08g21590	Chr8	–	12873293	12873374	12873374	12873650	12873650	12874492	0.00150514	0.178	LOC_Os08g21590-TU106541	LOC_Os08g21590-TU106533
LOC_Os08g21590	Chr8	–	12873293	12873350	12873350	12873864	12873864	12874492	0.00632025	0.1	LOC_Os08g21590-TU106541	LOC_Os08g21590-TU106521
LOC_Os07g10400	Chr7	+	5586770	5586836	5586836	5587486	5587486	5588211	1.80299e-07	-0.486	LOC_Os07g10400-TU95647	LOC_Os07g10400-TU95643
G11901	Chr11	–	21587794	21588531	21588531	21589128	21589128	21589277	0.00184277	-0.296	G11901-TU28785	G11901-TU28784
LOC_Os04g43030	Chr4	+	25460180	25460576	25460576	25460686	25460686	25460745	0.00284988	-0.124	LOC_Os04g43030.1,LOC_Os04g43030-TU71576,LOC_Os04g43030-TU71595,LOC_Os04g43030-TU71608,LOC_Os04g43030-TU71599	LOC_Os04g43030-TU71607
LOC_Os02g34750	Chr2	–	20841095	20841218	20841218	20842366	20842366	20842629	0.0116106	-0.275	LOC_Os02g34750-TU45801	LOC_Os02g34750-TU45807
LOC_Os12g19030	Chr12	–	11046333	11046390	11046390	11046800	11046800	11047005	0.000183823	-0.108	LOC_Os12g19030.1	IC4R-OSJ12T169900.1
LOC_Os08g21879	Chr8	+	13102873	13104077	13104077	13104266	13104266	13104306	0.00927054	0.269	LOC_Os08g21879-TU106446	LOC_Os08g21879-TU106450
LOC_Os08g21879	Chr8	+	13102873	13104306	13104306	13104482	13104482	13104565	0.0010571	0.13	LOC_Os08g21879-TU106455	LOC_Os08g21879-TU106450,LOC_Os08g21879-TU106446,LOC_Os08g21879-TU106444
LOC_Os03g54000	Chr3	–	30960916	30961769	30961769	30961862	30961862	30961960	8.05783e-05	-0.305	LOC_Os03g54000.1	LOC_Os03g54000.2
LOC_Os03g36419	Chr3	–	20183654	20183719	20183719	20185384	20185384	20185527	0.0179392	-0.23	LOC_Os03g36419.2,LOC_Os03g36419-TU59358,LOC_Os03g36419-TU59374	LOC_Os03g36419-TU59365
LOC_Os01g33762	Chr1	+	18582398	18582741	18582741	18584754	18584754	18585417	0.0237729	0.111	LOC_Os01g33762-TU6738	LOC_Os01g33762-TU6737
LOC_Os02g06180	Chr2	+	3086681	3086799	3086799	3086886	3086886	3087478	0.0112555	-0.166	LOC_Os02g06180-TU40120,LOC_Os02g06180-TU40119	LOC_Os02g06180-TU40122
LOC_Os03g16400	Chr3	+	9047460	9047773	9047773	9048292	9048292	9048542	1.07739e-08	-0.116	LOC_Os03g16400.1,LOC_Os03g16400-TU56006	LOC_Os03g16400-TU56007
LOC_Os01g40200	Chr1	–	22687592	22687753	22687753	22687864	22687864	22688599	0.000118833	-0.136	LOC_Os01g40200-TU7867,LOC_Os01g40200.1	LOC_Os01g40200-TU7865
LOC_Os02g05780	Chr2	+	2841720	2842001	2842001	2842662	2842662	2842983	0.000122527	0.178	LOC_Os02g05780-TU39963	LOC_Os02g05780-TU39966,LOC_Os02g05780-TU39973,LOC_Os02g05780-TU39970
LOC_Os02g43906	Chr2	–	26509720	26509780	26509780	26509898	26509898	26510094	0.00668304	-0.186	LOC_Os02g43906-TU47873	LOC_Os02g43906-TU47872
LOC_Os05g14170	Chr5	+	7926974	7927325	7927325	7929375	7929375	7929503	8.05783e-05	-0.139	IC4R-OSJ05T119100.4	IC4R-OSJ05T119100.5
LOC_Os11g03760	Chr11	–	1474587	1474680	1474680	1477308	1477308	1477538	0.000157348	0.238	LOC_Os11g03760-TU23385	LOC_Os11g03760-TU23386
LOC_Os11g03760	Chr11	–	1474587	1474689	1474689	1477308	1477308	1477538	0.00387568	0.218	LOC_Os11g03760-TU23385	LOC_Os11g03760-TU23387
LOC_Os07g11070	Chr7	–	6119014	6119238	6119238	6120625	6120625	6121937	0.00164538	0.297	LOC_Os07g11070-TU95875	LOC_Os07g11070-TU95876
LOC_Os06g25500	Chr6	–	14912147	14912230	14912230	14912519	14912519	14912714	0.00044551	0.327	LOC_Os06g25500.1	LOC_Os06g25500-TU89038
LOC_Os06g25500	Chr6	–	14912147	14912230	14912230	14912671	14912671	14912714	0.016185	0.217	LOC_Os06g25500.1	LOC_Os06g25500-TU89033,LOC_Os06g25500-TU89037,LOC_Os06g25500-TU89031
IC4R-OSJ10G018000	Chr10	–	1186493	1187483	1187483	1188365	1188365	1188654	0.00240546	0.197	IC4R-OSJ10G018000-TU16454,IC4R-OSJ10G018000-TU16451	IC4R-OSJ10G018000-TU16456,IC4R-OSJ10G018000-TU16452
LOC_Os06g05790	Chr6	–	2638390	2638439	2638439	2639182	2639182	2639311	0.000394278	0.21	LOC_Os06g05790-TU85368	LOC_Os06g05790-TU85374
LOC_Os04g39814	Chr4	–	23718632	23718720	23718720	23718854	23718854	23718932	0.0340535	0.183	LOC_Os04g39814-TU70659	LOC_Os04g39814-TU70658
LOC_Os12g22284	Chr12	–	12568658	12569994	12569994	12570467	12570467	12570554	0.0183204	-0.12	IC4R-OSJ12T190800.5	IC4R-OSJ12T190800.4
G27114	Chr4	–	4550758	4551063	4551063	4552193	4552193	4552273	2.22899e-06	-0.207	G27114-TU65875	G27114-TU65876
LOC_Os10g37640	Chr10	–	20144487	20144560	20144560	20144637	20144637	20144863	3.63443e-07	-0.133	LOC_Os10g37640.1	LOC_Os10g37640.2
LOC_Os03g33590	Chr3	–	19201173	19201221	19201221	19201387	19201387	19201470	0.000108604	0.289	LOC_Os03g33590-TU59189	LOC_Os03g33590-TU59196
LOC_Os03g33590	Chr3	–	19201173	19201255	19201255	19201387	19201387	19201470	0.0204197	0.177	LOC_Os03g33590-TU59189	LOC_Os03g33590-TU59192
LOC_Os01g01115	Chr1	+	61668	61728	61728	62093	62093	62295	4.94942e-14	0.519	LOC_Os01g01115-TU15	LOC_Os01g01115-TU16,LOC_Os01g01115-TU18
LOC_Os02g12000	Chr2	+	6223264	6223638	6223638	6223747	6223747	6225721	0.000100515	0.259	LOC_Os02g12000-TU41376	LOC_Os02g12000-TU41377
LOC_Os02g26550	Chr2	+	15588524	15588631	15588631	15589095	15589095	15589290	0.00360618	-0.154	LOC_Os02g26550-TU44211	LOC_Os02g26550-TU44204
LOC_Os02g26550	Chr2	+	15588524	15588631	15588631	15589162	15589162	15589290	0.014137	0.142	LOC_Os02g26550-TU44204	LOC_Os02g26550-TU44224
LOC_Os11g22449	Chr11	+	12900826	12900947	12900947	12901028	12901028	12901277	0.00309359	0.208	LOC_Os11g22449-TU26574	LOC_Os11g22449-TU26578
LOC_Os12g40920	Chr12	+	25334748	25334874	25334874	25335798	25335798	25336535	6.04663e-05	-0.249	LOC_Os12g40920-TU37738	LOC_Os12g40920-TU37742
LOC_Os07g36600	Chr7	–	21895939	21895980	21895980	21896698	21896698	21898996	0.00394507	0.161	LOC_Os07g36600-TU99722	LOC_Os07g36600-TU99723
LOC_Os08g40530	Chr8	–	25663138	25663374	25663374	25663539	25663539	25663780	0.00165886	-0.253	LOC_Os08g40530-TU110092,LOC_Os08g40530-TU110097,LOC_Os08g40530-TU110099	LOC_Os08g40530-TU110096
LOC_Os01g39060	Chr1	+	21956854	21957015	21957015	21957517	21957517	21957643	2.20169e-05	0.43	LOC_Os01g39060.1,LOC_Os01g39060-TU7700	LOC_Os01g39060-TU7689
LOC_Os01g39060	Chr1	+	21958695	21958848	21958848	21961890	21961890	21961955	0.0120822	-0.256	LOC_Os01g39060.1,LOC_Os01g39060-TU7693,LOC_Os01g39060-TU7700	LOC_Os01g39060-TU7689
LOC_Os07g46400	Chr7	–	27687179	27687586	27687586	27687668	27687668	27687849	0.000806767	0.389	LOC_Os07g46400.1	LOC_Os07g46400-TU101841
LOC_Os11g18170	Chr11	–	10232050	10232127	10232127	10232666	10232666	10233368	1.55812e-05	-0.246	IC4R-OSJ11T155300.2	LOC_Os11g18170-TU26049
LOC_Os07g06820	Chr7	+	3324285	3324447	3324447	3324880	3324880	3325273	0.0429858	-0.104	LOC_Os07g06820.2,IC4R-OSJ07T053800.1	LOC_Os07g06820-TU94892
LOC_Os09g37340	Chr9	+	21567219	21568854	21568854	21569469	21569469	21569920	0.0015875	-0.296	LOC_Os09g37340-TU117177	LOC_Os09g37340-TU117175
LOC_Os09g37340	Chr9	+	21570413	21570463	21570463	21570843	21570843	21571318	0.00230351	-0.286	LOC_Os09g37340-TU117177	LOC_Os09g37340-TU117175
LOC_Os02g47744	Chr2	+	29190319	29191521	29191521	29191984	29191984	29193910	0.0103054	0.316	LOC_Os02g47744.1	LOC_Os02g47744.3
LOC_Os01g46810	Chr1	–	26698572	26702153	26702153	26702930	26702930	26703788	0.0203741	-0.345	IC4R-OSJ01T394500.6	LOC_Os01g46810-TU9244
LOC_Os05g25310	Chr5	+	14688176	14688447	14688447	14688543	14688543	14688651	0.00882276	0.173	IC4R-OSJ05T216000.7	LOC_Os05g25310-TU79291
LOC_Os01g63060	Chr1	+	36543963	36544059	36544059	36544134	36544134	36544181	7.35115e-07	-0.113	LOC_Os01g63060.1	LOC_Os01g63060-TU13332
LOC_Os12g08025	Chr12	–	4074496	4074719	4074719	4074800	4074800	4074895	3.35055e-05	-0.125	LOC_Os12g08025-TU32814,LOC_Os12g08025-TU32812,LOC_Os12g08025-TU32822	LOC_Os12g08025-TU32807,LOC_Os12g08025-TU32830,LOC_Os12g08025-TU32811
LOC_Os12g08025	Chr12	–	4079580	4079719	4079719	4079807	4079807	4079858	3.21799e-05	0.163	LOC_Os12g08025-TU32828,LOC_Os12g08025-TU32818,LOC_Os12g08025-TU32808	LOC_Os12g08025-TU32830
LOC_Os12g08025	Chr12	–	4079921	4080227	4080227	4080355	4080355	4080986	2.57572e-14	-0.259	LOC_Os12g08025-TU32814,LOC_Os12g08025-TU32812,LOC_Os12g08025-TU32818,LOC_Os12g08025-TU32808,LOC_Os12g08025-TU32822	LOC_Os12g08025-TU32807,LOC_Os12g08025-TU32830,LOC_Os12g08025-TU32811
LOC_Os01g10280	Chr1	+	5412275	5412450	5412450	5412553	5412553	5412928	0.00849468	-0.174	LOC_Os01g10280-TU2473,LOC_Os01g10280.1,LOC_Os01g10280.3	LOC_Os01g10280-TU2476
LOC_Os01g65210	Chr1	+	37834172	37834350	37834350	37834478	37834478	37834718	1.7394e-08	-0.351	LOC_Os01g65210-TU13797	LOC_Os01g65210-TU13807
LOC_Os01g65210	Chr1	+	37834172	37834350	37834350	37834500	37834500	37834718	2.36644e-13	-0.279	LOC_Os01g65210-TU13796,LOC_Os01g65210-TU13794	LOC_Os01g65210-TU13807
LOC_Os07g27460	Chr7	+	16001156	16001276	16001276	16001507	16001507	16001827	0.0167144	0.125	LOC_Os07g27460-TU98151	LOC_Os07g27460-TU98147
LOC_Os01g37280	Chr1	+	20817268	20817640	20817640	20817768	20817768	20817927	0.00425314	0.12	LOC_Os01g37280.3,LOC_Os01g37280-TU7384	LOC_Os01g37280.4,LOC_Os01g37280-TU7381,LOC_Os01g37280-TU7382
LOC_Os01g37280	Chr1	+	20817268	20817927	20817927	20819906	20819906	20819958	0.00110853	0.247	LOC_Os01g37280.2	LOC_Os01g37280.4
LOC_Os12g06740	Chr12	+	3280960	3281672	3281672	3282462	3282462	3282535	0.0443852	0.19	LOC_Os12g06740-TU32449	LOC_Os12g06740-TU32455
LOC_Os03g64370	Chr3	+	36382138	36382528	36382528	36382603	36382603	36382779	2.73639e-07	-0.167	LOC_Os03g64370-TU65014	LOC_Os03g64370-TU65013
LOC_Os09g33876	Chr9	+	20011490	20011923	20011923	20012014	20012014	20012167	1.14656e-05	-0.656	LOC_Os09g33876-TU116585	LOC_Os09g33876-TU116589
LOC_Os09g04508	Chr9	–	2396462	2397017	2397017	2397163	2397163	2397319	0.0442918	-0.15	LOC_Os09g04508-TU111729,LOC_Os09g04508-TU111696,LOC_Os09g04508-TU111742,LOC_Os09g04508-TU111738	LOC_Os09g04508-TU111749
LOC_Os10g30370	Chr10	+	15783406	15783465	15783465	15783551	15783551	15783965	0.00980892	0.224	LOC_Os10g30370-TU19919	LOC_Os10g30370-TU19916
LOC_Os10g30370	Chr10	+	15783406	15783465	15783465	15783751	15783751	15783965	0.0174138	0.159	LOC_Os10g30370-TU19919	LOC_Os10g30370-TU19920,LOC_Os10g30370-TU19911
LOC_Os12g27520	Chr12	–	16197377	16197469	16197469	16197659	16197659	16198180	0.00118409	0.11	LOC_Os12g27520-TU35562	LOC_Os12g27520-TU35560,IC4R-OSJ12T240100.2,LOC_Os12g27520.1,IC4R-OSJ12T240100.1
LOC_Os12g27520	Chr12	–	16197377	16197469	16197469	16198026	16198026	16198180	0.00892985	0.106	LOC_Os12g27520-TU35562	LOC_Os12g27520-TU35561
LOC_Os01g41565	Chr1	–	23541694	23542042	23542042	23542588	23542588	23542705	0.00678801	0.32	LOC_Os01g41565-TU8100	LOC_Os01g41565-TU8109
LOC_Os02g26814	Chr2	+	15740791	15740957	15740957	15741437	15741437	15741534	1.453e-05	0.156	LOC_Os02g26814-TU44312	LOC_Os02g26814.2,LOC_Os02g26814.3
LOC_Os04g20749	Chr4	+	11638565	11638809	11638809	11638883	11638883	11638999	0.0195958	-0.172	LOC_Os04g20749-TU67368	LOC_Os04g20749-TU67370,LOC_Os04g20749-TU67374
LOC_Os06g50860	Chr6	–	30771766	30772182	30772182	30772647	30772647	30772835	0.00100939	-0.197	LOC_Os06g50860-TU93627	LOC_Os06g50860-TU93629
LOC_Os02g34940	Chr2	–	20965813	20965893	20965893	20966009	20966009	20966054	0	-0.225	LOC_Os02g34940-TU45877,LOC_Os02g34950.1	LOC_Os02g34940-TU45878
LOC_Os03g38745	Chr3	–	21518915	21519266	21519266	21520199	21520199	21520486	0.0010282	0.21	LOC_Os03g38745-TU59708	LOC_Os03g38745-TU59715,LOC_Os03g38745-TU59710
LOC_Os12g01160	Chr12	+	90554	90670	90670	93072	93072	93803	0.0131799	-0.291	LOC_Os12g01160-TU31038	LOC_Os12g01160-TU31042
LOC_Os05g25210	Chr5	+	14614263	14614593	14614593	14614716	14614716	14614986	1.56002e-11	-0.216	IC4R-OSJ05T215000.7	IC4R-OSJ05T215000.5,IC4R-OSJ05T215000.6
LOC_Os11g20310	Chr11	–	11736915	11737100	11737100	11737294	11737294	11737378	8.57148e-05	0.182	LOC_Os11g20310-TU26377	LOC_Os11g20310-TU26386
LOC_Os11g20310	Chr11	–	11737568	11737719	11737719	11738569	11738569	11739420	2.07028e-08	0.287	LOC_Os11g20310-TU26377	LOC_Os11g20310-TU26375,LOC_Os11g20310-TU26383,LOC_Os11g20310-TU26393
LOC_Os06g19470	Chr6	+	11090522	11090602	11090602	11090993	11090993	11091089	0.000177868	0.146	LOC_Os06g19470-TU88028	LOC_Os06g19470.3,LOC_Os06g19470.1
LOC_Os10g27300	Chr10	+	14406624	14406681	14406681	14406799	14406799	14407206	0.000836728	-0.104	LOC_Os10g27300-TU19386	LOC_Os10g27300-TU19379,LOC_Os10g27300-TU19382
LOC_Os04g33950	Chr4	–	20549572	20550572	20550572	20550680	20550680	20550747	0.00674274	-0.28	LOC_Os04g33950-TU69454	LOC_Os04g33950.1
LOC_Os04g33950	Chr4	–	20551223	20551434	20551434	20551509	20551509	20551586	0.00967537	-0.1	LOC_Os04g33950-TU69456,LOC_Os04g33950-TU69458,LOC_Os04g33950-TU69454	LOC_Os04g33950.1
LOC_Os01g14932	Chr1	–	8372783	8372864	8372864	8372957	8372957	8373248	0.00184143	-0.271	LOC_Os01g14932.2	LOC_Os01g14932.1
LOC_Os02g20950	Chr2	+	12383527	12383625	12383625	12383991	12383991	12387261	3.73127e-08	-0.175	LOC_Os02g20950-TU43437,LOC_Os02g20950-TU43441,LOC_Os02g20950-TU43436,LOC_Os02g20950-TU43434,LOC_Os02g20950-TU43447	LOC_Os02g20950-TU43442,LOC_Os02g20950-TU43450
LOC_Os07g27140	Chr7	–	15739960	15740138	15740138	15740217	15740217	15741714	0.0166192	0.122	LOC_Os07g27140-TU98101,LOC_Os07g27140-TU98099,LOC_Os07g27140-TU98107,IC4R-OSJ07T232100.1	LOC_Os07g27140-TU98122
LOC_Os03g07994	Chr3	–	4088665	4088718	4088718	4089188	4089188	4089823	0.00783452	0.264	LOC_Os03g07994-TU53888	LOC_Os03g07994-TU53885
LOC_Os04g53214	Chr4	+	31694006	31694150	31694150	31694861	31694861	31694986	4.29719e-07	0.308	LOC_Os04g53214-TU74046,LOC_Os04g53214-TU74051	LOC_Os04g53214-TU74048
LOC_Os03g10360	Chr3	–	5285339	5285523	5285523	5286067	5286067	5286318	0.000193688	-0.199	LOC_Os03g10360-TU54452	LOC_Os03g10360-TU54454
LOC_Os10g27170	Chr10	+	14321882	14321975	14321975	14322052	14322052	14322154	0.00150514	-0.734	LOC_Os10g27170-TU19304,LOC_Os10g27170.1	LOC_Os10g27170-TU19306
LOC_Os06g48970	Chr6	+	29670744	29670923	29670923	29671290	29671290	29671455	0.000517572	0.298	IC4R-OSJ06T446400.3	LOC_Os06g48970-TU93166
LOC_Os01g54190	Chr1	+	31165390	31166115	31166115	31166221	31166221	31166285	0.00336301	0.1	LOC_Os01g54190-TU11054	IC4R-OSJ01T464000.1
LOC_Os06g48940	Chr6	+	29627540	29627598	29627598	29627723	29627723	29627791	0.00140649	-0.302	LOC_Os06g48940.1,LOC_Os06g48940-TU93276,LOC_Os06g48940-TU93272	LOC_Os06g48940-TU93269
LOC_Os06g48940	Chr6	+	29630620	29630704	29630704	29630974	29630974	29631097	0.0010282	-0.241	LOC_Os06g48940-TU93279,LOC_Os06g48940.1	LOC_Os06g48940-TU93269,LOC_Os06g48940-TU93276
LOC_Os06g48940	Chr6	+	29633859	29634216	29634216	29634293	29634293	29635073	0.00527515	-0.195	LOC_Os06g48940.1,LOC_Os06g48940-TU93276	IC4R-OSJ06T446100.2,LOC_Os06g48940-TU93269
LOC_Os07g35260	Chr7	+	21109388	21109672	21109672	21110281	21110281	21110455	0	-0.422	LOC_Os07g35260-TU99656	LOC_Os07g35260-TU99657
LOC_Os06g35410	Chr6	–	20635346	20635904	20635904	20635993	20635993	20636234	9.0308e-09	-0.16	LOC_Os06g35410.1,LOC_Os06g35410-TU90283	LOC_Os06g35410-TU90282
LOC_Os06g35410	Chr6	–	20636338	20636664	20636664	20636773	20636773	20636917	1.53149e-07	-0.214	LOC_Os06g35410.1,LOC_Os06g35410-TU90283	LOC_Os06g35410-TU90279,LOC_Os06g35410-TU90282
LOC_Os06g45770	Chr6	–	27703269	27703465	27703465	27703624	27703624	27703913	0.00248602	-0.194	LOC_Os06g45770-TU92409,LOC_Os06g45770-TU92416	LOC_Os06g45770-TU92405
LOC_Os08g29610	Chr8	+	18170581	18170655	18170655	18171520	18171520	18171631	0.000258212	0.256	LOC_Os08g29615.1	LOC_Os08g29610-TU107502
LOC_Os01g56370	Chr1	–	32488989	32489592	32489592	32489695	32489695	32490199	0.00131546	-0.288	LOC_Os01g56370.1,LOC_Os01g56370-TU11544,LOC_Os01g56370-TU11540,LOC_Os01g56370-TU11541	LOC_Os01g56370-TU11545
LOC_Os03g47560	Chr3	–	26893924	26895459	26895459	26895726	26895726	26895824	0.0443852	0.215	LOC_Os03g47560-TU61257	LOC_Os03g47560-TU61250
LOC_Os06g45330	Chr6	–	27399887	27400041	27400041	27400185	27400185	27400410	0.00907219	-0.362	LOC_Os06g45330-TU92301,LOC_Os06g45330-TU92303	LOC_Os06g45330-TU92302
LOC_Os08g19114	Chr8	+	11406953	11407052	11407052	11407172	11407172	11407257	3.85727e-06	-0.145	LOC_Os08g19114-TU106156,LOC_Os08g19114-TU106155	LOC_Os08g19114-TU106144,LOC_Os08g19114-TU106143
LOC_Os08g19114	Chr8	+	11407435	11407619	11407619	11407939	11407939	11408046	0.00268511	0.13	LOC_Os08g19114-TU106145	LOC_Os08g19114-TU106143,LOC_Os08g19114-TU106129
LOC_Os08g19114	Chr8	+	11408228	11408277	11408277	11409279	11409279	11409808	0.00379281	0.11	LOC_Os08g19114-TU106156,LOC_Os08g19114-TU106155,LOC_Os08g19114-TU106122,LOC_Os08g19114-TU106131,LOC_Os08g19114-TU106143	LOC_Os08g19114-TU106123
LOC_Os08g43230	Chr8	+	27329334	27329841	27329841	27329934	27329934	27330053	0.0257947	-0.206	IC4R-OSJ08T399600.5	IC4R-OSJ08T399600.1
LOC_Os01g14100	Chr1	–	7897876	7899227	7899227	7900324	7900324	7900874	2.09144e-05	-0.101	LOC_Os01g14100.3,IC4R-OSJ01T123400.5	IC4R-OSJ01T123400.2
LOC_Os01g56620	Chr1	–	32662159	32662359	32662359	32662470	32662470	32662631	0.00431929	-0.373	LOC_Os01g56620-TU11662,LOC_Os01g56620-TU11670,LOC_Os01g56620-TU11669	LOC_Os01g56620-TU11674
LOC_Os09g13940	Chr9	–	8202380	8202589	8202589	8203095	8203095	8203384	0.000538473	-0.251	LOC_Os09g13940.3	LOC_Os09g13940-TU112879,LOC_Os09g13940-TU112877
LOC_Os11g03720	Chr11	+	1446690	1446720	1446720	1447315	1447315	1447478	0.00158427	0.126	LOC_Os11g03720-TU23423,LOC_Os11g03720-TU23426	LOC_Os11g03720-TU23431
LOC_Os08g33076	Chr8	+	20555765	20555920	20555920	20555983	20555983	20556227	2.57572e-14	-0.319	LOC_Os08g33076.1	LOC_Os08g33076-TU108291,IC4R-OSJ08T300300.2
LOC_Os02g48990	Chr2	–	29956151	29956257	29956257	29956560	29956560	29957105	0.0144014	-0.113	LOC_Os02g48990-TU49263,LOC_Os02g48990-TU49257,LOC_Os02g48990.1	LOC_Os02g48990-TU49264
LOC_Os01g15790	Chr1	+	8892480	8892746	8892746	8893195	8893195	8893249	1.17047e-06	-0.15	LOC_Os01g15790-TU3919	LOC_Os01g15790-TU3910
LOC_Os11g07230	Chr11	+	3634047	3635018	3635018	3635277	3635277	3638025	0.0317835	0.444	LOC_Os11g07230-TU24357	LOC_Os11g07230.1
LOC_Os04g26360	Chr4	–	15388890	15389107	15389107	15395988	15395988	15397239	4.6016e-05	-0.305	LOC_Os04g26360-TU68205,LOC_Os04g26360-TU68244,LOC_Os04g26360-TU68224	LOC_Os04g26360-TU68208
LOC_Os04g26360	Chr4	–	15395988	15396096	15396096	15397145	15397145	15397239	1.79082e-12	-0.613	LOC_Os04g26360-TU68205	LOC_Os04g26360-TU68224
LOC_Os07g01730	Chr7	+	433556	433635	433635	433948	433948	434128	0.000232503	0.389	LOC_Os07g01730-TU94008	LOC_Os07g01730-TU94011
G41241	Chr7	–	21805815	21807026	21807026	21807661	21807661	21808007	8.53002e-11	0.362	G41241-TU99670	G41241-TU99669,G41241-TU99673
LOC_Os10g30910	Chr10	+	16121230	16121575	16121575	16122097	16122097	16122156	5.05469e-06	-0.129	LOC_Os10g30910.1,LOC_Os10g30910-TU20030,LOC_Os10g30910-TU20026	LOC_Os10g30910-TU20031
LOC_Os02g47560	Chr2	–	29061710	29062436	29062436	29062575	29062575	29062748	0.0197984	0.136	LOC_Os02g47560-TU48909	LOC_Os02g47560-TU48910
G2363	Chr1	+	15542991	15543149	15543149	15543518	15543518	15543787	0.00787484	0.256	G2363-TU5804	G2363-TU5812
LOC_Os07g10540	Chr7	–	5698898	5699024	5699024	5699377	5699377	5699883	1.55304e-08	0.704	IC4R-OSJ07T089200.9	IC4R-OSJ07T089200.6
LOC_Os01g41010	Chr1	+	23224765	23224822	23224822	23226067	23226067	23226720	6.45007e-06	-0.374	LOC_Os01g41010-TU8015	LOC_Os01g41010-TU8016
LOC_Os10g26140	Chr10	+	13543407	13543708	13543708	13544376	13544376	13544478	7.55478e-06	-0.224	LOC_Os10g26140.2	LOC_Os10g26140-TU19122
LOC_Os10g26140	Chr10	+	13543407	13544478	13544478	13545510	13545510	13545595	0.00798876	-0.178	LOC_Os10g26140-TU19122,LOC_Os10g26140.2,LOC_Os10g26140-TU19125	LOC_Os10g26140-TU19121
LOC_Os02g21870	Chr2	–	13004452	13005001	13005001	13005091	13005091	13005200	0.0450525	-0.107	LOC_Os02g21870-TU43561,LOC_Os02g21870-TU43567,LOC_Os02g21870-TU43570,LOC_Os02g21870-TU43568	LOC_Os02g21870-TU43564,LOC_Os02g21870-TU43566
LOC_Os08g09860	Chr8	+	5690105	5690797	5690797	5690895	5690895	5691206	0.00453461	-0.116	LOC_Os08g09860-TU104497,LOC_Os08g09860-TU104493	LOC_Os08g09860-TU104504
LOC_Os08g09860	Chr8	+	5690105	5691206	5691206	5691688	5691688	5691771	8.04752e-11	-0.236	LOC_Os08g09860-TU104497,LOC_Os08g09860-TU104501,LOC_Os08g09860-TU104508,LOC_Os08g09860-TU104493,LOC_Os08g09860-TU104495,LOC_Os08g09860-TU104561	LOC_Os08g09860-TU104560
LOC_Os04g01590	Chr4	+	404419	404971	404971	405172	405172	405869	3.75711e-05	0.155	LOC_Os04g01590-TU65157	LOC_Os04g01590-TU65156
LOC_Os05g32190	Chr5	–	18769000	18769352	18769352	18769656	18769656	18769781	0.0254727	-0.179	LOC_Os05g32190-TU80244,LOC_Os05g32190-TU80242	LOC_Os05g32190-TU80248
LOC_Os04g08570	Chr4	–	4645271	4648561	4648561	4649431	4649431	4649797	0.02307	-0.109	LOC_Os04g08570-TU65898	LOC_Os04g08570-TU65894
LOC_Os10g21470	Chr10	–	10994814	10995065	10995065	10995671	10995671	10995881	0.0312738	0.336	LOC_Os10g21470.1	LOC_Os10g21470-TU18421
LOC_Os03g59760	Chr3	+	34032140	34033412	34033412	34033521	34033521	34034248	0.000117792	-0.161	LOC_Os03g59760.1,LOC_Os03g59760-TU63912	LOC_Os03g59760.2
LOC_Os06g03682	Chr6	–	1447427	1448118	1448118	1448529	1448529	1448681	0.024475	-0.186	LOC_Os06g03682.1	LOC_Os06g03682-TU84788
IC4R-OSJ11G340800	Chr11	+	23663941	23664066	23664066	23664152	23664152	23664222	0.0453481	-0.102	IC4R-OSJ11G340800-TU29417	IC4R-OSJ11G340800-TU29413
LOC_Os05g30920	Chr5	+	17951249	17951436	17951436	17951538	17951538	17951697	9.31769e-05	-0.189	LOC_Os05g30920-TU80012,LOC_Os05g30920.1	LOC_Os05g30920-TU80013
LOC_Os09g23360	Chr9	–	13880625	13881728	13881728	13881862	13881862	13882072	0.00582431	0.119	LOC_Os09g23360.2	LOC_Os09g23360-TU114270
LOC_Os06g12940	Chr6	–	7081802	7081822	7081822	7081980	7081980	7082043	0.00212646	-0.205	LOC_Os06g12940-TU87031	LOC_Os06g12940-TU87029
LOC_Os09g16714	Chr9	+	10227660	10227830	10227830	10228487	10228487	10228839	0.00577985	0.219	LOC_Os09g16714-TU113293	LOC_Os09g16714-TU113292
LOC_Os01g69210	Chr1	+	40232084	40232180	40232180	40232335	40232335	40233296	0.000668416	-0.138	LOC_Os01g69210-TU14886,LOC_Os01g69220.1	LOC_Os01g69210-TU14891
LOC_Os12g15222	Chr12	–	8670029	8670420	8670420	8671447	8671447	8671537	0.00326653	-0.201	LOC_Os12g15222-TU33884	LOC_Os12g15222-TU33895
LOC_Os12g15222	Chr12	–	8672270	8672493	8672493	8672587	8672587	8672665	0.0121549	0.266	LOC_Os12g15222.3	LOC_Os12g15222-TU33889
LOC_Os02g27674	Chr2	–	16397736	16398130	16398130	16398567	16398567	16398649	0.000507267	0.307	LOC_Os02g27674-TU44485	LOC_Os02g27674-TU44504,LOC_Os02g27674-TU44506
LOC_Os10g23060	Chr10	+	12021771	12021972	12021972	12022070	12022070	12022166	6.09479e-08	-0.411	LOC_Os10g23060.1	LOC_Os10g23060-TU18700,LOC_Os10g23060-TU18699
LOC_Os05g14730	Chr5	+	8368497	8368590	8368590	8368691	8368691	8368825	0.0211492	0.232	LOC_Os05g14730-TU78002,LOC_Os05g14730-TU78003	LOC_Os05g14730-TU78008
LOC_Os01g16520	Chr1	–	9377261	9377433	9377433	9378082	9378082	9378204	0.0136326	-0.188	LOC_Os01g16520.1	LOC_Os01g16520-TU4083
LOC_Os05g34914	Chr5	+	20744611	20744799	20744799	20746075	20746075	20746418	0.00108335	-0.17	LOC_Os05g34914-TU80790	LOC_Os05g34914-TU80799
LOC_Os10g34470	Chr10	+	18389916	18390195	18390195	18390637	18390637	18394481	0.00264277	0.102	LOC_Os10g34470-TU20704	LOC_Os10g34470-TU20702
LOC_Os04g42870	Chr4	–	25372319	25372782	25372782	25373167	25373167	25373267	0.0128395	-0.141	LOC_Os04g42870-TU71524,IC4R-OSJ04T372200.3	IC4R-OSJ04T372200.1
LOC_Os08g33420	Chr8	+	20851979	20853731	20853731	20853819	20853819	20853901	0.03309	-0.107	LOC_Os08g33420-TU108373	LOC_Os08g33420-TU108377
LOC_Os10g35210	Chr10	+	18808454	18808788	18808788	18808884	18808884	18808946	0.0044248	-0.104	LOC_Os10g35210-TU20878	LOC_Os10g35210-TU20879,LOC_Os10g35210-TU20877
LOC_Os06g12882	Chr6	+	7050960	7052664	7052664	7052739	7052739	7053843	4.22282e-06	-0.166	LOC_Os06g12882-TU87009	LOC_Os06g12882-TU87010
LOC_Os02g36770	Chr2	+	22177476	22177605	22177605	22177694	22177694	22177874	0.00079473	-0.39	IC4R-OSJ02T325800.3	IC4R-OSJ02T325800.2
LOC_Os02g07630	Chr2	–	3949258	3950356	3950356	3950456	3950456	3951064	3.80565e-07	0.308	IC4R-OSJ02T067300.5	LOC_Os02g07630-TU40492
LOC_Os03g62690	Chr3	+	35479274	35479408	35479408	35479486	35479486	35479573	0.00144258	0.335	LOC_Os03g62690-TU64630	LOC_Os03g62690-TU64626
LOC_Os01g46720	Chr1	+	26611469	26612185	26612185	26612281	26612281	26612325	0	-0.292	LOC_Os01g46720.1	LOC_Os01g46720-TU9208
LOC_Os09g39870	Chr9	+	22857814	22858272	22858272	22858375	22858375	22859083	0.0345058	-0.228	LOC_Os09g39870-TU117729	LOC_Os09g39870-TU117730
LOC_Os06g50520	Chr6	+	30589765	30591121	30591121	30591202	30591202	30591327	8.9593e-06	0.446	LOC_Os06g50520-TU93640	LOC_Os06g50520-TU93661,LOC_Os06g50520-TU93643
LOC_Os06g50520	Chr6	+	30591395	30591582	30591582	30591652	30591652	30591717	0.00131772	0.125	LOC_Os06g50520-TU93645	LOC_Os06g50520-TU93661,LOC_Os06g50520-TU93643,LOC_Os06g50520.1
LOC_Os01g05970	Chr1	–	2839789	2841259	2841259	2841337	2841337	2841581	0.0211392	0.207	LOC_Os01g05970-TU1317,LOC_Os01g05970-TU1327	LOC_Os01g05970-TU1321
LOC_Os03g15600	Chr3	–	8606033	8606116	8606116	8606518	8606518	8606613	9.33154e-08	0.298	LOC_Os03g15600-TU55824	LOC_Os03g15600-TU55822
LOC_Os02g43590	Chr2	–	26300415	26300525	26300525	26300667	26300667	26301344	0	-0.117	LOC_Os02g43590-TU47777,LOC_Os02g43590.1,LOC_Os02g43590-TU47779	LOC_Os02g43590-TU47778
LOC_Os07g04530	Chr7	+	2009002	2009034	2009034	2009136	2009136	2009218	0.0103984	-0.129	LOC_Os07g04530-TU94480	LOC_Os07g04530-TU94477,LOC_Os07g04530-TU94478
LOC_Os08g09790	Chr8	+	5658389	5658593	5658593	5658686	5658686	5659814	0.00935497	-0.195	LOC_Os08g09790-TU104427	LOC_Os08g09790-TU104428
LOC_Os04g18180	Chr4	–	10074713	10074828	10074828	10074902	10074902	10075456	0.00290569	0.105	LOC_Os04g18180-TU67106	LOC_Os04g18180-TU67099,LOC_Os04g18180-TU67105
LOC_Os02g25624	Chr2	–	14979605	14979665	14979665	14979759	14979759	14981756	0.0350319	-0.157	LOC_Os02g25624-TU44005	LOC_Os02g25624-TU44002
LOC_Os02g25624	Chr2	–	14981666	14981756	14981756	14982144	14982144	14982765	9.56052e-09	0.235	LOC_Os02g25624-TU44010,LOC_Os02g25624-TU44016	LOC_Os02g25624-TU44024,LOC_Os02g25624-TU44014,LOC_Os02g25624-TU44002,LOC_Os02g25624-TU44011
LOC_Os04g41700	Chr4	–	24720754	24720869	24720869	24720943	24720943	24721055	2.0268e-05	0.197	LOC_Os04g41700.4,LOC_Os04g41700.1	LOC_Os04g41700-TU71224
LOC_Os06g23790	Chr6	–	13899781	13900999	13900999	13901087	13901087	13901371	1.0796e-08	0.267	LOC_Os06g23790-TU88764	LOC_Os06g23790-TU88760,LOC_Os06g23790.2
LOC_Os09g33930	Chr9	+	20023946	20024100	20024100	20024386	20024386	20024648	0.00238615	-0.152	LOC_Os09g33930.2	LOC_Os09g33930.3
LOC_Os05g38730	Chr5	–	22730899	22731468	22731468	22731543	22731543	22731741	5.6605e-05	-0.158	LOC_Os05g38730.1,LOC_Os05g38730-TU81630	LOC_Os05g38730-TU81627
LOC_Os05g24140	Chr5	+	13926166	13926399	13926399	13927177	13927177	13927211	0.00347113	-0.111	LOC_Os05g24140-TU79048	LOC_Os05g24140-TU79057
LOC_Os01g05780	Chr1	+	2753062	2753081	2753081	2755477	2755477	2755566	0.000119795	-0.305	LOC_Os01g05780-TU1264	LOC_Os01g05780-TU1266,LOC_Os01g05780-TU1265
LOC_Os01g05780	Chr1	+	2755928	2755982	2755982	2760625	2760625	2760696	5.62892e-06	0.327	LOC_Os01g05780-TU1265	LOC_Os01g05780-TU1264,LOC_Os01g05780-TU1266
LOC_Os02g07760	Chr2	+	4044577	4044787	4044787	4044864	4044864	4044978	0	-0.242	LOC_Os02g07760.1,LOC_Os02g07760-TU40548	LOC_Os02g07760.2
LOC_Os04g11850	Chr4	+	6499194	6499860	6499860	6499944	6499944	6500187	0.000117072	-0.359	LOC_Os04g11850-TU66295	LOC_Os04g11850-TU66297
LOC_Os04g11850	Chr4	+	6500281	6500434	6500434	6500525	6500525	6501921	0.0026516	0.194	LOC_Os04g11850-TU66303	LOC_Os04g11850-TU66299,LOC_Os04g11850-TU66297
LOC_Os11g40249	Chr11	+	24001621	24003009	24003009	24003096	24003096	24003752	0.000228162	-0.204	LOC_Os11g40249-TU29545	LOC_Os11g40249-TU29544
LOC_Os03g48120	Chr3	–	27370104	27371405	27371405	27372025	27372025	27372214	0.0346845	-0.275	LOC_Os03g48120-TU61384,LOC_Os03g48120-TU61382,LOC_Os03g48120-TU61385	LOC_Os03g48120-TU61365
LOC_Os08g30340	Chr8	+	18676576	18677432	18677432	18677531	18677531	18677613	0.026719	0.289	LOC_Os08g30340.1	IC4R-OSJ08T274600.4
LOC_Os08g24770	Chr8	+	14997453	14998158	14998158	14998296	14998296	14998487	8.28623e-09	-0.211	LOC_Os08g24770.1	LOC_Os08g24770-TU106775,LOC_Os08g24770-TU106772
LOC_Os03g57854	Chr3	+	32957265	32958483	32958483	32959626	32959626	32960250	0.00156954	0.163	LOC_Os03g57854-TU63472	LOC_Os03g57854-TU63470
LOC_Os03g60870	Chr3	–	34593105	34594051	34594051	34594374	34594374	34594592	0.000114617	0.356	LOC_Os03g60870-TU64130	LOC_Os03g60870-TU64129
LOC_Os07g10820	Chr7	+	5881862	5881965	5881965	5882056	5882056	5882486	0.0122831	-0.188	LOC_Os07g10820-TU95795	LOC_Os07g10820.1
LOC_Os09g24520	Chr9	–	14602202	14602937	14602937	14603192	14603192	14603321	5.12127e-10	0.768	LOC_Os09g24520-TU114417	LOC_Os09g24520-TU114418
LOC_Os02g56360	Chr2	+	34502112	34502842	34502842	34503204	34503204	34503366	0.0146004	0.182	LOC_Os02g56360-TU51308,LOC_Os02g56360-TU51316	LOC_Os02g56360-TU51307,LOC_Os02g56360-TU51314
LOC_Os02g56360	Chr2	+	34504033	34504148	34504148	34504222	34504222	34504598	0.00296804	-0.192	LOC_Os02g56360.3,LOC_Os02g56360-TU51303,LOC_Os02g56360-TU51308,LOC_Os02g56360-TU51304,LOC_Os02g56360-TU51316,LOC_Os02g56360-TU51317	LOC_Os02g56360-TU51307
LOC_Os08g39490	Chr8	+	24985890	24986453	24986453	24987246	24987246	24988026	0.00494594	0.13	LOC_Os08g39490-TU109826	LOC_Os08g39490-TU109827
LOC_Os02g39530	Chr2	–	23856611	23856732	23856732	23857158	23857158	23857391	0.000516942	-0.179	LOC_Os02g39530.3,LOC_Os02g39530.2,LOC_Os02g39530-TU46972,LOC_Os02g39530-TU46980,LOC_Os02g39530.1	LOC_Os02g39530-TU46971
LOC_Os02g39530	Chr2	–	23856611	23856732	23856732	23857326	23857326	23857391	1.86298e-07	0.189	LOC_Os02g39530-TU46971	LOC_Os02g39530-TU46973
LOC_Os02g04725	Chr2	–	2142090	2142233	2142233	2142364	2142364	2142455	0.0178361	-0.102	LOC_Os02g04725-TU39558	LOC_Os02g04725-TU39555
LOC_Os07g03030	Chr7	+	1142525	1143063	1143063	1143623	1143623	1143694	0.00244018	-0.16	LOC_Os07g03030-TU94408	LOC_Os07g03030-TU94407
LOC_Os09g36244	Chr9	+	20905471	20906750	20906750	20906870	20906870	20906900	0.0304695	0.293	LOC_Os09g36244-TU116937	LOC_Os09g36244-TU116928
LOC_Os09g36244	Chr9	+	20905471	20907439	20907439	20907656	20907656	20907803	0.00878969	0.303	LOC_Os09g36244-TU116932	LOC_Os09g36244-TU116934
LOC_Os01g16510	Chr1	+	9373228	9373309	9373309	9373426	9373426	9373642	0.00356568	0.108	LOC_Os01g16510-TU4067	IC4R-OSJ01T146100.3,LOC_Os01g16510-TU4065
LOC_Os03g02110	Chr3	+	676049	676188	676188	676282	676282	676365	0.00351608	-0.428	LOC_Os03g02110.1	LOC_Os03g02110-TU52356
LOC_Os03g02110	Chr3	+	676049	676188	676188	676286	676286	676365	1.10487e-05	-0.683	LOC_Os03g02110-TU52354	LOC_Os03g02110-TU52356
LOC_Os01g12910	Chr1	+	7176447	7176588	7176588	7176695	7176695	7178962	4.4004e-06	-0.248	LOC_Os01g12910-TU3192	LOC_Os01g12910-TU3189
LOC_Os05g31750	Chr5	–	18495552	18495740	18495740	18495864	18495864	18496169	0.00344418	-0.246	IC4R-OSJ05T273300.3,LOC_Os05g31750-TU80199,LOC_Os05g31750-TU80192	IC4R-OSJ05T273300.7
LOC_Os04g34984	Chr4	+	21265083	21265207	21265207	21265765	21265765	21265866	0.000356215	0.158	LOC_Os04g34984.2	LOC_Os04g34984.1,LOC_Os04g34984-TU69671
LOC_Os04g35610	Chr4	–	21702252	21702540	21702540	21702648	21702648	21705702	2.3099e-05	0.359	LOC_Os04g35610-TU69869	LOC_Os04g35610-TU69859
LOC_Os02g51060	Chr2	–	31231114	31231367	31231367	31231465	31231465	31231564	0.0171347	-0.573	LOC_Os02g51060.1,LOC_Os02g51060-TU49827,LOC_Os02g51060-TU49830	LOC_Os02g51060-TU49828
LOC_Os01g12270	Chr1	–	6703856	6704695	6704695	6706023	6706023	6706490	7.14397e-14	0.108	LOC_Os01g12270-TU2949	LOC_Os01g12270-TU2951
LOC_Os05g04600	Chr5	+	2165103	2165868	2165868	2165954	2165954	2166352	3.32233e-07	-0.524	LOC_Os05g04600-TU76356,LOC_Os05g04600.1,LOC_Os05g04600-TU76353	LOC_Os05g04600-TU76355
LOC_Os05g04600	Chr5	+	2165954	2166352	2166352	2166432	2166432	2166671	2.74528e-09	-0.66	LOC_Os05g04600-TU76355,LOC_Os05g04600-TU76353	LOC_Os05g04600-TU76356
LOC_Os05g04600	Chr5	+	2167517	2167633	2167633	2167743	2167743	2168043	0.000354733	-0.154	LOC_Os05g04600-TU76353	LOC_Os05g04600-TU76355,LOC_Os05g04600-TU76356
LOC_Os01g69050	Chr1	+	40127023	40127604	40127604	40128521	40128521	40128785	9.35632e-07	0.119	LOC_Os01g69050-TU14828	LOC_Os01g69050.1,LOC_Os01g69050-TU14826
LOC_Os07g43530	Chr7	–	26041832	26041912	26041912	26041990	26041990	26042418	0.00761189	-0.138	LOC_Os07g43530.1	LOC_Os07g43530-TU101264,LOC_Os07g43530-TU101269
LOC_Os01g48960	Chr1	–	28100061	28100157	28100157	28100389	28100389	28100486	0.00219543	0.405	LOC_Os01g48960-TU9670	LOC_Os01g48960-TU9672
LOC_Os01g72480	Chr1	+	42025586	42025907	42025907	42026011	42026011	42026130	0	-0.429	IC4R-OSJ01T632100.1	LOC_Os01g72480-TU15538,LOC_Os01g72480-TU15540,LOC_Os01g72480-TU15539
LOC_Os01g72480	Chr1	+	42026844	42026949	42026949	42027032	42027032	42027973	2.18075e-08	-0.22	IC4R-OSJ01T632100.1,LOC_Os01g72480-TU15539	LOC_Os01g72480-TU15540
LOC_Os01g72480	Chr1	+	42026844	42026995	42026995	42027209	42027209	42027973	3.23988e-10	0.263	LOC_Os01g72480-TU15540	LOC_Os01g72480-TU15538
LOC_Os12g02440	Chr12	–	817909	817988	817988	821603	821603	821712	0.0106489	0.106	LOC_Os12g02440-TU31487	LOC_Os12g02440.2,LOC_Os12g02440-TU31491,LOC_Os12g02440.4
LOC_Os02g51750	Chr2	–	31700003	31700149	31700149	31700248	31700248	31700503	0	-0.101	LOC_Os02g51750.1	LOC_Os02g51750-TU50028
LOC_Os09g32300	Chr9	+	19284698	19284856	19284856	19285159	19285159	19285321	0.000336917	0.224	LOC_Os09g32300-TU116109	LOC_Os09g32300.2
LOC_Os03g52090	Chr3	–	29896598	29896744	29896744	29896896	29896896	29896995	0.0017541	0.124	LOC_Os03g52090-TU62372	IC4R-OSJ03T448000.7
LOC_Os02g57290	Chr2	–	35092343	35093672	35093672	35094096	35094096	35094351	7.93521e-09	-0.391	LOC_Os02g57290.1,LOC_Os02g57290.2	LOC_Os02g57290.4
LOC_Os12g18120	Chr12	–	10443164	10443245	10443245	10443472	10443472	10444093	0.000698922	-0.12	LOC_Os12g18120.1,LOC_Os12g18120-TU34206,LOC_Os12g18120.2	LOC_Os12g18120-TU34205
LOC_Os04g48375	Chr4	+	28852531	28852674	28852674	28852774	28852774	28853073	0.000862847	-0.18	LOC_Os04g48375-TU72775	LOC_Os04g48375-TU72771
LOC_Os11g45710	Chr11	–	27651031	27651098	27651098	27651184	27651184	27651437	0.00944355	-0.108	LOC_Os11g45710.1,LOC_Os11g45710.2,LOC_Os11g45710-TU30636,LOC_Os11g45710-TU30624	LOC_Os11g45710.6
LOC_Os06g11500	Chr6	–	6094050	6094401	6094401	6095099	6095099	6095199	0.000648169	-0.178	LOC_Os06g11500-TU86684,LOC_Os06g11500-TU86685,IC4R-OSJ06T100700.3,IC4R-OSJ06T100700.1	LOC_Os06g11500-TU86687
LOC_Os06g28194	Chr6	+	16023380	16023493	16023493	16024354	16024354	16024452	9.56362e-08	0.413	IC4R-OSJ06T245800.9	IC4R-OSJ06T245800.4
LOC_Os03g52430	Chr3	–	30089743	30089823	30089823	30089912	30089912	30090196	0.000790342	-0.101	LOC_Os03g52430-TU62382,LOC_Os03g52430.1	LOC_Os03g52430-TU62384
LOC_Os01g43100	Chr1	+	24584356	24584514	24584514	24584618	24584618	24584979	0.0496739	-0.274	LOC_Os01g43100-TU8511,LOC_Os01g43100-TU8516	LOC_Os01g43100-TU8527
LOC_Os03g27340	Chr3	–	15658793	15659331	15659331	15659428	15659428	15659573	0.030861	0.165	LOC_Os03g27340-TU58239,LOC_Os03g27340-TU58243	LOC_Os03g27340-TU58233,IC4R-OSJ03T241300.2
LOC_Os03g27340	Chr3	–	15659927	15660000	15660000	15660586	15660586	15660645	6.20971e-05	-0.212	LOC_Os03g27340-TU58245	IC4R-OSJ03T241300.2
LOC_Os03g62580	Chr3	+	35424752	35424903	35424903	35424985	35424985	35425156	0.00779782	0.134	LOC_Os03g62580.3,LOC_Os03g62580.7,LOC_Os03g62580.4	LOC_Os03g62580-TU64582
LOC_Os02g38780	Chr2	+	23439971	23440080	23440080	23440152	23440152	23440691	0.000443123	-0.154	LOC_Os02g38780-TU46755,LOC_Os02g38780-TU46744,LOC_Os02g38780-TU46757,LOC_Os02g38780-TU46749	LOC_Os02g38780.2
LOC_Os02g38780	Chr2	+	23439971	23440080	23440080	23440571	23440571	23440691	0.000352146	0.275	LOC_Os02g38780.2	LOC_Os02g38780-TU46747
LOC_Os05g48880	Chr5	–	28040686	28040769	28040769	28041474	28041474	28041614	0.0304732	-0.185	LOC_Os05g48880-TU83676	LOC_Os05g48880-TU83678
LOC_Os03g14120	Chr3	+	7669193	7671552	7671552	7671647	7671647	7671842	0.00760202	-0.167	LOC_Os03g14120-TU55522	LOC_Os03g14120-TU55520
LOC_Os11g28430	Chr11	+	16375016	16375301	16375301	16376008	16376008	16376778	0.000676582	-0.516	LOC_Os11g28430-TU27312	LOC_Os11g28430-TU27311
LOC_Os09g07320	Chr9	+	3621549	3621733	3621733	3622052	3622052	3622195	0.000304149	-0.29	LOC_Os09g07320-TU112050,LOC_Os09g07320.2,LOC_Os09g07320-TU112064,IC4R-OSJ09T052000.2,LOC_Os09g07320-TU112045	LOC_Os09g07320-TU112054
LOC_Os01g05130	Chr1	+	2403547	2403684	2403684	2403933	2403933	2404061	0.0318772	0.151	LOC_Os01g05130-TU1122	LOC_Os01g05130-TU1119,LOC_Os01g05130-TU1121,LOC_Os01g05130-TU1117
LOC_Os01g05130	Chr1	+	2403933	2404015	2404015	2404227	2404227	2404337	0.00185301	0.309	LOC_Os01g05130-TU1119	LOC_Os01g05130-TU1121
LOC_Os01g05130	Chr1	+	2403933	2404015	2404015	2404255	2404255	2404337	0.0287911	0.254	LOC_Os01g05130-TU1119	LOC_Os01g05130-TU1117
LOC_Os09g36750	Chr9	–	21199504	21200073	21200073	21200154	21200154	21200257	0.0156706	-0.15	LOC_Os09g36750-TU117058,LOC_Os09g36750-TU117061	LOC_Os09g36750-TU117062,LOC_Os09g36750-TU117063
LOC_Os09g36750	Chr9	–	21202649	21202699	21202699	21203080	21203080	21203205	0.00495436	0.199	LOC_Os09g36750-TU117063,LOC_Os09g36750-TU117059	LOC_Os09g36750-TU117058,LOC_Os09g36750-TU117062,LOC_Os09g36750-TU117055
LOC_Os01g09200	Chr1	–	4621533	4622379	4622379	4622461	4622461	4622519	0.00225654	0.115	LOC_Os01g09200-TU2165	LOC_Os01g09200-TU2164
LOC_Os06g51160	Chr6	–	30948375	30948897	30948897	30949051	30949051	30950024	0.000169337	-0.441	IC4R-OSJ06T467000.1,LOC_Os06g51160-TU93739	LOC_Os06g51160-TU93737
LOC_Os06g51160	Chr6	–	30950151	30950304	30950304	30950369	30950369	30950486	1.20831e-06	-0.455	LOC_Os06g51160-TU93737	LOC_Os06g51160-TU93739
LOC_Os01g66600	Chr1	–	38684427	38684864	38684864	38685414	38685414	38685666	1.13915e-08	-0.222	LOC_Os01g66600.1,LOC_Os01g66600-TU14157	LOC_Os01g66600-TU14155
LOC_Os01g10790	Chr1	+	5762599	5762656	5762656	5762779	5762779	5762822	0.00574717	-0.384	LOC_Os01g10790-TU2644,LOC_Os01g10790.1	LOC_Os01g10790-TU2643
LOC_Os11g39130	Chr11	+	23290983	23291358	23291358	23291465	23291465	23291551	0	-0.11	IC4R-OSJ11T334900.9	LOC_Os11g39130-TU29299,LOC_Os11g39130-TU29300
LOC_Os07g07030	Chr7	–	3466906	3467071	3467071	3467317	3467317	3467414	0.00907219	0.3	LOC_Os07g07030-TU94917	LOC_Os07g07030-TU94912
LOC_Os03g01360	Chr3	+	266088	268062	268062	269199	269199	269358	4.91863e-06	0.123	LOC_Os03g01360-TU52190,LOC_Os03g01360-TU52208,LOC_Os03g01360-TU52197,LOC_Os03g01360-TU52196,LOC_Os03g01360-TU52210	LOC_Os03g01360-TU52205
LOC_Os03g01360	Chr3	+	272301	272465	272465	273057	273057	273274	2.49158e-07	0.117	LOC_Os03g01360-TU52190	LOC_Os03g01360-TU52192
LOC_Os08g20660	Chr8	+	12417528	12417660	12417660	12417835	12417835	12418012	0	-0.158	LOC_Os08g20660.2,LOC_Os08g20660-TU106358,LOC_Os08g20660.1	LOC_Os08g20660-TU106357
LOC_Os05g04070	Chr5	–	1831596	1831677	1831677	1831766	1831766	1832110	0.0208882	0.302	LOC_Os05g04070-TU76252	LOC_Os05g04070.1
LOC_Os03g15720	Chr3	+	8673885	8673983	8673983	8674097	8674097	8674396	3.41627e-08	-0.103	LOC_Os03g15720-TU55814,LOC_Os03g15720-TU55815	LOC_Os03g15720-TU55816
LOC_Os07g14590	Chr7	–	8323291	8323407	8323407	8324636	8324636	8325188	0.00701771	0.162	LOC_Os07g14590-TU96373	LOC_Os07g14590-TU96376
LOC_Os08g02904	Chr8	+	1238951	1241062	1241062	1241555	1241555	1241690	0	0.453	LOC_Os08g02904-TU103258,LOC_Os08g02904-TU103266,LOC_Os08g02904-TU103244,LOC_Os08g02904-TU103277,LOC_Os08g02904-TU103248,LOC_Os08g02904-TU103253	LOC_Os08g02904-TU103249
LOC_Os11g34840	Chr11	–	20416028	20416166	20416166	20416488	20416488	20416733	0.0239877	0.278	LOC_Os11g34840-TU28394,LOC_Os11g34840-TU28387	LOC_Os11g34840-TU28390
G17115	Chr2	–	6536590	6537036	6537036	6537199	6537199	6538154	0.00247492	-0.276	G17115-TU41615,G17115-TU41606	G17115-TU41614
LOC_Os01g69279	Chr1	–	40275508	40275937	40275937	40276027	40276027	40278162	0.0442557	-0.148	LOC_Os01g69279.2	LOC_Os01g69279.1
G27396	Chr4	–	7873472	7873818	7873818	7875010	7875010	7875188	1.65117e-08	0.319	G27396-TU66525,G27396-TU66534	G27396-TU66522
LOC_Os01g07080	Chr1	–	3326816	3329144	3329144	3329437	3329437	3329688	6.27932e-05	0.118	LOC_Os01g07080-TU1574	IC4R-OSJ01T057800.1
IC4R-OSJ06G129100	Chr6	+	8043517	8043808	8043808	8044848	8044848	8044965	2.81558e-09	-0.329	IC4R-OSJ06G129100-TU87493	IC4R-OSJ06G129100-TU87498
IC4R-OSJ06G129100	Chr6	+	8050833	8050995	8050995	8051076	8051076	8051120	9.43832e-06	-0.298	IC4R-OSJ06G129100-TU87497,IC4R-OSJ06G129100-TU87492,IC4R-OSJ06G129100-TU87498,IC4R-OSJ06G129100-TU87493	IC4R-OSJ06G129100-TU87503
LOC_Os11g21970	Chr11	–	12612251	12612364	12612364	12612441	12612441	12612899	0.000614875	-0.141	LOC_Os11g21970-TU26529,LOC_Os11g21970-TU26523	LOC_Os11g21970-TU26526
LOC_Os07g46790	Chr7	+	27962386	27962514	27962514	27962632	27962632	27962762	8.41487e-11	-0.32	LOC_Os07g46790.1	LOC_Os07g46790-TU101941
LOC_Os06g49070	Chr6	–	29737808	29737853	29737853	29737975	29737975	29738088	5.94133e-05	-0.234	IC4R-OSJ06T447400.2	LOC_Os06g49070-TU93211
LOC_Os02g49860	Chr2	–	30469581	30469759	30469759	30469888	30469888	30470360	6.92338e-05	-0.145	LOC_Os02g49860-TU49518,LOC_Os02g49860.1	LOC_Os02g49860-TU49517
LOC_Os01g12870	Chr1	–	7125105	7125730	7125730	7125853	7125853	7125925	1.01149e-08	-0.143	IC4R-OSJ01T111900.3	IC4R-OSJ01T111900.2
LOC_Os04g23040	Chr4	–	13084246	13084849	13084849	13085387	13085387	13085757	0.00047833	0.342	LOC_Os04g23040-TU67780	LOC_Os04g23040-TU67785
LOC_Os09g34900	Chr9	–	20333082	20333145	20333145	20333392	20333392	20333526	0.0451822	-0.215	LOC_Os09g34900-TU116684,LOC_Os09g34900-TU116683	LOC_Os09g34900-TU116688
LOC_Os12g04500	Chr12	+	1914606	1916095	1916095	1916194	1916194	1916286	0.00365642	-0.193	IC4R-OSJ12T033700.4,LOC_Os12g04500-TU32012	LOC_Os12g04500-TU32013
LOC_Os12g04500	Chr12	+	1916576	1916647	1916647	1917336	1917336	1919017	0.0245283	-0.282	IC4R-OSJ12T033700.4	LOC_Os12g04500-TU32013
LOC_Os05g01256	Chr5	–	178331	179310	179310	179405	179405	179536	0.0210706	0.161	LOC_Os05g01256-TU75758	LOC_Os05g01256-TU75754,LOC_Os05g01256-TU75756,LOC_Os05g01256-TU75753
LOC_Os05g01256	Chr5	–	179405	179536	179536	179985	179985	180072	0.0184943	0.113	LOC_Os05g01256-TU75756	LOC_Os05g01256-TU75760
G39833	Chr7	+	6661896	6662117	6662117	6662970	6662970	6663032	0.00135284	-0.127	G39833-TU95995	G39833-TU95993
LOC_Os10g29274	Chr10	–	15233881	15234148	15234148	15234241	15234241	15234623	0.0133812	-0.104	LOC_Os10g29274-TU19682,LOC_Os10g29274.2,LOC_Os10g29274.1	LOC_Os10g29274-TU19681
LOC_Os04g43220	Chr4	–	25576079	25576504	25576504	25576579	25576579	25576704	1.17591e-05	0.152	LOC_Os04g43220.1,IC4R-OSJ04T375800.4	IC4R-OSJ04T375800.5
LOC_Os04g43220	Chr4	–	25576079	25576507	25576507	25576579	25576579	25576704	1.85146e-10	0.218	LOC_Os04g43220.1,IC4R-OSJ04T375800.4	LOC_Os04g43220-TU71675,LOC_Os04g43220-TU71679
LOC_Os03g44230	Chr3	–	24853028	24853212	24853212	24853808	24853808	24854460	0.0267069	-0.11	LOC_Os03g44230.1	LOC_Os03g44230-TU60656
LOC_Os02g15310	Chr2	–	8555798	8556101	8556101	8556599	8556599	8556677	0.0135161	0.218	LOC_Os02g15310.4	LOC_Os02g15310-TU42160
LOC_Os05g50420	Chr5	–	28898216	28898546	28898546	28905776	28905776	28905844	0.0153156	-0.113	LOC_Os05g50420-TU84041	LOC_Os05g50420-TU84042
LOC_Os02g06584	Chr2	+	3297143	3297492	3297492	3298901	3298901	3299039	2.0986e-06	0.13	LOC_Os02g06584-TU40295	LOC_Os02g06584.3,LOC_Os02g06584.2,LOC_Os02g06584.4
LOC_Os11g04954	Chr11	–	2121488	2121555	2121555	2121661	2121661	2121723	0.00364104	-0.176	LOC_Os11g04954-TU23772,LOC_Os11g04954.1	LOC_Os11g04954-TU23774
LOC_Os03g58630	Chr3	–	33393117	33393240	33393240	33393343	33393343	33393615	1.62684e-10	-0.117	LOC_Os03g58630.1	LOC_Os03g58630-TU63639
LOC_Os03g61810	Chr3	–	35043560	35043620	35043620	35044535	35044535	35044654	1.47745e-07	-0.144	LOC_Os03g61810.1	LOC_Os03g61810-TU64364
LOC_Os07g04200	Chr7	–	1834000	1834277	1834277	1834641	1834641	1834691	0.0286588	-0.205	LOC_Os07g04200-TU94446,IC4R-OSJ07T030000.5	LOC_Os07g04200-TU94445
LOC_Os07g39780	Chr7	+	23833291	23833568	23833568	23833681	23833681	23833771	5.38249e-13	-0.224	LOC_Os07g39780.2	LOC_Os07g39780-TU100514
LOC_Os01g14770	Chr1	–	8252819	8252947	8252947	8253193	8253193	8253278	4.57157e-06	-0.306	LOC_Os01g14770-TU3617	LOC_Os01g14770-TU3619
LOC_Os01g14770	Chr1	–	8259527	8259867	8259867	8259954	8259954	8260108	0.0258805	0.183	LOC_Os01g14770-TU3640	LOC_Os01g14770-TU3638
LOC_Os01g15460	Chr1	–	8664203	8664397	8664397	8664551	8664551	8664836	3.02756e-05	-0.263	LOC_Os01g15460.1,LOC_Os01g15460-TU3761	LOC_Os01g15460.3
LOC_Os01g32830	Chr1	–	18016235	18016551	18016551	18016649	18016649	18017119	2.1035e-13	-0.119	LOC_Os01g32830-TU6573,LOC_Os01g32830-TU6571,LOC_Os01g32830.1	LOC_Os01g32830-TU6574
LOC_Os08g01930	Chr8	+	574336	574453	574453	575907	575907	576079	1.30562e-13	0.278	LOC_Os08g01930-TU103010	LOC_Os08g01930-TU103014
LOC_Os08g01930	Chr8	+	574336	574453	574453	575968	575968	576079	0.000163653	0.132	LOC_Os08g01930-TU103010	LOC_Os08g01930-TU103016,LOC_Os08g01930-TU103015
LOC_Os08g01930	Chr8	+	574336	576079	576079	576877	576877	579330	0	0.283	LOC_Os08g01930-TU103012	LOC_Os08g01930-TU103015,LOC_Os08g01930-TU103010
LOC_Os05g27340	Chr5	+	15888551	15889036	15889036	15889838	15889838	15890051	0.00254488	0.127	LOC_Os05g27340-TU79452	LOC_Os05g27340-TU79451
LOC_Os03g22670	Chr3	–	13087963	13088040	13088040	13090932	13090932	13091127	1.47745e-07	0.268	LOC_Os03g22670.1	LOC_Os03g22670-TU57516
LOC_Os03g63500	Chr3	–	35870666	35870759	35870759	35871028	35871028	35871067	0.00281178	0.255	LOC_Os03g63500.2	LOC_Os03g63500-TU64875
IC4R-OSJ11G063700	Chr11	–	3776803	3777173	3777173	3777256	3777256	3777360	0.00021599	0.389	IC4R-OSJ11G063700-TU24386	IC4R-OSJ11G063700-TU24391
LOC_Os11g09140	Chr11	–	4869754	4869811	4869811	4871012	4871012	4871727	0.0272845	0.173	IC4R-OSJ11T079900.5	LOC_Os11g09140-TU24715
LOC_Os01g29180	Chr1	–	16347833	16347986	16347986	16348749	16348749	16349721	0.0056036	0.1	LOC_Os01g29180-TU6013	LOC_Os01g29180-TU6012,LOC_Os01g29180.1
LOC_Os09g21810	Chr9	–	13215878	13216189	13216189	13217225	13217225	13217280	0.0037423	0.296	LOC_Os09g21810-TU114009	LOC_Os09g21810-TU114019
LOC_Os02g06720	Chr2	–	3378586	3378736	3378736	3378848	3378848	3379004	0.0065218	-0.228	LOC_Os02g06720-TU40260,LOC_Os02g06720-TU40264,LOC_Os02g06720-TU40259,LOC_Os02g06720-TU40262	LOC_Os02g06720-TU40261
LOC_Os06g36740	Chr6	–	21638411	21638468	21638468	21638553	21638553	21638631	0.000850335	-0.19	IC4R-OSJ06T325900.2	LOC_Os06g36740-TU90538
LOC_Os06g36740	Chr6	–	21639474	21639574	21639574	21641787	21641787	21642008	0.00372509	-0.116	IC4R-OSJ06T325900.2	LOC_Os06g36740-TU90538,IC4R-OSJ06T325900.1
LOC_Os10g22370	Chr10	–	11572360	11572857	11572857	11572967	11572967	11573095	0.02307	-0.18	LOC_Os10g22370-TU18569	LOC_Os10g22370-TU18564
LOC_Os06g19660	Chr6	+	11224414	11224663	11224663	11224747	11224747	11225274	6.14702e-06	0.161	LOC_Os06g19660.1	LOC_Os06g19660.2
LOC_Os05g02510	Chr5	–	863957	864625	864625	864699	864699	865405	0.000888497	0.276	LOC_Os05g02510-TU75981	LOC_Os05g02510-TU75980,LOC_Os05g02510-TU75982
LOC_Os03g16000	Chr3	+	8820216	8820333	8820333	8820423	8820423	8820493	1.3106e-05	-0.212	LOC_Os03g16000.1	LOC_Os03g16000-TU55913
LOC_Os10g27274	Chr10	+	14394910	14397468	14397468	14398104	14398104	14398953	2.00769e-06	-0.23	LOC_Os10g27274-TU19355	LOC_Os10g27274-TU19352
LOC_Os03g10950	Chr3	+	5625488	5626142	5626142	5626242	5626242	5626634	0.00198351	-0.145	LOC_Os03g10950-TU54638,LOC_Os03g10950.1	LOC_Os03g10950-TU54637
LOC_Os11g14170	Chr11	+	7916471	7916648	7916648	7916868	7916868	7917484	0.000257341	-0.178	LOC_Os11g14170-TU25529	LOC_Os11g14170-TU25543
LOC_Os11g14170	Chr11	+	7916471	7916612	7916612	7916884	7916884	7917484	0.00526569	0.146	LOC_Os11g14170-TU25543	LOC_Os11g14170-TU25546
LOC_Os01g65580	Chr1	+	38071283	38071367	38071367	38071459	38071459	38071707	0.000912737	-0.107	LOC_Os01g65580.2	LOC_Os01g65580-TU13934
LOC_Os01g61120	Chr1	–	35389435	35389710	35389710	35389780	35389780	35389966	0.0256227	0.152	LOC_Os01g61120.1	LOC_Os01g61120-TU12750
LOC_Os11g03990	Chr11	–	1612358	1612431	1612431	1612515	1612515	1612655	0	-0.664	LOC_Os11g03990.1	LOC_Os11g03990-TU23549
LOC_Os02g01180	Chr2	–	101063	101143	101143	101225	101225	101301	0.00494594	-0.182	LOC_Os02g01180-TU38677,LOC_Os02g01180.2,LOC_Os02g01180.1	LOC_Os02g01180-TU38676
LOC_Os03g50090	Chr3	–	28568609	28568686	28568686	28568943	28568943	28571320	0.0162568	-0.159	LOC_Os03g50090-TU61865,LOC_Os03g50090-TU61868	LOC_Os03g50090-TU61867
LOC_Os03g15430	Chr3	–	8437728	8438688	8438688	8438840	8438840	8439258	0.000195718	0.246	LOC_Os03g15430.2	LOC_Os03g15430-TU55761
LOC_Os12g39100	Chr12	+	24048092	24049215	24049215	24049878	24049878	24049984	0.0183481	0.1	LOC_Os12g39100-TU37382	LOC_Os12g39100-TU37392
LOC_Os03g01750	Chr3	–	476334	476389	476389	476498	476498	476768	7.81706e-07	-0.324	LOC_Os03g01750-TU52277	LOC_Os03g01750-TU52312
LOC_Os06g10880	Chr6	+	5681497	5681574	5681574	5681663	5681663	5682126	3.41728e-11	-0.186	LOC_Os06g10880.1	LOC_Os06g10880.2
LOC_Os08g23680	Chr8	–	14319677	14321131	14321131	14321241	14321241	14321455	0.00573011	0.108	LOC_Os08g23680-TU106641	LOC_Os08g23680-TU106645
LOC_Os03g63010	Chr3	+	35626667	35626783	35626783	35627017	35627017	35628547	0.0238237	0.289	LOC_Os03g63010.1	LOC_Os03g63010-TU64735,LOC_Os03g63010-TU64719,LOC_Os03g63010-TU64749
LOC_Os02g07070	Chr2	–	3624593	3624781	3624781	3625211	3625211	3626150	0.00054753	0.111	IC4R-OSJ02T061500.6	IC4R-OSJ02T061500.4,LOC_Os02g07070-TU40413,LOC_Os02g07070-TU40415,LOC_Os02g07070.1,LOC_Os02g07070.2
G2424	Chr1	+	16204183	16204314	16204314	16204404	16204404	16205250	0.000967125	-0.205	G2424-TU5958,G2424-TU5961	G2424-TU5969
LOC_Os03g27840	Chr3	+	15990849	15991056	15991056	15991364	15991364	15991466	0.000131189	0.113	LOC_Os03g27840-TU58349	LOC_Os03g27840-TU58352,LOC_Os03g27840.1
LOC_Os10g37650	Chr10	+	20147919	20148310	20148310	20148409	20148409	20148618	0.000493729	-0.559	LOC_Os10g37650-TU21423	LOC_Os10g37650-TU21424
LOC_Os10g22560	Chr10	–	11694133	11694237	11694237	11694905	11694905	11695039	0.0405624	-0.242	LOC_Os10g22560.2	LOC_Os10g22560-TU18625
LOC_Os08g02950	Chr8	–	1283076	1284151	1284151	1284376	1284376	1284463	0.016745	-0.178	LOC_Os08g02950.1	LOC_Os08g02950-TU103202
LOC_Os01g25920	Chr1	–	14703902	14704137	14704137	14705478	14705478	14705998	0.00283675	0.122	LOC_Os01g25920-TU5487	LOC_Os01g25920-TU5486
LOC_Os01g25920	Chr1	–	14703902	14704137	14704137	14705484	14705484	14705998	0.000342027	-0.122	LOC_Os01g25920.2,LOC_Os01g25920.3	LOC_Os01g25920-TU5487
LOC_Os01g50849	Chr1	–	29208270	29208557	29208557	29208684	29208684	29209772	0.00155973	-0.171	LOC_Os01g50849-TU10116,LOC_Os01g50849.1,LOC_Os01g50849-TU10115,LOC_Os01g50849.2	LOC_Os01g50849-TU10117
LOC_Os02g49470	Chr2	+	30231785	30234912	30234912	30235304	30235304	30238773	0.0334838	-0.143	LOC_Os02g49470-TU49388	LOC_Os02g49470-TU49391
LOC_Os01g48060	Chr1	–	27506122	27506207	27506207	27506296	27506296	27506482	2.19074e-06	-0.226	LOC_Os01g48060.2,LOC_Os01g48060-TU9526,LOC_Os01g48060.1	LOC_Os01g48060-TU9529
LOC_Os01g48060	Chr1	–	27506584	27506641	27506641	27506739	27506739	27507245	0.000608576	-0.224	LOC_Os01g48060.2,LOC_Os01g48060-TU9529,LOC_Os01g48060.1	LOC_Os01g48060-TU9526
LOC_Os12g09584	Chr12	–	5042591	5043583	5043583	5043688	5043688	5043840	0.002352	0.234	LOC_Os12g09584-TU33010	LOC_Os12g09584-TU33012,LOC_Os12g09584-TU33009
LOC_Os03g56370	Chr3	–	32137544	32137591	32137591	32139108	32139108	32139822	0.00629661	-0.414	LOC_Os03g56370-TU63148,LOC_Os03g56370.1	LOC_Os03g56370-TU63149
LOC_Os07g35730	Chr7	–	21397053	21397190	21397190	21397786	21397786	21397915	0.000712412	0.28	LOC_Os07g35730-TU100051	LOC_Os07g35730-TU100052
LOC_Os06g08730	Chr6	+	4362600	4363055	4363055	4364022	4364022	4364059	0.0305643	-0.126	LOC_Os06g08730-TU86058,LOC_Os06g08730.1	LOC_Os06g08730-TU86053
LOC_Os03g39655	Chr3	–	22053626	22054015	22054015	22054671	22054671	22054831	0.0324097	-0.243	LOC_Os03g39655-TU59872,LOC_Os03g39655-TU59873	LOC_Os03g39655-TU59871
LOC_Os05g07060	Chr5	–	3723627	3723773	3723773	3723862	3723862	3725420	0.00889433	0.111	LOC_Os05g07060-TU76976	LOC_Os05g07070.5,LOC_Os05g07070.4,LOC_Os05g07060-TU76973,LOC_Os05g07060-TU76965,LOC_Os05g07070.8
LOC_Os02g44270	Chr2	+	26788049	26788118	26788118	26788220	26788220	26789184	0.0174972	-0.185	LOC_Os02g44270-TU47961,LOC_Os02g44270-TU47973	LOC_Os02g44270-TU47987,LOC_Os02g44270-TU47988
LOC_Os09g04210	Chr9	–	2220088	2220171	2220171	2220253	2220253	2223491	0.000404689	-0.211	LOC_Os09g04210-TU111634,LOC_Os09g04210-TU111637	IC4R-OSJ09T031400.10,LOC_Os09g04210-TU111643
LOC_Os02g09770	Chr2	–	5038061	5038930	5038930	5039150	5039150	5039243	1.82006e-05	0.135	LOC_Os02g09770-TU40891	LOC_Os02g09770.4
LOC_Os06g06080	Chr6	+	2804748	2805070	2805070	2805191	2805191	2805244	0.0436494	0.11	LOC_Os06g06080.2	IC4R-OSJ06T048500.5,IC4R-OSJ06T048500.7
LOC_Os01g01830	Chr1	+	445165	445492	445492	445668	445668	445759	4.31712e-06	0.21	LOC_Os01g01830.1	LOC_Os01g01830-TU253
G45419	Chr8	–	24661824	24661864	24661864	24662528	24662528	24662618	0.0285322	0.127	G45419-TU109672	G45419-TU109690
LOC_Os09g13440	Chr9	–	7774703	7775874	7775874	7776323	7776323	7776663	1.80299e-07	-0.625	IC4R-OSJ09T111200.1	IC4R-OSJ09T111200.2
LOC_Os01g02390	Chr1	–	768899	769569	769569	769773	769773	773980	3.43206e-05	-0.1	LOC_Os01g02390-TU543,LOC_Os01g02390-TU542	LOC_Os01g02390-TU541
LOC_Os02g26380	Chr2	+	15489304	15489492	15489492	15489603	15489603	15489735	1.0796e-08	-0.425	LOC_Os02g26380-TU44147	LOC_Os02g26380-TU44151,LOC_Os02g26380-TU44145
LOC_Os06g13580	Chr6	–	7499839	7500073	7500073	7500161	7500161	7500836	0.015039	-0.149	LOC_Os06g13580-TU87196,LOC_Os06g13580-TU87194	LOC_Os06g13580-TU87193
LOC_Os06g13580	Chr6	–	7500161	7500331	7500331	7500420	7500420	7500836	5.27445e-13	-0.656	LOC_Os06g13580-TU87196,LOC_Os06g13580-TU87194	IC4R-OSJ06T121200.1
LOC_Os04g43040	Chr4	–	25468584	25468825	25468825	25468915	25468915	25469086	0.00439334	-0.149	LOC_Os04g43040.3	LOC_Os04g43040-TU71620,LOC_Os04g43040.1
LOC_Os02g01970	Chr2	+	547153	547341	547341	547427	547427	548517	0.000639076	-0.14	LOC_Os02g01970-TU38776	LOC_Os02g01970-TU38772
LOC_Os07g09680	Chr7	–	5145985	5146080	5146080	5146155	5146155	5146221	0	-0.257	LOC_Os07g09680.3,LOC_Os07g09680-TU95514,LOC_Os07g09680.1	LOC_Os07g09680.2,LOC_Os07g09680-TU95517
LOC_Os09g27960	Chr9	–	16994535	16994761	16994761	16994836	16994836	16995397	1.88706e-05	0.194	LOC_Os09g27970.2,LOC_Os09g27970.4	LOC_Os09g27970.5
LOC_Os08g28214	Chr8	–	17217399	17217485	17217485	17217764	17217764	17218091	0.0420937	-0.144	IC4R-OSJ08T254600.6	LOC_Os08g28214-TU107312
LOC_Os10g09200	Chr10	+	4966222	4967153	4967153	4967230	4967230	4967318	0.00967214	-0.175	LOC_Os10g09200-TU17331,LOC_Os10g09200-TU17344,LOC_Os10g09200-TU17338,LOC_Os10g09200-TU17341,LOC_Os10g09200-TU17346	LOC_Os10g09200-TU17345,LOC_Os10g09200-TU17339,LOC_Os10g09200-TU17336,LOC_Os10g09200-TU17333
LOC_Os10g09200	Chr10	+	4968302	4968383	4968383	4969107	4969107	4969513	7.83007e-05	0.236	LOC_Os10g09200-TU17333,LOC_Os10g09200-TU17343	LOC_Os10g09200-TU17339,LOC_Os10g09200-TU17335
LOC_Os08g06230	Chr8	–	3429592	3431336	3431336	3431432	3431432	3432512	0.00168109	-0.224	LOC_Os08g06230-TU103830	IC4R-OSJ08T050600.3,IC4R-OSJ08T050600.2
LOC_Os09g26550	Chr9	+	16066219	16068509	16068509	16068583	16068583	16068816	0.0177267	0.175	LOC_Os09g26550-TU115119	LOC_Os09g26550-TU115134
LOC_Os09g26550	Chr9	+	16069211	16069290	16069290	16069377	16069377	16069449	6.53893e-05	-0.175	LOC_Os09g26550-TU115138,LOC_Os09g26550-TU115122	LOC_Os09g26550-TU115079
LOC_Os09g26550	Chr9	+	16069211	16069449	16069449	16069537	16069537	16069609	0.014191	-0.296	LOC_Os09g26550-TU115083,LOC_Os09g26550-TU115138,LOC_Os09g26550-TU115122,LOC_Os09g26550-TU115104,LOC_Os09g26550-TU115079	LOC_Os09g26550-TU115124
LOC_Os05g15360	Chr5	–	8691775	8692712	8692712	8692792	8692792	8692993	0.0196308	0.143	LOC_Os05g15360.6	LOC_Os05g15360.7,LOC_Os05g15360-TU78141
LOC_Os01g68860	Chr1	–	40009454	40009517	40009517	40009890	40009890	40010051	0.000171553	-0.141	LOC_Os01g68860.1	LOC_Os01g68860.2
LOC_Os02g15594	Chr2	+	8763775	8763903	8763903	8763968	8763968	8764081	4.02714e-07	-0.49	LOC_Os02g15594-TU42199	LOC_Os02g15594-TU42198
LOC_Os01g25990	Chr1	–	14736131	14736290	14736290	14736679	14736679	14736735	1.22595e-08	0.132	LOC_Os01g25990.3,LOC_Os01g25990-TU5559,LOC_Os01g25990-TU5562	LOC_Os01g25990-TU5560,LOC_Os01g25990-TU5566,LOC_Os01g25990-TU5563,LOC_Os01g25990-TU5557
LOC_Os01g25990	Chr1	–	14736131	14736564	14736564	14736679	14736679	14736735	0.0328183	0.153	LOC_Os01g25990.3,LOC_Os01g25990-TU5559,LOC_Os01g25990-TU5562	LOC_Os01g25990-TU5564
LOC_Os10g15164	Chr10	+	8074256	8074370	8074370	8074470	8074470	8075010	0.00259898	0.145	LOC_Os10g15164-TU18010	LOC_Os10g15164.1,LOC_Os10g15164-TU17990,LOC_Os10g15164-TU17979
LOC_Os02g58410	Chr2	+	35722551	35723183	35723183	35723401	35723401	35723595	0.00194504	-0.279	LOC_Os02g58410-TU51950	LOC_Os02g58410-TU51953
LOC_Os07g46280	Chr7	+	27616184	27616260	27616260	27616355	27616355	27616427	1.19746e-11	-0.245	LOC_Os07g46280.2,LOC_Os07g46280.1	LOC_Os07g46280-TU101829,LOC_Os07g46280-TU101828
LOC_Os04g35620	Chr4	–	21706861	21706944	21706944	21707283	21707283	21707408	0.000222385	0.138	LOC_Os04g35620-TU69870	LOC_Os04g35620-TU69861,LOC_Os04g35620-TU69864,LOC_Os04g35620-TU69867
LOC_Os02g05199	Chr2	+	2486462	2487063	2487063	2487146	2487146	2487952	0.00488338	-0.229	LOC_Os02g05199-TU39705,LOC_Os02g05199.4,LOC_Os02g05199.1	LOC_Os02g05199-TU39698
LOC_Os08g25390	Chr8	–	15449623	15449688	15449688	15450075	15450075	15450212	1.29883e-08	-0.597	LOC_Os08g25390-TU107003	LOC_Os08g25390-TU107004
LOC_Os10g24094	Chr10	–	12340246	12341214	12341214	12342484	12342484	12343511	0.0083404	0.106	LOC_Os10g24094-TU18830	LOC_Os10g24094-TU18832
LOC_Os10g24094	Chr10	–	12340246	12343511	12343511	12343631	12343631	12343726	0.000171634	0.221	LOC_Os10g24094-TU18833,LOC_Os10g24094-TU18842	LOC_Os10g24094-TU18830,LOC_Os10g24094-TU18832
LOC_Os10g24094	Chr10	–	12343846	12343883	12343883	12344013	12344013	12344174	0.0467382	-0.167	LOC_Os10g24094.2,LOC_Os10g24094-TU18833,LOC_Os10g24094-TU18830,LOC_Os10g24094-TU18832	LOC_Os10g24094-TU18842
LOC_Os05g35530	Chr5	+	21122969	21123062	21123062	21123141	21123141	21123232	0.000631335	-0.178	IC4R-OSJ05T310700.1	LOC_Os05g35530-TU80954
LOC_Os04g42134	Chr4	–	24951172	24951244	24951244	24951918	24951918	24952282	0.000188705	-0.176	LOC_Os04g42134-TU71377,LOC_Os04g42140.1	LOC_Os04g42134-TU71372
LOC_Os06g28050	Chr6	–	15929283	15929362	15929362	15929448	15929448	15929483	9.3062e-06	-0.317	LOC_Os06g28050-TU89272,LOC_Os06g28050-TU89266,LOC_Os06g28060.1	LOC_Os06g28050-TU89257
LOC_Os12g01190	Chr12	+	108192	108241	108241	108330	108330	108422	0.0200991	-0.196	LOC_Os12g01190-TU31091,LOC_Os12g01190.2	LOC_Os12g01190-TU31094
LOC_Os07g08669	Chr7	+	4466980	4468047	4468047	4468143	4468143	4468175	0.0015554	0.129	LOC_Os07g08669-TU95312	LOC_Os07g08669-TU95292,LOC_Os07g08669-TU95307
LOC_Os07g08669	Chr7	+	4466980	4468047	4468047	4468146	4468146	4468175	0.00103204	0.156	LOC_Os07g08669-TU95312	LOC_Os07g08669-TU95303,LOC_Os07g08669.1,LOC_Os07g08669-TU95299
LOC_Os07g08669	Chr7	+	4468143	4468175	4468175	4468584	4468584	4469448	1.08641e-05	0.216	LOC_Os07g08669-TU95292	LOC_Os07g08669-TU95299,LOC_Os07g08669-TU95307
LOC_Os06g50850	Chr6	+	30769341	30769794	30769794	30769871	30769871	30770530	0.042398	-0.312	LOC_Os06g50850-TU93623	LOC_Os06g50850-TU93626
LOC_Os07g03230	Chr7	+	1274554	1274676	1274676	1275133	1275133	1275200	0.00128528	0.203	LOC_Os07g03230.2	LOC_Os07g03230-TU94324
LOC_Os08g26230	Chr8	–	15987662	15987707	15987707	15990437	15990437	15990497	1.80299e-07	0.204	LOC_Os08g26230.4	LOC_Os08g26230-TU107061
LOC_Os01g61930	Chr1	+	35853553	35853939	35853939	35854035	35854035	35854265	0.000205554	-0.331	LOC_Os01g61930-TU12972	LOC_Os01g61930-TU12977
LOC_Os04g41400	Chr4	–	24546440	24547632	24547632	24547763	24547763	24547900	9.37795e-05	0.21	LOC_Os04g41400-TU71146	LOC_Os04g41400-TU71134,LOC_Os04g41400-TU71145
LOC_Os08g19310	Chr8	–	11552226	11552545	11552545	11552662	11552662	11555166	0.00835565	0.324	LOC_Os08g19310-TU106067,LOC_Os08g19310-TU106078,LOC_Os08g19310-TU106068,LOC_Os08g19310-TU106091	LOC_Os08g19310-TU106071
LOC_Os08g19105	Chr8	–	11401483	11401675	11401675	11402164	11402164	11402261	0.0397216	0.116	IC4R-OSJ08T170400.1	LOC_Os08g19105-TU106032,LOC_Os08g19105-TU106030
LOC_Os08g19105	Chr8	–	11402164	11402261	11402261	11402420	11402420	11403127	4.55932e-05	0.214	LOC_Os08g19105-TU106032	LOC_Os08g19105-TU106030,IC4R-OSJ08T170400.1
LOC_Os01g68050	Chr1	+	39564208	39564549	39564549	39564953	39564953	39565184	0.00330214	-0.352	IC4R-OSJ01T595000.2	LOC_Os01g68050.2
LOC_Os06g10280	Chr6	–	5278011	5278074	5278074	5279347	5279347	5279432	3.88566e-10	0.19	LOC_Os06g10280-TU86427	IC4R-OSJ06T088700.3,IC4R-OSJ06T088700.1
LOC_Os06g10280	Chr6	–	5278011	5279270	5279270	5279347	5279347	5279432	6.73536e-06	-0.494	LOC_Os06g10280-TU86423	LOC_Os06g10280-TU86427
LOC_Os01g67550	Chr1	+	39263253	39263336	39263336	39263432	39263432	39263568	0.00174944	-0.389	IC4R-OSJ01T590100.1	IC4R-OSJ01T590100.2
LOC_Os09g35790	Chr9	–	20589767	20591647	20591647	20592299	20592299	20592439	0.0160126	0.126	LOC_Os09g35790-TU116761	LOC_Os09g35790-TU116758
LOC_Os09g35790	Chr9	–	20592299	20592439	20592439	20593661	20593661	20594611	0.00402923	0.115	LOC_Os09g35790-TU116758	LOC_Os09g35790-TU116761
LOC_Os01g28540	Chr1	+	15978582	15978609	15978609	15979926	15979926	15980049	0.0190971	0.186	IC4R-OSJ01T241200.7	IC4R-OSJ01T241200.3
LOC_Os02g45690	Chr2	+	27801206	27801242	27801242	27802234	27802234	27802444	0.00128452	0.126	IC4R-OSJ02T410500.3	LOC_Os02g45690-TU48415,IC4R-OSJ02T410500.4
LOC_Os07g37680	Chr7	+	22591455	22591620	22591620	22591947	22591947	22592139	0.0140966	-0.328	IC4R-OSJ07T331000.1	LOC_Os07g37680-TU100032
LOC_Os10g05210	Chr10	+	2554940	2555126	2555126	2555217	2555217	2556402	1.69574e-06	0.426	LOC_Os10g05210.2	IC4R-OSJ10T038100.1
LOC_Os02g44550	Chr2	–	26990028	26990110	26990110	26990483	26990483	26991048	0.000802116	0.193	LOC_Os02g44550-TU48052	LOC_Os02g44550-TU48053,LOC_Os02g44550-TU48049,LOC_Os02g44550-TU48055
LOC_Os06g11440	Chr6	–	6043156	6043198	6043198	6043279	6043279	6043450	0.044471	-0.126	LOC_Os06g11440-TU86732,LOC_Os06g11440-TU86712,LOC_Os06g11440-TU86758	LOC_Os06g11440-TU86730,LOC_Os06g11440-TU86740
LOC_Os06g39344	Chr6	+	23345220	23345495	23345495	23346882	23346882	23347017	0.000215295	0.298	IC4R-OSJ06T350600.7,LOC_Os06g39344-TU91151	LOC_Os06g39344-TU91149
LOC_Os03g15890	Chr3	–	8768595	8768874	8768874	8768981	8768981	8769131	0.00130281	-0.141	LOC_Os03g15890-TU55898,LOC_Os03g15890-TU55899	LOC_Os03g15890-TU55897
LOC_Os01g24060	Chr1	+	13560812	13561378	13561378	13562736	13562736	13562828	6.63599e-05	-0.294	LOC_Os01g24060-TU5239,LOC_Os01g24060.1	LOC_Os01g24060-TU5238
G27659	Chr4	–	10470563	10470956	10470956	10472241	10472241	10472416	1.45447e-06	-0.227	G27659-TU67131	G27659-TU67135
LOC_Os03g53030	Chr3	+	30400378	30400622	30400622	30401976	30401976	30407384	5.65177e-10	0.306	LOC_Os03g53030-TU62484	LOC_Os03g53030-TU62481
LOC_Os12g42070	Chr12	+	26093977	26094283	26094283	26094609	26094609	26095476	0.000354813	0.151	LOC_Os12g42070-TU38031	LOC_Os12g42070-TU38032,LOC_Os12g42070.1
LOC_Os07g40224	Chr7	+	24124842	24126136	24126136	24126255	24126255	24126438	0.0465711	0.162	LOC_Os07g40224-TU100677	LOC_Os07g40224-TU100672,LOC_Os07g40224-TU100680
LOC_Os04g52120	Chr4	–	30953527	30953620	30953620	30954451	30954451	30954706	6.94045e-07	0.213	LOC_Os04g52120-TU73592	LOC_Os04g52120-TU73590,LOC_Os04g52120-TU73594,LOC_Os04g52120-TU73593
LOC_Os04g52120	Chr4	–	30953527	30954050	30954050	30954451	30954451	30954706	0.0489117	-0.199	IC4R-OSJ04T459000.4	LOC_Os04g52120-TU73592,LOC_Os04g52120-TU73591
LOC_Os07g09040	Chr7	+	4724364	4724525	4724525	4725511	4725511	4726224	0.0336865	0.106	LOC_Os07g09040-TU95392	LOC_Os07g09040-TU95394
LOC_Os03g54240	Chr3	+	31094246	31095379	31095379	31095840	31095840	31096000	0.0283471	0.284	LOC_Os03g54240-TU62743,LOC_Os03g54240-TU62756,LOC_Os03g54240-TU62763	LOC_Os03g54240-TU62741,LOC_Os03g54240.1,LOC_Os03g54240-TU62762
LOC_Os10g27180	Chr10	–	14328317	14328377	14328377	14328468	14328468	14328605	0.00186741	-0.465	LOC_Os10g27180-TU19315,LOC_Os10g27180-TU19312,LOC_Os10g27180-TU19310	LOC_Os10g27180-TU19313
LOC_Os07g01880	Chr7	–	530375	530507	530507	530878	530878	531055	2.93801e-06	-0.203	LOC_Os07g01880-TU94046	LOC_Os07g01880-TU94049
LOC_Os10g13550	Chr10	–	7338332	7338518	7338518	7338661	7338661	7338862	0.000286534	-0.111	LOC_Os10g13550.1	LOC_Os10g13550-TU17746
LOC_Os12g27060	Chr12	+	15846203	15846441	15846441	15847292	15847292	15847364	4.38775e-06	-0.467	LOC_Os12g27060-TU35472	LOC_Os12g27060-TU35429
LOC_Os11g42160	Chr11	+	25395049	25395235	25395235	25395631	25395631	25396038	0.0176602	0.146	LOC_Os11g42160-TU29963	LOC_Os11g42160-TU29964
LOC_Os11g42160	Chr11	+	25395049	25395316	25395316	25395631	25395631	25396038	1.63133e-06	0.291	LOC_Os11g42160-TU29963	LOC_Os11g42160-TU29962
LOC_Os01g39770	Chr1	+	22429499	22429608	22429608	22429694	22429694	22429747	0.0357462	0.236	LOC_Os01g39770-TU7773	LOC_Os01g39770.1,LOC_Os01g39770-TU7786
LOC_Os09g24170	Chr9	+	14351453	14351875	14351875	14352388	14352388	14360468	2.4396e-05	0.346	LOC_Os09g24170-TU114383	LOC_Os09g24170-TU114380
LOC_Os03g50330	Chr3	–	28714996	28715411	28715411	28715661	28715661	28716466	0.00927887	0.146	LOC_Os03g50330-TU61907	LOC_Os03g50330-TU61905
LOC_Os03g50330	Chr3	–	28714996	28715411	28715411	28715750	28715750	28716466	0.0132878	0.153	LOC_Os03g50330-TU61907	LOC_Os03g50330-TU61906
LOC_Os07g40930	Chr7	–	24493612	24493864	24493864	24493953	24493953	24494070	0.0391665	0.174	LOC_Os07g40930-TU100769	LOC_Os07g40930-TU100776
LOC_Os01g10530	Chr1	–	5590936	5592202	5592202	5592638	5592638	5592863	3.43416e-06	0.175	LOC_Os01g10530-TU2584	LOC_Os01g10530-TU2570,LOC_Os01g10530-TU2569,LOC_Os01g10530-TU2576,LOC_Os01g10530-TU2580,LOC_Os01g10530-TU2571
LOC_Os11g09979	Chr11	+	5349181	5350044	5350044	5350141	5350141	5350227	9.55897e-08	0.231	LOC_Os11g09979-TU24924,LOC_Os11g09979-TU24910,LOC_Os11g09979-TU24921,LOC_Os11g09979-TU24928	LOC_Os11g09979-TU24922,LOC_Os11g09979.2
LOC_Os01g05660	Chr1	–	2702907	2703158	2703158	2704376	2704376	2704666	8.16818e-05	-0.163	LOC_Os01g05660.3,LOC_Os01g05660-TU1215	LOC_Os01g05660-TU1225
LOC_Os01g05660	Chr1	–	2702907	2703172	2703172	2704376	2704376	2704666	0.00213782	-0.312	LOC_Os01g05660-TU1231	LOC_Os01g05660-TU1225
LOC_Os09g32940	Chr9	+	19631387	19631472	19631472	19631581	19631581	19631766	0	-0.362	IC4R-OSJ09T282000.5,LOC_Os09g32940-TU116312	LOC_Os09g32940-TU116324,LOC_Os09g32940.3
LOC_Os09g32940	Chr9	+	19631851	19632991	19632991	19633487	19633487	19633569	6.15091e-05	0.196	IC4R-OSJ09T282000.5	LOC_Os09g32940.3
LOC_Os03g49730	Chr3	–	28310952	28311071	28311071	28311155	28311155	28311210	0.00928493	-0.335	LOC_Os03g49730.4,LOC_Os03g49730-TU61790	LOC_Os03g49730-TU61769
G40671	Chr7	+	16426976	16427431	16427431	16427570	16427570	16427627	0.00158427	0.149	G40671-TU98296	G40671-TU98263,G40671-TU98285,G40671-TU98275
G40671	Chr7	+	16428560	16428633	16428633	16429554	16429554	16429928	0.015039	-0.217	G40671-TU98270,G40671-TU98296	G40671-TU98285
LOC_Os03g58100	Chr3	+	33078770	33080733	33080733	33082493	33082493	33083135	0.000107092	0.282	LOC_Os03g58100-TU63525	LOC_Os03g58100-TU63532
LOC_Os03g58100	Chr3	+	33083993	33084642	33084642	33084913	33084913	33085471	0.00868789	-0.283	LOC_Os03g58100-TU63532	LOC_Os03g58100-TU63525
LOC_Os02g21510	Chr2	–	12758871	12758933	12758933	12759059	12759059	12759127	0.00185636	0.287	LOC_Os02g21510.3	LOC_Os02g21510.1
LOC_Os02g54930	Chr2	–	33647697	33647964	33647964	33648526	33648526	33649394	0.000322053	0.199	LOC_Os02g54930-TU50808,LOC_Os02g54930-TU50818,LOC_Os02g54930-TU50809	LOC_Os02g54930-TU50821
LOC_Os02g46920	Chr2	–	28629083	28629420	28629420	28629503	28629503	28629640	0.0255518	-0.114	LOC_Os02g46920-TU48799,LOC_Os02g46920-TU48809	LOC_Os02g46920-TU48807,LOC_Os02g46920-TU48803
LOC_Os02g46920	Chr2	–	28629083	28629356	28629356	28630676	28630676	28631087	0.002352	0.12	LOC_Os02g46920-TU48804	LOC_Os02g46920-TU48812,LOC_Os02g46920-TU48810
LOC_Os02g46920	Chr2	–	28629083	28629640	28629640	28630676	28630676	28631087	0.0469815	-0.118	LOC_Os02g46920-TU48800,LOC_Os02g46920-TU48799,LOC_Os02g46920-TU48807,LOC_Os02g46920-TU48803	LOC_Os02g46920-TU48804
LOC_Os01g66580	Chr1	–	38660978	38661033	38661033	38661110	38661110	38661169	1.06553e-07	-0.162	LOC_Os01g66580-TU14236,LOC_Os01g66580-TU14228,LOC_Os01g66580-TU14238,LOC_Os01g66580-TU14223,LOC_Os01g66580-TU14235,LOC_Os01g66580-TU14241,LOC_Os01g66580-TU14231	IC4R-OSJ01T581100.2
LOC_Os01g66580	Chr1	–	38661256	38661323	38661323	38662169	38662169	38663800	0.0279283	0.125	LOC_Os01g66580-TU14238	LOC_Os01g66580-TU14228
LOC_Os01g66580	Chr1	–	38662169	38662317	38662317	38663343	38663343	38663800	0.00617354	0.144	LOC_Os01g66580-TU14231	LOC_Os01g66580-TU14228
LOC_Os09g06634	Chr9	+	3143907	3144664	3144664	3146484	3146484	3146586	0.0127372	0.107	LOC_Os09g06634-TU111915	LOC_Os09g06634-TU111916
LOC_Os01g65530	Chr1	+	38032851	38032893	38032893	38032978	38032978	38033053	0.0010941	-0.129	LOC_Os01g65530-TU13902	LOC_Os01g65530-TU13903,LOC_Os01g65530-TU13901,LOC_Os01g65530-TU13906
LOC_Os01g65530	Chr1	+	38033145	38033618	38033618	38034706	38034706	38035753	0.000715827	-0.189	LOC_Os01g65530-TU13905,LOC_Os01g65530-TU13901	LOC_Os01g65530-TU13904
LOC_Os07g12830	Chr7	+	7350872	7350923	7350923	7351206	7351206	7351682	0	-0.217	LOC_Os07g12830.3,IC4R-OSJ07T110900.2	IC4R-OSJ07T110900.6
LOC_Os01g51290	Chr1	–	29487906	29488101	29488101	29488357	29488357	29488564	0.00799206	0.164	LOC_Os01g51290.2	LOC_Os01g51290-TU10260,LOC_Os01g51290-TU10251
LOC_Os01g51290	Chr1	–	29487906	29488280	29488280	29488357	29488357	29488564	5.1228e-11	-0.212	LOC_Os01g51290-TU10255,LOC_Os01g51290-TU10252,LOC_Os01g51290-TU10247,LOC_Os01g51290.1	LOC_Os01g51290.2
LOC_Os05g43060	Chr5	+	25002983	25003419	25003419	25004403	25004403	25004651	0	-0.341	IC4R-OSJ05T374900.26	LOC_Os05g43060-TU82620
LOC_Os11g04390	Chr11	+	1821339	1821483	1821483	1822851	1822851	1823292	0.00186602	-0.437	LOC_Os11g04390-TU23613	LOC_Os11g04390-TU23616
LOC_Os07g44820	Chr7	–	26755994	26756040	26756040	26756122	26756122	26756244	0.00462849	-0.101	LOC_Os07g44820-TU101520,LOC_Os07g44820.1	LOC_Os07g44820-TU101519
LOC_Os01g46590	Chr1	–	26524722	26524972	26524972	26525093	26525093	26525654	0.00212752	0.208	IC4R-OSJ01T392100.8	LOC_Os01g46590-TU9255,LOC_Os01g46590-TU9261
LOC_Os03g41229	Chr3	+	22932571	22932678	22932678	22936069	22936069	22936190	0.000608942	0.332	LOC_Os03g41229-TU60232	IC4R-OSJ03T349600.5
LOC_Os06g03700	Chr6	+	1462565	1462821	1462821	1462902	1462902	1463085	0.0235332	0.137	LOC_Os06g03700-TU84811	LOC_Os06g03700-TU84810,LOC_Os06g03700-TU84809,LOC_Os06g03700-TU84814,LOC_Os06g03700-TU84807
LOC_Os08g10030	Chr8	–	5814797	5815056	5815056	5815151	5815151	5815381	0.0106489	0.119	LOC_Os08g10030-TU104521	LOC_Os08g10030-TU104523
LOC_Os03g04270	Chr3	–	1959215	1959421	1959421	1959536	1959536	1959799	0.00047105	-0.195	LOC_Os03g04270.1	LOC_Os03g04270-TU52920
LOC_Os03g27003	Chr3	+	15453263	15453669	15453669	15453775	15453775	15454354	0.000202394	0.174	LOC_Os03g27003.2	LOC_Os03g27003-TU58198,LOC_Os03g27003-TU58189
LOC_Os03g27003	Chr3	+	15453775	15453888	15453888	15454281	15454281	15454354	0.00572569	0.244	LOC_Os03g27003.1,LOC_Os03g27003-TU58198	LOC_Os03g27003-TU58189
LOC_Os03g27003	Chr3	+	15456161	15456292	15456292	15457073	15457073	15457642	0.00684144	-0.231	LOC_Os03g27003-TU58187,LOC_Os03g27003-TU58188,LOC_Os03g27003-TU58185,LOC_Os03g27003-TU58198	LOC_Os03g27003-TU58189
LOC_Os04g10420	Chr4	–	5660146	5660206	5660206	5660600	5660600	5661785	0.0157258	0.16	LOC_Os04g10420-TU66171	LOC_Os04g10420-TU66163
LOC_Os11g45920	Chr11	–	27779541	27784520	27784520	27784953	27784953	27785045	0.0314978	0.228	LOC_Os11g45920-TU30704	LOC_Os11g45920-TU30706
LOC_Os01g66310	Chr1	–	38515071	38515395	38515395	38516386	38516386	38517128	6.56564e-05	0.423	LOC_Os01g66310-TU14096	LOC_Os01g66310-TU14094
LOC_Os02g54130	Chr2	–	33173143	33173217	33173217	33173386	33173386	33173480	2.28881e-06	-0.199	LOC_Os02g54130-TU50630,LOC_Os02g54130.2,LOC_Os02g54130.1	LOC_Os02g54130-TU50622,LOC_Os02g54130-TU50628
LOC_Os11g03730	Chr11	+	1457225	1457370	1457370	1457986	1457986	1458105	3.17419e-05	-0.126	LOC_Os11g03730.2,LOC_Os11g03730.1	LOC_Os11g03730-TU23487
LOC_Os07g28840	Chr7	+	16886931	16887120	16887120	16887216	16887216	16887370	0.0188398	-0.242	LOC_Os07g28840.1,LOC_Os07g28840-TU98427	LOC_Os07g28840-TU98430
LOC_Os07g23740	Chr7	+	13399132	13399311	13399311	13400406	13400406	13400573	0.00103581	-0.229	LOC_Os07g23740-TU97526,IC4R-OSJ07T199500.6	LOC_Os07g23740-TU97528
LOC_Os02g20934	Chr2	–	12381357	12381480	12381480	12381568	12381568	12381751	0.0129846	-0.173	LOC_Os02g20934.4,LOC_Os02g20934-TU43510,IC4R-OSJ02T187900.2	LOC_Os02g20934-TU43515
LOC_Os03g07739	Chr3	–	3931235	3931833	3931833	3932769	3932769	3932866	0.00787309	0.22	LOC_Os03g07739-TU53854	LOC_Os03g07739-TU53856
LOC_Os03g07739	Chr3	–	3933581	3933649	3933649	3933937	3933937	3934063	5.9293e-06	-0.246	LOC_Os03g07739-TU53854,LOC_Os03g07739-TU53838,LOC_Os03g07739-TU53846,LOC_Os03g07739.2	LOC_Os03g07739-TU53847
LOC_Os03g07739	Chr3	–	3939235	3939911	3939911	3939998	3939998	3940818	0.00929741	-0.147	LOC_Os03g07750.2	LOC_Os03g07739-TU53838
LOC_Os04g31210	Chr4	+	18679402	18679486	18679486	18679560	18679560	18681707	0.0108532	-0.134	IC4R-OSJ04T270500.4,LOC_Os04g31210-TU68762	IC4R-OSJ04T270500.2
LOC_Os05g44080	Chr5	+	25628802	25629343	25629343	25631046	25631046	25631456	4.05955e-08	-0.267	IC4R-OSJ05T384600.4	LOC_Os05g44080-TU82721
LOC_Os02g12380	Chr2	+	6450281	6450373	6450373	6452440	6452440	6452518	0.00624399	0.357	LOC_Os02g12380-TU41500	LOC_Os02g12380-TU41497
LOC_Os08g28860	Chr8	+	17643452	17643834	17643834	17645103	17645103	17645225	0.0217589	0.141	LOC_Os08g28860-TU107392	LOC_Os08g28860-TU107387
G25819	Chr3	+	31103965	31104324	31104324	31104956	31104956	31105068	0.0204197	0.127	G25819-TU62823	G25819-TU62845
G25819	Chr3	+	31103965	31104587	31104587	31104956	31104956	31105068	0.00142109	0.126	G25819-TU62823	G25819-TU62844
G25819	Chr3	+	31103965	31104773	31104773	31104956	31104956	31105068	0.0102106	0.202	G25819-TU62823	G25819-TU62847
LOC_Os06g30020	Chr6	+	17275583	17276102	17276102	17276333	17276333	17276409	9.84601e-07	-0.316	LOC_Os06g30020-TU89723	LOC_Os06g30020-TU89722
LOC_Os06g30020	Chr6	+	17275583	17276123	17276123	17276333	17276333	17276409	3.35439e-11	-0.4	LOC_Os06g30020-TU89726,LOC_Os06g30020-TU89730,LOC_Os06g30020-TU89725,LOC_Os06g30020-TU89719	LOC_Os06g30020-TU89722
LOC_Os06g30020	Chr6	+	17279361	17279933	17279933	17280455	17280455	17280842	0.0312853	0.125	LOC_Os06g30020-TU89726,LOC_Os06g30020-TU89719	LOC_Os06g30020-TU89722,LOC_Os06g30020-TU89729
LOC_Os05g35980	Chr5	–	21318276	21319533	21319533	21319618	21319618	21320592	7.84778e-06	-0.301	LOC_Os05g35980-TU81002,LOC_Os05g35980.2	LOC_Os05g35980-TU80998
LOC_Os02g30100	Chr2	+	17873183	17874754	17874754	17874840	17874840	17875202	1.56002e-11	-0.286	LOC_Os02g30100.1	LOC_Os02g30100-TU44879
LOC_Os07g06670	Chr7	+	3252362	3252613	3252613	3252704	3252704	3252812	0.0235498	-0.266	LOC_Os07g06670-TU94836	LOC_Os07g06670-TU94835
LOC_Os01g01150	Chr1	+	75618	77406	77406	77870	77870	77978	0.00240546	-0.18	LOC_Os01g01150-TU26,LOC_Os01g01150-TU40,LOC_Os01g01150-TU43,LOC_Os01g01150-TU28	LOC_Os01g01150-TU24
LOC_Os05g48370	Chr5	–	27729102	27730082	27730082	27730175	27730175	27732941	5.79392e-05	0.207	LOC_Os05g48370-TU83543	LOC_Os05g48370-TU83544
LOC_Os09g37006	Chr9	–	21346331	21346469	21346469	21346568	21346568	21346652	7.50871e-12	-0.157	LOC_Os09g37006.2	LOC_Os09g37006-TU117104
LOC_Os09g37760	Chr9	–	21756552	21756964	21756964	21757191	21757191	21757967	0.00110624	-0.234	LOC_Os09g37760-TU117294,LOC_Os09g37760-TU117290	LOC_Os09g37760-TU117293
LOC_Os09g30170	Chr9	+	18362704	18362833	18362833	18363108	18363108	18363185	0.000639445	0.365	LOC_Os09g30170.3	LOC_Os09g30170-TU115676
LOC_Os01g56640	Chr1	–	32680552	32680720	32680720	32680813	32680813	32680900	0.0400308	-0.21	LOC_Os01g56640-TU11703,LOC_Os01g56640-TU11704,LOC_Os01g56640.3	LOC_Os01g56640-TU11698
LOC_Os04g06590	Chr4	+	3465181	3465711	3465711	3465952	3465952	3468236	0.00117071	0.151	LOC_Os04g06590-TU65677	LOC_Os04g06590-TU65674
LOC_Os06g47530	Chr6	–	28771402	28771590	28771590	28772017	28772017	28772219	0.0127769	0.154	IC4R-OSJ06T431800.1	LOC_Os06g47530-TU92843
LOC_Os10g25770	Chr10	–	13355959	13356211	13356211	13357078	13357078	13357385	2.79754e-06	0.212	IC4R-OSJ10T200000.2	LOC_Os10g25770-TU19075
LOC_Os10g42720	Chr10	+	23049128	23050214	23050214	23050294	23050294	23051054	0.002352	0.173	LOC_Os10g42720-TU22591	LOC_Os10g42720-TU22585,LOC_Os10g42720-TU22588
LOC_Os02g05310	Chr2	+	2550482	2550550	2550550	2550641	2550641	2551066	0.0194327	0.152	LOC_Os02g05310.2	LOC_Os02g05310.1
LOC_Os09g22505	Chr9	–	13566285	13570250	13570250	13570341	13570341	13570601	0.00685186	0.102	LOC_Os09g22505-TU114187	LOC_Os09g22505-TU114194
LOC_Os09g22505	Chr9	–	13571325	13571763	13571763	13572758	13572758	13572803	0.0190234	-0.114	LOC_Os09g22505-TU114185,LOC_Os09g22505-TU114189	LOC_Os09g22505-TU114194
LOC_Os07g41080	Chr7	–	24583294	24583392	24583392	24583833	24583833	24583931	6.62603e-11	-0.298	LOC_Os07g41080-TU100785	LOC_Os07g41080-TU100786
LOC_Os11g34650	Chr11	–	20279939	20280744	20280744	20281251	20281251	20281457	2.20131e-07	0.443	LOC_Os11g34650-TU28282	LOC_Os11g34650-TU28284
G27092	Chr4	+	4383005	4383069	4383069	4383226	4383226	4383349	0.00497341	-0.261	G27092-TU65817,G27092-TU65812,G27092-TU65827,G27092-TU65814	G27092-TU65825
LOC_Os04g33260	Chr4	–	20117703	20117819	20117819	20118317	20118317	20118415	0.00020324	0.158	LOC_Os04g33260-TU69250	LOC_Os04g33260-TU69248
LOC_Os04g33260	Chr4	–	20118565	20118771	20118771	20118898	20118898	20119143	0.00317954	0.111	LOC_Os04g33260-TU69265	LOC_Os04g33260-TU69249,LOC_Os04g33260-TU69262,LOC_Os04g33260-TU69248
LOC_Os04g33260	Chr4	–	20118565	20118782	20118782	20118898	20118898	20119143	9.30965e-06	0.285	LOC_Os04g33260-TU69265	LOC_Os04g33260-TU69250
LOC_Os06g23290	Chr6	–	13604517	13604612	13604612	13604747	13604747	13604917	0	-0.697	LOC_Os06g23290.4	LOC_Os06g23290.5
G7819	Chr10	–	11737411	11737639	11737639	11738344	11738344	11738446	0.0015554	0.143	G7819-TU18612	G7819-TU18610,G7819-TU18611
LOC_Os05g23940	Chr5	+	13779655	13779730	13779730	13779815	13779815	13779899	1.43444e-05	-0.148	IC4R-OSJ05T202600.5,LOC_Os05g23940.1	LOC_Os05g23940-TU79012,LOC_Os05g23940-TU79015
LOC_Os11g29410	Chr11	+	17074180	17074359	17074359	17074443	17074443	17074662	5.45129e-05	0.468	LOC_Os11g29410-TU27458	LOC_Os11g29410-TU27462
LOC_Os01g07140	Chr1	–	3363975	3364175	3364175	3364252	3364252	3364595	0.0108532	-0.265	LOC_Os01g07140-TU1552,LOC_Os01g07140-TU1546	LOC_Os01g07140-TU1550
LOC_Os08g24946	Chr8	+	15120028	15121811	15121811	15122121	15122121	15122266	6.8715e-05	0.243	LOC_Os08g24946-TU106831	LOC_Os08g24946-TU106839
LOC_Os09g25770	Chr9	–	15449457	15449571	15449571	15449667	15449667	15450350	8.99785e-09	-0.11	IC4R-OSJ09T219100.2	LOC_Os09g25770-TU114718
LOC_Os04g35070	Chr4	+	21310429	21310784	21310784	21313320	21313320	21313465	9.46804e-08	-0.139	LOC_Os04g35070-TU69708,LOC_Os04g35070-TU69709	LOC_Os04g35070-TU69714
LOC_Os03g05020	Chr3	+	2437888	2437953	2437953	2438453	2438453	2438649	2.59758e-06	-0.447	LOC_Os03g05020-TU53124	LOC_Os03g05020-TU53125
LOC_Os04g43690	Chr4	–	25859661	25859784	25859784	25859857	25859857	25860067	2.57572e-14	-0.252	LOC_Os04g43690.1,LOC_Os04g43690-TU71724,LOC_Os04g43690.2	LOC_Os04g43690-TU71725,LOC_Os04g43690-TU71722
LOC_Os01g44220	Chr1	+	25353733	25355156	25355156	25356256	25356256	25356465	0.00593521	-0.1	LOC_Os01g44220-TU8886,LOC_Os01g44220-TU8883	LOC_Os01g44220-TU8879
LOC_Os01g44220	Chr1	+	25353733	25356465	25356465	25357566	25357566	25357803	0.00874404	0.335	LOC_Os01g44220-TU8878	LOC_Os01g44220-TU8879
G6637	Chr1	+	43106698	43107292	43107292	43107423	43107423	43107476	0.000646402	0.233	G6637-TU16000	G6637-TU15998
LOC_Os07g25550	Chr7	+	14647296	14647526	14647526	14649194	14649194	14649550	0.00540367	-0.372	LOC_Os07g25550-TU97771	LOC_Os07g25550-TU97776
LOC_Os10g18700	Chr10	+	9501525	9502118	9502118	9502989	9502989	9503877	4.33331e-06	-0.309	LOC_Os10g18700-TU18145,LOC_Os10g18700-TU18139	LOC_Os10g18700-TU18141
LOC_Os01g37560	Chr1	+	20988109	20989386	20989386	20991862	20991862	20991922	0.0050127	0.131	LOC_Os01g37560-TU7449	LOC_Os01g37560-TU7447,LOC_Os01g37560-TU7450
LOC_Os01g25810	Chr1	–	14608809	14609221	14609221	14609356	14609356	14609605	0.000157593	0.551	LOC_Os01g25810-TU5498	LOC_Os01g25810-TU5492
LOC_Os01g25810	Chr1	–	14613499	14617131	14617131	14618964	14618964	14619669	0.00407325	0.367	LOC_Os01g25810-TU5498	LOC_Os01g25810-TU5492
LOC_Os08g06880	Chr8	+	3839713	3839771	3839771	3839880	3839880	3839924	0.025139	0.278	LOC_Os08g06880-TU103936	LOC_Os08g06880-TU103937
LOC_Os08g05320	Chr8	–	2788444	2788547	2788547	2788842	2788842	2788913	0.00961972	-0.132	LOC_Os08g05320-TU103652,LOC_Os08g05320-TU103643,LOC_Os08g05320.2,LOC_Os08g05320-TU103636,LOC_Os08g05320-TU103642,LOC_Os08g05320.3	LOC_Os08g05320-TU103641
LOC_Os01g25320	Chr1	–	14295193	14295924	14295924	14298234	14298234	14298324	2.96521e-09	0.328	LOC_Os01g25320-TU5412	LOC_Os01g25320-TU5410
LOC_Os04g44180	Chr4	+	26156217	26156606	26156606	26156866	26156866	26157464	0.00392313	0.223	LOC_Os04g44180-TU71803	LOC_Os04g44180-TU71809
LOC_Os03g27080	Chr3	+	15502166	15502209	15502209	15502309	15502309	15503023	0.0248771	0.225	IC4R-OSJ03T239300.5	LOC_Os03g27080-TU58306
LOC_Os01g35789	Chr1	+	19825523	19825713	19825713	19826406	19826406	19826961	0	0.166	LOC_Os01g35789-TU6998	LOC_Os01g35789-TU6992,LOC_Os01g35789-TU6999
LOC_Os11g06934	Chr11	+	3425828	3426172	3426172	3426240	3426240	3426445	0.000493729	-0.275	LOC_Os11g06934-TU24283,LOC_Os11g06934-TU24306,LOC_Os11g06934-TU24309	LOC_Os11g06934-TU24289,LOC_Os11g06934-TU24288,LOC_Os11g06934-TU24305,LOC_Os11g06934-TU24324,LOC_Os11g06934-TU24293,LOC_Os11g06934-TU24298
LOC_Os11g06934	Chr11	+	3427508	3428671	3428671	3428753	3428753	3428886	0.000748392	0.268	LOC_Os11g06934-TU24306	LOC_Os11g06934-TU24288,LOC_Os11g06934-TU24305,LOC_Os11g06934-TU24298
LOC_Os11g08590	Chr11	–	4565007	4566149	4566149	4566262	4566262	4566686	0.0255817	-0.207	LOC_Os11g08590-TU24616,LOC_Os11g08590-TU24618	LOC_Os11g08590-TU24617,LOC_Os11g08590-TU24627
LOC_Os12g36940	Chr12	+	22654675	22654796	22654796	22654934	22654934	22655009	0.04283	-0.197	LOC_Os12g36940.1	LOC_Os12g36940-TU36903
LOC_Os11g13490	Chr11	–	7396478	7396570	7396570	7396682	7396682	7396753	5.45496e-05	-0.234	LOC_Os11g13490-TU25388,LOC_Os11g13490-TU25401	LOC_Os11g13490-TU25390,LOC_Os11g13490-TU25385
LOC_Os11g13490	Chr11	–	7396478	7396576	7396576	7396682	7396682	7396753	0.0298941	-0.144	LOC_Os11g13490-TU25396	LOC_Os11g13490-TU25390,LOC_Os11g13490-TU25385
LOC_Os11g11210	Chr11	–	6203672	6203824	6203824	6204461	6204461	6205128	0.0239944	0.189	LOC_Os11g11210-TU25132	LOC_Os11g11210-TU25142
LOC_Os01g52720	Chr1	+	30322617	30322680	30322680	30322993	30322993	30323122	0.0209873	0.364	LOC_Os01g52720-TU10629	LOC_Os01g52720-TU10627
LOC_Os05g51380	Chr5	+	29462517	29462601	29462601	29463604	29463604	29464848	0.00146721	0.214	LOC_Os05g51380-TU84250	LOC_Os05g51380-TU84237
LOC_Os02g19150	Chr2	–	11162079	11162257	11162257	11162325	11162325	11162845	0.0236636	0.128	LOC_Os02g19150-TU43060	LOC_Os02g19150-TU43059
LOC_Os04g39900	Chr4	–	23769583	23772427	23772427	23773094	23773094	23773468	0.0197118	0.114	LOC_Os04g39900-TU70748	LOC_Os04g39900-TU70740,LOC_Os04g39900-TU70764
LOC_Os11g37260	Chr11	+	22005578	22005641	22005641	22005714	22005714	22005771	7.61816e-07	-0.196	LOC_Os11g37260-TU28985,IC4R-OSJ11T317000.8,LOC_Os11g37260-TU28983,IC4R-OSJ11T317000.6	LOC_Os11g37260-TU28993
LOC_Os07g38850	Chr7	+	23305588	23305681	23305681	23307011	23307011	23307129	0.00144486	-0.203	LOC_Os07g38850-TU100347	LOC_Os07g38850-TU100350
LOC_Os08g13780	Chr8	+	8216452	8216684	8216684	8216841	8216841	8216925	0.01616	-0.401	LOC_Os08g13780-TU105185,LOC_Os08g13780-TU105186	LOC_Os08g13780-TU105187,LOC_Os08g13780-TU105188
LOC_Os12g09670	Chr12	–	5104813	5105024	5105024	5105194	5105194	5105337	0.00318976	-0.557	LOC_Os12g09670-TU33031	LOC_Os12g09670-TU33044
LOC_Os01g52810	Chr1	+	30381098	30381369	30381369	30381511	30381511	30381656	0	0.113	LOC_Os01g52810.2	LOC_Os01g52810.1,LOC_Os01g52810-TU10722,LOC_Os01g52810.3,LOC_Os01g52810-TU10727
LOC_Os01g52810	Chr1	+	30382532	30382644	30382644	30382733	30382733	30382762	0.00152863	0.103	LOC_Os01g52810.2,LOC_Os01g52810-TU10723,LOC_Os01g52810-TU10722,LOC_Os01g52810-TU10727	LOC_Os01g52810.1,LOC_Os01g52810-TU10725
LOC_Os11g08660	Chr11	+	4622655	4623348	4623348	4623565	4623565	4624072	0.00372688	0.419	LOC_Os11g08660-TU24584	LOC_Os11g08660-TU24585
LOC_Os06g39230	Chr6	+	23291550	23291612	23291612	23291832	23291832	23292672	0.00312954	-0.302	IC4R-OSJ06T349500.4	LOC_Os06g39230-TU91041
LOC_Os09g35760	Chr9	–	20572225	20572658	20572658	20572746	20572746	20573484	0.00315756	-0.139	LOC_Os09g35760.2	LOC_Os09g35760-TU116738
LOC_Os04g05030	Chr4	+	2445568	2446031	2446031	2446175	2446175	2446520	0.00577433	-0.171	LOC_Os04g05030-TU65580	LOC_Os04g05030.1
LOC_Os10g10980	Chr10	+	6068833	6070004	6070004	6074046	6074046	6074417	4.46296e-05	0.434	LOC_Os10g10980-TU17483	LOC_Os10g10980-TU17482
LOC_Os04g54380	Chr4	–	32361957	32362338	32362338	32362430	32362430	32362720	1.67701e-06	-0.503	LOC_Os04g54380.1	LOC_Os04g54380-TU74398
LOC_Os02g33020	Chr2	+	19634986	19635652	19635652	19636035	19636035	19636200	0.000665649	-0.321	LOC_Os02g33020-TU45518	LOC_Os02g33020-TU45517
LOC_Os02g33020	Chr2	+	19636967	19637173	19637173	19637595	19637595	19637702	2.25545e-09	-0.385	LOC_Os02g33020-TU45515,LOC_Os02g33030.1	LOC_Os02g33020-TU45517,LOC_Os02g33020-TU45518
LOC_Os03g32499	Chr3	+	18579715	18579943	18579943	18580065	18580065	18580106	6.81883e-09	-0.125	LOC_Os03g32499-TU59075,LOC_Os03g32499-TU59079,LOC_Os03g32499-TU59074,LOC_Os03g32499.1	LOC_Os03g32499-TU59076
LOC_Os04g20180	Chr4	+	11249996	11251283	11251283	11251831	11251831	11251976	5.31559e-05	0.252	LOC_Os04g20180-TU67222	LOC_Os04g20180-TU67218,LOC_Os04g20180-TU67216
LOC_Os10g30550	Chr10	–	15886340	15886389	15886389	15886737	15886737	15886787	0.000424945	0.252	LOC_Os10g30550-TU19950	LOC_Os10g30550-TU19949
LOC_Os01g38244	Chr1	–	21449593	21449762	21449762	21449832	21449832	21450156	0.00036647	-0.126	LOC_Os01g38244.3	LOC_Os01g38244-TU7546
LOC_Os01g65610	Chr1	–	38084868	38085258	38085258	38085392	38085392	38085543	4.10817e-07	-0.237	LOC_Os01g65610-TU13958	LOC_Os01g65610-TU13960
G46311	Chr9	–	2924515	2924809	2924809	2924897	2924897	2924962	0.0465278	0.369	G46311-TU111881,G46311-TU111887	G46311-TU111878
LOC_Os09g04924	Chr9	–	2640771	2641089	2641089	2641559	2641559	2641662	0.000975931	-0.216	LOC_Os09g04924-TU111763	LOC_Os09g04924-TU111768,LOC_Os09g04924-TU111770
LOC_Os07g43770	Chr7	–	26188868	26188963	26188963	26189634	26189634	26189708	0.00372509	0.127	IC4R-OSJ07T389600.3	LOC_Os07g43770.2,LOC_Os07g43770-TU101325,LOC_Os07g43770-TU101323
LOC_Os07g43770	Chr7	–	26189634	26189708	26189708	26189794	26189794	26190312	0	-0.176	LOC_Os07g43770.2,IC4R-OSJ07T389600.1,IC4R-OSJ07T389600.3,LOC_Os07g43770-TU101323	LOC_Os07g43770-TU101325,LOC_Os07g43770-TU101324,LOC_Os07g43770-TU101326
LOC_Os04g56630	Chr4	–	33764880	33765439	33765439	33766261	33766261	33766956	1.48426e-06	0.144	LOC_Os04g56630-TU74839	LOC_Os04g56630-TU74838,LOC_Os04g56630.1
LOC_Os04g56630	Chr4	–	33766261	33766330	33766330	33766899	33766899	33766956	0.000777504	0.147	LOC_Os04g56630-TU74838	LOC_Os04g56630.1
IC4R-OSJ08G048000	Chr8	–	3232649	3232913	3232913	3233713	3233713	3234087	0	-0.349	IC4R-OSJ08G048000-TU103787	IC4R-OSJ08G048000-TU103789,IC4R-OSJ08G048000-TU103788
LOC_Os08g28240	Chr8	–	17234287	17234467	17234467	17234572	17234572	17234832	0.00475756	-0.279	LOC_Os08g28240-TU107350,IC4R-OSJ08T254900.8	IC4R-OSJ08T254900.5
LOC_Os09g25934	Chr9	+	15573142	15573223	15573223	15573297	15573297	15573427	0	-0.121	LOC_Os09g25934.1	LOC_Os09g25934.2,LOC_Os09g25934-TU114730
LOC_Os07g30774	Chr7	–	18212715	18213242	18213242	18217230	18217230	18217356	0.00143628	0.149	LOC_Os07g30774-TU98761	LOC_Os07g30774-TU98762
LOC_Os05g51790	Chr5	–	29729046	29729150	29729150	29729232	29729232	29729305	9.87223e-10	-0.259	LOC_Os05g51790-TU84392,LOC_Os05g51790-TU84396,LOC_Os05g51790.1	LOC_Os05g51790.2
LOC_Os03g57080	Chr3	–	32539464	32541318	32541318	32541416	32541416	32541479	4.6479e-06	-0.705	IC4R-OSJ03T491400.4	IC4R-OSJ03T491400.2
LOC_Os05g44800	Chr5	+	26049871	26049999	26049999	26050119	26050119	26050219	2.18393e-07	-0.297	IC4R-OSJ05T391800.2,IC4R-OSJ05T391800.7	LOC_Os05g44800-TU82900
LOC_Os11g40610	Chr11	+	24230416	24230522	24230522	24231197	24231197	24231407	0.000349104	0.36	LOC_Os11g40610-TU29655	LOC_Os11g40610-TU29660,LOC_Os11g40610-TU29656
LOC_Os11g40610	Chr11	+	24231197	24231407	24231407	24231571	24231571	24231944	0.002159	0.267	LOC_Os11g40610-TU29654	LOC_Os11g40610-TU29660,LOC_Os11g40610-TU29656
LOC_Os11g40610	Chr11	+	24231197	24231944	24231944	24232467	24232467	24233692	0.000167233	0.222	LOC_Os11g40610-TU29658	LOC_Os11g40610-TU29660
LOC_Os01g05530	Chr1	+	2632978	2633408	2633408	2633482	2633482	2633788	0.0335531	-0.252	LOC_Os01g05530-TU1195,LOC_Os01g05530-TU1193	LOC_Os01g05530-TU1192
LOC_Os11g39370	Chr11	–	23434829	23434962	23434962	23435483	23435483	23436823	0.00194641	0.147	IC4R-OSJ11T337300.18	LOC_Os11g39370-TU29454,LOC_Os11g39370-TU29457
LOC_Os03g30934	Chr3	–	17620319	17620666	17620666	17621536	17621536	17621719	2.95887e-06	0.287	LOC_Os03g30934-TU58757	LOC_Os03g30934-TU58759
LOC_Os05g09550	Chr5	–	5393651	5394860	5394860	5394971	5394971	5395132	0	-0.116	LOC_Os05g09550-TU77362,LOC_Os05g09550.1	LOC_Os05g09550-TU77361,LOC_Os05g09550-TU77360,LOC_Os05g09550-TU77359
LOC_Os03g59450	Chr3	–	33839494	33839927	33839927	33840018	33840018	33840124	0.0254751	0.113	LOC_Os03g59450.1	LOC_Os03g59450-TU63812
LOC_Os05g38219	Chr5	+	22406821	22407799	22407799	22408594	22408594	22408655	0.0107295	-0.526	LOC_Os05g38219.1	LOC_Os05g38219-TU81451,IC4R-OSJ05T331700.1
LOC_Os08g07840	Chr8	–	4409897	4409993	4409993	4410529	4410529	4410977	0	0.546	LOC_Os08g07840-TU104123,LOC_Os08g07840-TU104121	LOC_Os08g07840-TU104118,LOC_Os08g07840-TU104125
LOC_Os12g10740	Chr12	+	5767963	5768038	5768038	5768133	5768133	5768205	1.0796e-08	-0.384	LOC_Os12g10740.1	LOC_Os12g10740-TU33199
LOC_Os06g14740	Chr6	+	8301779	8302045	8302045	8302151	8302151	8302224	0.00127101	-0.155	LOC_Os06g14740-TU87645,IC4R-OSJ06T132400.3,LOC_Os06g14740-TU87642,LOC_Os06g14740-TU87637,IC4R-OSJ06T132400.13,LOC_Os06g14740-TU87649	IC4R-OSJ06T132400.5
LOC_Os06g14740	Chr6	+	8302151	8302224	8302224	8302467	8302467	8302545	1.76625e-10	-0.334	IC4R-OSJ06T132400.5,LOC_Os06g14740-TU87642,IC4R-OSJ06T132400.13,LOC_Os06g14740-TU87649	LOC_Os06g14740-TU87646,LOC_Os06g14740-TU87645,IC4R-OSJ06T132400.3,LOC_Os06g14740-TU87637
LOC_Os04g42900	Chr4	+	25380408	25380722	25380722	25380814	25380814	25381900	0.00441966	0.122	LOC_Os04g42900-TU71477	LOC_Os04g42900-TU71479
LOC_Os06g12790	Chr6	+	6991788	6991898	6991898	6992011	6992011	6992075	0.000304149	-0.427	LOC_Os06g12790.1	LOC_Os06g12790-TU86986
LOC_Os08g35050	Chr8	–	22092578	22092763	22092763	22093270	22093270	22093425	0.0131712	-0.184	LOC_Os08g35050-TU108832,LOC_Os08g35050-TU108861,LOC_Os08g35050-TU108821,LOC_Os08g35050-TU108823,LOC_Os08g35050-TU108829	LOC_Os08g35050-TU108822
LOC_Os01g57560	Chr1	–	33249615	33249853	33249853	33249937	33249937	33250148	5.45496e-05	0.132	IC4R-OSJ01T496100.1	LOC_Os01g57560-TU11981
LOC_Os06g44170	Chr6	–	26650924	26651304	26651304	26651393	26651393	26651624	4.28646e-06	-0.159	LOC_Os06g44170.1,LOC_Os06g44170-TU92068	LOC_Os06g44170-TU92069
LOC_Os06g44170	Chr6	–	26651898	26652071	26652071	26652200	26652200	26652370	0	-0.233	LOC_Os06g44170.1	LOC_Os06g44170-TU92068,LOC_Os06g44170-TU92069
LOC_Os04g56610	Chr4	+	33760130	33760599	33760599	33760680	33760680	33760807	0.00513567	-0.17	LOC_Os04g56610-TU74843,LOC_Os04g56610-TU74845,LOC_Os04g56610-TU74847	LOC_Os04g56610-TU74849
LOC_Os06g31220	Chr6	–	18164109	18164269	18164269	18164391	18164391	18165318	0.0431319	-0.176	LOC_Os06g31220.1,LOC_Os06g31220-TU90050	IC4R-OSJ06T274100.2
LOC_Os06g30820	Chr6	–	17871737	17871799	17871799	17872036	17872036	17872115	2.12867e-10	-0.311	LOC_Os06g30820.2,LOC_Os06g30820-TU89815	LOC_Os06g30820-TU89810
LOC_Os06g30820	Chr6	–	17871737	17871804	17871804	17872036	17872036	17872115	4.88204e-07	-0.248	LOC_Os06g30820.3	LOC_Os06g30820-TU89810
LOC_Os04g02070	Chr4	–	661143	661381	661381	661463	661463	663052	2.14189e-05	0.31	LOC_Os04g02070.4,LOC_Os04g02070-TU65236	LOC_Os04g02070-TU65238
LOC_Os04g02070	Chr4	–	666473	666889	666889	666973	666973	667108	0.0459546	0.2	LOC_Os04g02070-TU65236	LOC_Os04g02070.4
LOC_Os01g35930	Chr1	+	19881349	19881377	19881377	19882056	19882056	19882114	0.0174972	0.176	LOC_Os01g35930-TU7069	LOC_Os01g35930-TU7076,LOC_Os01g35930-TU7067,LOC_Os01g35930-TU7089
LOC_Os01g35930	Chr1	+	19884143	19884195	19884195	19884266	19884266	19884455	0.000668416	0.118	LOC_Os01g35930-TU7072,LOC_Os01g35930-TU7099,LOC_Os01g35930-TU7071,LOC_Os01g35930-TU7067,LOC_Os01g35930-TU7069,LOC_Os01g35930-TU7083,LOC_Os01g35930-TU7094	IC4R-OSJ01T298300.2
LOC_Os05g48640	Chr5	–	27882258	27882375	27882375	27882471	27882471	27882932	0.0188767	0.111	LOC_Os05g48640-TU83590	LOC_Os05g48640-TU83588
LOC_Os05g40290	Chr5	–	23674102	23674213	23674213	23675791	23675791	23676305	0.00870207	0.186	LOC_Os05g40290-TU82009	LOC_Os05g40290-TU82010
LOC_Os05g40290	Chr5	–	23674102	23674213	23674213	23676153	23676153	23676305	0.0127769	0.13	LOC_Os05g40290-TU82009	LOC_Os05g40290.1
LOC_Os05g40290	Chr5	–	23674102	23676009	23676009	23676153	23676153	23676305	0.0376393	0.187	LOC_Os05g40290-TU82009	LOC_Os05g40290-TU82012
LOC_Os09g39960	Chr9	–	22928103	22928195	22928195	22928379	22928379	22928503	0.000195726	-0.217	LOC_Os09g39980.1	LOC_Os09g39960-TU117845
LOC_Os09g39960	Chr9	–	22928103	22928503	22928503	22928579	22928579	22928738	0	-0.339	LOC_Os09g39960-TU117849,LOC_Os09g39980.1,LOC_Os09g39960-TU117845	LOC_Os09g39960-TU117841
LOC_Os05g21180	Chr5	+	12456107	12456188	12456188	12456269	12456269	12456341	0.000105397	-0.12	IC4R-OSJ05T185900.7,LOC_Os05g21180-TU78751,LOC_Os05g21180-TU78745,LOC_Os05g21180.2	LOC_Os05g21180-TU78741
LOC_Os10g31830	Chr10	–	16695558	16695614	16695614	16696366	16696366	16696435	0.0363531	0.233	LOC_Os10g31830-TU20100	LOC_Os10g31830-TU20098
LOC_Os01g12340	Chr1	–	6739663	6739824	6739824	6739900	6739900	6740028	0.000292165	0.201	LOC_Os01g12340-TU3077,LOC_Os01g12340-TU3049,LOC_Os01g12340-TU3067	LOC_Os01g12340-TU3059,LOC_Os01g12340-TU3080,LOC_Os01g12340-TU3060
LOC_Os03g31730	Chr3	+	18133892	18133976	18133976	18134093	18134093	18134155	0.000157348	-0.276	LOC_Os03g31730-TU59000,LOC_Os03g31730-TU58998,LOC_Os03g31730-TU59010	LOC_Os03g31730-TU59002
LOC_Os03g31730	Chr3	+	18142557	18142854	18142854	18142950	18142950	18143282	0.0244218	-0.124	LOC_Os03g31730-TU59000,LOC_Os03g31730-TU58998,LOC_Os03g31730-TU59010	LOC_Os03g31730-TU59008,LOC_Os03g31730-TU59002

## Sheet: SE under DS
Supplementary Data 8. List of DJ-WT vs onac023 DASGs (supports Fig. 9).
Sheet 2. List of SE-involving DASGs under drought stress.
Gene ID	Chromosome	Strand	Upstream flanking exon start (0-based)	Upstream flanking exon end	Variable exon start (0-based)	Variable exon end	Downstream flanking exon start (0-based)	Downstream flanking exon end	FDR	∆PSI	SIONAC023+	SIONAC023–
LOC_Os08g07280	Chr8	+	4066500	4066579	4066849	4067326	4068234	4068303	1.5322e-05	-0.15	LOC_Os08g07280-TU104047,LOC_Os08g07280.1,LOC_Os08g07280-TU104042	LOC_Os08g07280-TU104043
LOC_Os07g29640	Chr7	–	17427887	17428003	17428672	17428720	17429152	17429638	3.43684e-05	-0.131	LOC_Os07g29640-TU98554,LOC_Os07g29640.1	LOC_Os07g29640-TU98562
LOC_Os01g08860	Chr1	–	4456087	4456196	4456273	4456404	4456557	4456677	6.36018e-07	0.256	LOC_Os01g08860-TU2100,LOC_Os01g08860-TU2094	LOC_Os01g08860-TU2091,LOC_Os01g08860-TU2093
LOC_Os01g08860	Chr1	–	4456087	4456196	4456273	4456455	4456557	4456677	1.09932e-06	0.273	LOC_Os01g08860-TU2095,LOC_Os01g08860-TU2102	LOC_Os01g08860-TU2091,LOC_Os01g08860-TU2093
LOC_Os06g29630	Chr6	–	17006010	17006095	17006296	17006406	17010093	17010231	0.000315371	0.308	LOC_Os06g29630-TU89626	LOC_Os06g29630-TU89624,LOC_Os06g29630-TU89627
LOC_Os08g39880	Chr8	+	25272549	25272615	25272822	25272937	25273101	25273937	0.000437747	0.103	LOC_Os08g39880-TU109938	LOC_Os08g39880-TU109943
LOC_Os11g16290	Chr11	–	8966693	8972935	8973012	8973054	8976314	8977141	7.97175e-07	0.106	IC4R-OSJ11T139300.5,LOC_Os11g16290-TU25804,LOC_Os11g16290-TU25819,LOC_Os11g16290-TU25815	LOC_Os11g16290-TU25820
LOC_Os03g22200	Chr3	+	12729567	12729778	12729860	12730022	12730672	12730792	1.82724e-05	0.226	LOC_Os03g22200.1	LOC_Os03g22200-TU57407
LOC_Os02g21190	Chr2	+	12572673	12572745	12572835	12572898	12573535	12573721	2.73987e-06	0.312	LOC_Os02g21190-TU43406,LOC_Os02g21190-TU43409,IC4R-OSJ02T190500.1	IC4R-OSJ02T190500.2,LOC_Os02g21190-TU43407
LOC_Os07g04390	Chr7	+	1958603	1958916	1959063	1959197	1959320	1959471	0.000382086	0.377	LOC_Os07g04390-TU94536	LOC_Os07g04390-TU94527
LOC_Os11g19790	Chr11	+	11396622	11397648	11397790	11398118	11398550	11398641	3.57886e-08	0.32	LOC_Os11g19790-TU26286,LOC_Os11g19790-TU26265	LOC_Os11g19790-TU26269,LOC_Os11g19790-TU26271
LOC_Os11g19790	Chr11	+	11396622	11397648	11397839	11398118	11398550	11398641	2.45741e-07	0.311	LOC_Os11g19790-TU26276,LOC_Os11g19790-TU26290	LOC_Os11g19790-TU26269,LOC_Os11g19790-TU26271
LOC_Os11g19790	Chr11	+	11396622	11397648	11397881	11398118	11398550	11398641	1.05928e-07	0.308	LOC_Os11g19790-TU26281	LOC_Os11g19790-TU26269,LOC_Os11g19790-TU26271
LOC_Os11g19790	Chr11	+	11400670	11400806	11402167	11402287	11402915	11403266	0.0261471	0.103	LOC_Os11g19790-TU26276	LOC_Os11g19790-TU26281
LOC_Os03g11819	Chr3	–	6180306	6180481	6180599	6180704	6181342	6181551	0.000113512	0.284	LOC_Os03g11819-TU54913,LOC_Os03g11819-TU54932	LOC_Os03g11819-TU54924
LOC_Os03g62650	Chr3	+	35455067	35455250	35455418	35455478	35456311	35456560	0.0369724	0.204	LOC_Os03g62650-TU64604	LOC_Os03g62650-TU64603
G14886	Chr12	–	19639942	19640021	19640600	19640733	19641151	19642017	0.00840168	0.186	G14886-TU36158	G14886-TU36156
G14886	Chr12	–	19639942	19640021	19640600	19640733	19641765	19642017	0.000188127	0.268	G14886-TU36155	G14886-TU36154
LOC_Os03g28270	Chr3	–	16258429	16258608	16258683	16258785	16259360	16259402	0.000639351	-0.411	LOC_Os03g28270-TU58451	LOC_Os03g28270-TU58452
LOC_Os09g24440	Chr9	+	14539766	14539854	14541541	14541667	14541732	14541789	9.25132e-07	0.1	LOC_Os09g24440-TU114440,LOC_Os09g24440-TU114435,LOC_Os09g24440-TU114434	LOC_Os09g24440-TU114439,LOC_Os09g24440-TU114437
LOC_Os09g24440	Chr9	+	14542878	14542921	14543598	14543685	14543981	14544071	0.00035788	0.11	LOC_Os09g24440-TU114434	LOC_Os09g24440-TU114439
LOC_Os07g22390	Chr7	+	12568005	12568076	12568222	12568271	12568358	12568459	4.27488e-06	0.286	LOC_Os07g22390-TU97195,LOC_Os07g22390.1,LOC_Os07g22390-TU97182,LOC_Os07g22390-TU97194,LOC_Os07g22390-TU97189	LOC_Os07g22390-TU97193,LOC_Os07g22390-TU97188
LOC_Os07g22390	Chr7	+	12568358	12568459	12568848	12569098	12569172	12569469	0.00706661	0.203	LOC_Os07g22390-TU97195	LOC_Os07g22390-TU97193
LOC_Os08g17600	Chr8	+	10759494	10759747	10759824	10759962	10761008	10761225	5.10027e-05	0.133	LOC_Os08g17600-TU105943	LOC_Os08g17600-TU105942
LOC_Os08g17600	Chr8	+	10759573	10759747	10759846	10760503	10761008	10761225	8.19235e-08	0.135	IC4R-OSJ08T160700.2	LOC_Os08g17600-TU105942
LOC_Os09g34150	Chr9	–	20157674	20159811	20159922	20160291	20160940	20162082	0.0146254	-0.273	LOC_Os09g34150-TU116627	LOC_Os09g34150-TU116629
LOC_Os01g31110	Chr1	+	17014315	17014541	17014924	17015052	17015124	17016324	1.6153e-10	0.261	LOC_Os01g31110.1	LOC_Os01g31110-TU6224
IC4R-OSJ01G099100	Chr1	–	6208347	6208403	6210243	6210355	6210432	6211094	0.00583908	-0.169	IC4R-OSJ01T099100.4	IC4R-OSJ01T099100.1
LOC_Os07g30130	Chr7	+	17778132	17778262	17778418	17778517	17778708	17778782	0.0296088	0.174	LOC_Os07g30130.1,LOC_Os07g30130-TU98663	LOC_Os07g30130-TU98665
LOC_Os02g48340	Chr2	+	29595864	29595991	29596263	29596300	29596394	29596635	0.0152695	0.156	LOC_Os02g48340.3,LOC_Os02g48340.1,LOC_Os02g48340-TU49123,LOC_Os02g48340.2	LOC_Os02g48340-TU49116,LOC_Os02g48340-TU49117,LOC_Os02g48340-TU49121
LOC_Os04g21110	Chr4	+	11871953	11872244	11872709	11872765	11872953	11873113	0.00958669	0.191	LOC_Os04g21110-TU67664,LOC_Os04g21110.1	LOC_Os04g21110-TU67656,LOC_Os04g21110-TU67657
LOC_Os04g21110	Chr4	+	11876059	11876102	11878214	11878372	11879007	11879118	0.000968406	0.116	LOC_Os04g21110-TU67654,LOC_Os04g21110-TU67656,LOC_Os04g21110.1	LOC_Os04g21110-TU67664
LOC_Os04g21110	Chr4	+	11882085	11882171	11883747	11883802	11885593	11885719	1.20808e-10	0.275	LOC_Os04g21110-TU67654,LOC_Os04g21110.1	LOC_Os04g21110-TU67664,LOC_Os04g21110-TU67656,LOC_Os04g21110-TU67657
LOC_Os10g42690	Chr10	+	23033249	23033444	23033698	23033760	23033889	23033956	7.09868e-13	0.187	LOC_Os10g42690-TU22582	LOC_Os10g42690-TU22583
LOC_Os12g33100	Chr12	–	20029720	20029856	20029964	20030086	20030163	20030526	1.45463e-09	0.212	LOC_Os12g33100.1	LOC_Os12g33100-TU36195,LOC_Os12g33100-TU36194,LOC_Os12g33100-TU36196
LOC_Os08g29650	Chr8	+	18192311	18192461	18193592	18194086	18194323	18194378	0.0278675	-0.103	LOC_Os08g29650.1	LOC_Os08g29650-TU107515
LOC_Os03g30550	Chr3	+	17437118	17437240	17437307	17437373	17437580	17437644	8.86636e-06	0.114	LOC_Os03g30550.1	IC4R-OSJ03T266000.5
LOC_Os04g47410	Chr4	+	28133189	28133264	28133346	28133418	28133535	28133670	3.43004e-06	0.179	LOC_Os04g47410.3	LOC_Os04g47410-TU72602
LOC_Os07g41810	Chr7	+	25045072	25046171	25046626	25046723	25046886	25047091	8.10977e-07	-0.329	LOC_Os07g41810.1	LOC_Os07g41810-TU100992
LOC_Os07g16224	Chr7	–	9467806	9467922	9468008	9468174	9468277	9468391	0.0305148	0.174	LOC_Os07g16224-TU96671,LOC_Os07g16224-TU96673	LOC_Os07g16224-TU96672
LOC_Os03g57940	Chr3	+	33001718	33001792	33001881	33001951	33002035	33002091	0.00061437	0.226	LOC_Os03g57940.1	LOC_Os03g57940-TU63512,LOC_Os03g57940-TU63510
LOC_Os04g41510	Chr4	+	24631457	24631538	24631675	24631732	24632025	24632157	0.00204362	0.143	LOC_Os04g41510-TU71262,LOC_Os04g41510-TU71261	LOC_Os04g41510-TU71265,LOC_Os04g41510-TU71266
LOC_Os05g51560	Chr5	–	29572857	29572940	29573075	29573202	29573274	29573359	4.68984e-13	0.122	LOC_Os05g51560-TU84277,LOC_Os05g51560.1,LOC_Os05g51560.2,LOC_Os05g51560-TU84279	LOC_Os05g51560-TU84280
IC4R-OSJ08G389500	Chr8	+	26663475	26663548	26663626	26663726	26663817	26664068	0.0248303	0.251	IC4R-OSJ08G389500-TU110379	IC4R-OSJ08G389500-TU110380
IC4R-OSJ08G389500	Chr8	+	26663475	26663548	26663670	26663726	26663817	26664675	0.0476899	0.108	IC4R-OSJ08T389500.1	IC4R-OSJ08G389500-TU110380
LOC_Os10g03570	Chr10	–	1545224	1546413	1546594	1547329	1547722	1547851	0.000264479	-0.231	LOC_Os10g03570-TU16458,IC4R-OSJ10T024300.2	LOC_Os10g03570-TU16461
LOC_Os01g54020	Chr1	–	31071189	31071236	31071815	31071872	31072109	31072175	7.59504e-09	0.141	LOC_Os01g54020-TU11035,LOC_Os01g54020-TU11040,IC4R-OSJ01T462500.6	LOC_Os01g54020-TU11039
G32920	Chr5	–	17119524	17119882	17120000	17120412	17120962	17121094	0.0247478	0.25	G32920-TU79771	G32920-TU79769
LOC_Os10g34370	Chr10	–	18329718	18329955	18330079	18330226	18331304	18331821	0.00126659	0.203	IC4R-OSJ10T272900.5	LOC_Os10g34370-TU20730
LOC_Os01g03110	Chr1	–	1199517	1199821	1200095	1200120	1200220	1200292	3.55626e-05	-0.1	LOC_Os01g03110.1	LOC_Os01g03110-TU559
G23488	Chr3	–	12517450	12517848	12518200	12518238	12518727	12518881	0.00774725	0.412	G23488-TU57282	G23488-TU57292
LOC_Os01g04860	Chr1	+	2246869	2246970	2247326	2247385	2247762	2247809	0.00661486	0.427	LOC_Os01g04860.1	LOC_Os01g04860-TU1035
LOC_Os04g26920	Chr4	+	15924788	15924989	15926973	15927066	15927204	15927305	0	0.47	LOC_Os04g26920-TU68170	LOC_Os04g26920-TU68169
LOC_Os04g26920	Chr4	+	15924788	15924989	15926973	15927107	15927204	15927305	0	0.43	LOC_Os04g26920-TU68172,LOC_Os04g26920.2	LOC_Os04g26920-TU68169
LOC_Os01g73670	Chr1	+	42687917	42688028	42688123	42688156	42688233	42688284	4.57361e-11	0.127	LOC_Os01g73670.1	LOC_Os01g73670.3
LOC_Os01g73670	Chr1	+	42687917	42688028	42688123	42688284	42688601	42688679	5.28641e-08	0.151	LOC_Os01g73670-TU15877	LOC_Os01g73670-TU15874
LOC_Os01g50160	Chr1	+	28825548	28826065	28827283	28827338	28827921	28828097	0.007661	-0.125	IC4R-OSJ01T426500.2,LOC_Os01g50160-TU9968	LOC_Os01g50160.1
LOC_Os02g12850	Chr2	–	6783815	6785239	6785714	6785884	6785961	6786064	4.02706e-08	0.146	LOC_Os02g12850-TU41696,LOC_Os02g12850.1,IC4R-OSJ02T109400.6	LOC_Os02g12850-TU41691,LOC_Os02g12850-TU41690
LOC_Os02g12850	Chr2	–	6785961	6786064	6786190	6786354	6787680	6787721	4.2263e-07	0.135	LOC_Os02g12850-TU41691,LOC_Os02g12850.1	LOC_Os02g12850-TU41696,LOC_Os02g12850-TU41690
LOC_Os07g32670	Chr7	+	19503373	19503438	19503713	19503762	19503837	19503982	8.56768e-06	0.267	LOC_Os07g32670.1,LOC_Os07g32670-TU99130	LOC_Os07g32670-TU99129
LOC_Os02g57410	Chr2	–	35180801	35180856	35181080	35181154	35181952	35182086	8.13007e-10	0.138	LOC_Os02g57410.9,LOC_Os02g57410-TU51678,LOC_Os02g57410-TU51687,LOC_Os02g57410.1,LOC_Os02g57410.8	LOC_Os02g57410-TU51676,LOC_Os02g57410-TU51679
LOC_Os06g04580	Chr6	+	1991718	1991843	1992411	1993024	1993236	1993315	1.25203e-06	-0.166	LOC_Os06g04580.1	LOC_Os06g04580-TU85048
LOC_Os06g04350	Chr6	–	1850307	1850349	1850439	1850487	1850571	1850613	0.000574185	0.21	LOC_Os06g04350.1	LOC_Os06g04350-TU84998
LOC_Os05g48800	Chr5	–	27968699	27968980	27969135	27969213	27970249	27970389	0	0.107	LOC_Os05g48800.2,LOC_Os05g48800-TU83631	LOC_Os05g48800-TU83632
LOC_Os11g19800	Chr11	+	11410076	11410124	11410377	11410430	11410700	11410810	1.19806e-06	0.395	LOC_Os11g19800-TU26332	LOC_Os11g19800-TU26320,LOC_Os11g19800-TU26328,LOC_Os11g19800-TU26322
LOC_Os02g51400	Chr2	+	31476326	31476524	31476609	31476651	31477729	31477831	4.1819e-06	0.176	LOC_Os02g51400.1,LOC_Os02g51400-TU49979	LOC_Os02g51400-TU49981,LOC_Os02g51400-TU49978
LOC_Os05g51420	Chr5	–	29488365	29488586	29489602	29489760	29490761	29492176	2.03906e-05	-0.134	LOC_Os05g51420.5	LOC_Os05g51420-TU84229
LOC_Os11g47970	Chr11	–	28932996	28933266	28933868	28933953	28934298	28934580	6.15973e-07	0.189	LOC_Os11g47970-TU30948	LOC_Os11g47970-TU30949
LOC_Os03g06190	Chr3	+	3106752	3106832	3106931	3106952	3107099	3107199	0.0414171	0.107	LOC_Os03g06190-TU53391	LOC_Os03g06190-TU53392
LOC_Os03g06190	Chr3	+	3106752	3106832	3106931	3106982	3107099	3107199	5.87092e-05	0.119	LOC_Os03g06190.1	LOC_Os03g06190-TU53392
LOC_Os07g09580	Chr7	–	5076124	5076162	5076256	5076343	5076872	5076983	0.0304066	0.123	LOC_Os07g09580.1	LOC_Os07g09580-TU95496,LOC_Os07g09580-TU95497
LOC_Os04g52479	Chr4	+	31203488	31205865	31211690	31211760	31211853	31211997	0.0248286	-0.338	LOC_Os04g52479-TU73737,LOC_Os04g52479.2,LOC_Os04g52479-TU73734	LOC_Os04g52479-TU73742
LOC_Os01g46970	Chr1	–	26803058	26803151	26803246	26803405	26803533	26803609	0.0078292	0.117	LOC_Os01g46970-TU9283	LOC_Os01g46970-TU9282
LOC_Os02g55840	Chr2	+	34182084	34183143	34183351	34183404	34183502	34183610	0.0228791	0.129	LOC_Os02g55840.4	LOC_Os02g55840-TU51081,LOC_Os02g55840.1
LOC_Os02g55840	Chr2	+	34182070	34183143	34183502	34184194	34184292	34184640	0.0323068	0.127	LOC_Os02g55840-TU51081	LOC_Os02g55840-TU51080
LOC_Os05g01700	Chr5	–	423388	423547	423640	423821	424497	424570	6.25058e-06	0.15	LOC_Os05g01700-TU75859	LOC_Os05g01700-TU75860
LOC_Os01g67370	Chr1	–	39133454	39133565	39133692	39133820	39134581	39135101	1.98647e-05	-0.149	LOC_Os01g67370-TU14417,LOC_Os01g67370.1	LOC_Os01g67370-TU14416
LOC_Os04g52020	Chr4	–	30904409	30904542	30904798	30904896	30905130	30905534	0.000112478	-0.223	LOC_Os04g52020-TU73614,LOC_Os04g52020-TU73623	LOC_Os04g52020-TU73622
LOC_Os03g19760	Chr3	+	11120396	11120433	11120770	11121018	11121507	11121654	0.00655887	0.17	LOC_Os03g19760.1,LOC_Os03g19760-TU56873,LOC_Os03g19760-TU56868,LOC_Os03g19760-TU56871	LOC_Os03g19760-TU56869,LOC_Os03g19760-TU56888
LOC_Os12g20150	Chr12	–	11731710	11731797	11732602	11732745	11732867	11732985	1.25604e-08	-0.107	IC4R-OSJ12T180000.8	IC4R-OSJ12T180000.20
LOC_Os04g57020	Chr4	+	33982931	33983178	33984133	33984194	33985136	33986694	0.000867102	0.153	LOC_Os04g57020-TU74952	LOC_Os04g57020-TU74953
LOC_Os07g49540	Chr7	–	29679833	29680100	29680221	29680483	29682559	29682772	0.000293832	0.168	LOC_Os07g49540-TU102736	LOC_Os07g49540-TU102739
LOC_Os12g12560	Chr12	+	6912927	6913094	6913205	6913288	6913373	6913929	5.24133e-08	0.106	LOC_Os12g12560.1	LOC_Os12g12560-TU33374
LOC_Os09g07120	Chr9	–	3456012	3456722	3457429	3457533	3457635	3457750	0.0325267	0.169	IC4R-OSJ09T049700.1	LOC_Os09g07120-TU111988
LOC_Os05g18280	Chr5	–	10531487	10531874	10532633	10532691	10532785	10532907	1.98314e-09	-0.116	LOC_Os05g18280-TU78394	LOC_Os05g18280-TU78382
LOC_Os09g15365	Chr9	–	9423514	9423577	9423760	9423911	9424961	9425293	3.93659e-08	0.797	LOC_Os09g15389.1	LOC_Os09g15365-TU113118
LOC_Os06g13100	Chr6	–	7188679	7188797	7188887	7188932	7189823	7190025	0.00993763	0.12	LOC_Os06g13100-TU87080	LOC_Os06g13100-TU87083
LOC_Os09g06499	Chr9	+	3083779	3083907	3084903	3084945	3085261	3085378	0.00124283	0.132	LOC_Os09g06499-TU111963	LOC_Os09g06499-TU111964
LOC_Os09g04800	Chr9	+	2559165	2559294	2559655	2559825	2560233	2560364	7.52816e-09	0.142	LOC_Os09g04800.1	LOC_Os09g04800-TU111706
LOC_Os02g12320	Chr2	–	6404661	6406375	6411656	6413883	6414963	6415468	0.003249	-0.23	LOC_Os02g12320-TU41421	LOC_Os02g12320-TU41429
LOC_Os01g49310	Chr1	+	28345577	28346412	28346886	28347005	28347688	28348425	0.000213195	-0.131	LOC_Os01g49310-TU9781,LOC_Os01g49310.2	LOC_Os01g49310.1
LOC_Os08g37904	Chr8	+	24005901	24006024	24006114	24006492	24006613	24006728	0.0188245	0.269	LOC_Os08g37904-TU109427	LOC_Os08g37904-TU109420
LOC_Os08g37904	Chr8	+	24005901	24006024	24006114	24006522	24006613	24006728	0.014953	0.219	LOC_Os08g37904-TU109422	LOC_Os08g37904-TU109420
LOC_Os01g12080	Chr1	–	6575536	6575701	6575910	6575969	6576201	6576262	4.48725e-05	-0.187	IC4R-OSJ01T104100.2,IC4R-OSJ01T104100.3,LOC_Os01g12080.1	LOC_Os01g12080-TU2893
LOC_Os07g42650	Chr7	+	25537821	25538044	25538428	25538538	25538729	25539280	0.000485907	0.107	LOC_Os07g42650.1	LOC_Os07g42650.3
LOC_Os07g42650	Chr7	+	25537821	25538044	25538428	25538576	25538729	25539284	0.00483714	0.113	LOC_Os07g42650-TU101112	LOC_Os07g42650.3
LOC_Os03g26090	Chr3	+	14947108	14947142	14947589	14947646	14947936	14948010	0.00443906	0.504	LOC_Os03g26090-TU58045	LOC_Os03g26090-TU58050
LOC_Os03g26090	Chr3	+	14947108	14947142	14947589	14947720	14947936	14948010	0.00157792	0.456	LOC_Os03g26090.1	LOC_Os03g26090-TU58050
LOC_Os03g40260	Chr3	+	22377190	22377263	22377523	22377695	22378769	22379201	0.0145448	-0.126	LOC_Os03g40260-TU60020	IC4R-OSJ03T342200.4,IC4R-OSJ03T342200.1
LOC_Os02g22590	Chr2	–	13469596	13469746	13469837	13469915	13470006	13470102	0.00915296	0.171	LOC_Os02g22590-TU43740,LOC_Os02g22590-TU43741,LOC_Os02g22590-TU43739,LOC_Os02g22590-TU43745,LOC_Os02g22590-TU43742	LOC_Os02g22590-TU43744
LOC_Os02g01355	Chr2	+	203874	203916	204263	204305	204436	204589	0.0111214	0.103	LOC_Os02g01355.1	LOC_Os02g01355-TU38625
LOC_Os02g01355	Chr2	+	203874	203916	204263	204307	204436	205069	0.0493415	0.178	LOC_Os02g01355-TU38626	LOC_Os02g01355-TU38625
LOC_Os04g14450	Chr4	–	8085496	8087454	8088208	8088650	8089133	8089237	9.54229e-11	-0.32	LOC_Os04g14450.3	LOC_Os04g14450-TU66663,LOC_Os04g14450-TU66637,LOC_Os04g14450-TU66651,LOC_Os04g14450-TU66642
LOC_Os02g56570	Chr2	–	34657238	34657833	34657919	34658322	34660313	34660973	1.09705e-06	0.525	LOC_Os02g56570-TU51427	LOC_Os02g56570-TU51431
LOC_Os09g04300	Chr9	+	2289312	2289405	2290224	2290266	2290458	2290877	6.14048e-07	0.271	LOC_Os09g04300.4	LOC_Os09g04300-TU111600,LOC_Os09g04300-TU111598
LOC_Os07g01250	Chr7	–	147615	148020	148728	148792	148899	149018	1.76436e-07	0.27	LOC_Os07g01250.1,LOC_Os07g01250-TU93998	LOC_Os07g01250-TU93996
LOC_Os12g20144	Chr12	+	11718943	11718997	11721022	11721065	11721170	11721235	0.00081433	0.323	LOC_Os12g20144-TU34576	LOC_Os12g20144-TU34574,LOC_Os12g20144-TU34567,LOC_Os12g20144-TU34552
LOC_Os09g26540	Chr9	–	16039704	16039770	16040351	16040444	16041934	16042061	0.000196638	0.222	LOC_Os09g26540.2,LOC_Os09g26540.1	LOC_Os09g26540-TU114894,LOC_Os09g26540-TU114893,LOC_Os09g26540-TU114901
LOC_Os10g06130	Chr10	–	3118036	3118462	3118625	3118643	3118808	3118874	0	-0.287	LOC_Os10g06130-TU16926	LOC_Os10g06130-TU16925
LOC_Os02g44520	Chr2	+	26955603	26955746	26956252	26956403	26956479	26956602	1.61689e-10	0.335	LOC_Os02g44520.1	LOC_Os02g44520-TU48023
LOC_Os08g13930	Chr8	–	8344028	8344218	8344339	8344639	8344937	8345101	2.65939e-13	-0.217	IC4R-OSJ08T125100.1,LOC_Os08g13930.1	LOC_Os08g13930-TU105273
LOC_Os01g62080	Chr1	–	35927119	35927234	35927314	35927363	35927445	35927599	0.00110325	0.103	LOC_Os01g62080-TU13027,LOC_Os01g62080-TU13026,LOC_Os01g62080-TU13059,LOC_Os01g62080-TU13056,LOC_Os01g62080-TU13029,LOC_Os01g62080-TU13032	LOC_Os01g62080-TU13053
LOC_Os09g27690	Chr9	+	16853063	16853145	16853577	16853698	16854178	16854764	0.000188234	0.229	LOC_Os09g27690.5	IC4R-OSJ09T237800.4
LOC_Os02g44330	Chr2	+	26821517	26821595	26821674	26821759	26822494	26822583	0.0340314	0.171	LOC_Os02g44330.1	LOC_Os02g44330-TU47952
LOC_Os03g40194	Chr3	–	22347658	22350445	22353943	22354061	22354554	22354954	0.010828	-0.156	IC4R-OSJ03T341700.1	LOC_Os03g40194-TU59989
LOC_Os10g11889	Chr10	–	6597052	6597299	6598500	6598587	6599362	6599557	5.91905e-09	0.377	LOC_Os10g11889.1	LOC_Os10g11889.2
LOC_Os03g46950	Chr3	–	26553926	26555244	26555352	26555437	26555750	26556166	3.71295e-05	-0.242	LOC_Os03g46950-TU61124,IC4R-OSJ03T400800.3	IC4R-OSJ03T400800.5
LOC_Os07g37790	Chr7	+	22659851	22660069	22660717	22660789	22661011	22661101	1.07035e-05	0.161	LOC_Os07g37790-TU100087,LOC_Os07g37790-TU100085,LOC_Os07g37790-TU100090,LOC_Os07g37790-TU100094	LOC_Os07g37790-TU100092
LOC_Os05g46580	Chr5	–	26967106	26967178	26967248	26967338	26967440	26967485	0.00010246	0.15	LOC_Os05g46580.1	LOC_Os05g46580-TU83261
LOC_Os07g38270	Chr7	–	22959783	22959888	22960842	22960904	22961203	22961393	9.27026e-07	0.122	LOC_Os07g38270.1	LOC_Os07g38270-TU100207
LOC_Os11g20330	Chr11	–	11751417	11751543	11752588	11760541	11760624	11761039	0.0197656	0.157	LOC_Os11g20330-TU26347	LOC_Os11g20330.1
LOC_Os02g45974	Chr2	–	28013402	28013518	28013727	28013929	28014474	28015039	8.91625e-13	-0.256	LOC_Os02g45974-TU48490	LOC_Os02g45974-TU48485,LOC_Os02g45974-TU48483,LOC_Os02g45974-TU48488,LOC_Os02g45974-TU48481,LOC_Os02g45974-TU48491
LOC_Os08g09760	Chr8	+	5638092	5638454	5638846	5639846	5639939	5641165	0.000409515	-0.483	LOC_Os08g09760.2	LOC_Os08g09760-TU104426
LOC_Os10g26859	Chr10	+	14097807	14097858	14097968	14098031	14099291	14099402	0.044722	0.15	LOC_Os10g26859-TU19339	LOC_Os10g26859-TU19340
LOC_Os10g26859	Chr10	+	14097968	14098031	14098128	14098173	14099291	14099402	3.18685e-06	0.234	LOC_Os10g26859-TU19326,LOC_Os10g26859-TU19330,LOC_Os10g26859-TU19333	LOC_Os10g26859-TU19339
LOC_Os01g53670	Chr1	+	30832795	30833049	30833120	30833196	30833321	30833401	0.00416012	0.164	LOC_Os01g53670.1	LOC_Os01g53670-TU10922
LOC_Os03g26030	Chr3	+	14918667	14918862	14919617	14919718	14920403	14920493	0.00464725	0.399	LOC_Os03g26030.1	LOC_Os03g26030-TU58026
LOC_Os03g26030	Chr3	+	14918667	14918862	14919631	14919718	14920403	14920493	0.00486532	0.421	LOC_Os03g26030-TU58028	LOC_Os03g26030-TU58026
LOC_Os05g46720	Chr5	+	27045810	27045912	27046042	27046092	27046174	27046274	0	0.198	LOC_Os05g46720.1,LOC_Os05g46720-TU83364	LOC_Os05g46720-TU83360
LOC_Os01g64990	Chr1	+	37731236	37731339	37731532	37731569	37731645	37731755	0.000205125	0.401	LOC_Os01g64990.1	LOC_Os01g64990-TU13760
LOC_Os01g64990	Chr1	+	37731881	37732025	37732764	37733020	37733904	37736237	0.00297693	-0.21	LOC_Os01g64990-TU13763	LOC_Os01g64990-TU13760
LOC_Os02g50799	Chr2	–	31030521	31030611	31030908	31030974	31031052	31031145	0.000104373	0.118	LOC_Os02g50799-TU49784,LOC_Os02g50799-TU49786	LOC_Os02g50799-TU49787
LOC_Os11g32880	Chr11	–	19425271	19425433	19425867	19425938	19426218	19426358	0	0.461	LOC_Os11g32880.1,LOC_Os11g32880.3	LOC_Os11g32880-TU28018,LOC_Os11g32880-TU28016
LOC_Os11g32880	Chr11	–	19426750	19426875	19427251	19427386	19427991	19428237	0.000157273	0.346	LOC_Os11g32880.1,LOC_Os11g32880.3	LOC_Os11g32880-TU28016
LOC_Os05g34550	Chr5	–	20487743	20487844	20488003	20488271	20488917	20489138	0.00772545	0.187	IC4R-OSJ05T300900.4	LOC_Os05g34550-TU80704
LOC_Os05g34550	Chr5	–	20487743	20487844	20488154	20488271	20488917	20489138	0.0419218	0.198	LOC_Os05g34550-TU80709	LOC_Os05g34550-TU80704
LOC_Os06g22700	Chr6	–	13201954	13202240	13202317	13203182	13205273	13205839	0.0478415	0.174	LOC_Os06g22700-TU88557	LOC_Os06g22700-TU88555
LOC_Os06g22700	Chr6	–	13201954	13202240	13202317	13203944	13205273	13205839	0.0360712	0.176	LOC_Os06g22700-TU88551	LOC_Os06g22700-TU88555
LOC_Os02g01870	Chr2	+	482308	482501	482592	483741	485675	488165	0	-0.491	LOC_Os02g01870-TU38751,LOC_Os02g01870-TU38750	LOC_Os02g01870-TU38752
LOC_Os02g08010	Chr2	–	4200373	4200541	4200610	4200721	4201403	4201502	1.36511e-06	0.238	LOC_Os02g08010.1,LOC_Os02g08010-TU40656	LOC_Os02g08010-TU40661
G7950	Chr10	–	13039322	13039382	13039746	13039888	13040038	13040720	0.00250206	0.15	G7950-TU18986	G7950-TU18994
G9313	Chr10	–	22006970	22007142	22008036	22008155	22008515	22008594	2.16272e-05	0.34	G9313-TU22078	G9313-TU22072,G9313-TU22079
LOC_Os01g64750	Chr1	+	37573583	37573686	37574062	37574139	37574553	37574601	4.88004e-07	0.101	LOC_Os01g64750.1,LOC_Os01g64750-TU13641	LOC_Os01g64750-TU13643,LOC_Os01g64750-TU13642
LOC_Os10g41590	Chr10	+	22392293	22392365	22392815	22392892	22393316	22393511	0.00135872	0.107	LOC_Os10g41590-TU22321,LOC_Os10g41590.1	LOC_Os10g41590-TU22323
LOC_Os08g36420	Chr8	–	22992578	22992683	22993436	22993488	22994117	22994167	0.00103255	0.172	LOC_Os08g36420.3,LOC_Os08g36420.2,IC4R-OSJ08T333100.4	LOC_Os08g36420-TU109137
LOC_Os04g32970	Chr4	+	19935687	19935780	19936032	19936106	19936203	19936252	0.000188127	0.157	LOC_Os04g32970-TU69173,LOC_Os04g32970.1	LOC_Os04g32970-TU69171,LOC_Os04g32970-TU69168
LOC_Os05g40280	Chr5	–	23665229	23665407	23665492	23665527	23665967	23666069	0.0110843	0.126	LOC_Os05g40280.1,LOC_Os05g40280-TU82167	LOC_Os05g40280-TU82168
LOC_Os01g70920	Chr1	+	41053708	41053802	41054380	41054566	41054675	41054723	0.000964702	0.179	LOC_Os01g70920.2	LOC_Os01g70920.3
LOC_Os12g40340	Chr12	–	24977772	24977886	24978572	24978668	24979038	24979155	2.45488e-08	0.162	LOC_Os12g40340.1	LOC_Os12g40340-TU37560
LOC_Os05g16824	Chr5	+	9592508	9592553	9592640	9592705	9592793	9593176	3.3644e-05	0.157	LOC_Os05g16824.1	LOC_Os05g16824-TU78323
LOC_Os10g01044	Chr10	–	57365	57553	57630	57670	57781	57854	7.6542e-13	0.657	LOC_Os10g01044-TU16217,LOC_Os10g01044-TU16218	LOC_Os10g01044-TU16213
LOC_Os11g31470	Chr11	+	18388930	18388975	18389055	18389121	18389816	18389869	1.82666e-08	0.4	LOC_Os11g31470.2	LOC_Os11g31470-TU27718
LOC_Os02g04230	Chr2	–	1853363	1853513	1853807	1853867	1854208	1854617	0.0129543	0.15	LOC_Os02g04230-TU39418	LOC_Os02g04230-TU39425
LOC_Os04g54440	Chr4	–	32386247	32386363	32386928	32387367	32387891	32388050	0	0.382	LOC_Os04g54440-TU74381,LOC_Os04g54440-TU74382,LOC_Os04g54440-TU74385	LOC_Os04g54440-TU74383
LOC_Os06g02170	Chr6	+	653833	653918	654176	654241	654692	654752	9.7904e-07	0.306	LOC_Os06g02170-TU84622	LOC_Os06g02170-TU84625,LOC_Os06g02170-TU84624
LOC_Os02g05692	Chr2	+	2791118	2791519	2792109	2792195	2792559	2793259	0.00214847	-0.168	LOC_Os02g05692.1	LOC_Os02g05692-TU39869
LOC_Os12g02830	Chr12	–	1013383	1013469	1013988	1014088	1015031	1015166	0.000101911	0.195	IC4R-OSJ12T017500.4,LOC_Os12g02830.2	IC4R-OSJ12T017500.1
LOC_Os07g26490	Chr7	–	15240468	15240550	15240690	15240782	15240873	15240962	8.11777e-10	0.18	LOC_Os07g26490.1	LOC_Os07g26490-TU97914,LOC_Os07g26490-TU97913
LOC_Os04g24804	Chr4	–	14248838	14249171	14250543	14250599	14252414	14252526	0.0132638	0.16	LOC_Os04g24804.1	LOC_Os04g24804-TU68003
LOC_Os03g42840	Chr3	+	23891027	23891080	23891211	23891863	23892380	23892461	2.43101e-11	-0.151	LOC_Os03g42840.1	LOC_Os03g42840-TU60418
LOC_Os03g42840	Chr3	+	23891027	23891080	23891374	23891863	23892380	23892461	6.578e-13	-0.16	LOC_Os03g42840.1	LOC_Os03g42840-TU60415
LOC_Os08g01180	Chr8	–	118878	119043	119122	119215	119442	119509	2.20274e-08	0.214	IC4R-OSJ08T001900.5	LOC_Os08g01180-TU102810
IC4R-OSJ01G068800	Chr1	–	4040019	4040321	4040452	4040536	4041226	4041280	0.000105009	0.192	IC4R-OSJ01G068800-TU1989	IC4R-OSJ01G068800-TU1988
IC4R-OSJ01G068800	Chr1	–	4040019	4040321	4040452	4040543	4041226	4041280	2.3262e-05	0.187	IC4R-OSJ01T068800.4	IC4R-OSJ01G068800-TU1988
IC4R-OSJ01G068800	Chr1	–	4040019	4040321	4040452	4040548	4041226	4041280	0.000119956	0.184	IC4R-OSJ01G068800-TU1986	IC4R-OSJ01G068800-TU1988
LOC_Os06g36220	Chr6	–	21216395	21216551	21217026	21217949	21218038	21218155	0.0144661	-0.199	LOC_Os06g36220-TU90397	LOC_Os06g36220.1
LOC_Os09g32680	Chr9	+	19498961	19499342	19500081	19500121	19500755	19500800	1.6263e-06	0.1	IC4R-OSJ09T279600.2,IC4R-OSJ09T279600.5,IC4R-OSJ09T279600.7	LOC_Os09g32680-TU116243
LOC_Os07g33300	Chr7	–	19907476	19907512	19907580	19908192	19909228	19909974	6.46874e-07	0.165	LOC_Os07g33300-TU99212	LOC_Os07g33300-TU99215
LOC_Os11g04980	Chr11	–	2134682	2134769	2134856	2134980	2135655	2135774	1.08208e-08	0.103	LOC_Os11g04980.1	LOC_Os11g04980-TU23758
LOC_Os11g04980	Chr11	–	2137220	2137314	2137422	2137502	2137598	2137688	3.27067e-10	0.21	LOC_Os11g04980.1	LOC_Os11g04980-TU23758
LOC_Os12g22020	Chr12	–	12381390	12381471	12382042	12382175	12382835	12383292	0.0181974	0.272	LOC_Os12g22020-TU34837,LOC_Os12g22020-TU34835,LOC_Os12g22020-TU34843	LOC_Os12g22020-TU34834
LOC_Os06g10580	Chr6	–	5466680	5466929	5467158	5467318	5467538	5467676	0.018289	-0.34	LOC_Os06g10580.1,LOC_Os06g10580-TU86502,LOC_Os06g10580-TU86507	LOC_Os06g10580-TU86505
LOC_Os07g42714	Chr7	+	25569276	25569407	25571338	25571559	25571921	25572917	3.55819e-06	0.427	LOC_Os07g42714-TU101122	LOC_Os07g42714-TU101121,LOC_Os07g42714-TU101131
LOC_Os07g42714	Chr7	+	25569276	25569407	25571338	25571574	25571921	25572917	0.00817264	0.195	LOC_Os07g42714-TU101127	LOC_Os07g42714-TU101121,LOC_Os07g42714-TU101131
LOC_Os03g45194	Chr3	–	25523590	25523677	25523816	25523874	25524308	25524377	0.0113236	0.131	LOC_Os03g45194-TU60834	LOC_Os03g45194-TU60839,LOC_Os03g45194-TU60832
LOC_Os03g45194	Chr3	–	25523590	25523677	25523816	25523888	25524308	25524377	0.0139166	0.176	LOC_Os03g45194-TU60833,LOC_Os03g45194-TU60840	LOC_Os03g45194-TU60839,LOC_Os03g45194-TU60832
LOC_Os06g04880	Chr6	–	2144675	2144794	2144883	2145005	2145884	2146137	0	0.268	LOC_Os06g04880.1	LOC_Os06g04880-TU85163,LOC_Os06g04880-TU85161
LOC_Os06g04880	Chr6	–	2144675	2144794	2144883	2145078	2145884	2146137	3.31611e-07	0.192	LOC_Os06g04880-TU85160	LOC_Os06g04880-TU85163,LOC_Os06g04880-TU85161
LOC_Os08g15090	Chr8	–	9131519	9131595	9131983	9132083	9132464	9132550	1.13782e-05	0.463	LOC_Os08g15090-TU105575,LOC_Os08g15090-TU105576	LOC_Os08g15090-TU105577
LOC_Os08g29730	Chr8	+	18263607	18264976	18265128	18265212	18265278	18265425	0.00019715	0.197	LOC_Os08g29730-TU107624,LOC_Os08g29730-TU107607,LOC_Os08g29730-TU107605	LOC_Os08g29730-TU107608
LOC_Os06g46754	Chr6	–	28392161	28392237	28394038	28394809	28395468	28395512	0.0185299	0.235	LOC_Os06g46754-TU92727	LOC_Os06g46754-TU92721
LOC_Os09g33630	Chr9	+	19862630	19862664	19862747	19862765	19862853	19863015	0.00760197	0.297	LOC_Os09g33630-TU116400	LOC_Os09g33630-TU116396,LOC_Os09g33630-TU116398
LOC_Os01g72205	Chr1	–	41867891	41868025	41868285	41868373	41868553	41868600	0.00058511	0.192	LOC_Os01g72205.1,LOC_Os01g72205-TU15476	LOC_Os01g72205-TU15480
LOC_Os02g02424	Chr2	–	855035	855315	856559	856707	856890	857031	0.0390558	-0.171	LOC_Os02g02424.1	LOC_Os02g02424-TU38889,LOC_Os02g02424-TU38890
LOC_Os09g33780	Chr9	+	19944254	19944346	19944656	19945542	19945915	19946066	0	-0.498	LOC_Os09g33780.1	LOC_Os09g33780-TU116426
LOC_Os09g33780	Chr9	+	19944254	19944346	19944656	19945683	19945915	19946066	0	-0.491	LOC_Os09g33780.1	LOC_Os09g33780-TU116432
LOC_Os06g06770	Chr6	+	3188622	3188693	3188777	3188847	3188995	3189048	0	0.119	LOC_Os06g06770.1	LOC_Os06g06770-TU85676
G43667	Chr8	–	8338399	8338470	8338613	8338727	8339045	8339613	9.78946e-05	0.159	G43667-TU105276	G43667-TU105280
G43667	Chr8	–	8338399	8338470	8338613	8338733	8339045	8339613	3.29696e-05	0.156	G43667-TU105275,G43667-TU105279	G43667-TU105280
G43667	Chr8	–	8338399	8338470	8338613	8338937	8339045	8339613	3.67787e-05	0.21	G43667-TU105284	G43667-TU105280
LOC_Os07g27480	Chr7	–	16016210	16016360	16017536	16017603	16017708	16017870	3.19124e-05	-0.12	LOC_Os07g27480.1	LOC_Os07g27480-TU98188
LOC_Os01g28989	Chr1	+	16232119	16233063	16233529	16233693	16234056	16234117	0.00106592	0.123	LOC_Os01g28989-TU6031	LOC_Os01g28989-TU6029,LOC_Os01g28989-TU6025
LOC_Os01g28989	Chr1	+	16232119	16233063	16233529	16233920	16234056	16234117	0.000564739	0.102	LOC_Os01g28989-TU6021	LOC_Os01g28989-TU6029,LOC_Os01g28989-TU6025
LOC_Os07g40510	Chr7	–	24271457	24271556	24271635	24271707	24271920	24272047	0	0.276	LOC_Os07g40510.1,LOC_Os07g40510-TU100693	LOC_Os07g40510-TU100696,LOC_Os07g40510-TU100697
LOC_Os01g38530	Chr1	–	21637030	21638384	21638515	21638567	21640238	21641179	0.000834024	0.1	LOC_Os01g38530.1	IC4R-OSJ01T322300.7
LOC_Os07g45280	Chr7	+	27015732	27015851	27015933	27016031	27016138	27016213	0.00891497	-0.158	LOC_Os07g45280.1,LOC_Os07g45280-TU101589	LOC_Os07g45280-TU101588
LOC_Os10g39930	Chr10	+	21371345	21371453	21371762	21371845	21372003	21372166	1.2806e-10	0.394	LOC_Os10g39930.2	LOC_Os10g39930-TU21876,LOC_Os10g39930-TU21872
LOC_Os04g38620	Chr4	–	22945163	22945214	22945329	22945452	22946600	22946879	0.00103024	0.212	IC4R-OSJ04T332100.1	LOC_Os04g38620-TU70286
LOC_Os08g42480	Chr8	+	26851228	26851547	26851704	26852029	26852211	26852299	0.00369127	-0.352	LOC_Os08g42480-TU110446	LOC_Os08g42480-TU110449
LOC_Os02g47860	Chr2	+	29279353	29279468	29279566	29279762	29279933	29280047	0.00200237	0.204	LOC_Os02g47860.1	LOC_Os02g47860-TU49028
LOC_Os07g01200	Chr7	–	115916	115997	116311	116371	117028	117238	0.00442181	0.248	LOC_Os07g01200-TU93915	LOC_Os07g01200-TU93918
LOC_Os08g34280	Chr8	–	21506418	21506868	21510205	21510558	21512701	21512890	0	0.249	LOC_Os08g34280.1	LOC_Os08g34280-TU108572
LOC_Os04g44430	Chr4	+	26301412	26301541	26301777	26301879	26302138	26302243	1.41097e-10	0.136	LOC_Os04g44430-TU71898	LOC_Os04g44430.1
LOC_Os09g28100	Chr9	+	17060711	17060766	17060846	17060927	17061007	17061104	0.000227491	0.243	LOC_Os09g28100.1	LOC_Os09g28100-TU115223
LOC_Os04g10380	Chr4	+	5621060	5621385	5622252	5622346	5623179	5623288	1.23735e-09	0.155	IC4R-OSJ04T083100.8	LOC_Os04g10380-TU66188
LOC_Os11g04440	Chr11	–	1849359	1849917	1850360	1850655	1853427	1853753	0.00127007	-0.357	IC4R-OSJ11T033000.2	IC4R-OSJ11T033000.4
LOC_Os05g44210	Chr5	+	25718226	25718414	25718582	25718700	25719197	25719377	7.3511e-10	0.187	LOC_Os05g44210-TU82748,LOC_Os05g44210.2,LOC_Os05g44210-TU82751	LOC_Os05g44210-TU82755
LOC_Os02g57270	Chr2	–	35087261	35087506	35087916	35087996	35088396	35088513	1.77701e-08	0.178	LOC_Os02g57270-TU51557,LOC_Os02g57270.1	LOC_Os02g57270-TU51559
LOC_Os08g37480	Chr8	–	23741368	23741836	23742850	23743406	23744579	23744814	1.51301e-10	-0.123	LOC_Os08g37480.1	LOC_Os08g37480-TU109316
LOC_Os08g37480	Chr8	–	23741368	23741836	23743060	23743406	23744579	23744814	0	-0.305	LOC_Os08g37480.1	LOC_Os08g37480-TU109312
LOC_Os08g37480	Chr8	–	23741368	23741836	23743060	23743685	23744579	23744814	0	-0.28	LOC_Os08g37480.1	LOC_Os08g37480-TU109313
LOC_Os05g36994	Chr5	+	21613537	21614014	21614419	21614499	21615262	21615475	2.7737e-08	0.251	IC4R-OSJ05T319900.1	LOC_Os05g36994-TU81138
LOC_Os05g05200	Chr5	–	2529555	2529631	2529894	2529972	2530363	2530445	2.22599e-05	0.328	LOC_Os05g05200.1	LOC_Os05g05200-TU76544
LOC_Os07g43900	Chr7	–	26248594	26248711	26249251	26249294	26249418	26249493	0	-0.416	LOC_Os07g43900.1	LOC_Os07g43900-TU101350,LOC_Os07g43900-TU101349
LOC_Os09g26190	Chr9	+	15794783	15794926	15795079	15795330	15795523	15795756	2.03653e-05	-0.211	LOC_Os09g26190-TU114861,IC4R-OSJ09T223400.2	LOC_Os09g26190-TU114871
LOC_Os08g33120	Chr8	–	20578711	20579531	20580025	20580082	20580722	20580913	1.05423e-11	0.255	LOC_Os08g33120-TU108256,LOC_Os08g33120.1	LOC_Os08g33120-TU108259
LOC_Os02g54650	Chr2	–	33482270	33482393	33482737	33482922	33483532	33484303	2.47694e-09	-0.17	IC4R-OSJ02T499900.12	LOC_Os02g54650-TU50856
LOC_Os02g54650	Chr2	–	33482270	33482393	33482814	33482922	33483532	33484303	2.74022e-12	-0.213	IC4R-OSJ02T499900.12	LOC_Os02g54650-TU50849
LOC_Os01g07750	Chr1	–	3719891	3720453	3720521	3720588	3721219	3721310	0	0.246	LOC_Os01g07750.1,LOC_Os01g07750-TU1786,LOC_Os01g07750-TU1785	LOC_Os01g07750-TU1784
LOC_Os04g44930	Chr4	+	26587206	26587311	26587825	26587884	26588050	26588193	0.00399009	-0.264	LOC_Os04g44930-TU71998,LOC_Os04g44930-TU72009	LOC_Os04g44930-TU72002
LOC_Os01g44990	Chr1	–	25527259	25527331	25527415	25527607	25527773	25527851	0.0017825	0.171	LOC_Os01g44990-TU8929,LOC_Os01g44990-TU8927,LOC_Os01g44990-TU8934,LOC_Os01g44990-TU8931	LOC_Os01g44990-TU8933
LOC_Os07g19460	Chr7	–	11508156	11508247	11508573	11508650	11508931	11509014	0.000160101	0.472	LOC_Os07g19460.1	LOC_Os07g19460-TU96993
LOC_Os07g13460	Chr7	+	7718573	7718689	7719045	7719093	7719529	7719591	0.0115396	0.189	LOC_Os07g13460-TU96279,LOC_Os07g13460-TU96260	LOC_Os07g13460-TU96268,LOC_Os07g13460-TU96278
LOC_Os06g31100	Chr6	–	18082166	18082446	18082796	18082860	18082954	18083073	5.82359e-05	0.143	IC4R-OSJ06T273000.4,IC4R-OSJ06T273000.6,IC4R-OSJ06T273000.1	LOC_Os06g31100-TU89858
LOC_Os11g34270	Chr11	+	20070537	20070781	20070927	20071005	20071079	20071165	0.00594211	-0.102	LOC_Os11g34270-TU28434	LOC_Os11g34270-TU28475
LOC_Os03g53500	Chr3	–	30681300	30681417	30681500	30681546	30681698	30681763	0.0206659	0.309	IC4R-OSJ03T460900.1	LOC_Os03g53500-TU62572
LOC_Os02g09910	Chr2	+	5145490	5145826	5146167	5146266	5146678	5147107	0.00531746	0.218	LOC_Os02g09910-TU40943,LOC_Os02g09920.1	LOC_Os02g09910-TU40944
LOC_Os11g44930	Chr11	–	27190856	27192423	27193466	27193572	27193785	27193893	0.00044197	0.421	LOC_Os11g44930-TU30573	LOC_Os11g44930-TU30569
LOC_Os03g05390	Chr3	–	2653069	2654529	2654794	2654802	2655164	2655351	3.10401e-05	0.154	LOC_Os03g05390-TU53234,LOC_Os03g05390-TU53237	LOC_Os03g05390.6,LOC_Os03g05390-TU53235
LOC_Os02g38060	Chr2	+	22992630	22992725	22993458	22993565	22993648	22993763	2.81019e-07	0.207	LOC_Os02g38060.1	LOC_Os02g38060-TU46661
LOC_Os01g56510	Chr1	–	32581934	32582136	32582656	32582839	32583073	32583178	0.0323832	0.122	LOC_Os01g56510.4,LOC_Os01g56510.3	LOC_Os01g56510-TU11634
LOC_Os12g21890	Chr12	–	12321659	12322496	12323970	12324040	12324258	12324389	3.48922e-06	0.123	LOC_Os12g21890.1	LOC_Os12g21890-TU34723
LOC_Os10g36550	Chr10	+	19555067	19555284	19556045	19556249	19557433	19557564	0.000419908	-0.108	LOC_Os10g36550-TU21238,LOC_Os10g36550-TU21231	LOC_Os10g36550-TU21234
LOC_Os01g49219	Chr1	+	28297563	28297633	28298339	28298413	28298956	28299017	4.27187e-08	0.402	LOC_Os01g49219-TU9764	LOC_Os01g49219-TU9767
LOC_Os01g26390	Chr1	+	14965776	14965961	14966380	14966486	14966564	14966775	0.0134257	0.163	LOC_Os01g26390-TU5615	IC4R-OSJ01T226200.2,LOC_Os01g26390-TU5616
LOC_Os12g43590	Chr12	–	27054369	27054438	27054546	27054621	27054698	27054743	3.48592e-11	0.333	LOC_Os12g43590.1,LOC_Os12g43590-TU38373	LOC_Os12g43590-TU38374
LOC_Os01g46169	Chr1	+	26272132	26272281	26272785	26273062	26273538	26274184	1.02126e-07	0.278	LOC_Os01g46169-TU9119,LOC_Os01g46169.1,LOC_Os01g46169-TU9130	LOC_Os01g46169-TU9117,LOC_Os01g46169-TU9115,LOC_Os01g46169-TU9123
LOC_Os12g40780	Chr12	+	25244891	25245044	25245289	25245391	25245905	25246076	0.00603593	0.218	LOC_Os12g40780-TU37665	LOC_Os12g40780-TU37661,LOC_Os12g40780-TU37676
LOC_Os06g49980	Chr6	–	30270517	30270572	30271283	30271341	30271719	30271889	1.30494e-06	0.203	LOC_Os06g49980.1	LOC_Os06g49980-TU93459
LOC_Os03g44710	Chr3	+	25205692	25205741	25205898	25205974	25206536	25206961	0.000134462	0.14	LOC_Os03g44710.1,LOC_Os03g44710.2	LOC_Os03g44710-TU60736
LOC_Os03g52230	Chr3	–	29976198	29976665	29977294	29977377	29977486	29977701	5.98046e-09	0.496	LOC_Os03g52230-TU62321	LOC_Os03g52230-TU62324
LOC_Os10g22630	Chr10	+	11757636	11758738	11758814	11760075	11760456	11761355	0	0.207	LOC_Os10g22630-TU18645	LOC_Os10g22630-TU18646
LOC_Os07g06390	Chr7	–	3106443	3107219	3107413	3107516	3108540	3108618	0.0018173	-0.135	LOC_Os07g06390-TU94795	LOC_Os07g06390.3
LOC_Os07g06390	Chr7	–	3106855	3107219	3107413	3107588	3108540	3108618	0.0016262	-0.148	LOC_Os07g06390-TU94795	LOC_Os07g06390-TU94793
LOC_Os11g17290	Chr11	+	9627116	9627684	9628242	9628320	9628572	9628928	8.97129e-12	0.332	LOC_Os11g17290-TU25979	LOC_Os11g17290.1,LOC_Os11g17290-TU25981
LOC_Os11g17290	Chr11	+	9631353	9631651	9631851	9632017	9632146	9632251	8.25579e-14	0.26	LOC_Os11g17290.1	LOC_Os11g17290-TU25981
LOC_Os11g17290	Chr11	+	9631353	9631651	9631851	9632251	9632594	9632729	4.29301e-14	0.129	LOC_Os11g17290-TU25979	LOC_Os11g17290-TU25983
LOC_Os11g17290	Chr11	+	9631353	9631651	9632146	9632251	9632594	9632729	2.18463e-09	0.111	LOC_Os11g17290-TU25981	LOC_Os11g17290-TU25983
LOC_Os08g04920	Chr8	–	2507261	2507651	2508410	2508490	2508565	2508835	0.0287513	0.239	LOC_Os08g04920.5	LOC_Os08g04920.6
LOC_Os01g46120	Chr1	+	26223840	26223989	26224094	26224371	26224697	26225124	1.18396e-09	0.5	LOC_Os01g46120.1	LOC_Os01g46120-TU9084
LOC_Os01g56230	Chr1	–	32381209	32381700	32381785	32381845	32382148	32382224	2.37018e-06	0.139	LOC_Os01g56230.2	LOC_Os01g56230.3
LOC_Os07g07520	Chr7	+	3748587	3748644	3748760	3748913	3749381	3749976	7.43509e-05	0.188	LOC_Os07g07520-TU95029	LOC_Os07g07520.1
LOC_Os08g23440	Chr8	–	14192452	14192544	14192984	14193055	14193413	14193524	0.000376315	0.133	LOC_Os08g23440-TU106634	LOC_Os08g23440-TU106635
LOC_Os05g13780	Chr5	–	7635909	7636013	7636087	7636157	7636252	7636296	9.20861e-08	0.114	IC4R-OSJ05T115100.1,LOC_Os05g13780.1,LOC_Os05g13780-TU77933,LOC_Os05g13780-TU77929	LOC_Os05g13780-TU77931
LOC_Os05g13780	Chr5	–	7637170	7637258	7637329	7637416	7638081	7638150	1.48689e-07	0.176	IC4R-OSJ05T115100.1,LOC_Os05g13780.1,LOC_Os05g13780-TU77929	LOC_Os05g13780-TU77931,LOC_Os05g13780-TU77933
LOC_Os05g13780	Chr5	–	7640513	7640572	7641583	7641817	7641899	7641965	3.46969e-12	0.222	IC4R-OSJ05T115100.1,LOC_Os05g13780.1,LOC_Os05g13780-TU77933	LOC_Os05g13780-TU77931,LOC_Os05g13780-TU77929
LOC_Os06g10200	Chr6	+	5224236	5224307	5224512	5224560	5224817	5225270	0.00935154	0.162	LOC_Os06g10200.2	LOC_Os06g10200.3,LOC_Os06g10200-TU86356
LOC_Os05g48060	Chr5	+	27555550	27555667	27555749	27555834	27556360	27556452	0.000182351	0.261	LOC_Os05g48060-TU83507,LOC_Os05g48060-TU83503	LOC_Os05g48060-TU83504,LOC_Os05g48060-TU83506
LOC_Os05g12040	Chr5	–	6877315	6879443	6881625	6882242	6882856	6883895	0.0373686	-0.108	LOC_Os05g12040-TU77670	IC4R-OSJ05T102500.1
LOC_Os02g43370	Chr2	–	26173342	26173440	26173683	26173786	26174253	26174426	4.45351e-10	0.149	LOC_Os02g43370-TU47743	LOC_Os02g43370-TU47741,LOC_Os02g43370.1,LOC_Os02g43370-TU47742
LOC_Os04g52440	Chr4	+	31173152	31173243	31173804	31173883	31174299	31174415	0.0102569	0.184	LOC_Os04g52440-TU73695	LOC_Os04g52440-TU73697
LOC_Os12g33150	Chr12	–	20057950	20058361	20058701	20058819	20059458	20059626	0	0.197	IC4R-OSJ12T291900.1	LOC_Os12g33150-TU36185
LOC_Os12g33150	Chr12	–	20057978	20058361	20058714	20058819	20059458	20059622	0	0.115	IC4R-OSJ12T291900.2	LOC_Os12g33150-TU36185
LOC_Os07g28260	Chr7	+	16515535	16515818	16516110	16516226	16516856	16516913	2.16272e-05	0.169	LOC_Os07g28260.1,LOC_Os07g28260-TU98349	LOC_Os07g28260-TU98350
LOC_Os06g03770	Chr6	–	1498800	1498844	1498945	1499573	1500201	1500263	4.1877e-08	-0.208	IC4R-OSJ06T026100.2	LOC_Os06g03770-TU84864
LOC_Os02g21269	Chr2	+	12624439	12624505	12624974	12625024	12625206	12627927	0.00404003	0.104	LOC_Os02g21269-TU43404	LOC_Os02g21269-TU43400
LOC_Os03g18440	Chr3	+	10350877	10351011	10351573	10351660	10351739	10351832	1.17821e-06	0.182	LOC_Os03g18440-TU56527,LOC_Os03g18440.1,LOC_Os03g18440-TU56530	LOC_Os03g18440-TU56529
LOC_Os02g47320	Chr2	–	28898990	28899068	28899766	28899864	28900790	28901717	0.0297162	0.103	LOC_Os02g47320-TU48842	LOC_Os02g47320-TU48839
LOC_Os02g07450	Chr2	–	3846113	3847302	3847808	3847866	3849955	3850131	1.69004e-06	-0.251	LOC_Os02g07450.2	LOC_Os02g07450-TU40472
LOC_Os03g15930	Chr3	+	8797847	8798205	8798625	8798725	8798840	8798878	4.57452e-07	0.106	LOC_Os03g15940.1	LOC_Os03g15930-TU55893
LOC_Os06g47130	Chr6	+	28560840	28560891	28561046	28561170	28561417	28561536	3.22063e-05	0.166	LOC_Os06g47130.3,LOC_Os06g47130.1	LOC_Os06g47130-TU92763,LOC_Os06g47130-TU92759,LOC_Os06g47130-TU92765,LOC_Os06g47130-TU92762
LOC_Os02g35640	Chr2	–	21432913	21432972	21433069	21433182	21433611	21433685	6.88933e-08	0.314	LOC_Os02g35640-TU46041	LOC_Os02g35640-TU46040
LOC_Os02g35640	Chr2	–	21432913	21432972	21433069	21433187	21433611	21433685	2.20274e-08	0.155	LOC_Os02g35640.1	LOC_Os02g35640-TU46040
LOC_Os02g35640	Chr2	–	21432913	21432972	21433611	21433685	21434455	21434509	6.78129e-10	0.131	LOC_Os02g35640-TU46040	LOC_Os02g35640-TU46043
LOC_Os06g09880	Chr6	–	5024253	5027848	5028640	5028696	5028794	5028846	3.03771e-06	0.185	LOC_Os06g09880-TU86393,LOC_Os06g09880-TU86371,LOC_Os06g09880-TU86397	LOC_Os06g09880-TU86399,LOC_Os06g09880-TU86383,LOC_Os06g09880-TU86331
LOC_Os01g23590	Chr1	–	13257608	13257688	13258714	13258780	13258850	13258900	0.00539442	0.203	IC4R-OSJ01T201300.18	LOC_Os01g23590-TU5274
LOC_Os12g01290	Chr12	–	169508	169651	169731	169761	170015	170282	0.0464253	0.215	LOC_Os12g01290-TU31158	LOC_Os12g01290-TU31154
LOC_Os12g01290	Chr12	–	169508	169651	169731	169842	170015	170282	0.0167035	0.25	LOC_Os12g01290-TU31157	LOC_Os12g01290-TU31154
LOC_Os07g16140	Chr7	+	9402028	9402070	9402433	9402567	9403149	9403248	0.00449853	0.267	IC4R-OSJ07T141700.1,LOC_Os07g16140.1,LOC_Os07g16140-TU96642	LOC_Os07g16140-TU96643,LOC_Os07g16140-TU96637
LOC_Os02g57780	Chr2	+	35384009	35384205	35384292	35384323	35384653	35385662	8.33416e-06	0.127	LOC_Os02g57780-TU51725	LOC_Os02g57780-TU51730
G14740	Chr12	+	18721527	18721969	18722970	18723032	18724306	18724621	0.00342098	0.275	G14740-TU35849	G14740-TU35853
LOC_Os08g05030	Chr8	–	2581538	2581808	2583059	2583348	2583666	2583797	5.84398e-09	-0.656	LOC_Os08g05030-TU103580	LOC_Os08g05030-TU103586
LOC_Os12g03899	Chr12	–	1611010	1611051	1613086	1613463	1616329	1616814	0.00183869	0.156	LOC_Os12g03899-TU31839,LOC_Os12g03899-TU31837	LOC_Os12g03899.1
LOC_Os07g46920	Chr7	+	28051056	28051152	28051869	28051944	28052356	28053431	0.00300434	0.381	LOC_Os07g46920.1	LOC_Os07g46920-TU101990
LOC_Os05g48416	Chr5	–	27760776	27760874	27760950	27761000	27761237	27761366	6.48805e-05	0.148	LOC_Os05g48416.2,LOC_Os05g48416-TU83556	LOC_Os05g48416-TU83559
LOC_Os08g31460	Chr8	+	19458221	19458281	19458861	19459007	19459120	19459239	2.20274e-08	0.201	LOC_Os08g31460-TU107875,LOC_Os08g31460-TU107872	LOC_Os08g31460-TU107874
LOC_Os08g31460	Chr8	+	19458221	19458281	19458868	19459007	19459120	19459239	1.23367e-07	0.203	LOC_Os08g31460-TU107873	LOC_Os08g31460-TU107874
LOC_Os03g51140	Chr3	+	29254668	29254788	29254865	29254925	29255274	29255397	4.18026e-06	0.246	LOC_Os03g51140-TU62210	LOC_Os03g51140-TU62211
LOC_Os02g43090	Chr2	–	25950071	25950654	25951153	25951749	25951831	25951930	0.0103386	-0.117	LOC_Os02g43090-TU47808	LOC_Os02g43090-TU47815
LOC_Os12g06510	Chr12	–	3146466	3146519	3146991	3147100	3148461	3148521	1.17052e-07	0.136	LOC_Os12g06510-TU32436,LOC_Os12g06510-TU32437	LOC_Os12g06510-TU32438
LOC_Os06g30930	Chr6	+	17992998	17993626	17993713	17994409	17994668	17995825	3.64355e-05	-0.23	IC4R-OSJ06T271300.1,IC4R-OSJ06T271300.2	LOC_Os06g30930-TU89844
LOC_Os05g12300	Chr5	+	7063821	7063930	7064485	7064633	7064734	7064866	0.00751346	-0.231	LOC_Os05g12300-TU77752	LOC_Os05g12300-TU77769
LOC_Os08g01080	Chr8	+	60034	60152	61087	61179	61278	61340	0.0168858	0.333	LOC_Os08g01080-TU102829	LOC_Os08g01080-TU102824
LOC_Os08g01080	Chr8	+	60034	60152	61090	61179	61278	61340	0.00947012	0.209	LOC_Os08g01080.1	LOC_Os08g01080-TU102824
LOC_Os08g01080	Chr8	+	60034	60152	61102	61179	61278	61340	0.0435948	0.319	LOC_Os08g01080-TU102830	LOC_Os08g01080-TU102824
LOC_Os08g07760	Chr8	+	4344170	4344539	4346253	4346386	4346459	4346531	0.00638661	0.11	LOC_Os08g07760.1	LOC_Os08g07760-TU104065
LOC_Os06g06190	Chr6	+	2864573	2864765	2865478	2865641	2865761	2865997	3.6196e-06	0.166	IC4R-OSJ06T049600.1,LOC_Os06g06190.1	LOC_Os06g06190-TU85513
LOC_Os07g48970	Chr7	+	29308132	29308267	29308368	29308617	29309007	29310353	0.0168084	0.241	LOC_Os07g48970-TU102630,LOC_Os07g48970-TU102632,LOC_Os07g48970-TU102644	LOC_Os07g48970-TU102650,LOC_Os07g48970-TU102649
LOC_Os06g30470	Chr6	+	17609796	17609971	17610153	17610202	17610762	17610995	0.00195774	0.133	LOC_Os06g30470-TU89764,LOC_Os06g30470-TU89766	LOC_Os06g30470-TU89767
LOC_Os06g30470	Chr6	+	17612536	17612621	17612729	17612794	17613272	17613699	0.0396346	0.221	LOC_Os06g30470-TU89772,LOC_Os06g30470-TU89766	LOC_Os06g30470-TU89764
LOC_Os10g38890	Chr10	–	20719177	20719867	20719986	20720997	20722475	20722933	0.0148107	0.22	LOC_Os10g38890-TU21615	LOC_Os10g38890-TU21620
LOC_Os12g15390	Chr12	–	8784098	8784803	8786143	8786199	8788045	8788145	1.37204e-05	0.167	LOC_Os12g15390-TU33839	LOC_Os12g15390-TU33842
LOC_Os11g37070	Chr11	–	21883170	21883892	21885478	21885774	21887857	21888836	0.0355422	-0.177	IC4R-OSJ11T315300.3	IC4R-OSJ11T315300.4
LOC_Os01g72430	Chr1	–	42006400	42006546	42006624	42007466	42009244	42009439	2.20735e-06	0.128	LOC_Os01g72430-TU15552	LOC_Os01g72430-TU15553
LOC_Os01g52500	Chr1	+	30165820	30166171	30166377	30166689	30167251	30167372	0	0.199	LOC_Os01g52500-TU10596	LOC_Os01g52500.4
LOC_Os01g52500	Chr1	+	30166019	30166171	30166414	30166689	30167251	30167372	0	0.199	LOC_Os01g52500.2	LOC_Os01g52500.4
LOC_Os07g10830	Chr7	+	5887742	5887798	5887864	5887906	5888427	5888503	7.49172e-12	0.122	LOC_Os07g10830.1	LOC_Os07g10830-TU95802
LOC_Os02g18320	Chr2	+	10638352	10638418	10638504	10638575	10638697	10638838	0.00734856	0.1	LOC_Os02g18320-TU42833,IC4R-OSJ02T162600.4	LOC_Os02g18320-TU42835,LOC_Os02g18320-TU42836
LOC_Os05g14240	Chr5	+	8000687	8001037	8001137	8001391	8002312	8002994	0	0.258	LOC_Os05g14240.1	LOC_Os05g14240-TU77943
LOC_Os02g56560	Chr2	+	34650669	34650752	34651028	34651101	34651340	34651677	6.95277e-06	0.217	LOC_Os02g56560-TU51415	LOC_Os02g56560-TU51420
LOC_Os02g09130	Chr2	–	4685006	4685084	4685233	4685291	4685816	4685916	4.29301e-14	0.326	LOC_Os02g09130.1	LOC_Os02g09130-TU40789
LOC_Os09g03370	Chr9	+	1636275	1636381	1637402	1637536	1639661	1639717	1.27253e-06	0.287	IC4R-OSJ09T023500.1,LOC_Os09g03370-TU111517	LOC_Os09g03370-TU111515
LOC_Os09g03370	Chr9	+	1641279	1641366	1642106	1642427	1643114	1643234	0.0131272	0.111	LOC_Os09g03370-TU111515,IC4R-OSJ09T023500.1	LOC_Os09g03370-TU111518
LOC_Os09g03370	Chr9	+	1641279	1641366	1642118	1642427	1643114	1643234	0.00777095	0.185	LOC_Os09g03370-TU111517	LOC_Os09g03370-TU111518
LOC_Os02g39970	Chr2	–	24171832	24171979	24172276	24172484	24172846	24172975	0	0.191	LOC_Os02g39970-TU47138,LOC_Os02g39970.3,LOC_Os02g39970.2	LOC_Os02g39970-TU47139,LOC_Os02g39970-TU47136
LOC_Os07g23169	Chr7	–	13064723	13064866	13064940	13065043	13065196	13065285	0.0197705	0.219	IC4R-OSJ07T194300.2,IC4R-OSJ07T194300.1	LOC_Os07g23169-TU97332
LOC_Os02g10440	Chr2	+	5484988	5485138	5485211	5485306	5485596	5485720	0.000454092	0.152	LOC_Os02g10440.1	LOC_Os02g10440-TU41133
LOC_Os02g10440	Chr2	+	5485011	5485138	5485272	5485306	5485596	5485720	0.0144055	0.216	LOC_Os02g10440-TU41135	LOC_Os02g10440-TU41133
LOC_Os08g16470	Chr8	–	10085382	10086429	10087096	10087133	10087704	10088211	9.92253e-05	0.302	LOC_Os08g16470-TU105717,LOC_Os08g16470-TU105719,LOC_Os08g16470-TU105721	LOC_Os08g16470-TU105720
LOC_Os08g16470	Chr8	–	10086355	10086429	10087096	10087150	10087704	10088211	1.11381e-06	0.394	LOC_Os08g16470-TU105727,LOC_Os08g16470-TU105729	LOC_Os08g16470-TU105720
LOC_Os03g03890	Chr3	+	1772650	1773187	1773619	1773755	1774168	1774308	0.00113142	0.113	LOC_Os03g03890.1,LOC_Os03g03890-TU52798	LOC_Os03g03890-TU52799
LOC_Os03g29350	Chr3	–	16696026	16696831	16697113	16697166	16697553	16697640	0	-0.165	LOC_Os03g29350-TU58595,IC4R-OSJ03T256000.2	IC4R-OSJ03T256000.3
LOC_Os08g12680	Chr8	+	7498484	7498613	7498851	7498995	7499443	7499546	3.90881e-05	0.323	LOC_Os08g12680-TU105107,LOC_Os08g12680-TU105118,LOC_Os08g12680-TU105122,LOC_Os08g12680-TU105098	LOC_Os08g12680-TU105102
LOC_Os03g53170	Chr3	+	30502404	30504539	30504835	30504953	30505664	30505814	0.0181408	0.18	LOC_Os03g53170-TU62512,LOC_Os03g53170.1,LOC_Os03g53170-TU62515	LOC_Os03g53170-TU62510
LOC_Os03g05830	Chr3	–	2929255	2929328	2930363	2930423	2930923	2931536	1.63735e-10	0.107	LOC_Os03g05830-TU53364	LOC_Os03g05830-TU53366,LOC_Os03g05830-TU53360,LOC_Os03g05830-TU53361
LOC_Os07g49460	Chr7	+	29616684	29617060	29617155	29617185	29617278	29617691	2.13495e-09	0.309	LOC_Os07g49460.1,LOC_Os07g49460.3	LOC_Os07g49460.2,LOC_Os07g49460-TU102762,LOC_Os07g49460-TU102754
LOC_Os06g24594	Chr6	–	14419113	14419237	14419394	14419455	14419583	14419709	1.89309e-05	-0.184	LOC_Os06g24594-TU88843,LOC_Os06g24594-TU88846,LOC_Os06g24594-TU88844,LOC_Os06g24594-TU88853	LOC_Os06g24594-TU88860
LOC_Os06g24594	Chr6	–	14419583	14419709	14420326	14420407	14428454	14428834	0.00249539	-0.114	LOC_Os06g24594-TU88853	LOC_Os06g24594-TU88847
LOC_Os06g24594	Chr6	–	14419583	14419709	14420326	14423939	14428454	14428834	0.000636445	-0.144	LOC_Os06g24594-TU88853	LOC_Os06g24594-TU88846
LOC_Os06g24594	Chr6	–	14422626	14422829	14423455	14423939	14428454	14428834	0.00170878	-0.286	LOC_Os06g24594-TU88843	LOC_Os06g24594-TU88860
LOC_Os03g57900	Chr3	–	32979497	32979763	32982289	32982989	32985460	32986195	0.0206139	-0.102	LOC_Os03g57900-TU63467	LOC_Os03g57900-TU63468
LOC_Os01g57082	Chr1	+	32988885	32988971	32989573	32989660	32989890	32989994	2.43835e-05	0.254	LOC_Os01g57082.1,LOC_Os01g57082-TU11864	LOC_Os01g57082-TU11866,LOC_Os01g57082-TU11870
LOC_Os01g57082	Chr1	+	32993385	32993437	32993513	32993600	32993866	32993989	0.000636445	0.295	LOC_Os01g57082.1	LOC_Os01g57082-TU11866
LOC_Os04g57480	Chr4	–	34202535	34202672	34203549	34203667	34203776	34203926	0.00608255	0.155	LOC_Os04g57480-TU75102,LOC_Os04g57480-TU75090	LOC_Os04g57480-TU75109
LOC_Os07g23790	Chr7	–	13436678	13437711	13437953	13438050	13438846	13438919	0.00675472	-0.104	LOC_Os07g23790.7	LOC_Os07g23790.6
LOC_Os09g35690	Chr9	–	20529503	20529612	20529728	20529863	20530819	20530864	1.20226e-07	0.353	LOC_Os09g35690.2	LOC_Os09g35690-TU116722
LOC_Os09g35690	Chr9	–	20529503	20529612	20529738	20529863	20530819	20530864	0	0.325	LOC_Os09g35690.1	LOC_Os09g35690-TU116722
LOC_Os01g44170	Chr1	+	25319730	25319870	25321021	25321093	25321461	25321549	8.0508e-07	0.184	LOC_Os01g44170-TU8789	LOC_Os01g44170-TU8791
LOC_Os01g44170	Chr1	+	25319730	25319870	25321038	25321093	25321461	25321549	1.21766e-09	0.141	LOC_Os01g44170-TU8787	LOC_Os01g44170-TU8791
LOC_Os02g30310	Chr2	+	18046543	18046580	18047196	18047279	18047509	18047584	0.00114953	0.212	IC4R-OSJ02T269300.9,IC4R-OSJ02T269300.4	LOC_Os02g30310-TU45039
LOC_Os10g10580	Chr10	+	5841182	5842121	5842230	5842313	5842943	5843114	0	0.506	LOC_Os10g10580-TU17478	LOC_Os10g10580-TU17473,LOC_Os10g10580-TU17476
LOC_Os05g06360	Chr5	+	3257886	3258024	3258858	3259130	3259224	3259331	0.00508684	-0.1	LOC_Os05g06360-TU76816	LOC_Os05g06360-TU76817
LOC_Os01g01070	Chr1	+	30145	30228	30734	30806	30884	30963	0.00618469	0.115	LOC_Os01g01070-TU5	LOC_Os01g01070-TU6
LOC_Os10g41440	Chr10	+	22275620	22275876	22276423	22276578	22276655	22276928	0.00193903	0.124	LOC_Os10g41440.1	LOC_Os10g41440-TU22265
LOC_Os09g35830	Chr9	+	20621252	20621332	20623182	20623362	20625286	20625432	0	-0.32	LOC_Os09g35830-TU116797	LOC_Os09g35830.1
LOC_Os10g21810	Chr10	–	11199479	11199884	11200818	11201058	11202808	11203515	4.48309e-05	0.189	IC4R-OSJ10T168100.3	LOC_Os10g21810-TU18592
LOC_Os04g56110	Chr4	+	33418504	33418818	33419548	33419620	33419717	33421204	0.00126874	0.12	LOC_Os04g56110.1	LOC_Os04g56110.3
LOC_Os10g01110	Chr10	–	101732	102198	102297	102381	102473	102575	0.00378073	0.14	IC4R-OSJ10T001200.5,IC4R-OSJ10T001200.6	IC4R-OSJ10T001200.1
LOC_Os03g63870	Chr3	+	36095673	36095727	36095807	36095878	36095958	36096044	0.00342026	-0.148	LOC_Os03g63870.3	LOC_Os03g63870-TU64947,LOC_Os03g63870-TU64948,LOC_Os03g63870-TU64952
LOC_Os04g18030	Chr4	–	9948060	9948157	9948678	9948849	9949633	9949707	7.59047e-07	-0.482	LOC_Os04g18030-TU67079,LOC_Os04g18030-TU67077	LOC_Os04g18030-TU67081
LOC_Os12g36270	Chr12	+	22213827	22214139	22214354	22214421	22214975	22215237	0.000571036	0.268	LOC_Os12g36270-TU36747	LOC_Os12g36270.1,LOC_Os12g36270-TU36746
LOC_Os01g18410	Chr1	–	10346268	10346752	10346897	10347107	10347397	10347488	0.0175575	-0.187	LOC_Os01g18410-TU4375	LOC_Os01g18410-TU4384
LOC_Os02g55150	Chr2	–	33790040	33790082	33790211	33790310	33790550	33790622	0.00084786	0.123	LOC_Os02g55150.1	LOC_Os02g55150-TU50928
LOC_Os04g51370	Chr4	–	30421711	30421865	30422589	30422789	30423330	30424148	1.10697e-10	0.253	LOC_Os04g51370.1	LOC_Os04g51370-TU73398,LOC_Os04g51370-TU73399
LOC_Os04g56720	Chr4	+	33823543	33823605	33823669	33823737	33823858	33823980	0.00203022	0.259	LOC_Os04g56720.1	LOC_Os04g56720-TU74893
LOC_Os06g40730	Chr6	–	24279653	24279734	24280307	24280431	24280677	24280772	1.02785e-06	0.116	LOC_Os06g40730-TU91383,LOC_Os06g40730.1	LOC_Os06g40730-TU91388
LOC_Os09g04110	Chr9	–	2130836	2131331	2132270	2132836	2136544	2136620	0.0086606	-0.118	LOC_Os09g04110-TU111561,IC4R-OSJ09T030500.3	IC4R-OSJ09T030500.1
LOC_Os03g27019	Chr3	+	15470637	15470917	15471004	15471076	15471576	15471646	0.000586239	0.101	IC4R-OSJ03T238600.1,LOC_Os03g27019.1,LOC_Os03g27019.3,LOC_Os03g27019.2,LOC_Os03g27019-TU58279	IC4R-OSJ03T238600.10,LOC_Os03g27019.5
LOC_Os05g01240	Chr5	–	162947	163340	163415	163495	163907	164059	6.98737e-08	0.292	LOC_Os05g01240.4,LOC_Os05g01240.1	LOC_Os05g01240-TU75746,LOC_Os05g01240-TU75739,LOC_Os05g01240-TU75745
LOC_Os05g01240	Chr5	–	164137	164254	164636	164795	164890	165141	0.00222239	0.149	LOC_Os05g01240.4,LOC_Os05g01240.1	LOC_Os05g01240-TU75745
LOC_Os06g15590	Chr6	–	8867973	8869026	8869370	8869446	8869527	8870143	0.0249765	0.327	LOC_Os06g15660.1	LOC_Os06g15590-TU87468
LOC_Os01g13740	Chr1	–	7688116	7688245	7688753	7688831	7691647	7691788	0.00286576	0.12	LOC_Os01g13740.2	LOC_Os01g13740-TU3473
LOC_Os01g13740	Chr1	–	7688753	7688831	7689010	7689469	7691647	7691788	0.023827	0.102	LOC_Os01g13740.1,LOC_Os01g13740-TU3476	LOC_Os01g13740.2,LOC_Os01g13740-TU3474
LOC_Os04g28170	Chr4	–	16637571	16637986	16639020	16639544	16639625	16640151	2.51267e-11	0.196	LOC_Os04g28170-TU68402	LOC_Os04g28170-TU68401
LOC_Os04g28170	Chr4	–	16637571	16637986	16639523	16639544	16639625	16640151	0.0281106	0.109	LOC_Os04g28170-TU68407	LOC_Os04g28170-TU68401
LOC_Os07g10350	Chr7	+	5555589	5555745	5555809	5556046	5556118	5556202	4.05907e-05	0.294	IC4R-OSJ07T087200.13,IC4R-OSJ07T087200.1	LOC_Os07g10350-TU95713
LOC_Os04g47120	Chr4	+	27985696	27985778	27985912	27985959	27986068	27986194	5.98315e-05	0.124	LOC_Os04g47120.1,LOC_Os04g47120-TU72515	LOC_Os04g47120-TU72514
LOC_Os08g42010	Chr8	+	26541980	26545057	26545418	26545542	26546072	26546230	0.0275825	0.359	LOC_Os08g42010-TU110354	LOC_Os08g42010-TU110344,LOC_Os08g42010-TU110349,LOC_Os08g42010-TU110342,LOC_Os08g42010-TU110341
LOC_Os02g57900	Chr2	–	35452194	35453505	35454199	35454276	35454696	35454896	1.02289e-08	0.253	LOC_Os02g57900-TU51837,LOC_Os02g57900-TU51834,LOC_Os02g57900-TU51835,LOC_Os02g57900-TU51840	LOC_Os02g57900-TU51824,LOC_Os02g57900-TU51841,LOC_Os02g57900-TU51838,LOC_Os02g57900-TU51820
LOC_Os12g40419	Chr12	+	25015012	25015960	25021935	25022944	25024113	25024155	0.0116236	-0.207	LOC_Os12g40419.3	LOC_Os12g40419-TU37587
LOC_Os12g40419	Chr12	+	25015012	25020032	25021935	25022944	25024113	25024155	0.0170999	-0.235	LOC_Os12g40419.1	LOC_Os12g40419-TU37586
LOC_Os12g40419	Chr12	+	25015012	25015960	25021950	25022944	25024113	25024155	0.0197585	-0.195	LOC_Os12g40419.3	LOC_Os12g40419-TU37588
LOC_Os03g59774	Chr3	+	34038636	34039237	34039786	34039861	34040550	34040646	0.000121336	-0.286	LOC_Os03g59774-TU63904	LOC_Os03g59774-TU63944
LOC_Os03g59774	Chr3	+	34038636	34039237	34040550	34040646	34044410	34044545	2.15588e-10	-0.424	IC4R-OSJ03T516700.1	LOC_Os03g59774-TU63904
LOC_Os08g21590	Chr8	–	12864565	12864756	12865206	12865413	12865540	12865702	0.0341706	0.161	LOC_Os08g21590.2	LOC_Os08g21590-TU106523
LOC_Os08g21590	Chr8	–	12864565	12864756	12865331	12865413	12865540	12865702	0.0188452	0.192	LOC_Os08g21590-TU106518,LOC_Os08g21590-TU106514,LOC_Os08g21590-TU106528,LOC_Os08g21590-TU106529	LOC_Os08g21590-TU106523
LOC_Os01g16970	Chr1	–	9705296	9705648	9707028	9707124	9707450	9707525	8.49978e-05	0.102	LOC_Os01g16970.1	LOC_Os01g16970.3
LOC_Os07g15959	Chr7	–	9278825	9279113	9280450	9280506	9282539	9282985	0.000557205	0.119	LOC_Os07g15959.2	LOC_Os07g15959-TU96565
LOC_Os08g27040	Chr8	–	16521922	16522144	16523549	16523622	16523779	16523966	0.00114404	0.101	LOC_Os08g27040.1	LOC_Os08g27040-TU107114
LOC_Os08g27040	Chr8	–	16521922	16522144	16523557	16523622	16523779	16523973	0.000354339	0.223	LOC_Os08g27040-TU107115	LOC_Os08g27040-TU107114
LOC_Os04g43030	Chr4	+	25463809	25464877	25465118	25465165	25465302	25465348	2.7982e-08	0.369	LOC_Os04g43030-TU71608	LOC_Os04g43030-TU71607,LOC_Os04g43030-TU71572
LOC_Os02g34750	Chr2	–	20840887	20841009	20841095	20841218	20842366	20842629	0.000730571	0.284	LOC_Os02g34750-TU45801	LOC_Os02g34750-TU45805
LOC_Os05g39650	Chr5	–	23274911	23275030	23275634	23275703	23275957	23276018	9.34361e-11	0.215	LOC_Os05g39650-TU81832,LOC_Os05g39650-TU81834,LOC_Os05g39650.1,LOC_Os05g39650-TU81851,LOC_Os05g39650-TU81838	LOC_Os05g39650-TU81837,LOC_Os05g39650-TU81854
LOC_Os05g39650	Chr5	–	23279183	23279242	23280071	23280125	23280617	23280964	7.3333e-09	0.293	LOC_Os05g39650-TU81832,LOC_Os05g39650-TU81834,LOC_Os05g39650-TU81838,LOC_Os05g39650-TU81854	LOC_Os05g39650.1
LOC_Os12g43520	Chr12	–	26998398	26998553	26998727	26998808	26999259	26999321	1.04682e-08	0.101	IC4R-OSJ12T393400.2,IC4R-OSJ12T393400.1	LOC_Os12g43520-TU38362
LOC_Os05g31230	Chr5	–	18163519	18163643	18163904	18167098	18168778	18169078	0.0156933	-0.215	LOC_Os05g31230.2	LOC_Os05g31230-TU80108
LOC_Os08g04110	Chr8	–	1996036	1996149	1996903	1996938	1997114	1997222	0.00329274	0.393	LOC_Os08g04110.1	LOC_Os08g04110-TU103398
LOC_Os05g35540	Chr5	–	21127882	21127998	21128393	21128480	21128579	21128723	0.000904945	0.209	LOC_Os05g35540.1	LOC_Os05g35540-TU80973
LOC_Os03g36419	Chr3	–	20182430	20182588	20182961	20183000	20183101	20183170	3.01264e-13	0.226	LOC_Os03g36419-TU59360	LOC_Os03g36419-TU59365,LOC_Os03g36419-TU59355,LOC_Os03g36419-TU59375,LOC_Os03g36419-TU59371
LOC_Os08g40570	Chr8	–	25688851	25688920	25689017	25689131	25690342	25690745	5.29026e-08	0.124	LOC_Os08g40570-TU110063,LOC_Os08g40570-TU110062	LOC_Os08g40570-TU110064,LOC_Os08g40570-TU110068
LOC_Os03g47760	Chr3	+	27094042	27094265	27095189	27095363	27095443	27095521	0.00130394	0.232	LOC_Os03g47760-TU61285	LOC_Os03g47760-TU61288
LOC_Os03g47760	Chr3	+	27094042	27094265	27095194	27095363	27095443	27095521	0.000244519	0.361	LOC_Os03g47760-TU61286,LOC_Os03g47760-TU61289	LOC_Os03g47760-TU61288
LOC_Os11g09680	Chr11	–	5168779	5169322	5170318	5170472	5170559	5170721	0.049414	0.102	LOC_Os11g09680.1	LOC_Os11g09680.2
LOC_Os04g47590	Chr4	–	28229639	28229708	28230518	28230602	28230738	28230782	0.0168858	0.24	IC4R-OSJ04T417500.9,LOC_Os04g47590-TU73183	IC4R-OSJ04T417500.2
LOC_Os12g07370	Chr12	–	3631525	3631749	3631832	3631915	3632309	3632588	2.21385e-05	0.202	LOC_Os12g07370-TU32622	LOC_Os12g07370-TU32620
LOC_Os02g05780	Chr2	+	2846283	2846483	2846584	2846623	2846886	2846952	0.00102348	0.162	LOC_Os02g05780-TU39969	LOC_Os02g05780-TU39968
LOC_Os02g05780	Chr2	+	2846886	2846952	2847261	2847428	2847610	2847782	0.000958789	0.13	LOC_Os02g05780-TU39970	LOC_Os02g05780-TU39967,LOC_Os02g05780-TU39968
LOC_Os02g05780	Chr2	+	2846886	2846952	2847287	2847428	2847610	2847782	1.55185e-06	0.152	LOC_Os02g05780-TU39969,LOC_Os02g05780-TU39965,LOC_Os02g05780-TU39961	LOC_Os02g05780-TU39967,LOC_Os02g05780-TU39968
LOC_Os10g28570	Chr10	–	14868575	14869944	14870281	14870788	14870884	14870944	0.00557036	-0.429	LOC_Os10g28570.3,LOC_Os10g28570-TU19541	LOC_Os10g28570-TU19560
LOC_Os10g28570	Chr10	–	14869091	14869944	14870662	14870788	14870884	14870941	0.00188143	-0.416	LOC_Os10g28570.3,LOC_Os10g28570-TU19541	LOC_Os10g28570-TU19542,LOC_Os10g28570.2
LOC_Os12g12300	Chr12	–	6761482	6761581	6761673	6761797	6761919	6761966	0.0237838	0.238	LOC_Os12g12300.1	LOC_Os12g12300-TU33255
LOC_Os09g35710	Chr9	–	20535269	20535737	20536225	20536295	20536360	20536504	0.00385918	0.144	LOC_Os09g35710.2	LOC_Os09g35710-TU116752
LOC_Os11g03760	Chr11	–	1473901	1474185	1474587	1474680	1477308	1477538	4.19316e-06	-0.13	LOC_Os11g03760.1,LOC_Os11g03760-TU23384	LOC_Os11g03760-TU23386
LOC_Os11g03760	Chr11	–	1473901	1474185	1474587	1474689	1477308	1477538	0.000700375	-0.105	LOC_Os11g03760.1,LOC_Os11g03760-TU23384	LOC_Os11g03760-TU23387
LOC_Os06g25500	Chr6	–	14898642	14898691	14910668	14910924	14911475	14911526	6.92612e-06	-0.495	LOC_Os06g25500-TU89038	LOC_Os06g25500-TU89033
LOC_Os06g05790	Chr6	–	2637838	2637945	2638390	2638439	2639182	2639311	7.4605e-07	0.359	LOC_Os06g05790-TU85374	LOC_Os06g05790-TU85371
LOC_Os06g05790	Chr6	–	2638390	2638439	2638590	2638669	2639182	2639311	0.00135729	0.241	LOC_Os06g05800.1	LOC_Os06g05790-TU85374
LOC_Os07g33330	Chr7	+	19921498	19921982	19922327	19922401	19923410	19923463	0.000138903	0.174	LOC_Os07g33330-TU99227	LOC_Os07g33330-TU99224
LOC_Os09g20590	Chr9	+	12410036	12410166	12410301	12410343	12411257	12411557	0.0157934	0.118	LOC_Os09g20590.1	LOC_Os09g20590-TU113784
LOC_Os07g38280	Chr7	–	22986199	22986322	22987731	22987783	22987943	22987987	0.000124348	0.258	LOC_Os07g38280-TU100233,LOC_Os07g38280.1,LOC_Os07g38280-TU100231	LOC_Os07g38280-TU100240,LOC_Os07g38280-TU100241
LOC_Os09g32240	Chr9	–	19241783	19241920	19242484	19242633	19243020	19243139	2.11175e-09	0.147	LOC_Os09g32240.1	LOC_Os09g32240-TU116082,LOC_Os09g32240-TU116081,LOC_Os09g32240-TU116080
LOC_Os01g34670	Chr1	–	19117942	19118212	19118697	19119620	19120540	19120673	0.00470347	-0.162	LOC_Os01g34670-TU6817,LOC_Os01g34670.1	LOC_Os01g34670-TU6822
LOC_Os01g34670	Chr1	–	19117942	19118212	19119446	19119620	19120540	19120673	0.0104683	-0.14	LOC_Os01g34670-TU6817,LOC_Os01g34670.1	LOC_Os01g34670-TU6827
LOC_Os12g40920	Chr12	+	25334748	25334874	25335183	25335415	25335798	25336535	6.12582e-05	-0.32	LOC_Os12g40920-TU37738	LOC_Os12g40920-TU37733
LOC_Os01g43030	Chr1	–	24536713	24536772	24536839	24536937	24537715	24537772	0	0.266	LOC_Os01g43030.1	LOC_Os01g43030-TU8506
LOC_Os02g02110	Chr2	+	624265	624588	624823	624985	625266	625418	0.00141083	-0.557	LOC_Os02g02110-TU38828	LOC_Os02g02110-TU38832
LOC_Os03g24180	Chr3	–	13736969	13737006	13737789	13737935	13738468	13739030	4.31675e-07	-0.399	LOC_Os03g24180.1	LOC_Os03g24180-TU57706
LOC_Os06g05950	Chr6	–	2725134	2725284	2725565	2725655	2725820	2726054	0.000172064	0.173	LOC_Os06g05950.2,LOC_Os06g05950.1	LOC_Os06g05950-TU85423
LOC_Os05g27930	Chr5	–	16296913	16298419	16299290	16299343	16300169	16300379	0	0.269	LOC_Os05g27930.4	LOC_Os05g27930.1
LOC_Os05g27930	Chr5	–	16296924	16298422	16299290	16299343	16300169	16300379	5.4719e-08	0.274	LOC_Os05g27930.2	LOC_Os05g27930-TU79562
LOC_Os07g05840	Chr7	–	2807023	2807461	2807698	2807797	2807951	2808029	0.00451939	0.249	LOC_Os07g05840-TU94750,LOC_Os07g05840-TU94748	LOC_Os07g05840-TU94746,LOC_Os07g05840-TU94751,LOC_Os07g05840-TU94747
LOC_Os03g02830	Chr3	–	1105698	1105757	1105868	1105923	1106472	1106646	5.66809e-08	0.216	LOC_Os03g02830.1	LOC_Os03g02830-TU52538
LOC_Os01g14090	Chr1	+	7893476	7893655	7893747	7893837	7894230	7896104	2.25373e-05	0.115	IC4R-OSJ01T123300.2	IC4R-OSJ01T123300.14
LOC_Os01g01920	Chr1	+	502355	502407	502474	502559	502909	503000	0.00418671	0.125	LOC_Os01g01920.2	LOC_Os01g01920-TU216
LOC_Os08g01880	Chr8	–	539556	540999	541088	541209	541386	541631	8.58288e-05	0.11	LOC_Os08g01880-TU102993	LOC_Os08g01880-TU102992
LOC_Os03g18270	Chr3	–	10243450	10243518	10244236	10244369	10244451	10244544	0.000347336	-0.399	LOC_Os03g18270-TU56541,LOC_Os03g18270-TU56544	LOC_Os03g18270-TU56546,LOC_Os03g18270-TU56542,LOC_Os03g18270-TU56539
LOC_Os05g25310	Chr5	+	14688176	14688447	14688543	14688651	14689636	14690217	0.00124794	-0.271	LOC_Os05g25310-TU79289	LOC_Os05g25310-TU79291
LOC_Os07g20410	Chr7	+	11780169	11780287	11785325	11785420	11785611	11785769	0.000343959	0.173	LOC_Os07g20410.1	LOC_Os07g20410-TU97094
LOC_Os06g33180	Chr6	+	19315136	19315352	19316588	19316667	19318051	19320707	0.000684649	0.2	LOC_Os06g33180.2	LOC_Os06g33180-TU90028
LOC_Os12g24170	Chr12	–	13780126	13780193	13780935	13781072	13781155	13781251	5.05931e-05	0.21	LOC_Os12g24170.1	LOC_Os12g24170-TU35250,LOC_Os12g24170-TU35252
LOC_Os11g16410	Chr11	+	9076173	9076272	9076888	9076990	9077421	9077505	2.7142e-07	0.134	LOC_Os11g16410.1	LOC_Os11g16410.5
LOC_Os06g36710	Chr6	–	21610376	21611314	21611396	21611427	21611513	21611687	3.04481e-11	0.181	IC4R-OSJ06T325600.3,LOC_Os06g36710-TU90531	LOC_Os06g36710-TU90534,LOC_Os06g36710-TU90533
LOC_Os01g48680	Chr1	–	27909875	27910044	27910447	27910511	27911095	27911203	0.000861167	0.225	LOC_Os01g48680.1	LOC_Os01g48680-TU9638,LOC_Os01g48680-TU9637
LOC_Os01g48680	Chr1	–	27916702	27916763	27917945	27918055	27918574	27918670	2.86307e-05	0.326	LOC_Os01g48680.1	LOC_Os01g48680-TU9638,LOC_Os01g48680-TU9637
LOC_Os02g26814	Chr2	+	15740083	15740257	15740791	15740977	15741437	15741534	1.17531e-05	0.204	LOC_Os02g26814-TU44310	IC4R-OSJ02T235700.1
LOC_Os01g04130	Chr1	–	1814617	1814691	1814781	1814832	1815855	1815923	9.57041e-12	0.2	LOC_Os01g04130-TU858,LOC_Os01g04130-TU852,LOC_Os01g04130-TU855,LOC_Os01g04130-TU853,LOC_Os01g04130-TU854	LOC_Os01g04130-TU861,LOC_Os01g04130-TU863
LOC_Os09g37540	Chr9	+	21643300	21643331	21643438	21643753	21644331	21645024	0	0.353	IC4R-OSJ09T314900.3	LOC_Os09g37540-TU117205
LOC_Os11g20310	Chr11	–	11736915	11737100	11737294	11737378	11737568	11737719	2.07235e-05	0.113	LOC_Os11g20310-TU26374,LOC_Os11g20310-TU26399,LOC_Os11g20310-TU26386	LOC_Os11g20310-TU26383
LOC_Os11g20310	Chr11	–	11736915	11737100	11737299	11737378	11737568	11737719	3.73817e-06	0.144	LOC_Os11g20310-TU26375	LOC_Os11g20310-TU26383
LOC_Os01g40990	Chr1	+	23192417	23192633	23192839	23192934	23193432	23193607	1.67074e-06	0.256	LOC_Os01g40990-TU8087,LOC_Os01g40990-TU8081	LOC_Os01g40990-TU8083
LOC_Os01g40990	Chr1	+	23192417	23192633	23192839	23192950	23193432	23193607	9.57889e-06	0.343	LOC_Os01g40990-TU8085	LOC_Os01g40990-TU8083
LOC_Os09g23334	Chr9	+	13850891	13851162	13853426	13853641	13853719	13854358	0.00288335	0.205	IC4R-OSJ09T197100.2	LOC_Os09g23334-TU114250
LOC_Os03g42820	Chr3	+	23860738	23860857	23861041	23861100	23861230	23861941	0.0125689	0.111	LOC_Os03g42820.2,LOC_Os03g42820.4,LOC_Os03g42820.1,LOC_Os03g42820.3	LOC_Os03g42820-TU60430
LOC_Os02g26400	Chr2	–	15505312	15505418	15505717	15505848	15506193	15506280	3.19307e-07	0.357	LOC_Os02g26400-TU44190	LOC_Os02g26400-TU44175,LOC_Os02g26400-TU44180
LOC_Os09g32010	Chr9	+	19105615	19105676	19105809	19105923	19106206	19106338	0.00120314	0.327	LOC_Os09g32010.1	LOC_Os09g32010-TU116014
LOC_Os03g03260	Chr3	+	1396211	1396594	1397487	1397520	1398263	1398324	2.57375e-07	-0.15	LOC_Os03g03260-TU52639,LOC_Os03g03260.1	LOC_Os03g03260-TU52642
LOC_Os05g23420	Chr5	–	13380925	13381035	13381713	13381769	13382569	13383440	7.38119e-06	0.266	IC4R-OSJ05T198000.4,LOC_Os05g23420-TU78956,IC4R-OSJ05T198000.3	LOC_Os05g23420-TU78959
LOC_Os05g23420	Chr5	–	13380925	13381035	13381713	13381850	13382569	13383499	1.25809e-05	0.384	LOC_Os05g23420-TU78950,LOC_Os05g23420-TU78951	LOC_Os05g23420-TU78959
LOC_Os12g22489	Chr12	–	12691104	12691417	12692756	12692812	12694652	12694764	6.69306e-06	0.35	LOC_Os12g22489.1	IC4R-OSJ12T192800.2
IC4R-OSJ04G533300	Chr4	–	35467368	35467462	35468070	35468121	35468230	35468297	3.17254e-05	0.215	IC4R-OSJ04G533300-TU75604,IC4R-OSJ04T533300.2	IC4R-OSJ04G533300-TU75606
LOC_Os05g50980	Chr5	+	29254177	29254287	29254460	29254529	29254826	29254932	0.0126225	0.125	LOC_Os05g50980-TU84135,LOC_Os05g50980.1	LOC_Os05g50980-TU84136
LOC_Os08g06200	Chr8	+	3422207	3422357	3422762	3422820	3422899	3422992	0.0012716	0.123	LOC_Os08g06200.1	LOC_Os08g06200-TU103808
LOC_Os04g26360	Chr4	–	15397145	15397239	15397320	15397555	15398419	15398536	0.000210026	0.182	LOC_Os04g26360-TU68228,LOC_Os04g26360-TU68235	LOC_Os04g26360-TU68224,LOC_Os04g26360-TU68194,LOC_Os04g26360-TU68191,LOC_Os04g26360-TU68201,LOC_Os04g26360-TU68208
LOC_Os04g26360	Chr4	–	15397320	15397555	15397665	15397818	15398419	15398536	0.000550362	0.305	LOC_Os04g26360-TU68244,LOC_Os04g26360-TU68205	LOC_Os04g26360-TU68228
LOC_Os10g30910	Chr10	+	16121230	16122156	16123048	16123157	16123589	16123717	2.0573e-06	0.102	LOC_Os10g30910-TU20026,LOC_Os10g30910-TU20031,LOC_Os10g30910-TU20030	LOC_Os10g30910-TU20032
LOC_Os01g63820	Chr1	–	37025868	37025934	37026283	37026364	37026509	37026684	0.0097262	0.127	LOC_Os01g63820-TU13473	LOC_Os01g63820-TU13469
LOC_Os04g32690	Chr4	–	19694859	19695908	19696440	19696524	19696595	19696658	2.76972e-09	0.271	LOC_Os04g32690.1,LOC_Os04g32690-TU69142,LOC_Os04g32690-TU69126,LOC_Os04g32690-TU69141	LOC_Os04g32690-TU69137
LOC_Os04g32690	Chr4	–	19700705	19700778	19701487	19701575	19701661	19701736	0.0215804	0.178	LOC_Os04g32690-TU69142,LOC_Os04g32690-TU69131,LOC_Os04g32690-TU69126,LOC_Os04g32690-TU69137,LOC_Os04g32690-TU69141	LOC_Os04g32690-TU69138
LOC_Os04g32690	Chr4	–	19706945	19707038	19707179	19707242	19707769	19707895	0.000442838	0.181	LOC_Os04g32690.1,LOC_Os04g32690-TU69131,LOC_Os04g32690-TU69126,LOC_Os04g32690-TU69137,LOC_Os04g32690-TU69141	LOC_Os04g32690-TU69142
LOC_Os02g13560	Chr2	+	7273035	7273303	7273530	7273727	7273833	7273931	0.000591894	-0.212	LOC_Os02g13560.1	LOC_Os02g13560.2
LOC_Os03g42110	Chr3	–	23439748	23439809	23440047	23440167	23440431	23440503	7.429e-07	0.152	LOC_Os03g42110.1	LOC_Os03g42110-TU60278
LOC_Os10g26140	Chr10	+	13543407	13543708	13545510	13545595	13546181	13546330	0.00901971	0.163	LOC_Os10g26140.3	LOC_Os10g26140-TU19117
LOC_Os10g26140	Chr10	+	13547116	13547270	13547850	13547960	13548039	13548127	0.00014565	0.157	LOC_Os10g26140.2,LOC_Os10g26140-TU19121,LOC_Os10g26140.3	LOC_Os10g26140-TU19122
LOC_Os10g26140	Chr10	+	13548734	13549046	13549125	13549200	13549321	13549863	3.56814e-05	0.111	LOC_Os10g26140.2,LOC_Os10g26140-TU19121,LOC_Os10g26140-TU19125,LOC_Os10g26140-TU19117,LOC_Os10g26140.3	LOC_Os10g26140-TU19122
LOC_Os08g44850	Chr8	–	28179189	28179264	28179377	28179491	28179932	28180009	4.72231e-11	0.112	LOC_Os08g44850-TU111158,LOC_Os08g44860.1,LOC_Os08g44850-TU111144,LOC_Os08g44850-TU111145	LOC_Os08g44850-TU111146,LOC_Os08g44850-TU111159
LOC_Os05g08900	Chr5	–	4922614	4923153	4923225	4923451	4926045	4926373	0.000486932	0.283	LOC_Os05g08900-TU77247	LOC_Os05g08900-TU77245
LOC_Os11g18947	Chr11	–	10789846	10789989	10791050	10791205	10791389	10791833	1.3717e-05	-0.129	IC4R-OSJ11T162100.5	LOC_Os11g18947-TU26133
LOC_Os01g53450	Chr1	+	30715683	30715817	30716412	30716501	30716707	30716858	2.66391e-05	0.144	IC4R-OSJ01T457000.2,LOC_Os01g53450-TU10863	LOC_Os01g53450-TU10866
LOC_Os01g25370	Chr1	–	14329504	14329577	14329771	14329875	14330193	14330313	3.28301e-06	0.127	IC4R-OSJ01T218100.1	LOC_Os01g25370-TU5415
LOC_Os03g39860	Chr3	–	22168268	22168696	22168795	22168920	22169798	22169981	0.00658409	0.12	LOC_Os03g39860-TU59922	LOC_Os03g39860-TU59925
LOC_Os02g52410	Chr2	–	32072752	32072872	32072981	32073077	32079615	32079757	1.74851e-05	0.132	LOC_Os02g52410.1	LOC_Os02g52410-TU50166
LOC_Os12g26290	Chr12	–	15335580	15335844	15336650	15336730	15340375	15340636	0.0359473	0.15	LOC_Os12g26290-TU35387	LOC_Os12g26290-TU35385,LOC_Os12g26290.4
LOC_Os12g26290	Chr12	–	15335580	15335844	15336650	15336742	15340375	15340505	0.0101221	0.113	LOC_Os12g26290.1	LOC_Os12g26290-TU35385,LOC_Os12g26290.4
LOC_Os01g16370	Chr1	+	9293170	9293368	9293464	9293629	9294017	9294724	0.000621752	-0.478	IC4R-OSJ01T144800.1	LOC_Os01g16370-TU4039
LOC_Os12g40115	Chr12	+	24815586	24815693	24816090	24816160	24817083	24817640	0.000729677	0.108	IC4R-OSJ12T360500.8	IC4R-OSJ12T360500.3
LOC_Os03g29960	Chr3	+	17079027	17079135	17079203	17079278	17079949	17080009	4.57452e-07	0.185	LOC_Os03g29960-TU58621,LOC_Os03g29960-TU58619	LOC_Os03g29960-TU58620
LOC_Os10g19860	Chr10	+	9909230	9909340	9910042	9910103	9910326	9910504	4.37704e-09	0.293	LOC_Os10g19860.1,LOC_Os10g19860-TU18270,LOC_Os10g19860-TU18267	LOC_Os10g19860-TU18269,LOC_Os10g19860-TU18272
LOC_Os10g02380	Chr10	+	857992	860392	861334	862043	866432	867179	0.00368731	-0.263	LOC_Os10g02380-TU16314,LOC_Os10g02380-TU16313	IC4R-OSJ10T012700.3
LOC_Os01g07370	Chr1	–	3481506	3481645	3483548	3483631	3484452	3484579	0.0010223	-0.132	LOC_Os01g07370.1	LOC_Os01g07370-TU1627
LOC_Os08g11470	Chr8	+	6738530	6738771	6738858	6738910	6739336	6739686	2.24612e-06	0.112	LOC_Os08g11470-TU104853,LOC_Os08g11470-TU104849,LOC_Os08g11480.1,LOC_Os08g11470-TU104852	LOC_Os08g11470-TU104862
LOC_Os08g39870	Chr8	–	25266767	25266952	25267470	25267791	25268079	25268832	0.000175378	-0.211	LOC_Os08g39870-TU109889,LOC_Os08g39870-TU109887	LOC_Os08g39870-TU109885
LOC_Os12g15222	Chr12	–	8670029	8670420	8671447	8671537	8671784	8671878	0.00071834	0.323	LOC_Os12g15222-TU33884	LOC_Os12g15222-TU33893
LOC_Os04g52390	Chr4	–	31130468	31130583	31130662	31130715	31130803	31131064	2.73941e-06	0.176	LOC_Os04g52390.1	LOC_Os04g52390-TU73673
LOC_Os04g52390	Chr4	–	31131477	31131723	31131897	31132123	31132428	31133418	5.7502e-10	0.166	LOC_Os04g52390.1	LOC_Os04g52390-TU73673
LOC_Os10g25090	Chr10	–	12926102	12926168	12926243	12926315	12926451	12926523	7.63498e-09	0.21	IC4R-OSJ10T194200.14	IC4R-OSJ10T194200.1
LOC_Os08g41270	Chr8	+	26066714	26066868	26066965	26067003	26067083	26067351	0.000228257	0.106	LOC_Os08g41270-TU110166,IC4R-OSJ08T380300.3	LOC_Os08g41270-TU110165
LOC_Os06g06030	Chr6	–	2765939	2766411	2768821	2768899	2769157	2769247	0.00158988	0.197	LOC_Os06g06030-TU85441	LOC_Os06g06030-TU85443
LOC_Os08g41010	Chr8	+	25937675	25938172	25938598	25938663	25938883	25938935	3.70056e-07	0.186	IC4R-OSJ08T377800.14,IC4R-OSJ08T377800.7,LOC_Os08g41010.5,IC4R-OSJ08T377800.12,LOC_Os08g41010.3,IC4R-OSJ08T377800.2	LOC_Os08g41010-TU110193
LOC_Os01g68710	Chr1	–	39914952	39915043	39915527	39915590	39916188	39916238	7.7295e-06	0.265	LOC_Os01g68710.1	LOC_Os01g68710-TU14717,LOC_Os01g68710.3
LOC_Os01g46720	Chr1	+	26613303	26613390	26614890	26614997	26615128	26615216	8.69681e-12	0.244	LOC_Os01g46720.1	LOC_Os01g46720-TU9208
LOC_Os03g50560	Chr3	–	28870678	28870762	28870940	28871016	28871102	28871206	0.00765333	0.234	LOC_Os03g50560.1	LOC_Os03g50560-TU61969
LOC_Os01g40980	Chr1	–	23179426	23179526	23179596	23179654	23180051	23180167	0.00424394	0.382	LOC_Os01g40980.1	LOC_Os01g40980-TU8036
LOC_Os02g58150	Chr2	+	35584862	35585571	35585667	35586961	35588336	35589288	7.1241e-07	-0.1	LOC_Os02g58150.1	LOC_Os02g58150-TU51829
LOC_Os02g43590	Chr2	–	26298431	26298552	26299188	26299243	26299326	26299442	1.59e-13	0.244	LOC_Os02g43590.1	LOC_Os02g43590-TU47778,LOC_Os02g43590-TU47777
LOC_Os01g33420	Chr1	–	18398476	18398538	18398693	18398868	18400221	18400479	0	0.285	LOC_Os01g33420.1	LOC_Os01g33420-TU6650,LOC_Os01g33420-TU6651
LOC_Os04g14130	Chr4	–	7900247	7900444	7900696	7900852	7901408	7901923	0.000148825	0.233	LOC_Os04g14130-TU66700	LOC_Os04g14130-TU66704,LOC_Os04g14130.1
LOC_Os11g28300	Chr11	+	16276566	16276639	16277252	16277338	16278611	16278695	5.79364e-08	0.152	LOC_Os11g28300.1	LOC_Os11g28300-TU27248
LOC_Os01g45620	Chr1	–	25919273	25919375	25919566	25919640	25919722	25919860	0.000730571	0.316	IC4R-OSJ01T383500.4,IC4R-OSJ01T383500.3	LOC_Os01g45620-TU9011,IC4R-OSJ01T383500.2
LOC_Os06g33690	Chr6	–	19610166	19610818	19610994	19611122	19611919	19612027	0.00468012	0.278	LOC_Os06g33690-TU90093	LOC_Os06g33690-TU90094
LOC_Os09g31514	Chr9	–	19016534	19016700	19016921	19017658	19017971	19018157	2.17798e-08	-0.386	LOC_Os09g31514-TU116048	LOC_Os09g31514-TU116052
LOC_Os08g42100	Chr8	+	26603349	26603464	26603886	26603954	26604055	26604682	1.68037e-09	0.154	LOC_Os08g42100.1,LOC_Os08g42100-TU110329,LOC_Os08g42100-TU110330	LOC_Os08g42100-TU110333,LOC_Os08g42100-TU110331
LOC_Os06g45110	Chr6	–	27281040	27281097	27281473	27281554	27281699	27281790	0.000223672	0.1	LOC_Os06g45110.1	LOC_Os06g45110-TU92253
LOC_Os03g57854	Chr3	+	32957265	32958483	32959626	32960250	32961311	32961687	8.28588e-09	-0.104	LOC_Os03g57854.1,LOC_Os03g57854.2	LOC_Os03g57854-TU63470
LOC_Os01g04190	Chr1	+	1850637	1850789	1851145	1851328	1851689	1851765	7.20296e-08	0.165	LOC_Os01g04190-TU967,LOC_Os01g04200.2,LOC_Os01g04190-TU970	LOC_Os01g04190-TU971
LOC_Os02g39530	Chr2	–	23856611	23856732	23857158	23857183	23857326	23857391	2.09512e-05	0.265	LOC_Os02g39530-TU46980	LOC_Os02g39530-TU46973
LOC_Os02g39530	Chr2	–	23856611	23856732	23857158	23857223	23857326	23857391	1.65932e-08	0.306	LOC_Os02g39530.1,LOC_Os02g39530.3,LOC_Os02g39530.2	LOC_Os02g39530-TU46973
LOC_Os06g36590	Chr6	+	21495437	21495512	21496356	21496428	21496518	21496602	7.12081e-07	0.272	IC4R-OSJ06T324500.11,LOC_Os06g36590-TU90564,IC4R-OSJ06T324500.9	IC4R-OSJ06T324500.2
LOC_Os02g31874	Chr2	–	18829276	18829350	18829454	18829540	18829903	18829965	0.000664744	0.188	LOC_Os02g31874.1,IC4R-OSJ02T280100.12	LOC_Os02g31874-TU45216
LOC_Os01g72250	Chr1	+	41892654	41893550	41894134	41894224	41894341	41894425	0.000255617	-0.218	LOC_Os01g72250.1	LOC_Os01g72250-TU15489,LOC_Os01g72250-TU15488
LOC_Os05g24684	Chr5	–	14297702	14297912	14299802	14300466	14300583	14300742	0.000166685	0.108	LOC_Os05g24684.1,LOC_Os05g24684-TU79133	LOC_Os05g24684-TU79139
LOC_Os01g56590	Chr1	+	32637392	32637521	32637600	32637653	32637725	32637774	0.00743666	0.115	LOC_Os01g56590-TU11752	LOC_Os01g56590-TU11772
LOC_Os01g69050	Chr1	+	40127023	40127604	40128521	40128785	40129224	40129353	0.00129909	-0.129	LOC_Os01g69050.2	LOC_Os01g69050-TU14826
LOC_Os07g22494	Chr7	–	12652826	12653217	12653783	12654354	12654771	12654857	1.22657e-12	-0.31	LOC_Os07g22494-TU97249,LOC_Os07g22494-TU97222	LOC_Os07g22494-TU97226,IC4R-OSJ07T188000.5,LOC_Os07g22494.2
LOC_Os07g22494	Chr7	–	12652893	12653217	12653783	12654368	12654771	12655126	2.34071e-11	-0.295	LOC_Os07g22494-TU97249,LOC_Os07g22494-TU97222	LOC_Os07g22494-TU97247
LOC_Os07g22494	Chr7	–	12654771	12655129	12655217	12655322	12655984	12656048	0.00622051	0.168	LOC_Os07g22494.2	IC4R-OSJ07T188000.5
LOC_Os07g22494	Chr7	–	12655217	12655322	12655708	12655795	12655984	12656048	6.56889e-08	0.345	LOC_Os07g22494-TU97249	LOC_Os07g22494.1,IC4R-OSJ07T188000.6,LOC_Os07g22494.2
LOC_Os02g49080	Chr2	+	30011805	30011891	30013169	30013318	30014087	30014192	4.264e-12	0.303	LOC_Os02g49080.1	LOC_Os02g49080-TU49282,LOC_Os02g49080-TU49281
LOC_Os12g05170	Chr12	–	2284929	2285391	2286248	2286537	2287101	2287292	0.00908747	-0.276	LOC_Os12g05170-TU32135	LOC_Os12g05170-TU32137
LOC_Os09g32300	Chr9	+	19279854	19280384	19281194	19281596	19281836	19282088	0.0422272	0.103	LOC_Os09g32300.1	LOC_Os09g32300-TU116113
LOC_Os06g45510	Chr6	+	27531817	27531862	27531978	27532073	27532275	27532943	2.72147e-08	0.162	IC4R-OSJ06T412000.1	LOC_Os06g45510-TU92354
LOC_Os04g09654	Chr4	+	5180241	5180555	5185539	5185604	5185987	5186526	8.21559e-05	-0.129	IC4R-OSJ04T076500.7	IC4R-OSJ04T076500.14
LOC_Os12g18120	Chr12	–	10441695	10441755	10442505	10442565	10443164	10443245	2.80243e-07	0.11	LOC_Os12g18120-TU34205,LOC_Os12g18120.2	LOC_Os12g18120-TU34206
LOC_Os12g18120	Chr12	–	10441695	10441755	10442505	10442568	10443164	10443245	9.8456e-08	0.202	LOC_Os12g18120.1	LOC_Os12g18120-TU34206
LOC_Os05g09370	Chr5	–	5256878	5256997	5257093	5257180	5257853	5257901	0.000859984	0.213	LOC_Os05g09370-TU77342	LOC_Os05g09370-TU77317,LOC_Os05g09370-TU77332
LOC_Os05g09370	Chr5	–	5256878	5256997	5257093	5257191	5257853	5257901	0.000591764	0.17	LOC_Os05g09370.2,LOC_Os05g09370-TU77324,LOC_Os05g09370-TU77329,LOC_Os05g09370.4,LOC_Os05g09370-TU77323	LOC_Os05g09370-TU77317,LOC_Os05g09370-TU77332
LOC_Os05g09370	Chr5	–	5258971	5259148	5260180	5260311	5261993	5262138	0.0118656	-0.175	LOC_Os05g09370.4	LOC_Os05g09370.2
LOC_Os12g42370	Chr12	–	26335999	26336079	26336588	26336645	26336951	26337045	6.50615e-09	0.133	LOC_Os12g42370.1	LOC_Os12g42370-TU38119
LOC_Os06g28124	Chr6	–	15970529	15970667	15972682	15972787	15973638	15974135	0.00232326	0.136	IC4R-OSJ06T245200.6	IC4R-OSJ06T245200.2
LOC_Os01g43100	Chr1	+	24584356	24584979	24586627	24586755	24586826	24586925	0.000142752	0.103	LOC_Os01g43100-TU8516,LOC_Os01g43100-TU8511	LOC_Os01g43100-TU8527
LOC_Os01g43100	Chr1	+	24588195	24588304	24588458	24588533	24589145	24589415	0.00012784	0.114	LOC_Os01g43100-TU8516,LOC_Os01g43100-TU8511	LOC_Os01g43100.1,LOC_Os01g43100-TU8527
LOC_Os03g27340	Chr3	–	15659927	15660000	15660209	15660305	15660586	15660645	6.99749e-05	-0.162	LOC_Os03g27340-TU58245	LOC_Os03g27340-TU58233
LOC_Os02g38780	Chr2	+	23439971	23440080	23440152	23440400	23440571	23440691	0.000432946	0.281	LOC_Os02g38780-TU46744	LOC_Os02g38780-TU46747
LOC_Os12g19304	Chr12	–	11199356	11199575	11200052	11200288	11201495	11205381	0.00283676	-0.115	LOC_Os12g19304.2	LOC_Os12g19304-TU34463
LOC_Os01g05130	Chr1	+	2403547	2403684	2403933	2404015	2404255	2404337	8.9225e-05	-0.143	LOC_Os01g05130.1	LOC_Os01g05130-TU1117
LOC_Os09g36750	Chr9	–	21200345	21200425	21200505	21201192	21201611	21201660	0.0110477	0.187	LOC_Os09g36750-TU117058	LOC_Os09g36750-TU117055
LOC_Os04g19684	Chr4	–	10983845	10985096	10988051	10988252	10990985	10991094	0.0353466	0.174	IC4R-OSJ04T165600.32,IC4R-OSJ04T165600.33	IC4R-OSJ04T165600.2
LOC_Os01g09200	Chr1	–	4621533	4622379	4622461	4622519	4622721	4622803	0.0105974	0.111	LOC_Os01g09200-TU2164	LOC_Os01g09200-TU2163
LOC_Os01g09200	Chr1	–	4621676	4622379	4622468	4622519	4622721	4622803	1.51315e-11	0.227	LOC_Os01g09200.1	LOC_Os01g09200-TU2163
LOC_Os10g39520	Chr10	–	21110698	21110766	21110851	21110887	21111188	21111362	0.00819231	0.125	LOC_Os10g39520-TU21763,LOC_Os10g39520.1	LOC_Os10g39520-TU21765
LOC_Os03g44760	Chr3	+	25233982	25234150	25234464	25234542	25235918	25236078	0.00383301	0.201	LOC_Os03g44760.1	LOC_Os03g44760-TU60740
LOC_Os07g07030	Chr7	–	3466906	3467071	3467162	3467226	3467317	3467414	3.34151e-05	0.371	LOC_Os07g07030.3	LOC_Os07g07030-TU94912
LOC_Os03g01360	Chr3	+	272301	272465	273057	273274	274047	275861	1.95137e-13	-0.155	LOC_Os03g01360-TU52205	LOC_Os03g01360-TU52192
LOC_Os05g39230	Chr5	+	23005712	23005833	23006504	23006638	23006729	23006824	4.76171e-05	-0.63	LOC_Os05g39230-TU81778,LOC_Os05g39230-TU81787,LOC_Os05g39230-TU81767,LOC_Os05g39230-TU81771,LOC_Os05g39230-TU81776	LOC_Os05g39230-TU81775,LOC_Os05g39230-TU81772
LOC_Os10g34750	Chr10	–	18556257	18556424	18556797	18556892	18556973	18557204	4.90015e-05	0.121	LOC_Os10g34750.1	LOC_Os10g34750-TU20807
LOC_Os01g47450	Chr1	+	27117001	27117180	27117421	27117497	27117624	27117793	0.0038307	0.245	LOC_Os01g47450-TU9377	LOC_Os01g47450-TU9376
LOC_Os01g47450	Chr1	+	27117001	27117180	27117421	27117526	27117624	27117786	0.000101409	0.213	LOC_Os01g47450.1	LOC_Os01g47450-TU9376
LOC_Os05g07260	Chr5	+	3839670	3840062	3840672	3840802	3840996	3841180	0.00508396	0.166	LOC_Os05g07260-TU77018,LOC_Os05g07260.4	LOC_Os05g07260-TU77017
G27396	Chr4	–	7875363	7875451	7875725	7875792	7875964	7876296	0.00048323	0.145	G27396-TU66526	G27396-TU66522,G27396-TU66524
LOC_Os10g39820	Chr10	–	21313235	21313331	21314367	21314595	21315207	21315431	7.44967e-05	-0.149	LOC_Os10g39820-TU21799	LOC_Os10g39820.1
LOC_Os01g69120	Chr1	+	40180662	40180742	40181266	40181506	40182422	40182919	3.84146e-05	0.137	LOC_Os01g69120-TU14863	LOC_Os01g69120-TU14864
LOC_Os11g34760	Chr11	–	20370813	20370891	20370980	20371085	20371286	20371379	6.86882e-13	0.231	LOC_Os11g34760.1,LOC_Os11g34760-TU28351	LOC_Os11g34760-TU28350,LOC_Os11g34760-TU28349
LOC_Os06g26340	Chr6	–	15416538	15416750	15417320	15417476	15417569	15417719	3.06215e-12	0.293	IC4R-OSJ06T237600.19,IC4R-OSJ06T237600.22,IC4R-OSJ06T237600.21	IC4R-OSJ06T237600.20
LOC_Os10g04342	Chr10	+	2044018	2044500	2051214	2052623	2054899	2056093	0.000849824	-0.311	LOC_Os10g04342.1	LOC_Os10g04342-TU16643
LOC_Os05g37950	Chr5	–	22262572	22263596	22263839	22263915	22264311	22264384	0	0.112	LOC_Os05g37950-TU81367,LOC_Os05g37950-TU81376,LOC_Os05g37950.1	LOC_Os05g37950-TU81368,LOC_Os05g37950-TU81372
LOC_Os05g23610	Chr5	+	13538272	13538344	13539321	13539437	13539534	13539702	8.03708e-06	0.203	LOC_Os05g23610.1,LOC_Os05g23610-TU78918	LOC_Os05g23610-TU78917
LOC_Os12g27370	Chr12	+	16099511	16099662	16099758	16100032	16100120	16100223	0.0154971	0.162	LOC_Os12g27370-TU35507,LOC_Os12g27370.1	LOC_Os12g27370-TU35509,LOC_Os12g27370-TU35510
LOC_Os02g57660	Chr2	–	35308700	35308858	35309285	35309473	35309552	35309663	2.74803e-11	0.261	LOC_Os02g57660.1	LOC_Os02g57660-TU51691
LOC_Os05g01256	Chr5	–	179405	179536	179731	179833	179985	180072	0.0192655	0.196	LOC_Os05g01256-TU75759	LOC_Os05g01256-TU75760
LOC_Os10g40060	Chr10	–	21457486	21457608	21458496	21458549	21459564	21459741	0.00154896	0.306	LOC_Os10g40060.4	LOC_Os10g40060.2
LOC_Os07g31340	Chr7	+	18563036	18563407	18563481	18563544	18563627	18563699	0	0.238	LOC_Os07g31340.2,LOC_Os07g31340.1	LOC_Os07g31340-TU98905
LOC_Os03g31180	Chr3	+	17759017	17759094	17759737	17759857	17759952	17760117	1.34442e-07	0.114	LOC_Os03g31180-TU58798,LOC_Os03g31180-TU58789,LOC_Os03g31180.1,LOC_Os03g31180-TU58787	LOC_Os03g31180-TU58797,LOC_Os03g31180-TU58793
LOC_Os05g46630	Chr5	–	26996947	26997185	26997568	26997634	26998031	26998112	2.86307e-05	0.299	LOC_Os05g46630-TU83272,LOC_Os05g46630.1	LOC_Os05g46630-TU83271
LOC_Os10g32190	Chr10	–	16905106	16905178	16905382	16905520	16906311	16906721	0.00940164	0.346	LOC_Os10g32190-TU20183	LOC_Os10g32190-TU20178
LOC_Os05g50420	Chr5	–	28898216	28898546	28900645	28901994	28905776	28905844	0.0117905	-0.297	LOC_Os05g50420-TU84041	LOC_Os05g50420-TU84044
LOC_Os02g06584	Chr2	+	3302057	3302230	3302553	3302732	3303137	3303338	3.57886e-08	0.115	LOC_Os02g06584-TU40284,LOC_Os02g06584.2,LOC_Os02g06584-TU40295	LOC_Os02g06584.3
LOC_Os02g06584	Chr2	+	3302057	3302230	3302558	3302732	3303137	3303338	4.92028e-08	0.166	LOC_Os02g06584.4	LOC_Os02g06584.3
LOC_Os11g04954	Chr11	–	2122458	2122504	2122589	2122647	2122812	2122851	0.00615049	0.332	LOC_Os11g04954.1	LOC_Os11g04954-TU23774,LOC_Os11g04954-TU23780,LOC_Os11g04954-TU23772
LOC_Os10g40590	Chr10	+	21751031	21751385	21751593	21751675	21752020	21752445	0.00144407	0.155	LOC_Os10g40590-TU22016	LOC_Os10g40590-TU22017
LOC_Os10g40590	Chr10	+	21751031	21751385	21751593	21751681	21752020	21752445	8.64907e-05	0.15	LOC_Os10g40590.1	LOC_Os10g40590-TU22017
LOC_Os05g01690	Chr5	+	414049	414826	414916	414990	415101	415164	0.00091169	0.18	LOC_Os05g01690-TU75872,LOC_Os05g01690.1,LOC_Os05g01690-TU75867	LOC_Os05g01690-TU75869
LOC_Os12g06670	Chr12	–	3236585	3236726	3236848	3236899	3236994	3237075	8.57212e-06	0.133	LOC_Os12g06670.1	LOC_Os12g06670-TU32477,LOC_Os12g06670-TU32478
LOC_Os03g46190	Chr3	–	26117498	26117906	26117996	26118079	26118707	26119703	4.34526e-10	0.126	LOC_Os03g46190.2,LOC_Os03g46190.1	LOC_Os03g46190-TU60962
LOC_Os04g39090	Chr4	+	23231704	23232447	23232947	23233028	23233494	23233557	1.93637e-05	0.109	LOC_Os04g39090.2,LOC_Os04g39090.1	LOC_Os04g39090-TU70441
LOC_Os04g35380	Chr4	+	21513806	21513872	21514397	21514548	21515298	21515351	0.000510714	0.101	LOC_Os04g35380-TU69771,LOC_Os04g35380.4,LOC_Os04g35380-TU69776,LOC_Os04g35380.5,LOC_Os04g35380.1	LOC_Os04g35380-TU69775,LOC_Os04g35380-TU69785
LOC_Os08g01930	Chr8	+	574336	574453	575968	576079	576877	579330	3.69364e-06	-0.187	LOC_Os08g01930.1	LOC_Os08g01930-TU103015
LOC_Os03g34310	Chr3	+	19527876	19528546	19528993	19529036	19529394	19529471	0.0177144	0.156	LOC_Os03g34310-TU59229	LOC_Os03g34310.6
LOC_Os12g22760	Chr12	+	12845035	12845424	12845976	12846075	12846160	12846238	0.00764302	0.14	LOC_Os12g22760.1	LOC_Os12g22760-TU35054
LOC_Os12g22760	Chr12	+	12849731	12849804	12850714	12851232	12851357	12852453	0.00526604	-0.116	LOC_Os12g22760-TU35031,LOC_Os12g22760-TU35034,LOC_Os12g22760.1	LOC_Os12g22760-TU35064
LOC_Os08g12430	Chr8	–	7341053	7341726	7347100	7347194	7347385	7347406	0.0279922	0.258	LOC_Os08g12430-TU104920	LOC_Os08g12430-TU104930
LOC_Os03g57680	Chr3	–	32873018	32874695	32876228	32876265	32877052	32877448	0.00598541	-0.184	LOC_Os03g57680.1	LOC_Os03g57680-TU63426
LOC_Os08g25430	Chr8	+	15476388	15477076	15477885	15477938	15478299	15478391	0.010279	0.166	IC4R-OSJ08T228400.9	LOC_Os08g25430-TU106937
LOC_Os05g49630	Chr5	–	28480920	28481281	28481373	28481391	28482555	28482905	0.00254305	0.152	LOC_Os05g49650.1	LOC_Os05g49630-TU83838
LOC_Os03g19480	Chr3	–	10957049	10957097	10957216	10957354	10957472	10957557	0.00765226	0.113	LOC_Os03g19480.1,LOC_Os03g19480-TU56774	LOC_Os03g19480-TU56775
LOC_Os01g65220	Chr1	–	37847206	37847247	37847334	37847411	37847730	37847801	3.05187e-10	0.16	LOC_Os01g65220-TU13847	LOC_Os01g65220-TU13848
LOC_Os02g01180	Chr2	–	103398	103498	104496	104579	105181	105232	1.03015e-06	0.323	LOC_Os02g01180.1,LOC_Os02g01180.2	LOC_Os02g01180-TU38676,LOC_Os02g01180-TU38677
LOC_Os07g30240	Chr7	+	17873505	17873613	17873828	17874356	17874443	17874516	0.0398977	0.354	LOC_Os07g30240-TU98688	LOC_Os07g30240-TU98692,LOC_Os07g30240-TU98684
LOC_Os07g30240	Chr7	+	17877040	17877108	17877222	17877281	17877371	17877528	0.00664097	0.271	LOC_Os07g30240-TU98694,LOC_Os07g30240-TU98696	LOC_Os07g30240-TU98692,LOC_Os07g30240-TU98688
LOC_Os02g04450	Chr2	+	1971120	1971204	1971377	1971470	1972334	1972819	0.0195683	0.114	LOC_Os02g04450.3,LOC_Os02g04450.1,LOC_Os02g04450-TU39476	LOC_Os02g04450.2
LOC_Os03g63010	Chr3	+	35625264	35626783	35627017	35627506	35628398	35628547	4.97258e-08	-0.3	LOC_Os03g63010-TU64716,LOC_Os03g63010.2,LOC_Os03g63010-TU64746	LOC_Os03g63010-TU64735,LOC_Os03g63010-TU64719,LOC_Os03g63010-TU64749
G44350	Chr8	–	16074353	16074739	16075043	16075128	16076790	16077157	0.0191382	0.118	G44350-TU107050	G44350-TU107053
G2424	Chr1	+	16204183	16204314	16204404	16204472	16204604	16205426	0.0335895	0.202	G2424-TU5958	G2424-TU5974
LOC_Os02g55950	Chr2	+	34243650	34243718	34244415	34244574	34244652	34244820	0.00522708	0.195	LOC_Os02g55950.1,LOC_Os02g55950-TU51216	LOC_Os02g55950-TU51219
LOC_Os03g07220	Chr3	+	3695261	3695311	3695988	3696087	3696405	3696738	0.0126913	-0.172	LOC_Os03g07220-TU53736	LOC_Os03g07220-TU53727,LOC_Os03g07220-TU53730
LOC_Os09g26560	Chr9	–	16079285	16079371	16079455	16079545	16079999	16080086	0	0.145	LOC_Os09g26560.1	LOC_Os09g26560-TU114877
LOC_Os02g45130	Chr2	–	27374565	27374793	27375737	27375775	27376122	27376763	0.00450748	0.322	LOC_Os02g45130.1	LOC_Os02g45130-TU48257
LOC_Os03g31594	Chr3	+	18027841	18028018	18031389	18033859	18036744	18036870	0.00103408	-0.12	LOC_Os03g31594.1	LOC_Os03g31594-TU58945
LOC_Os01g35184	Chr1	–	19472464	19472587	19472735	19472825	19473654	19473780	0.000854884	0.111	LOC_Os01g35184.1	LOC_Os01g35184-TU6928
LOC_Os01g07920	Chr1	–	3828425	3828497	3828581	3828622	3829230	3829347	0.00398427	0.321	LOC_Os01g07920.2	LOC_Os01g07920-TU1817
LOC_Os04g43040	Chr4	–	25469173	25469261	25469789	25469854	25469933	25470059	1.32724e-06	0.251	LOC_Os04g43040.3,LOC_Os04g43040.2	LOC_Os04g43040-TU71620
LOC_Os04g43040	Chr4	–	25469173	25469261	25469789	25469857	25469933	25470059	7.59047e-07	0.295	LOC_Os04g43040.1	LOC_Os04g43040-TU71620
LOC_Os09g34040	Chr9	–	20089271	20089455	20089532	20089665	20090046	20090593	3.1899e-07	0.143	LOC_Os09g34040.1	LOC_Os09g34040-TU116568
LOC_Os10g09200	Chr10	+	4966222	4967318	4967907	4968006	4968302	4968383	1.65584e-06	0.222	LOC_Os10g09200-TU17343,LOC_Os10g09200-TU17345,LOC_Os10g09200-TU17331,LOC_Os10g09200-TU17341,LOC_Os10g09200-TU17344	LOC_Os10g09200-TU17339,LOC_Os10g09200-TU17333,LOC_Os10g09200-TU17330
LOC_Os09g26550	Chr9	+	16071334	16071435	16072024	16072071	16072145	16072403	4.7021e-06	0.18	LOC_Os09g26550-TU115104,LOC_Os09g26550-TU115139,LOC_Os09g26550-TU115077,LOC_Os09g26550-TU115085,LOC_Os09g26550-TU115135,LOC_Os09g26550-TU115107,LOC_Os09g26550-TU115079,LOC_Os09g26550-TU115134,LOC_Os09g26550-TU115138,LOC_Os09g26550-TU115124,LOC_Os09g26550-TU115119,LOC_Os09g26550-TU115083	LOC_Os09g26550-TU115122,LOC_Os09g26550-TU115084
LOC_Os02g04730	Chr2	–	2148472	2148892	2149473	2149557	2149642	2149723	1.01552e-05	0.37	LOC_Os02g04730.1	LOC_Os02g04730-TU39592
LOC_Os01g45274	Chr1	+	25696612	25696929	25700121	25700396	25700779	25700841	0	-0.712	LOC_Os01g45274-TU8938	LOC_Os01g45274.3
LOC_Os04g35620	Chr4	–	21706103	21706551	21706856	21706944	21707283	21707408	2.98693e-07	-0.2	LOC_Os04g35620-TU69860	LOC_Os04g35620-TU69861
LOC_Os04g35620	Chr4	–	21706103	21706551	21706861	21706944	21707283	21707408	3.88285e-07	-0.18	LOC_Os04g35620-TU69860	LOC_Os04g35620-TU69864
LOC_Os04g52380	Chr4	–	31119484	31120743	31121135	31121285	31122270	31122375	1.23735e-09	0.116	LOC_Os04g52380-TU73676,LOC_Os04g52380.3	LOC_Os04g52380-TU73679
LOC_Os02g50680	Chr2	–	30962974	30963276	30963383	30963501	30963950	30964081	0.0180832	0.111	LOC_Os02g50680-TU49714	LOC_Os02g50680-TU49721,LOC_Os02g50680-TU49720,LOC_Os02g50680-TU49719
LOC_Os08g07300	Chr8	+	4080717	4080809	4087453	4088057	4088517	4089387	3.84264e-10	-0.113	LOC_Os08g07300.1	LOC_Os08g07300-TU104075
LOC_Os11g04030	Chr11	–	1628588	1628676	1628993	1629164	1629436	1629512	0.00232629	0.287	LOC_Os11g04030.1	LOC_Os11g04030-TU23532
LOC_Os08g14050	Chr8	–	8415406	8415779	8416251	8416327	8416478	8416548	0.00125283	0.127	LOC_Os08g14050-TU105353	LOC_Os08g14050-TU105357
LOC_Os06g28050	Chr6	–	15928565	15928644	15928891	15928967	15929048	15929138	2.71182e-10	0.419	LOC_Os06g28060.1	LOC_Os06g28050-TU89257,LOC_Os06g28050-TU89266
LOC_Os07g31540	Chr7	–	18722777	18722846	18722944	18722995	18723115	18723156	0.00547798	0.133	LOC_Os07g31540-TU98975	LOC_Os07g31540-TU98984,LOC_Os07g31540-TU98909,LOC_Os07g31540-TU98992
LOC_Os11g16580	Chr11	+	9190946	9191013	9191375	9191467	9191785	9191923	7.38052e-10	0.368	LOC_Os11g16580-TU25831,LOC_Os11g16580.1	LOC_Os11g16580-TU25830
LOC_Os03g16460	Chr3	–	9077212	9077434	9077681	9077840	9078243	9078294	0	0.153	LOC_Os03g16460-TU56015	LOC_Os03g16460.1
LOC_Os10g35930	Chr10	–	19204100	19204161	19204448	19204505	19204945	19205029	0.00175957	0.25	LOC_Os10g35930-TU21110,LOC_Os10g35930-TU21115	LOC_Os10g35940.1
LOC_Os03g17000	Chr3	+	9445183	9445577	9445712	9445837	9446249	9447830	6.40908e-08	-0.15	LOC_Os03g17000.3	LOC_Os03g17000-TU56123
LOC_Os03g17000	Chr3	+	9445183	9445577	9445712	9445902	9446246	9447830	4.29301e-14	-0.202	LOC_Os03g17000.2,LOC_Os03g17000.4	LOC_Os03g17000-TU56118
LOC_Os07g02300	Chr7	–	758256	758365	759036	759093	759187	759258	5.56216e-06	0.109	IC4R-OSJ07T012500.10,IC4R-OSJ07T012500.11	LOC_Os07g02300-TU94217
LOC_Os02g18820	Chr2	–	10972164	10973052	10974671	10974859	10975006	10975069	0.00590597	-0.102	LOC_Os02g18820.2	LOC_Os02g18820-TU42990
LOC_Os09g33510	Chr9	+	19762302	19762377	19762648	19762710	19762792	19762861	7.65797e-05	0.149	LOC_Os09g33510.1	LOC_Os09g33510-TU116346
LOC_Os07g47530	Chr7	+	28428029	28428151	28428303	28428395	28428908	28428951	0.000241455	0.131	LOC_Os07g47530.1	LOC_Os07g47530-TU102181
LOC_Os08g32960	Chr8	–	20450508	20450781	20450882	20451094	20451175	20451488	0.0383029	0.384	IC4R-OSJ08T299000.2	LOC_Os08g32960-TU108202
LOC_Os02g45690	Chr2	+	27801206	27801307	27801985	27802093	27802234	27802444	0.000376352	0.14	IC4R-OSJ02T410500.2,IC4R-OSJ02T410500.7	IC4R-OSJ02T410500.1
LOC_Os01g42850	Chr1	–	24383889	24384039	24384151	24384293	24384372	24384490	7.40111e-05	0.107	LOC_Os01g42850.1,LOC_Os01g42850-TU8468	LOC_Os01g42850-TU8471
LOC_Os03g22420	Chr3	–	12839392	12839572	12839792	12839868	12839953	12840053	0.000231214	0.1	LOC_Os03g22420.1	LOC_Os03g22420-TU57471
LOC_Os09g26004	Chr9	–	15628342	15628631	15628990	15629340	15629445	15629506	0.011154	-0.11	IC4R-OSJ09T221600.1	LOC_Os09g26004-TU114785
LOC_Os02g20980	Chr2	–	12415697	12415764	12416470	12416547	12416966	12417166	3.67493e-07	0.375	LOC_Os02g20980-TU43356,LOC_Os02g20980-TU43351,LOC_Os02g20980-TU43343	LOC_Os02g20980-TU43357,LOC_Os02g20980-TU43354
LOC_Os02g20980	Chr2	–	12418973	12419024	12419132	12419289	12419438	12419525	0.000203506	0.308	LOC_Os02g20980-TU43356,LOC_Os02g20980-TU43368	LOC_Os02g20980-TU43357,LOC_Os02g20980-TU43354
LOC_Os02g20980	Chr2	–	12418973	12419024	12419162	12419241	12419438	12419525	0.00748605	0.332	LOC_Os02g20980-TU43343	LOC_Os02g20980-TU43357,LOC_Os02g20980-TU43354
LOC_Os12g04934	Chr12	–	2124539	2124943	2125368	2125564	2126454	2126727	0.003372	0.135	LOC_Os12g04934.2	LOC_Os12g04934.3
LOC_Os12g04934	Chr12	–	2124539	2124943	2125457	2125564	2126454	2126727	4.04495e-09	0.211	LOC_Os12g04934.1	LOC_Os12g04934.3
LOC_Os03g16220	Chr3	–	8946483	8946700	8947406	8947614	8947730	8947981	1.879e-07	0.108	LOC_Os03g16220-TU56001,LOC_Os03g16220.2,LOC_Os03g16220-TU56003	LOC_Os03g16220-TU56002
LOC_Os02g58670	Chr2	–	35853346	35853936	35854096	35854174	35854332	35854731	8.42579e-09	0.186	LOC_Os02g58670.1	IC4R-OSJ02T539000.1
LOC_Os01g24060	Chr1	+	13560812	13561378	13562736	13562828	13563048	13563180	0.00316587	0.155	LOC_Os01g24060-TU5239,LOC_Os01g24060.1	LOC_Os01g24060-TU5240
LOC_Os04g34976	Chr4	+	21260679	21260885	21261160	21261195	21261720	21262276	1.07035e-05	0.158	LOC_Os04g34976-TU69662,LOC_Os04g34976.2,LOC_Os04g34976-TU69668,LOC_Os04g34976-TU69661	LOC_Os04g34976-TU69665
LOC_Os02g11750	Chr2	+	6063535	6063939	6064592	6065178	6065312	6065366	0.000395257	0.147	LOC_Os02g11750-TU41336	LOC_Os02g11750-TU41333
LOC_Os03g08830	Chr3	+	4566196	4566307	4566418	4566530	4566827	4567013	0.000392501	0.108	LOC_Os03g08830-TU54205,LOC_Os03g08830.1,LOC_Os03g08830-TU54206	LOC_Os03g08830-TU54209,LOC_Os03g08830-TU54207
LOC_Os09g07660	Chr9	+	3858857	3858951	3859320	3859375	3859862	3859954	3.32326e-06	0.112	LOC_Os09g07660.2	LOC_Os09g07660-TU112040
LOC_Os07g40224	Chr7	+	24119355	24120566	24121332	24121511	24123123	24123195	0	-0.901	LOC_Os07g40224-TU100677,LOC_Os07g40224-TU100681,LOC_Os07g40224-TU100655,LOC_Os07g40224-TU100690	LOC_Os07g40224-TU100672
LOC_Os01g43844	Chr1	+	25113934	25114551	25115789	25115867	25116457	25116678	0.0353722	-0.107	LOC_Os01g43844.1	LOC_Os01g43844-TU8749
LOC_Os05g19470	Chr5	+	11316866	11317029	11318133	11318227	11318604	11318804	0.0105274	0.15	LOC_Os05g19470.1	LOC_Os05g19470-TU78552
LOC_Os04g52120	Chr4	–	30955866	30956115	30956201	30956441	30957084	30957602	6.39943e-07	0.229	LOC_Os04g52120-TU73594	LOC_Os04g52120-TU73590
LOC_Os04g52120	Chr4	–	30955866	30956115	30956212	30956424	30957084	30957602	0.0114732	0.177	LOC_Os04g52120-TU73593	LOC_Os04g52120-TU73590
LOC_Os04g52120	Chr4	–	30955866	30956115	30956212	30956441	30957084	30957602	3.68212e-06	0.165	LOC_Os04g52120-TU73589,IC4R-OSJ04T459000.4	LOC_Os04g52120-TU73590
LOC_Os07g09814	Chr7	+	5219625	5220868	5223589	5223670	5226363	5226721	0.00338058	-0.39	LOC_Os07g09814.1	LOC_Os07g09814.2
LOC_Os02g42200	Chr2	–	25387743	25388493	25388647	25388739	25389483	25389868	0.000123006	0.153	IC4R-OSJ02T375100.1,LOC_Os02g42200-TU47520,LOC_Os02g42200-TU47516	LOC_Os02g42200-TU47519,LOC_Os02g42200-TU47521
LOC_Os08g04810	Chr8	–	2415233	2415286	2415391	2415463	2415586	2415750	0.000131603	0.11	LOC_Os08g04810-TU103543	LOC_Os08g04810-TU103544
LOC_Os05g05390	Chr5	–	2674862	2674950	2675040	2675118	2675191	2675284	1.1467e-08	0.183	IC4R-OSJ05T042700.2,LOC_Os05g05390-TU76600	LOC_Os05g05390-TU76601
LOC_Os05g05390	Chr5	–	2677584	2677736	2677811	2677955	2678167	2678781	1.50177e-08	0.111	IC4R-OSJ05T042700.2,IC4R-OSJ05T042700.3,LOC_Os05g05390-TU76600	LOC_Os05g05390-TU76601
LOC_Os01g08890	Chr1	–	4467988	4468079	4468432	4469535	4484003	4484922	0.0010938	-0.243	LOC_Os01g08890.1	LOC_Os01g08890-TU2110
LOC_Os04g01250	Chr4	–	190730	190823	190948	191052	191529	191613	3.15131e-06	0.156	LOC_Os04g01250.2	LOC_Os04g01250-TU65175
LOC_Os01g06550	Chr1	–	3088184	3088277	3088517	3088594	3088904	3088960	0.0188452	0.189	LOC_Os01g06550-TU1427	LOC_Os01g06550-TU1424,LOC_Os01g06550-TU1423
LOC_Os01g06550	Chr1	–	3088184	3088277	3088527	3088594	3088904	3088960	0.00125617	0.128	LOC_Os01g06550.1	LOC_Os01g06550-TU1424,LOC_Os01g06550-TU1423
LOC_Os03g06400	Chr3	+	3197913	3198197	3198677	3198791	3199252	3200560	0.0152548	0.143	LOC_Os03g06400-TU53479	LOC_Os03g06400-TU53475
LOC_Os01g72780	Chr1	+	42220906	42221088	42221214	42221454	42222332	42222520	0.0189948	0.258	LOC_Os01g72780.1	LOC_Os01g72780-TU15599
LOC_Os08g32890	Chr8	–	20392915	20393019	20393493	20394149	20396454	20396617	1.27077e-05	0.613	LOC_Os08g32890-TU108158	LOC_Os08g32890-TU108168
LOC_Os08g32890	Chr8	–	20392915	20393019	20393880	20394149	20396454	20396620	9.88914e-06	0.718	LOC_Os08g32890-TU108161	LOC_Os08g32890-TU108168
LOC_Os07g28940	Chr7	+	16981644	16981697	16982024	16982096	16982183	16982231	3.64791e-07	0.109	LOC_Os07g28940.1	LOC_Os07g28940-TU98470,LOC_Os07g28940-TU98471
LOC_Os05g01750	Chr5	–	450811	450922	451258	451337	451526	451609	0	0.185	LOC_Os05g01750.1,LOC_Os05g01750-TU75853	LOC_Os05g01750-TU75849
LOC_Os05g01750	Chr5	–	450811	450922	451258	451382	451526	451609	4.59198e-10	0.307	LOC_Os05g01750-TU75851	LOC_Os05g01750-TU75849
LOC_Os05g46240	Chr5	–	26816857	26817241	26818368	26818495	26818639	26818736	0.0021435	-0.204	LOC_Os05g46240.2,LOC_Os05g46240-TU83153	LOC_Os05g46240.4
LOC_Os12g44360	Chr12	–	27498912	27499044	27499469	27499596	27499728	27499826	8.70986e-08	-0.103	LOC_Os12g44360.1,LOC_Os12g44360.2,LOC_Os12g44360.4	LOC_Os12g44360-TU38544
LOC_Os01g05660	Chr1	–	2700320	2701641	2702182	2702259	2702907	2703158	8.94014e-05	0.144	LOC_Os01g05660-TU1215,LOC_Os01g05660.3	LOC_Os01g05660-TU1231,LOC_Os01g05660-TU1225
LOC_Os01g05660	Chr1	–	2700467	2701641	2702182	2702277	2702907	2704666	0.0255332	0.167	LOC_Os01g05660-TU1227	LOC_Os01g05660-TU1231,LOC_Os01g05660-TU1225
LOC_Os05g33310	Chr5	–	19528565	19528683	19528772	19528980	19532576	19533373	5.61642e-05	0.174	LOC_Os05g33310-TU80484	LOC_Os05g33310-TU80486,LOC_Os05g33310-TU80483
LOC_Os02g46920	Chr2	–	28626503	28626539	28626945	28627133	28627224	28627305	9.97907e-08	0.115	LOC_Os02g46920-TU48810,LOC_Os02g46920-TU48804	LOC_Os02g46920-TU48811
LOC_Os01g66580	Chr1	–	38660541	38660639	38660757	38660825	38660978	38661033	7.68228e-06	0.305	LOC_Os01g66580-TU14238	LOC_Os01g66580-TU14243
LOC_Os01g66580	Chr1	–	38660541	38660639	38660785	38660825	38660978	38661033	3.48627e-09	0.18	LOC_Os01g66580-TU14235,LOC_Os01g66580-TU14236,LOC_Os01g66580-TU14228,LOC_Os01g66580-TU14241	LOC_Os01g66580-TU14243
LOC_Os09g06634	Chr9	+	3143907	3144664	3146484	3146586	3146668	3146712	0.0481378	-0.112	LOC_Os09g06634-TU111913	LOC_Os09g06634-TU111916
LOC_Os09g38500	Chr9	–	22152673	22153056	22154411	22154600	22154693	22154877	1.30799e-07	-0.158	LOC_Os09g38500.1	LOC_Os09g38500.2
LOC_Os01g51290	Chr1	–	29487906	29488101	29488160	29488280	29488357	29488564	6.38018e-05	0.214	LOC_Os01g51290.1	LOC_Os01g51290-TU10251,LOC_Os01g51290-TU10260
LOC_Os01g51290	Chr1	–	29490599	29490689	29490791	29490951	29491804	29492563	1.08345e-05	0.137	LOC_Os01g51290-TU10255	LOC_Os01g51290-TU10260
LOC_Os06g12390	Chr6	+	6719605	6719887	6720498	6720678	6720901	6721009	9.02788e-05	0.126	LOC_Os06g12390-TU86863	LOC_Os06g12390-TU86862
LOC_Os05g43060	Chr5	+	25006832	25006881	25006953	25007106	25008524	25008680	7.61761e-05	0.156	LOC_Os05g43060-TU82620,IC4R-OSJ05T374900.26	LOC_Os05g43060-TU82619
LOC_Os02g47620	Chr2	–	29100664	29100803	29100932	29101034	29101130	29101290	5.73307e-09	0.249	LOC_Os02g47620.3	LOC_Os02g47620-TU48919
LOC_Os02g47620	Chr2	–	29100664	29100803	29100932	29101037	29101130	29101371	0.000141668	0.248	LOC_Os02g47620-TU48920	LOC_Os02g47620-TU48919
LOC_Os01g46590	Chr1	–	26525403	26525507	26525614	26525654	26525936	26526003	0.00721136	0.121	LOC_Os01g46590-TU9261	LOC_Os01g46590-TU9260
LOC_Os06g43630	Chr6	–	26245815	26246570	26246761	26246825	26247166	26247375	6.53342e-07	0.255	LOC_Os06g43630.1	LOC_Os06g43630-TU91981
LOC_Os06g43630	Chr6	–	26245871	26246570	26246761	26246891	26247166	26247375	0.0040499	0.225	LOC_Os06g43630-TU91983	LOC_Os06g43630-TU91981
LOC_Os06g43630	Chr6	–	26247166	26247375	26248609	26248750	26249789	26249879	0.00917116	-0.106	LOC_Os06g43630.1,LOC_Os06g43630-TU91980,LOC_Os06g43630-TU91983	LOC_Os06g43630-TU91981
LOC_Os03g04270	Chr3	–	1956858	1958622	1958925	1959019	1959215	1959421	0.00759213	0.13	LOC_Os03g04270.1,LOC_Os03g04270-TU52919	LOC_Os03g04270-TU52920
LOC_Os04g17064	Chr4	+	9356806	9356886	9357915	9357985	9358735	9358813	0.0104053	0.256	IC4R-OSJ04T141200.2,LOC_Os04g17064-TU66995,IC4R-OSJ04T141200.14	LOC_Os04g17064-TU67000
LOC_Os06g12460	Chr6	+	6761890	6762004	6762241	6762298	6762549	6762744	0.00267432	0.441	LOC_Os06g12460-TU86878	LOC_Os06g12460-TU86872
LOC_Os06g12460	Chr6	+	6761890	6762004	6762241	6762441	6762549	6762744	0.0024791	0.386	LOC_Os06g12460-TU86871	LOC_Os06g12460-TU86872
LOC_Os05g18790	Chr5	+	10912923	10913280	10914064	10914425	10914528	10914640	0.000460134	-0.133	LOC_Os05g18790-TU78492	IC4R-OSJ05T162700.3,LOC_Os05g18790-TU78491
LOC_Os03g08680	Chr3	–	4473077	4473141	4473765	4473864	4474683	4476152	0.0145403	-0.21	LOC_Os03g08680-TU54124	LOC_Os03g08680-TU54134
LOC_Os07g27120	Chr7	+	15726070	15727276	15727973	15728289	15729734	15730121	0.00188262	-0.156	LOC_Os07g27120.4	LOC_Os07g27120.6
LOC_Os03g07739	Chr3	–	3932938	3933186	3933581	3933649	3933937	3934063	0.0033325	0.203	LOC_Os03g07739-TU53846	LOC_Os03g07739-TU53856
LOC_Os03g07739	Chr3	–	3932938	3933186	3933604	3933649	3933937	3934063	8.77306e-05	0.172	LOC_Os03g07739-TU53854,LOC_Os03g07739.2,LOC_Os03g07739-TU53838	LOC_Os03g07739-TU53856
LOC_Os12g34460	Chr12	+	20870196	20870397	20870577	20870645	20871062	20871435	2.13668e-05	0.123	LOC_Os12g34460-TU36433	LOC_Os12g34460-TU36436
LOC_Os01g31810	Chr1	–	17424503	17424572	17425082	17425173	17425272	17425389	0.0404495	0.166	LOC_Os01g31810-TU6422,LOC_Os01g31810-TU6411	LOC_Os01g31810.2
LOC_Os01g31810	Chr1	–	17428367	17428421	17428975	17429141	17429224	17429442	0.0403136	0.177	LOC_Os01g31810-TU6422	LOC_Os01g31810-TU6409,LOC_Os01g31810-TU6411
LOC_Os08g33350	Chr8	–	20803739	20803825	20804128	20804226	20805011	20805200	0.00111513	0.341	LOC_Os08g33350-TU108324	LOC_Os08g33350-TU108323
LOC_Os01g01150	Chr1	+	75618	77406	77870	77901	78108	78191	0.00109525	0.448	LOC_Os01g01150-TU26,LOC_Os01g01150-TU40	LOC_Os01g01150-TU29
LOC_Os01g01150	Chr1	+	75618	77406	77870	77978	78108	78191	0.00203469	0.351	LOC_Os01g01150-TU43,LOC_Os01g01150-TU28	LOC_Os01g01150-TU29
LOC_Os06g06040	Chr6	–	2776190	2776290	2776362	2776463	2778347	2778434	0.0100926	0.153	LOC_Os06g06040.1	LOC_Os06g06040-TU85492,LOC_Os06g06040.4,LOC_Os06g06040.5,LOC_Os06g06040-TU85487
LOC_Os06g43680	Chr6	+	26300929	26301028	26301308	26301387	26301477	26301626	0.0020933	0.303	LOC_Os06g43680.1	LOC_Os06g43680-TU91963,LOC_Os06g43680-TU91962
LOC_Os09g30170	Chr9	+	18364586	18364675	18364998	18365130	18365316	18366608	0.0150362	-0.477	LOC_Os09g30180.1	LOC_Os09g30180.2
LOC_Os06g47530	Chr6	–	28773072	28773158	28773478	28773531	28773918	28774613	0.0122518	0.252	IC4R-OSJ06T431800.1	LOC_Os06g47530-TU92843
LOC_Os02g32660	Chr2	–	19362520	19362640	19362965	19363087	19363570	19363654	0.00153992	0.223	LOC_Os02g32660.2,LOC_Os02g32660.1	LOC_Os02g32660-TU45433
LOC_Os03g24950	Chr3	+	14233060	14234199	14234341	14234394	14234497	14234619	0.0263031	0.116	LOC_Os03g24950-TU57844,LOC_Os03g24950-TU57834	LOC_Os03g24950-TU57841
LOC_Os12g09120	Chr12	–	4770752	4770890	4772201	4772264	4772347	4772431	0.00198837	0.114	LOC_Os12g09120.1	LOC_Os12g09120-TU32927
LOC_Os02g17850	Chr2	+	10332070	10332136	10332199	10332264	10332435	10332617	8.78837e-07	0.101	IC4R-OSJ02T157800.2	LOC_Os02g17850-TU42683
LOC_Os09g24650	Chr9	+	14671542	14671731	14672817	14672901	14673020	14673380	0.000626882	0.148	LOC_Os09g24650.2	LOC_Os09g24650-TU114457
LOC_Os02g12360	Chr2	–	6436845	6436896	6438157	6438213	6438683	6438753	0.0150524	-0.119	LOC_Os02g12360-TU41459,LOC_Os02g12360-TU41457	LOC_Os02g12360-TU41456
LOC_Os02g12360	Chr2	–	6436845	6436896	6438157	6438421	6438683	6438753	0.0268043	-0.166	LOC_Os02g12360-TU41459,LOC_Os02g12360-TU41457	LOC_Os02g12360-TU41460
LOC_Os06g10480	Chr6	+	5395660	5395726	5395837	5395891	5396646	5396706	0.00129893	0.387	LOC_Os06g10480-TU86464	LOC_Os06g10480-TU86468
LOC_Os12g27994	Chr12	–	16500023	16501130	16504212	16505071	16507310	16507965	0.0234977	-0.142	IC4R-OSJ12T244500.7	IC4R-OSJ12T244500.1
LOC_Os10g02980	Chr10	+	1236470	1236569	1236694	1236736	1236805	1236886	1.3191e-06	0.239	LOC_Os10g02980-TU16434,LOC_Os10g02980.1	LOC_Os10g02980-TU16435
LOC_Os07g05960	Chr7	–	2884090	2884213	2884352	2884385	2884464	2884557	0.000782564	0.268	IC4R-OSJ07T046600.4,LOC_Os07g05960-TU94784	LOC_Os07g05960-TU94782
LOC_Os04g33260	Chr4	–	20117703	20118270	20118415	20118456	20118565	20118771	2.72809e-06	0.155	LOC_Os04g33260-TU69253	LOC_Os04g33260-TU69249,LOC_Os04g33260-TU69265
LOC_Os07g31460	Chr7	+	18645990	18646077	18646768	18646851	18647555	18647669	1.98914e-05	0.272	LOC_Os07g31460.1,LOC_Os07g31460.2	LOC_Os07g31460-TU98920,LOC_Os07g31460-TU98915,LOC_Os07g31460-TU98917
LOC_Os06g11135	Chr6	–	5841449	5841665	5842008	5842102	5842639	5842820	5.10027e-05	0.257	LOC_Os06g11135-TU86612	LOC_Os06g11135-TU86615,LOC_Os06g11135-TU86616
LOC_Os06g11135	Chr6	–	5841449	5841665	5842008	5842106	5842639	5842820	8.87403e-05	0.281	LOC_Os06g11135-TU86613	LOC_Os06g11135-TU86615,LOC_Os06g11135-TU86616
LOC_Os08g38310	Chr8	+	24271095	24271179	24274043	24274304	24274851	24275883	7.71434e-09	0.403	LOC_Os08g38310-TU109510	LOC_Os08g38310-TU109531,LOC_Os08g38310-TU109532
LOC_Os04g38610	Chr4	–	22941572	22941710	22941841	22941877	22942006	22942394	1.23367e-07	0.219	LOC_Os04g38610.2	LOC_Os04g38610.3
LOC_Os03g57840	Chr3	+	32953983	32954085	32954583	32954795	32955236	32955287	9.44801e-08	0.175	LOC_Os03g57840.1	LOC_Os03g57840-TU63459
LOC_Os04g42430	Chr4	+	25112698	25112782	25113218	25113292	25113362	25113576	0.00467883	0.114	LOC_Os04g42430-TU71386	LOC_Os04g42430.1,LOC_Os04g42430.2
LOC_Os12g08230	Chr12	+	4200544	4200742	4201807	4201876	4201972	4202048	0.00506094	0.174	LOC_Os12g08230.1,IC4R-OSJ12T068800.1	LOC_Os12g08230-TU32756
LOC_Os05g20914	Chr5	+	12293919	12294353	12294955	12295078	12295596	12295665	1.85278e-06	0.295	LOC_Os05g20914.2	LOC_Os05g20914-TU78702
LOC_Os05g01500	Chr5	+	295427	295496	295882	295974	296062	296139	0.00319448	0.232	LOC_Os05g01500-TU75786,LOC_Os05g01500-TU75788	LOC_Os05g01500-TU75787
LOC_Os02g42590	Chr2	+	25622937	25622989	25623418	25623501	25623634	25623728	1.2194e-05	0.115	LOC_Os02g42590.1	LOC_Os02g42590-TU47553
LOC_Os05g28960	Chr5	–	16979902	16979967	16980351	16980382	16980494	16980614	0.0400471	0.145	LOC_Os05g28960-TU79799	LOC_Os05g28960-TU79801
LOC_Os04g35070	Chr4	+	21314146	21314208	21314448	21314524	21315199	21315301	2.64102e-06	0.113	LOC_Os04g35070-TU69716,LOC_Os04g35070-TU69709,LOC_Os04g35070-TU69708	LOC_Os04g35070-TU69714
LOC_Os04g43690	Chr4	–	25855631	25856313	25856384	25856507	25857856	25858036	8.94498e-09	0.137	LOC_Os04g43690.1,LOC_Os04g43690-TU71722,LOC_Os04g43690.2,LOC_Os04g43690-TU71724	LOC_Os04g43690-TU71725
LOC_Os05g09160	Chr5	+	5119208	5120061	5120507	5120648	5122626	5123853	0.000681807	0.194	LOC_Os05g09160-TU77277	IC4R-OSJ05T079000.2
LOC_Os05g09160	Chr5	+	5119208	5120061	5120507	5121144	5122626	5123853	0.00190165	0.174	LOC_Os05g09160-TU77278	IC4R-OSJ05T079000.2
LOC_Os05g09160	Chr5	+	5119208	5120061	5120507	5122494	5122626	5123853	0.00250206	0.17	LOC_Os05g09160-TU77283	IC4R-OSJ05T079000.2
LOC_Os01g44220	Chr1	+	25353733	25355156	25356102	25356465	25357572	25357803	0.000610042	-0.297	LOC_Os01g44220.1	LOC_Os01g44220-TU8884
LOC_Os01g44220	Chr1	+	25360099	25360172	25360491	25360572	25360753	25360840	0.019226	0.118	LOC_Os01g44220-TU8886,LOC_Os01g44220-TU8878,LOC_Os01g44220-TU8883,LOC_Os01g44220.1	LOC_Os01g44220-TU8884
LOC_Os03g21270	Chr3	–	12150898	12151572	12151668	12151749	12152111	12152627	6.6997e-10	0.154	LOC_Os03g21270-TU57163,LOC_Os03g21270-TU57164,LOC_Os03g21270.1	LOC_Os03g21270-TU57166
LOC_Os02g56810	Chr2	+	34817650	34818049	34818661	34818780	34819357	34820102	0.000729677	0.19	LOC_Os02g56810-TU51412	LOC_Os02g56810-TU51417
LOC_Os09g38960	Chr9	–	22369723	22369776	22369861	22370119	22370504	22370555	0	0.241	LOC_Os09g38960.4,LOC_Os09g38960.2	LOC_Os09g38960-TU117512,LOC_Os09g38960-TU117511
LOC_Os09g38960	Chr9	–	22370504	22370555	22370971	22371217	22371821	22372047	6.22838e-11	0.188	LOC_Os09g38960-TU117512,LOC_Os09g38960.2	LOC_Os09g38960.4,LOC_Os09g38960-TU117511
LOC_Os01g45439	Chr1	–	25778617	25778657	25778748	25778862	25779481	25779566	0.0443141	0.115	LOC_Os01g45439.2	LOC_Os01g45439-TU8953
LOC_Os01g48874	Chr1	–	28034426	28034493	28034586	28035223	28051379	28052088	7.68008e-08	0.304	LOC_Os01g48874-TU9647	LOC_Os01g48874-TU9645
LOC_Os01g48874	Chr1	–	28034426	28034493	28034590	28035223	28051379	28051830	1.49989e-08	0.26	LOC_Os01g48874.1,LOC_Os01g48874-TU9644	LOC_Os01g48874-TU9645
LOC_Os08g05320	Chr8	–	2787564	2787687	2787825	2787890	2787979	2788033	0.00373862	0.171	LOC_Os08g05320-TU103642	LOC_Os08g05320-TU103632
LOC_Os03g27080	Chr3	+	15499422	15499542	15499630	15499881	15501387	15501503	4.86623e-05	-0.212	LOC_Os03g27080-TU58295,LOC_Os03g27080-TU58306,LOC_Os03g27080-TU58308,IC4R-OSJ03T239300.4	LOC_Os03g27080-TU58300
LOC_Os03g27080	Chr3	+	15499422	15499542	15499668	15499881	15501387	15501503	4.03869e-05	-0.21	LOC_Os03g27080-TU58295,LOC_Os03g27080-TU58306,LOC_Os03g27080-TU58308,IC4R-OSJ03T239300.4	LOC_Os03g27080-TU58304
LOC_Os04g46190	Chr4	+	27358583	27358634	27359258	27359364	27359794	27359853	4.56936e-05	0.188	LOC_Os04g46190.1	LOC_Os04g46190-TU72339
LOC_Os09g01600	Chr9	+	424946	426420	426522	426598	426661	426727	9.07072e-11	0.546	LOC_Os09g01600.2	LOC_Os09g01600-TU111266
LOC_Os11g08590	Chr11	–	4561210	4561888	4562928	4563067	4564052	4564245	8.40362e-06	-0.249	LOC_Os11g08590-TU24618,LOC_Os11g08590-TU24627,LOC_Os11g08590-TU24616	LOC_Os11g08590-TU24617
LOC_Os04g27250	Chr4	+	16099449	16100784	16100882	16101203	16101486	16101552	2.38609e-05	0.196	LOC_Os04g27250-TU68255,LOC_Os04g27250.3	LOC_Os04g27250-TU68257,LOC_Os04g27250.4
LOC_Os12g36940	Chr12	+	22654675	22655009	22655101	22655208	22655460	22655548	0.00334606	0.232	LOC_Os12g36940-TU36902,LOC_Os12g36940.1	LOC_Os12g36940-TU36903
LOC_Os11g13490	Chr11	–	7393854	7394514	7394865	7395025	7396478	7396576	1.51441e-11	-0.756	LOC_Os11g13490-TU25396,LOC_Os11g13490-TU25401,LOC_Os11g13490-TU25388	LOC_Os11g13490-TU25390,LOC_Os11g13490-TU25385
LOC_Os05g51380	Chr5	+	29461856	29461946	29462141	29462228	29462517	29462601	1.98314e-09	0.32	LOC_Os05g51380-TU84244,LOC_Os05g51380-TU84241,LOC_Os05g51380-TU84250	LOC_Os05g51380-TU84232,LOC_Os05g51380-TU84237,LOC_Os05g51380-TU84240,LOC_Os05g51380-TU84245
LOC_Os12g42730	Chr12	+	26554608	26554785	26555263	26555428	26555512	26555876	0.00143296	0.1	LOC_Os12g42730.3,LOC_Os12g42730.4	LOC_Os12g42730-TU38216
LOC_Os01g73120	Chr1	–	42414772	42414894	42414987	42415109	42415485	42415606	6.63038e-05	0.148	LOC_Os01g73120.1	LOC_Os01g73120-TU15732
LOC_Os07g38850	Chr7	+	23305588	23305681	23305777	23305828	23307011	23307129	5.22994e-06	-0.197	LOC_Os07g38850-TU100347	LOC_Os07g38850-TU100349
LOC_Os04g47670	Chr4	+	28280682	28280904	28284163	28284216	28284479	28284700	0.0146632	0.175	LOC_Os04g47670-TU72744	LOC_Os04g47670-TU72739,LOC_Os04g47670-TU72741
LOC_Os11g20490	Chr11	–	11871363	11871691	11871817	11871874	11872614	11872722	0.000845504	0.264	LOC_Os11g20490-TU26465,LOC_Os11g20490-TU26475	LOC_Os11g20490-TU26470
LOC_Os11g20490	Chr11	–	11871817	11871874	11872381	11872439	11872614	11872722	0.00338166	0.238	LOC_Os11g20490-TU26480	LOC_Os11g20490-TU26444
LOC_Os11g20490	Chr11	–	11876004	11876431	11876930	11877048	11878594	11878793	0.0225351	-0.219	LOC_Os11g20490-TU26465,LOC_Os11g20490-TU26475	LOC_Os11g20490-TU26470
LOC_Os05g10570	Chr5	+	5749599	5749992	5750212	5750279	5750384	5750557	9.18682e-06	0.152	LOC_Os05g10570.1	LOC_Os05g10570.2
LOC_Os10g34030	Chr10	–	18154499	18154614	18154691	18154856	18155209	18155252	1.10278e-06	0.196	LOC_Os10g34030-TU20615	LOC_Os10g34030-TU20611
LOC_Os10g34030	Chr10	–	18154499	18154614	18154711	18154856	18155209	18155252	6.19201e-07	0.206	LOC_Os10g34030-TU20613	LOC_Os10g34030-TU20611
LOC_Os10g34030	Chr10	–	18154499	18154614	18154793	18154856	18155209	18155252	7.97165e-08	0.27	LOC_Os10g34030-TU20610	LOC_Os10g34030-TU20611
LOC_Os02g09440	Chr2	–	4845712	4845825	4845959	4846032	4846511	4846853	0.00608787	0.327	LOC_Os02g09440-TU40836	LOC_Os02g09440-TU40837,LOC_Os02g09440-TU40841
LOC_Os07g48520	Chr7	+	29025376	29025486	29025710	29025827	29025947	29026082	0.0451119	0.33	LOC_Os07g48520-TU102435	LOC_Os07g48520-TU102436
LOC_Os07g43770	Chr7	–	26187492	26188558	26188868	26188963	26189634	26189708	0	-0.194	IC4R-OSJ07T389600.1,LOC_Os07g43770-TU101324	LOC_Os07g43770-TU101323,LOC_Os07g43770-TU101325
LOC_Os07g05390	Chr7	–	2465658	2466002	2466739	2466928	2467128	2467362	0.013202	-0.3	LOC_Os07g05390-TU94696	LOC_Os07g05390-TU94684
LOC_Os07g05390	Chr7	–	2465658	2466002	2466843	2466928	2467128	2467357	0.0201705	-0.227	LOC_Os07g05390-TU94696	LOC_Os07g05390-TU94683
LOC_Os07g45170	Chr7	–	26962766	26963228	26963306	26963361	26963438	26963777	0.000213792	0.167	LOC_Os07g45170-TU101623,LOC_Os07g45170-TU101625	LOC_Os07g45170-TU101634
LOC_Os08g35740	Chr8	+	22547134	22547407	22547520	22547661	22548391	22548522	5.55852e-09	0.102	IC4R-OSJ08T326600.1	IC4R-OSJ08T326600.3
LOC_Os03g31690	Chr3	–	18089996	18090417	18090605	18090757	18091121	18091330	0.00150778	0.127	LOC_Os03g31690.1	LOC_Os03g31690-TU58931
LOC_Os01g39680	Chr1	+	22380796	22380909	22381266	22381315	22382463	22382546	5.66016e-06	0.205	IC4R-OSJ01T332800.2	IC4R-OSJ01T332800.4
LOC_Os07g08320	Chr7	–	4254984	4255061	4255133	4255198	4256193	4256299	0.00056229	0.249	IC4R-OSJ07T067600.1	LOC_Os07g08320-TU95323
LOC_Os11g20179	Chr11	+	11667150	11667738	11668168	11668268	11668484	11668794	2.81107e-09	0.266	LOC_Os11g20179-TU26312,LOC_Os11g20179-TU26301	LOC_Os11g20179.3
LOC_Os11g20179	Chr11	+	11667646	11667738	11668168	11668269	11668484	11668707	1.59575e-07	0.275	LOC_Os11g20179.1	LOC_Os11g20179.3
LOC_Os07g30774	Chr7	–	18212054	18212170	18212715	18213242	18217230	18217356	0	-0.403	LOC_Os07g30774.1	LOC_Os07g30774-TU98762
LOC_Os07g30774	Chr7	–	18212054	18212170	18212715	18213671	18217230	18217356	0	-0.395	LOC_Os07g30774.1	LOC_Os07g30774-TU98763
LOC_Os05g51790	Chr5	–	29734042	29734146	29734569	29734662	29734821	29734894	0.00189746	-0.212	LOC_Os05g51790.1,LOC_Os05g51790.2	LOC_Os05g51790-TU84396
LOC_Os05g51790	Chr5	–	29734042	29734146	29734821	29734894	29735228	29735306	3.61868e-08	0.285	LOC_Os05g51790.1,LOC_Os05g51790.2	LOC_Os05g51790-TU84394
LOC_Os06g09090	Chr6	–	4572935	4573189	4573751	4573820	4574712	4574911	0.00405866	-0.145	LOC_Os06g09090.3	LOC_Os06g09090.2
LOC_Os01g61430	Chr1	–	35518250	35518981	35519087	35519138	35519502	35519591	0.000276996	0.16	IC4R-OSJ01T532700.2,IC4R-OSJ01T532700.3	LOC_Os01g61430-TU12839
LOC_Os01g61430	Chr1	–	35520902	35521013	35521304	35521373	35521686	35521752	1.59e-13	0.464	IC4R-OSJ01T532700.3	IC4R-OSJ01T532700.2,LOC_Os01g61430-TU12839
LOC_Os02g32504	Chr2	–	19227077	19227189	19227489	19227596	19227718	19227795	0.000206925	0.227	LOC_Os02g32504.1	LOC_Os02g32504-TU45300
LOC_Os09g39730	Chr9	–	22794192	22796656	22796999	22797254	22797342	22797818	4.63241e-07	0.417	LOC_Os09g39730-TU117708	LOC_Os09g39730-TU117706
LOC_Os11g40610	Chr11	+	24230447	24230522	24230954	24231096	24231197	24231407	0.0316151	0.347	LOC_Os11g40610.1	LOC_Os11g40610-TU29656,LOC_Os11g40610-TU29660
LOC_Os02g32290	Chr2	+	19067740	19067833	19069371	19069461	19069932	19070103	0.00133061	0.266	LOC_Os02g32290-TU45251,LOC_Os02g32290-TU45249	LOC_Os02g32290-TU45254
LOC_Os02g55180	Chr2	+	33798124	33798239	33798655	33798766	33798873	33799046	4.63291e-07	0.331	LOC_Os02g55180.1,LOC_Os02g55180-TU50897	LOC_Os02g55180-TU50899,LOC_Os02g55180-TU50896
LOC_Os06g10520	Chr6	+	5423164	5423259	5423331	5423425	5423774	5423906	0	0.267	LOC_Os06g10520-TU86539,IC4R-OSJ06T091000.16,IC4R-OSJ06T091000.13	LOC_Os06g10520-TU86544,LOC_Os06g10520-TU86537,LOC_Os06g10520-TU86534
LOC_Os05g38219	Chr5	+	22409702	22409892	22409992	22410104	22410223	22410339	0.00935154	-0.119	LOC_Os05g38219.1	LOC_Os05g38219-TU81451
LOC_Os04g20210	Chr4	–	11270667	11270860	11270966	11271011	11271090	11271715	0.0149279	0.225	LOC_Os04g20210-TU67261	LOC_Os04g20210-TU67266
LOC_Os06g14740	Chr6	+	8302625	8302706	8302871	8302962	8303047	8303102	1.27657e-05	0.365	LOC_Os06g14740-TU87645	LOC_Os06g14740-TU87637
LOC_Os06g14740	Chr6	+	8302625	8302706	8302888	8302962	8303047	8303102	5.00851e-13	0.349	IC4R-OSJ06T132400.13,IC4R-OSJ06T132400.5,IC4R-OSJ06T132400.3	LOC_Os06g14740-TU87637
LOC_Os06g14740	Chr6	+	8303637	8303719	8304313	8304392	8304539	8304583	2.75622e-07	0.23	IC4R-OSJ06T132400.13,LOC_Os06g14740-TU87649,LOC_Os06g14740-TU87637,IC4R-OSJ06T132400.5,IC4R-OSJ06T132400.3	LOC_Os06g14740-TU87642,LOC_Os06g14740-TU87646,LOC_Os06g14740-TU87645
LOC_Os04g53460	Chr4	–	31832826	31833894	31834846	31835034	31836192	31836481	0.0220743	0.15	LOC_Os04g53460-TU74076	LOC_Os04g53460.3,LOC_Os04g53460-TU74083,LOC_Os04g53460.1,LOC_Os04g53460.4
LOC_Os06g31220	Chr6	–	18159285	18160292	18161720	18161768	18161906	18161987	0.0123958	-0.284	LOC_Os06g31220-TU90050	LOC_Os06g31220-TU90051
LOC_Os01g35930	Chr1	+	19874703	19875297	19875416	19875513	19875833	19875923	0.00459605	0.248	LOC_Os01g35930-TU7067,LOC_Os01g35930-TU7089,LOC_Os01g35930-TU7069,LOC_Os01g35930-TU7071	LOC_Os01g35930-TU7072,LOC_Os01g35930-TU7094
LOC_Os07g01150	Chr7	+	90133	90209	90297	90349	90422	90761	0.0188199	0.325	LOC_Os07g01150.3	LOC_Os07g01150-TU93910
LOC_Os09g39960	Chr9	–	22915190	22915241	22915720	22915822	22916085	22916193	2.03757e-05	0.259	LOC_Os09g39960.1	LOC_Os09g39960-TU117843,LOC_Os09g39960-TU117841,LOC_Os09g39960-TU117842
LOC_Os07g25590	Chr7	+	14671250	14671481	14671972	14672136	14672373	14672514	0.00537689	0.436	LOC_Os07g25590-TU97781,LOC_Os07g25590-TU97787	LOC_Os07g25590-TU97791
LOC_Os04g08749	Chr4	+	4750726	4750832	4751154	4751367	4751919	4751986	0.00232888	-0.354	LOC_Os04g08749-TU66012,IC4R-OSJ04T071400.1	LOC_Os04g08749-TU66002
LOC_Os04g08749	Chr4	+	4750726	4750832	4751223	4751367	4751919	4751986	0.00105457	-0.37	LOC_Os04g08749-TU66012,IC4R-OSJ04T071400.1	LOC_Os04g08749-TU66009
LOC_Os04g08749	Chr4	+	4750726	4750832	4751261	4751367	4751919	4751986	0.000796665	-0.277	LOC_Os04g08749-TU66012,IC4R-OSJ04T071400.1	LOC_Os04g08749-TU65983
LOC_Os01g08700	Chr1	–	4336350	4336455	4336532	4336630	4338299	4338486	0	0.325	LOC_Os01g08700.3	LOC_Os01g08700-TU2089
LOC_Os01g08700	Chr1	–	4336350	4336455	4336532	4336762	4338299	4338486	0	0.12	LOC_Os01g08700.1	LOC_Os01g08700-TU2089
LOC_Os01g08700	Chr1	–	4336350	4336532	4336615	4336762	4338299	4338486	0	0.315	LOC_Os01g08700.5	LOC_Os01g08700-TU2086
LOC_Os05g45270	Chr5	+	26276585	26276743	26277170	26277305	26277707	26277770	0.000617131	0.136	IC4R-OSJ05T396400.3	IC4R-OSJ05T396400.2
LOC_Os02g58590	Chr2	–	35814372	35814441	35814527	35814594	35815527	35815590	4.07753e-09	0.246	LOC_Os02g58590-TU51984,LOC_Os02g58590-TU51982	LOC_Os02g58590-TU51985,LOC_Os02g58590-TU51983
LOC_Os11g23880	Chr11	+	13521324	13522172	13523723	13523829	13524847	13525084	0.000445897	-0.135	LOC_Os11g23880-TU26657	LOC_Os11g23880-TU26665

## Sheet: A5SS under DS
Supplementary Data 8. List of DJ-WT vs onac023 DASGs (supports Fig. 9).
Sheet 3. List of A5SS-involving DASGs under drought stress.
Gene ID	Chromosome	Strand	5'-flanking exon start (0-based)	5'-flanking exon end	Variable exon start (0-based)	Variable exon end	3'-flanking exon start (0-based)	3'-flanking exon end	FDR	∆PSI	SIONAC023+	SIONAC023–
LOC_Os03g41510	Chr3	+	23089032	23089119	23089119	23089168	23089469	23089648	0.0140598	-0.11	LOC_Os03g41510-TU60210	LOC_Os03g41510.2
LOC_Os07g29640	Chr7	–	17429152	17429638	17428672	17429152	17427887	17428003	8.14187e-06	-0.132	LOC_Os07g29640-TU98554	LOC_Os07g29640-TU98560,LOC_Os07g29640-TU98559
LOC_Os06g09540	Chr6	–	4853782	4854795	4853268	4853782	4852018	4852223	0.00973095	0.104	LOC_Os06g09540-TU86225	LOC_Os06g09540-TU86223
LOC_Os03g14010	Chr3	+	7599506	7599880	7599880	7599895	7599999	7600031	2.74156e-06	0.447	LOC_Os03g14010-TU55516	LOC_Os03g14010-TU55514
LOC_Os02g13630	Chr2	–	7314315	7314437	7314249	7314315	7311853	7312231	4.70741e-09	-0.354	LOC_Os02g13630-TU41872	LOC_Os02g13630-TU41871
LOC_Os02g13630	Chr2	–	7314315	7314437	7314249	7314315	7311853	7312294	0.00212101	-0.276	LOC_Os02g13630-TU41875	LOC_Os02g13630-TU41874
LOC_Os04g51430	Chr4	+	30474234	30474397	30474397	30474409	30474522	30475183	2.77564e-05	0.608	LOC_Os04g51430-TU73355	LOC_Os04g51430-TU73353
LOC_Os07g04390	Chr7	+	1958603	1958916	1958916	1959197	1959320	1959471	0.000886474	0.309	LOC_Os07g04390-TU94534	LOC_Os07g04390-TU94527
LOC_Os01g25189	Chr1	–	14228121	14228178	14228117	14228121	14227598	14227690	0.020288	0.121	LOC_Os01g25189-TU5400	LOC_Os01g25189.2
LOC_Os03g11819	Chr3	–	6181647	6181750	6181610	6181647	6181342	6181551	1.13062e-05	0.419	LOC_Os03g11819-TU54913	LOC_Os03g11819-TU54914
LOC_Os04g43770	Chr4	–	25914213	25914354	25914029	25914213	25913608	25913708	0.00011301	0.191	LOC_Os04g43770-TU71760	LOC_Os04g43770-TU71764
G14886	Chr12	–	19641765	19642017	19641151	19641765	19640600	19640733	1.79385e-08	-0.309	G14886-TU36155	G14886-TU36158
LOC_Os08g21760	Chr8	–	13031387	13034312	13029343	13031387	13028719	13028900	0.0145832	0.34	LOC_Os08g21760-TU106401	LOC_Os08g21760-TU106400
LOC_Os12g34350	Chr12	–	20817891	20818031	20817806	20817891	20814485	20816867	0.00113474	-0.254	IC4R-OSJ12T304800.5	IC4R-OSJ12T304800.2
LOC_Os07g11490	Chr7	–	6317243	6318059	6317210	6317243	6316801	6316957	0.00792441	-0.107	LOC_Os07g11490-TU95962,LOC_Os07g11490.2	LOC_Os07g11490-TU95971
LOC_Os05g25070	Chr5	+	14511953	14512133	14512133	14512138	14512469	14512634	0.00675637	-0.14	IC4R-OSJ05T213600.3	LOC_Os05g25070-TU79182
LOC_Os05g35170	Chr5	–	20881522	20881885	20881393	20881522	20880837	20881283	0	0.285	LOC_Os05g35170.1	LOC_Os05g35170.3
LOC_Os04g45280	Chr4	–	26756960	26758360	26756955	26756960	26756812	26756859	0.0476964	-0.113	LOC_Os04g45280-TU72134,LOC_Os04g45280-TU72122	LOC_Os04g45280-TU72127
LOC_Os12g33100	Chr12	–	20030163	20030526	20029964	20030163	20029720	20029856	1.08003e-07	0.18	LOC_Os12g33100-TU36193	LOC_Os12g33100-TU36195,LOC_Os12g33100-TU36194,LOC_Os12g33100-TU36196
LOC_Os02g49326	Chr2	+	30149443	30151365	30151365	30151376	30151479	30151620	0.000522433	-0.211	LOC_Os02g49326-TU49378	LOC_Os02g49326-TU49380
LOC_Os02g44540	Chr2	–	26986616	26986839	26986512	26986616	26985381	26985639	5.09885e-05	-0.24	LOC_Os02g44540.1	LOC_Os02g44540.2
LOC_Os03g57940	Chr3	+	33001718	33001792	33001792	33001951	33002035	33002091	0.00291864	0.268	LOC_Os03g57940.4	LOC_Os03g57940-TU63510,LOC_Os03g57940-TU63512
LOC_Os04g24170	Chr4	–	13827922	13828064	13827795	13827922	13827382	13827544	3.70305e-05	-0.223	LOC_Os04g24170.2	LOC_Os04g24170-TU67919
LOC_Os04g24170	Chr4	–	13829936	13830291	13829528	13829936	13828153	13828254	1.06895e-09	-0.104	LOC_Os04g24170-TU67913	LOC_Os04g24170-TU67917,LOC_Os04g24170-TU67919
LOC_Os03g11200	Chr3	–	5764575	5764936	5764180	5764575	5763931	5764075	3.56063e-06	0.14	LOC_Os03g11200-TU54711	LOC_Os03g11200.1,LOC_Os03g11200-TU54721,LOC_Os03g11200-TU54722
G2586	Chr1	+	17959152	17959421	17959421	17959423	17959524	17959839	2.0419e-05	0.609	G2586-TU6518	G2586-TU6519
LOC_Os03g15650	Chr3	+	8629760	8630088	8630088	8630425	8630985	8631133	7.47673e-08	-0.205	LOC_Os03g15650.1	LOC_Os03g15650.3
LOC_Os06g36080	Chr6	+	21105472	21105556	21105556	21105579	21105667	21105745	0.014778	-0.274	LOC_Os06g36080-TU90427	LOC_Os06g36080-TU90426,LOC_Os06g36080-TU90434
LOC_Os08g31410	Chr8	+	19430713	19430830	19430830	19430835	19430917	19431044	0.00208603	-0.1	LOC_Os08g31410.5,LOC_Os08g31410.4,LOC_Os08g31410.1,LOC_Os08g31410.7,LOC_Os08g31410-TU107921,LOC_Os08g31410.6	LOC_Os08g31410-TU107917
LOC_Os01g04860	Chr1	+	2245715	2245910	2245910	2245916	2246010	2246061	0.000506355	-0.114	LOC_Os01g04860-TU1038,LOC_Os01g04860-TU1045	LOC_Os01g04860-TU1037,LOC_Os01g04860-TU1035
LOC_Os02g22374	Chr2	–	13362740	13362892	13361794	13362740	13361496	13361597	0.00746984	0.123	LOC_Os02g22374-TU43708	LOC_Os02g22374-TU43704,LOC_Os02g22374.3
LOC_Os02g12850	Chr2	–	6787680	6787721	6786190	6787680	6785961	6786064	7.06383e-05	0.123	IC4R-OSJ02T109400.6	LOC_Os02g12850-TU41690,LOC_Os02g12850-TU41696
LOC_Os02g55470	Chr2	+	33966049	33966674	33966674	33966708	33966783	33966842	0.0431715	0.112	LOC_Os02g55470-TU51048	LOC_Os02g55470-TU51035
LOC_Os09g36130	Chr9	–	20801159	20801258	20801154	20801159	20800983	20801049	0.000934948	-0.27	IC4R-OSJ09T300400.2,IC4R-OSJ09T300400.1	LOC_Os09g36130-TU116880
LOC_Os06g04350	Chr6	–	1850571	1850613	1850439	1850571	1850307	1850349	0.00129107	0.262	IC4R-OSJ06T031400.2	LOC_Os06g04350-TU84998
LOC_Os07g45070	Chr7	–	26904825	26904847	26904784	26904825	26904649	26904709	0.00953887	0.124	LOC_Os07g45070-TU101597	LOC_Os07g45070-TU101598
LOC_Os11g19800	Chr11	+	11410076	11410124	11410124	11410430	11410700	11410810	7.93095e-09	0.439	LOC_Os11g19800-TU26340	LOC_Os11g19800-TU26320,LOC_Os11g19800-TU26322
LOC_Os08g29160	Chr8	+	17852768	17852875	17852875	17852886	17853279	17853733	0.00505672	-0.168	LOC_Os08g29160.1	LOC_Os08g29160-TU107439
LOC_Os06g44210	Chr6	–	26669321	26669592	26669317	26669321	26668433	26668564	0.0240707	0.135	LOC_Os06g44210-TU92101,LOC_Os06g44210.1	LOC_Os06g44210-TU92100
LOC_Os06g44210	Chr6	–	26669325	26669592	26669321	26669325	26668433	26668564	0.00801561	-0.169	LOC_Os06g44210-TU92096	LOC_Os06g44210-TU92100
LOC_Os03g06190	Chr3	+	3106931	3106952	3106952	3106982	3107099	3107199	0	0.347	LOC_Os03g06190.1	LOC_Os03g06190-TU53391
LOC_Os01g59910	Chr1	–	34644327	34644455	34644292	34644327	34644028	34644209	0.000538301	-0.125	LOC_Os01g59910.3	LOC_Os01g59910.1,LOC_Os01g59910-TU12490
LOC_Os03g64350	Chr3	–	36378852	36379027	36378032	36378852	36377737	36377835	0.00877686	-0.225	IC4R-OSJ03T559300.3	LOC_Os03g64350-TU65025
LOC_Os09g31220	Chr9	–	18780016	18780074	18779992	18780016	18779533	18779917	0.0163732	0.191	LOC_Os09g31220-TU115942	LOC_Os09g31220-TU115934,LOC_Os09g31220.12
LOC_Os04g52479	Chr4	+	31212715	31212927	31212927	31212956	31213293	31213794	0.000312837	0.166	LOC_Os04g52479-TU73738,LOC_Os04g52479.2,LOC_Os04g52479-TU73734,LOC_Os04g52479-TU73737,LOC_Os04g52479-TU73742,LOC_Os04g52479-TU73736	LOC_Os04g52479-TU73743
LOC_Os02g55840	Chr2	+	34182070	34183143	34183143	34183610	34184292	34184640	2.96791e-05	0.142	LOC_Os02g55840-TU51082	LOC_Os02g55840-TU51080
LOC_Os12g16350	Chr12	+	9360640	9360726	9360726	9360730	9360906	9361028	5.58142e-11	-0.105	LOC_Os12g16350.12,LOC_Os12g16350.9	LOC_Os12g16350-TU34023
LOC_Os01g14690	Chr1	–	8214997	8215161	8214800	8214997	8213585	8213694	7.47673e-08	0.152	LOC_Os01g14690.1	LOC_Os01g14690-TU3597
LOC_Os09g04960	Chr9	+	2666086	2668542	2668542	2668546	2668854	2668907	0.0111719	0.112	LOC_Os09g04960-TU111802,LOC_Os09g04960-TU111801	LOC_Os09g04960-TU111808
LOC_Os03g19760	Chr3	+	11111533	11111609	11111609	11111629	11111851	11111962	0.0193338	-0.251	LOC_Os03g19760-TU56879,LOC_Os03g19760-TU56868,LOC_Os03g19760-TU56871,LOC_Os03g19760-TU56873	LOC_Os03g19760-TU56869,LOC_Os03g19760-TU56888
LOC_Os03g19760	Chr3	+	11120396	11120433	11120433	11121018	11121507	11121654	0.033929	0.163	LOC_Os03g19760-TU56879,LOC_Os03g19760-TU56878	LOC_Os03g19760-TU56869,LOC_Os03g19760-TU56888
LOC_Os12g07150	Chr12	–	3507801	3507931	3507062	3507801	3506740	3506818	4.79451e-05	-0.524	LOC_Os12g07150.1	LOC_Os12g07150-TU32531
LOC_Os07g48880	Chr7	–	29248611	29249005	29248595	29248611	29247383	29248477	0.0025525	-0.178	LOC_Os07g48880.1	LOC_Os07g48880.4
LOC_Os07g11000	Chr7	+	6037653	6037960	6037960	6037998	6038748	6039059	0.000120366	-0.364	LOC_Os07g11000-TU95907,LOC_Os07g11000-TU95918	LOC_Os07g11000-TU95917
LOC_Os06g16919	Chr6	–	9808490	9809123	9807592	9808490	9805173	9805678	0.0270329	-0.179	IC4R-OSJ06T153100.5	IC4R-OSJ06T153100.6
LOC_Os08g37904	Chr8	+	24008521	24009140	24009140	24009397	24010553	24011049	0.00580431	0.118	LOC_Os08g37904-TU109421	LOC_Os08g37904-TU109420
LOC_Os02g39030	Chr2	+	23576560	23576610	23576610	23576615	23576712	23576940	0.0292833	-0.123	LOC_Os02g39030-TU46854,LOC_Os02g39030-TU46853	LOC_Os02g39030-TU46855
LOC_Os11g18770	Chr11	–	10650704	10650785	10650648	10650704	10649467	10649631	0.000110053	-0.238	LOC_Os11g18770-TU26192,LOC_Os11g18770-TU26178,LOC_Os11g18770-TU26181	LOC_Os11g18770-TU26182
LOC_Os04g14450	Chr4	–	8086150	8087454	8086032	8086150	8085496	8085603	0.00839239	0.119	LOC_Os04g14450-TU66668	LOC_Os04g14450-TU66663,LOC_Os04g14450.3
LOC_Os03g10220	Chr3	–	5203341	5203524	5203253	5203341	5201935	5203151	0.011783	0.362	LOC_Os03g10220-TU54508	LOC_Os03g10220-TU54511
LOC_Os12g06800	Chr12	–	3300107	3300294	3300099	3300107	3299288	3299552	0.00792441	0.19	LOC_Os12g06800-TU32481	LOC_Os12g06800.1
LOC_Os03g61620	Chr3	+	34932349	34932606	34932606	34932870	34933089	34933224	0.000240024	-0.177	LOC_Os03g61620.1	LOC_Os03g61620.2
LOC_Os01g65920	Chr1	–	38278912	38279030	38278192	38278912	38277588	38277893	0	-0.17	LOC_Os01g65920.2	LOC_Os01g65920.1
LOC_Os11g38330	Chr11	+	22702072	22702226	22702226	22702282	22702507	22702765	0.0131334	-0.162	LOC_Os11g38330-TU29144	LOC_Os11g38330-TU29149
LOC_Os03g56660	Chr3	+	32271026	32271149	32271149	32271161	32271393	32271521	0.00016107	0.274	LOC_Os03g56660.2	LOC_Os03g56660.3
LOC_Os11g48050	Chr11	–	28973831	28974121	28973828	28973831	28973168	28973758	0.00322866	0.19	LOC_Os11g48050-TU31027,LOC_Os11g48050-TU31028	LOC_Os11g48050-TU31024
LOC_Os11g48050	Chr11	–	28977045	28977832	28976958	28977045	28976781	28976848	4.20118e-06	-0.298	LOC_Os11g48050-TU31024,LOC_Os11g48050-TU31030	LOC_Os11g48050-TU31028
LOC_Os10g06130	Chr10	–	3118808	3118874	3118625	3118808	3118036	3118462	0	-0.279	LOC_Os10g06130-TU16926	LOC_Os10g06130.1,LOC_Os10g06130.4
LOC_Os04g52900	Chr4	–	31515123	31515444	31514666	31515123	31513978	31514353	0.0131308	-0.161	LOC_Os04g52900-TU73985,LOC_Os04g52900-TU73984,LOC_Os04g52900-TU73987,LOC_Os04g52900-TU73982	LOC_Os04g52900-TU73981
LOC_Os08g13930	Chr8	–	8344937	8345101	8344339	8344937	8344028	8344218	1.15368e-07	-0.22	LOC_Os08g13930.1	LOC_Os08g13930-TU105271
LOC_Os03g49770	Chr3	+	28330693	28331059	28331059	28332757	28332989	28333089	3.96086e-07	-0.108	LOC_Os03g49770.1	LOC_Os03g49770-TU61731
LOC_Os12g04260	Chr12	+	1805134	1805754	1805754	1805760	1805850	1805915	0.0197491	-0.27	LOC_Os12g04260-TU31984	LOC_Os12g04260-TU31981
LOC_Os06g46240	Chr6	+	28007968	28008485	28008485	28008499	28008595	28008726	0.0230128	-0.19	LOC_Os06g46240-TU92588,LOC_Os06g46240-TU92568	LOC_Os06g46240-TU92565,LOC_Os06g46240-TU92583,LOC_Os06g46240-TU92579
LOC_Os12g41962	Chr12	+	26024584	26024639	26024639	26024644	26024738	26024877	0.00189766	-0.115	LOC_Os12g41962.4	LOC_Os12g41962-TU37996,LOC_Os12g41962.1
LOC_Os06g23770	Chr6	–	13887860	13887927	13887727	13887860	13886603	13886963	0.00119079	0.102	LOC_Os06g23770-TU88714,LOC_Os06g23770-TU88710	LOC_Os06g23770-TU88712
LOC_Os06g23770	Chr6	–	13889286	13889646	13889051	13889286	13888804	13888981	8.12598e-11	0.145	LOC_Os06g23770-TU88710	LOC_Os06g23770-TU88711
LOC_Os01g53670	Chr1	+	30831292	30833049	30833049	30833196	30833321	30833401	0.000135031	0.116	LOC_Os01g53670-TU10921	LOC_Os01g53670-TU10922
LOC_Os05g46720	Chr5	+	27044485	27044777	27044777	27045191	27045269	27045536	3.33628e-13	0.116	LOC_Os05g46720-TU83364	LOC_Os05g46720-TU83363
LOC_Os11g47930	Chr11	–	28901007	28901252	28901001	28901007	28899654	28900825	7.19617e-05	-0.144	LOC_Os11g47930-TU30988	LOC_Os11g47930-TU30982,LOC_Os11g47930-TU30983,LOC_Os11g47930-TU30977
LOC_Os11g47930	Chr11	–	28904521	28904672	28904238	28904521	28903625	28903697	1.11115e-06	-0.459	LOC_Os11g47930-TU30978,LOC_Os11g47930-TU30988,LOC_Os11g47930-TU30985,LOC_Os11g47930-TU30977	LOC_Os11g47930-TU30982
LOC_Os03g27250	Chr3	+	15617715	15617827	15617827	15617838	15618050	15618209	0.0214887	0.239	LOC_Os03g27250-TU58225	LOC_Os03g27250-TU58226
LOC_Os06g06730	Chr6	–	3158101	3158158	3158098	3158101	3157415	3157513	0.0133087	-0.139	LOC_Os06g06730.1	LOC_Os06g06730-TU85666
LOC_Os08g16914	Chr8	–	10363135	10364277	10362450	10363135	10362069	10362211	2.54908e-05	0.403	LOC_Os08g16914-TU105826	LOC_Os08g16914-TU105806
LOC_Os08g16914	Chr8	–	10363945	10364277	10363448	10363945	10363135	10363319	0.00394579	-0.276	LOC_Os08g16914-TU105797	LOC_Os08g16914-TU105810
LOC_Os04g46160	Chr4	–	27344443	27344774	27343638	27344443	27343299	27343531	0.00210228	0.136	LOC_Os04g46160-TU72350	LOC_Os04g46160-TU72352
LOC_Os02g01870	Chr2	+	482308	482501	482501	485345	485675	488165	0	-0.507	LOC_Os02g01870-TU38750	LOC_Os02g01870-TU38755
LOC_Os09g37240	Chr9	+	21507363	21507672	21507672	21507684	21508822	21509209	0.000290056	-0.377	LOC_Os09g37240.1,LOC_Os09g37240-TU117206	LOC_Os09g37240-TU117214
LOC_Os11g37740	Chr11	+	22310891	22311088	22311088	22314733	22315222	22316053	1.41021e-05	-0.336	LOC_Os11g37740-TU29073	LOC_Os11g37740-TU29077
LOC_Os02g44510	Chr2	+	26938018	26938149	26938149	26938171	26938883	26938982	0.0439884	0.164	LOC_Os02g44510-TU48028	LOC_Os02g44510-TU48032
LOC_Os10g01044	Chr10	–	56898	56971	56152	56898	55773	56016	0	-0.67	IC4R-OSJ10T000600.19	LOC_Os10g01044-TU16213
LOC_Os03g12160	Chr3	–	6388059	6389259	6387985	6388059	6386514	6386772	1.58747e-05	-0.364	LOC_Os03g12160-TU54975	LOC_Os03g12160-TU54968
LOC_Os11g43934	Chr11	–	26530720	26531048	26530688	26530720	26527958	26529924	0.0217639	-0.162	LOC_Os11g43934-TU30205	LOC_Os11g43934-TU30211,LOC_Os11g43934-TU30215
LOC_Os06g10210	Chr6	+	5228917	5229128	5229128	5229173	5229561	5229637	0.00010342	-0.151	LOC_Os06g10210.2	LOC_Os06g10210-TU86366,LOC_Os06g10210-TU86364,LOC_Os06g10210-TU86365
LOC_Os09g33710	Chr9	–	19912533	19912649	19911744	19912533	19911449	19911661	0.000551955	0.141	LOC_Os09g33710-TU116414	LOC_Os09g33710.1
LOC_Os09g32680	Chr9	+	19499235	19499342	19499342	19500121	19500755	19500800	0.000134147	0.16	IC4R-OSJ09T279600.4	LOC_Os09g32680-TU116243
LOC_Os07g31450	Chr7	–	18639117	18639744	18638888	18639117	18637661	18637903	0.00300531	-0.348	LOC_Os07g31450-TU98876	LOC_Os07g31450-TU98875
LOC_Os06g03860	Chr6	+	1554860	1555064	1555064	1555437	1556449	1556522	0.00884362	-0.1	LOC_Os06g03860.1	LOC_Os06g03860-TU84876
LOC_Os03g04520	Chr3	–	2107464	2107537	2107334	2107464	2105728	2105800	1.20622e-05	0.64	LOC_Os03g04520-TU53025	LOC_Os03g04520-TU53022
LOC_Os12g04595	Chr12	–	1943179	1943276	1943108	1943179	1942821	1943011	0.00132816	-0.124	LOC_Os12g04595-TU32040	LOC_Os12g04595.1
LOC_Os06g05390	Chr6	–	2436551	2436662	2436538	2436551	2436260	2436343	0.0134997	-0.1	LOC_Os06g05390-TU85323,LOC_Os06g05390-TU85324,LOC_Os06g05390.2	LOC_Os06g05390-TU85325
LOC_Os03g45194	Chr3	–	25523816	25523874	25523812	25523816	25523590	25523677	0.000210424	-0.102	LOC_Os03g45194-TU60834	LOC_Os03g45194-TU60830
LOC_Os08g29730	Chr8	+	18263715	18264071	18264071	18264182	18264877	18264976	0.0122754	-0.256	LOC_Os08g29730-TU107605,LOC_Os08g29730-TU107624	LOC_Os08g29730-TU107614
LOC_Os04g41320	Chr4	–	24521290	24521631	24521271	24521290	24520618	24520882	0.0174677	-0.102	LOC_Os04g41320.1	LOC_Os04g41320-TU71129
LOC_Os09g33630	Chr9	+	19862853	19863015	19863015	19863145	19863243	19863614	2.02601e-06	-0.161	LOC_Os09g33630-TU116400,LOC_Os09g33630-TU116396,LOC_Os09g33630-TU116401,LOC_Os09g33630-TU116407	LOC_Os09g33630-TU116404
LOC_Os01g02170	Chr1	–	637840	639309	636588	637840	636032	636458	0.0213089	-0.188	LOC_Os01g02170-TU325	LOC_Os01g02170-TU322
LOC_Os01g38530	Chr1	–	21640238	21641179	21638515	21640238	21636330	21638384	0.000550671	0.127	IC4R-OSJ01T322300.5	IC4R-OSJ01T322300.7
LOC_Os08g05660	Chr8	–	3026557	3026789	3026371	3026557	3026053	3026132	1.44312e-11	-0.131	LOC_Os08g05660-TU103681	LOC_Os08g05660-TU103682
LOC_Os04g46730	Chr4	–	27701717	27701774	27701664	27701717	27701421	27701517	0.000480693	0.108	IC4R-OSJ04T409300.2	LOC_Os04g46730-TU72406
LOC_Os10g10990	Chr10	–	6082127	6082328	6082118	6082127	6081842	6082040	0.00924183	0.101	LOC_Os10g10990.2	LOC_Os10g10990-TU17500
LOC_Os08g42480	Chr8	+	26852956	26854627	26854627	26854712	26854854	26854886	0.00119917	-0.506	LOC_Os08g42480-TU110446,LOC_Os08g42480-TU110460,LOC_Os08g42480-TU110457	LOC_Os08g42480-TU110449
LOC_Os02g03970	Chr2	–	1716199	1716264	1716172	1716199	1715264	1715407	0.0041944	0.19	LOC_Os02g03970-TU39338	LOC_Os02g03970-TU39341
LOC_Os04g22270	Chr4	+	12609522	12610157	12610157	12610629	12611351	12611533	2.05883e-05	0.223	LOC_Os04g22270-TU67692	IC4R-OSJ04T189800.2
LOC_Os05g44070	Chr5	–	25626862	25627456	25626305	25626862	25624943	25625791	1.82716e-05	-0.809	IC4R-OSJ05T384500.2	LOC_Os05g44070-TU82698
LOC_Os05g08600	Chr5	+	4705810	4706116	4706116	4706439	4706518	4706599	4.87921e-06	0.135	LOC_Os05g08600-TU77201	LOC_Os05g08600.2
LOC_Os01g20880	Chr1	+	11664432	11664583	11664583	11665177	11665567	11665732	0.00393416	0.129	LOC_Os01g20880-TU4759	LOC_Os01g20880-TU4750,LOC_Os01g20880-TU4754
LOC_Os08g33120	Chr8	–	20581643	20581712	20581591	20581643	20580722	20580913	3.71831e-06	-0.305	LOC_Os08g33120.1,LOC_Os08g33120-TU108259	LOC_Os08g33120-TU108256
LOC_Os02g54150	Chr2	+	33190451	33190963	33190963	33191221	33192023	33192228	1.87795e-05	-0.129	LOC_Os02g54150-TU50658,LOC_Os02g54150-TU50655	LOC_Os02g54150-TU50656
LOC_Os03g17174	Chr3	+	9555894	9555978	9555978	9556021	9556121	9556195	6.84026e-06	-0.185	LOC_Os03g17174-TU56148,LOC_Os03g17174.2	LOC_Os03g17174-TU56151,LOC_Os03g17174-TU56150
LOC_Os04g44930	Chr4	+	26587206	26587311	26587311	26587884	26588050	26589005	0.0144798	-0.146	LOC_Os04g44930-TU72009	LOC_Os04g44930-TU72001
LOC_Os06g29380	Chr6	–	16795487	16795537	16795438	16795487	16795172	16795364	0.0133906	0.121	IC4R-OSJ06T257100.7	IC4R-OSJ06T257100.8
LOC_Os01g51300	Chr1	+	29503329	29503404	29503404	29503431	29503625	29503701	0.000200032	0.117	LOC_Os01g51300.1	LOC_Os01g51300.2
LOC_Os01g13350	Chr1	–	7440940	7441026	7440739	7440940	7440299	7440376	0.013359	-0.149	LOC_Os01g13350.1	LOC_Os01g13350-TU3325
LOC_Os10g33930	Chr10	+	18036366	18036438	18036438	18036443	18036535	18036682	0.00193653	-0.127	LOC_Os10g33930-TU20634,LOC_Os10g33930-TU20637	LOC_Os10g33930-TU20640,LOC_Os10g33930-TU20632
LOC_Os06g01410	Chr6	–	246765	246808	246743	246765	246572	246636	0.00955257	0.154	LOC_Os06g01410-TU84488,IC4R-OSJ06T003700.1,IC4R-OSJ06T003700.2	LOC_Os06g01410-TU84487
LOC_Os01g05490	Chr1	–	2586321	2586421	2586316	2586321	2586161	2586221	0.00418581	-0.275	LOC_Os01g05490-TU1158	LOC_Os01g05490-TU1160
LOC_Os02g06480	Chr2	–	3232318	3232409	3232305	3232318	3231098	3231311	0.0481888	-0.158	LOC_Os02g06480.1,LOC_Os02g06480-TU40180,LOC_Os02g06480.2	LOC_Os02g06480-TU40177
LOC_Os08g40830	Chr8	+	25828969	25829152	25829152	25829413	25830810	25830912	0.00226795	-0.383	LOC_Os08g40830-TU110071	LOC_Os08g40830-TU110072
LOC_Os02g43370	Chr2	–	26172894	26173025	26172835	26172894	26172629	26172744	0	0.384	LOC_Os02g43370.1	LOC_Os02g43370-TU47741
LOC_Os06g50539	Chr6	+	30600219	30601442	30601442	30601472	30601551	30601703	0.0123218	-0.238	LOC_Os06g50539.3	LOC_Os06g50539.1
LOC_Os02g13110	Chr2	–	6971613	6972243	6970950	6971613	6969761	6969865	1.79385e-08	-0.145	IC4R-OSJ02T111800.7,IC4R-OSJ02T111800.5	LOC_Os02g13110-TU41752
LOC_Os02g13110	Chr2	–	6971613	6972243	6971262	6971613	6969761	6969865	2.64948e-07	-0.129	IC4R-OSJ02T111800.7,IC4R-OSJ02T111800.5	LOC_Os02g13110-TU41751
LOC_Os02g39730	Chr2	–	23999866	23999951	23999802	23999866	23999400	23999514	4.2541e-05	-0.124	LOC_Os02g39730.2	LOC_Os02g39730-TU47012
LOC_Os06g05520	Chr6	–	2501267	2501492	2501253	2501267	2500977	2501160	0	-0.746	LOC_Os06g05520.1,LOC_Os06g05520-TU85316	LOC_Os06g05520-TU85315,LOC_Os06g05520-TU85314
LOC_Os02g05790	Chr2	–	2860147	2860273	2860145	2860147	2859888	2859983	0.000581899	0.402	LOC_Os02g05790-TU39914,LOC_Os02g05790-TU39942,LOC_Os02g05790-TU39917,LOC_Os02g05790-TU39927,LOC_Os02g05790-TU39915	LOC_Os02g05790-TU39945
LOC_Os12g01290	Chr12	–	172147	172560	171823	172147	171120	171274	2.16184e-05	-0.194	LOC_Os12g01290-TU31143,LOC_Os12g01290-TU31136,LOC_Os12g01290-TU31157,LOC_Os12g01290-TU31135	LOC_Os12g01290-TU31137
LOC_Os05g48416	Chr5	–	27761237	27761366	27760950	27761237	27760776	27760874	3.95564e-05	0.169	LOC_Os05g48416-TU83562	LOC_Os05g48416-TU83559
LOC_Os05g15040	Chr5	–	8527857	8527939	8527843	8527857	8527384	8527570	0.0422863	0.22	LOC_Os05g15040-TU78106,LOC_Os05g15040-TU78091,LOC_Os05g15040-TU78099	LOC_Os05g15040-TU78089
LOC_Os04g21650	Chr4	+	12242854	12243246	12243246	12244003	12246466	12248084	0.0043362	-0.168	LOC_Os04g21650-TU67570,LOC_Os04g21650-TU67571,LOC_Os04g21650-TU67568,LOC_Os04g21650-TU67581	LOC_Os04g21650-TU67579
LOC_Os06g30470	Chr6	+	17611340	17611495	17611495	17611553	17612536	17612621	1.06776e-07	-0.468	LOC_Os06g30470-TU89766,LOC_Os06g30470-TU89764	LOC_Os06g30470-TU89768
LOC_Os02g43720	Chr2	+	26388274	26388326	26388326	26388355	26388696	26388800	4.41067e-08	0.12	LOC_Os02g43720-TU47833	LOC_Os02g43720.1
LOC_Os04g15550	Chr4	+	8453827	8454543	8454543	8454584	8454666	8454813	0.00495491	-0.189	LOC_Os04g15550-TU66842,LOC_Os04g15550-TU66835	LOC_Os04g15550-TU66848
LOC_Os03g08730	Chr3	+	4498467	4498534	4498534	4498640	4498773	4498892	0.00790209	-0.132	LOC_Os03g08730.1	LOC_Os03g08730-TU54146
LOC_Os10g29650	Chr10	+	15420292	15420414	15420414	15420488	15420573	15420753	0.0041944	0.27	LOC_Os10g29650.3,LOC_Os10g29650-TU19741	LOC_Os10g29650-TU19745
LOC_Os02g05250	Chr2	+	2520282	2521767	2521767	2521780	2521868	2522162	0.0422863	0.108	LOC_Os02g05250-TU39732	LOC_Os02g05250-TU39731,LOC_Os02g05250-TU39725,LOC_Os02g05250-TU39724
LOC_Os11g28990	Chr11	+	16775480	16775576	16775576	16775969	16776252	16776364	0.022923	-0.104	LOC_Os11g28990-TU27381	LOC_Os11g28990-TU27384
LOC_Os06g51260	Chr6	–	31028662	31029311	31028237	31028662	31027974	31028112	0.0378378	0.148	LOC_Os06g51260-TU93850	LOC_Os06g51260-TU93846
LOC_Os10g21560	Chr10	–	11040403	11040596	11039596	11040403	11039143	11039316	0	-0.375	LOC_Os10g21560.1	LOC_Os10g21560-TU18516
LOC_Os10g21560	Chr10	–	11040403	11040596	11040343	11040403	11039143	11039316	1.00327e-11	-0.398	LOC_Os10g21560.1	LOC_Os10g21560-TU18517
LOC_Os05g51000	Chr5	–	29274601	29274798	29274444	29274601	29273680	29273859	0.000523825	-0.377	LOC_Os05g51000-TU84157	LOC_Os05g51000-TU84160
LOC_Os02g46650	Chr2	+	28472550	28472881	28472881	28473413	28473537	28473621	0.0427045	-0.107	LOC_Os02g46650-TU48649	LOC_Os02g46650-TU48650
LOC_Os07g26520	Chr7	–	15280839	15280938	15280401	15280839	15279982	15280288	0.000187799	0.13	LOC_Os07g26520-TU97926	LOC_Os07g26520-TU97927
LOC_Os01g36390	Chr1	+	20197127	20197762	20197762	20198302	20198390	20198518	2.67282e-05	0.531	LOC_Os01g36390-TU7081	LOC_Os01g36390-TU7082
LOC_Os05g24550	Chr5	+	14163232	14163389	14163389	14163515	14163606	14163681	0.0158364	0.15	LOC_Os05g24550-TU79080	LOC_Os05g24550-TU79082
LOC_Os10g40020	Chr10	–	21443508	21443642	21443199	21443508	21442716	21442797	4.27109e-05	-0.269	LOC_Os10g40020-TU22002	LOC_Os10g40020-TU22005
LOC_Os10g40020	Chr10	–	21443515	21443642	21443199	21443515	21442716	21442797	0.000161035	-0.263	LOC_Os10g40020-TU22007,LOC_Os10g40020-TU22006	LOC_Os10g40020-TU22005
LOC_Os01g44170	Chr1	+	25319730	25319870	25319870	25321093	25321461	25321549	4.05901e-09	0.15	LOC_Os01g44170-TU8793	LOC_Os01g44170-TU8791
LOC_Os05g47870	Chr5	–	27454587	27455240	27454573	27454587	27454362	27454467	4.12764e-11	-0.258	LOC_Os05g47870-TU83442	LOC_Os05g47870-TU83443
LOC_Os01g09800	Chr1	–	5062132	5062838	5062090	5062132	5061681	5061882	0.0238941	0.118	IC4R-OSJ01T083900.3	IC4R-OSJ01T083900.4
IC4R-OSJ03G128100	Chr3	–	8069606	8069675	8069573	8069606	8068745	8068973	1.4908e-05	0.197	IC4R-OSJ03T128100.25	IC4R-OSJ03T128100.23
LOC_Os10g10580	Chr10	+	5841182	5842121	5842121	5842313	5842943	5843810	0	0.494	LOC_Os10g10580-TU17479	LOC_Os10g10580-TU17476
LOC_Os06g29804	Chr6	+	17159443	17159911	17159911	17159981	17160112	17160300	0.00638853	0.328	LOC_Os06g29804-TU89620	LOC_Os06g29804.1
LOC_Os06g09910	Chr6	–	5056691	5056846	5056327	5056691	5055674	5056029	0.000245065	-0.119	LOC_Os06g09910.1	LOC_Os06g09910-TU86273
LOC_Os07g49300	Chr7	+	29527191	29527469	29527469	29527480	29527569	29527793	0.00712827	0.147	LOC_Os07g49300.1,LOC_Os07g49300-TU102685,LOC_Os07g49300-TU102688	LOC_Os07g49300-TU102687
LOC_Os01g70800	Chr1	+	40978411	40978656	40978656	40978762	40979526	40979635	9.67807e-06	-0.231	LOC_Os01g70800-TU15124	LOC_Os01g70800-TU15125
LOC_Os11g06420	Chr11	+	3099068	3099545	3099545	3099549	3099742	3099830	0.0444582	-0.119	LOC_Os11g06420.2	LOC_Os11g06420.1
LOC_Os06g40730	Chr6	–	24281419	24281496	24281415	24281419	24281210	24281314	0.000844307	-0.12	LOC_Os06g40730-TU91384	LOC_Os06g40730-TU91383
LOC_Os07g23930	Chr7	–	13530149	13530703	13530147	13530149	13530005	13530057	0.00744292	-0.115	LOC_Os07g23930-TU97578	LOC_Os07g23930-TU97545,LOC_Os07g23930-TU97559,LOC_Os07g23930-TU97569,LOC_Os07g23930-TU97576
LOC_Os08g42010	Chr8	+	26537618	26538230	26538230	26539280	26540303	26541241	0.000260561	-0.109	LOC_Os08g42010-TU110359,LOC_Os08g42010-TU110344,LOC_Os08g42010-TU110349	LOC_Os08g42010-TU110356
LOC_Os06g49250	Chr6	+	29838949	29839127	29839127	29839167	29839667	29840206	1.5556e-05	0.2	LOC_Os06g49250-TU93335,LOC_Os06g49250-TU93333	LOC_Os06g49250-TU93334
LOC_Os08g21590	Chr8	–	12863349	12863445	12863342	12863349	12862858	12862994	0.0239873	-0.122	LOC_Os08g21590-TU106514,LOC_Os08g21590-TU106518,LOC_Os08g21590-TU106529,LOC_Os08g21590.2	LOC_Os08g21590-TU106523,LOC_Os08g21590-TU106528
LOC_Os08g21590	Chr8	–	12863413	12863445	12863349	12863413	12862858	12862994	0.00535911	0.164	LOC_Os08g21590-TU106514,LOC_Os08g21590-TU106518,LOC_Os08g21590-TU106529,LOC_Os08g21590.2	LOC_Os08g21590-TU106521
LOC_Os02g34750	Chr2	–	20842366	20842629	20841095	20842366	20840887	20841009	0.0037871	0.236	LOC_Os02g34750-TU45807	LOC_Os02g34750-TU45805
LOC_Os11g04420	Chr11	–	1847452	1847869	1847326	1847452	1843116	1843432	1.82716e-05	-0.26	LOC_Os11g04420.1	LOC_Os11g04420-TU23647
LOC_Os03g19300	Chr3	+	10850754	10851208	10851208	10851224	10851431	10851644	0.00466622	-0.147	LOC_Os03g19300-TU56716	LOC_Os03g19300-TU56718
LOC_Os03g36419	Chr3	–	20185454	20185527	20185384	20185454	20183654	20183719	0.00795906	0.265	LOC_Os03g36419-TU59374,LOC_Os03g36419-TU59358	LOC_Os03g36419-TU59375,LOC_Os03g36419-TU59371
LOC_Os03g36419	Chr3	–	20186081	20186199	20185612	20186081	20185454	20185527	0.00704738	-0.153	LOC_Os03g36419-TU59368,LOC_Os03g36419-TU59360	LOC_Os03g36419-TU59371
LOC_Os08g40570	Chr8	–	25687525	25687919	25686229	25687525	25685515	25685731	0.00258811	0.19	LOC_Os08g40570-TU110062	LOC_Os08g40570-TU110063,LOC_Os08g40570-TU110064,LOC_Os08g40570-TU110068,LOC_Os08g40570-TU110065
LOC_Os07g05010	Chr7	+	2208910	2209018	2209018	2209034	2209825	2211257	0.00065477	-0.307	LOC_Os07g05010-TU94609	LOC_Os07g05010-TU94611
LOC_Os12g40790	Chr12	–	25253489	25254027	25252691	25253489	25251738	25251838	0.00744292	-0.231	LOC_Os12g40790-TU37653	LOC_Os12g40790-TU37655
LOC_Os01g65940	Chr1	–	38285467	38285604	38285397	38285467	38285167	38285265	8.61675e-05	-0.17	LOC_Os01g65940-TU14032	LOC_Os01g65940-TU14034
LOC_Os06g05790	Chr6	–	2639182	2639311	2638390	2639182	2637838	2637945	0	0.356	LOC_Os06g05790-TU85368	LOC_Os06g05790-TU85371
LOC_Os10g04370	Chr10	–	2063641	2063766	2063331	2063641	2059130	2060836	0.0116043	0.186	LOC_Os10g04370-TU16679	LOC_Os10g04370-TU16680
LOC_Os04g39814	Chr4	–	23718854	23718932	23718820	23718854	23718632	23718720	0.00369516	0.15	LOC_Os04g39814-TU70660	LOC_Os04g39814-TU70658
LOC_Os02g15360	Chr2	–	8600963	8601081	8600789	8600963	8600564	8600686	0.0109088	-0.244	LOC_Os02g15360-TU42180	LOC_Os02g15360-TU42168,LOC_Os02g15360-TU42175
LOC_Os05g37500	Chr5	–	21959119	21959276	21958913	21959119	21957886	21957945	4.39495e-05	-0.19	LOC_Os05g37500-TU81330	LOC_Os05g37500-TU81329
LOC_Os01g46200	Chr1	–	26280718	26281449	26280710	26280718	26280196	26280517	0.00828374	-0.225	LOC_Os01g46200-TU9155	LOC_Os01g46200-TU9153
LOC_Os05g25310	Chr5	+	14688176	14688447	14688447	14688651	14689636	14690217	0.00171513	-0.254	LOC_Os05g25310-TU79289	IC4R-OSJ05T216000.7
LOC_Os04g42784	Chr4	–	25331174	25331233	25329738	25331174	25329177	25329245	0.000445363	-0.232	LOC_Os04g42784.1,LOC_Os04g42784-TU71485	LOC_Os04g42784-TU71489
LOC_Os11g37330	Chr11	+	22044147	22044469	22044469	22044491	22044591	22044971	6.45386e-05	-0.402	LOC_Os11g37330.2	LOC_Os11g37330.1
LOC_Os01g26130	Chr1	+	14800349	14800415	14800415	14800555	14800811	14801940	0.00306305	0.102	LOC_Os01g26130-TU5695	LOC_Os01g26130-TU5683,LOC_Os01g26130-TU5691,LOC_Os01g26130-TU5688
LOC_Os02g26814	Chr2	+	15740791	15740957	15740957	15740977	15741437	15741534	0.00105002	0.164	LOC_Os02g26814-TU44310	LOC_Os02g26814.3
LOC_Os11g20310	Chr11	–	11736730	11736823	11736719	11736730	11736559	11736608	0.00916164	-0.147	LOC_Os11g20310-TU26375,LOC_Os11g20310-TU26399,LOC_Os11g20310-TU26386,LOC_Os11g20310-TU26377	LOC_Os11g20310-TU26393
LOC_Os11g20310	Chr11	–	11736744	11736823	11736730	11736744	11736559	11736608	0.0109534	0.105	LOC_Os11g20310-TU26375,LOC_Os11g20310-TU26399,LOC_Os11g20310-TU26386,LOC_Os11g20310-TU26377	LOC_Os11g20310-TU26383
LOC_Os06g19470	Chr6	+	11087239	11087320	11087320	11087587	11087809	11087928	6.21464e-14	0.313	LOC_Os06g19470-TU88028,LOC_Os06g19470.3	LOC_Os06g19470-TU88026,LOC_Os06g19470.1,LOC_Os06g19470-TU88025
LOC_Os04g53214	Chr4	+	31694006	31694150	31694150	31694776	31694861	31694986	1.96545e-10	0.458	LOC_Os04g53214-TU74044	LOC_Os04g53214-TU74048
LOC_Os03g10360	Chr3	–	5286067	5286318	5286060	5286067	5285339	5285523	0.00820169	-0.126	LOC_Os03g10360-TU54452	LOC_Os03g10360-TU54453
LOC_Os11g28270	Chr11	–	16258095	16259189	16256623	16258095	16255009	16255161	0.0333829	0.12	LOC_Os11g28270-TU27263	LOC_Os11g28270-TU27264
LOC_Os11g02464	Chr11	–	747126	747765	747090	747126	745964	746654	0.0148009	-0.13	LOC_Os11g02464-TU23127	LOC_Os11g02464-TU23137
LOC_Os10g22730	Chr10	–	11813661	11813805	11813646	11813661	11813161	11813226	0.00406406	-0.309	IC4R-OSJ10T176500.2	IC4R-OSJ10T176500.23
LOC_Os02g50070	Chr2	+	30594551	30594706	30594706	30594728	30594794	30595067	0.033929	0.122	LOC_Os02g50070-TU49591	LOC_Os02g50070-TU49589
LOC_Os01g56930	Chr1	+	32891246	32891343	32891343	32891385	32891463	32891530	0	-0.138	LOC_Os01g56930.1	LOC_Os01g56930-TU11801
LOC_Os02g55670	Chr2	–	34093244	34093332	34093196	34093244	34092461	34092573	0.0174267	-0.106	LOC_Os02g55670-TU51069,LOC_Os02g55670-TU51063	LOC_Os02g55670-TU51068,LOC_Os02g55670-TU51067,LOC_Os02g55670-TU51073
LOC_Os01g63820	Chr1	–	37024234	37024270	37023930	37024234	37020479	37023361	0.00577339	0.107	LOC_Os01g63820-TU13473	LOC_Os01g63820-TU13469
LOC_Os02g47560	Chr2	–	29060753	29060922	29060726	29060753	29060331	29060489	1.26831e-05	-0.148	LOC_Os02g47560-TU48910,LOC_Os02g47560-TU48909,LOC_Os02g47560.1	LOC_Os02g47560-TU48912
LOC_Os07g10540	Chr7	–	5699476	5699883	5699377	5699476	5698898	5699024	6.9354e-05	-0.234	LOC_Os07g10540.2	IC4R-OSJ07T089200.6
LOC_Os10g26140	Chr10	+	13543407	13543708	13543708	13545595	13546181	13546330	0.00540874	0.145	LOC_Os10g26140-TU19121	LOC_Os10g26140-TU19117
LOC_Os08g13440	Chr8	–	7995511	7995717	7995505	7995511	7994391	7995192	2.16184e-05	-0.108	LOC_Os08g13440.2	LOC_Os08g13440.1
LOC_Os05g08900	Chr5	–	4926045	4926373	4923225	4926045	4922614	4923153	0.00746984	0.372	LOC_Os05g08900-TU77246	LOC_Os05g08900-TU77245
LOC_Os01g53450	Chr1	+	30715515	30715575	30715575	30715603	30715683	30715817	0.0283758	0.196	IC4R-OSJ01T457000.2	LOC_Os01g53450-TU10863,LOC_Os01g53450-TU10866
LOC_Os01g68160	Chr1	–	39622569	39622599	39622542	39622569	39620834	39621013	8.88485e-07	0.119	LOC_Os01g68160.3	LOC_Os01g68160-TU14637,LOC_Os01g68160.1,IC4R-OSJ01T596000.7
LOC_Os11g44310	Chr11	+	26781121	26781600	26781600	26782010	26782333	26782494	0.00791626	-0.242	LOC_Os11g44310-TU30307	LOC_Os11g44310-TU30315,LOC_Os11g44310-TU30310
LOC_Os01g29804	Chr1	+	16707421	16707519	16707519	16707839	16708234	16708301	0.000437094	0.221	LOC_Os01g29804-TU6229	LOC_Os01g29804-TU6230,LOC_Os01g29804-TU6210,LOC_Os01g29804-TU6220,LOC_Os01g29804-TU6212
LOC_Os07g12540	Chr7	–	7170888	7171634	7170113	7170888	7169940	7170043	4.44928e-07	-0.304	LOC_Os07g12540-TU96115,LOC_Os07g12540-TU96114	LOC_Os07g12540-TU96123,LOC_Os07g12540-TU96121,LOC_Os07g12540-TU96116
LOC_Os05g28300	Chr5	+	16566540	16566756	16566756	16567192	16568116	16568647	2.02601e-06	-0.23	LOC_Os05g28300.1	LOC_Os05g28300-TU79644,LOC_Os05g28300-TU79643
LOC_Os06g44540	Chr6	+	26905263	26905579	26905579	26905701	26906520	26907421	0.0149134	0.144	LOC_Os06g44540-TU92132	IC4R-OSJ06T402300.1
LOC_Os04g20200	Chr4	+	11255679	11256432	11256432	11256504	11256644	11256745	0.0442528	0.118	LOC_Os04g20200-TU67233,LOC_Os04g20200-TU67243	LOC_Os04g20200-TU67242,LOC_Os04g20200-TU67238
LOC_Os06g50520	Chr6	+	30589765	30589984	30589984	30591121	30591202	30591327	0.00531846	-0.207	LOC_Os06g50520.2,LOC_Os06g50520.1	LOC_Os06g50520-TU93661,LOC_Os06g50520-TU93643
LOC_Os02g58150	Chr2	+	35585667	35586961	35586961	35586966	35588336	35589288	0.0279429	0.309	LOC_Os02g58150-TU51831	LOC_Os02g58150-TU51829
LOC_Os03g56740	Chr3	–	32332463	32332521	32331090	32332463	32329019	32330795	0.0253241	-0.116	LOC_Os03g56740-TU63238,LOC_Os03g56740-TU63242	LOC_Os03g56740-TU63239
LOC_Os06g33690	Chr6	–	19611919	19612027	19610994	19611919	19610166	19610818	0.00397148	0.24	LOC_Os06g33690-TU90096	LOC_Os06g33690-TU90094
LOC_Os09g31514	Chr9	–	19017971	19018157	19016921	19017971	19016534	19016700	1.27919e-09	-0.253	LOC_Os09g31514-TU116048	LOC_Os09g31514-TU116049
LOC_Os09g31514	Chr9	–	19021727	19021893	19021209	19021727	19020933	19021129	2.36245e-07	0.102	LOC_Os09g31514-TU116048,LOC_Os09g31514-TU116049,LOC_Os09g31514-TU116052,LOC_Os09g31514-TU116054	LOC_Os09g31514.1
LOC_Os12g03810	Chr12	+	1558228	1558281	1558281	1558318	1558603	1558726	0.00374381	-0.105	LOC_Os12g03810-TU31922,LOC_Os12g03810-TU31928	LOC_Os12g03810-TU31927,LOC_Os12g03810.2
LOC_Os06g16300	Chr6	+	9289965	9290109	9290109	9290232	9290635	9290707	0.00499929	-0.197	LOC_Os06g16300.1	LOC_Os06g16300-TU87628
LOC_Os02g39530	Chr2	–	23857158	23857391	23857117	23857158	23856611	23856732	0.000214038	-0.152	LOC_Os02g39530-TU46972	LOC_Os02g39530-TU46987
LOC_Os02g39530	Chr2	–	23857326	23857391	23857117	23857326	23856611	23856732	9.26959e-07	0.224	LOC_Os02g39530-TU46987	LOC_Os02g39530-TU46973
LOC_Os02g39530	Chr2	–	23857326	23857391	23857158	23857326	23856611	23856732	7.04325e-13	0.273	LOC_Os02g39530-TU46972	LOC_Os02g39530-TU46973
LOC_Os02g39530	Chr2	–	23857950	23858516	23857948	23857950	23857732	23857865	1.94188e-05	0.111	LOC_Os02g39530.1	LOC_Os02g39530.2
LOC_Os02g35590	Chr2	–	21412146	21412200	21412110	21412146	21411825	21411901	2.03198e-09	-0.143	LOC_Os02g35590.2,LOC_Os02g35590.3	IC4R-OSJ02T314500.2,LOC_Os02g35590.1
LOC_Os01g48960	Chr1	–	28100389	28100486	28100061	28100389	28099794	28099904	4.63666e-05	0.2	LOC_Os01g48960-TU9670	LOC_Os01g48960.1
LOC_Os12g02440	Chr12	–	821603	821712	819614	821603	817909	817988	0.00312604	0.117	LOC_Os12g02440-TU31490	LOC_Os12g02440.2,LOC_Os12g02440-TU31491
LOC_Os02g49080	Chr2	+	30011065	30011316	30011316	30011643	30011805	30011891	0	-0.418	LOC_Os02g49080-TU49281,LOC_Os02g49080.1	LOC_Os02g49080-TU49283,LOC_Os02g49080-TU49282
LOC_Os01g11900	Chr1	+	6443022	6443347	6443347	6443694	6444195	6447085	6.92132e-08	-0.158	LOC_Os01g11900-TU2854	LOC_Os01g11900-TU2855
LOC_Os06g11500	Chr6	–	6090628	6090710	6090501	6090628	6090290	6090412	0.00187594	-0.293	IC4R-OSJ06T100700.1,IC4R-OSJ06T100700.3	LOC_Os06g11500-TU86684
LOC_Os02g38780	Chr2	+	23432451	23432719	23432719	23432924	23433361	23433452	0.000153966	-0.211	LOC_Os02g38780-TU46744,LOC_Os02g38780-TU46749,LOC_Os02g38780-TU46747,LOC_Os02g38780-TU46757	LOC_Os02g38780-TU46751
LOC_Os02g38780	Chr2	+	23433996	23434032	23434032	23434183	23434627	23434717	0.0240991	0.226	LOC_Os02g38780-TU46744,LOC_Os02g38780-TU46755,LOC_Os02g38780.2	LOC_Os02g38780-TU46751,LOC_Os02g38780-TU46749,LOC_Os02g38780-TU46747
LOC_Os01g05130	Chr1	+	2403933	2404015	2404015	2404061	2404255	2404337	0.0244154	0.302	LOC_Os01g05130-TU1120	LOC_Os01g05130-TU1117
LOC_Os03g35849	Chr3	–	19865437	19867240	19865378	19865437	19864694	19865260	0.00151754	-0.251	LOC_Os03g35849.2	LOC_Os03g35849.1
LOC_Os05g39230	Chr5	+	23000361	23000516	23000516	23000520	23001537	23001629	0.020733	-0.1	LOC_Os05g39230-TU81771,LOC_Os05g39230-TU81787,LOC_Os05g39230-TU81776,LOC_Os05g39230-TU81770	LOC_Os05g39230-TU81778,LOC_Os05g39230-TU81775,LOC_Os05g39230.1
LOC_Os08g02904	Chr8	+	1248530	1248624	1248624	1248632	1249495	1249576	0.00824508	-0.129	LOC_Os08g02904-TU103248,LOC_Os08g02904-TU103253,LOC_Os08g02904-TU103243,LOC_Os08g02904-TU103258,LOC_Os08g02904-TU103277,LOC_Os08g02904-TU103268	LOC_Os08g02904-TU103279,LOC_Os08g02904-TU103249
LOC_Os01g47450	Chr1	+	27117624	27117786	27117786	27117793	27118248	27118325	0.0439884	0.196	LOC_Os01g47450.1,LOC_Os01g47450-TU9377	LOC_Os01g47450-TU9371
LOC_Os01g11370	Chr1	+	6115690	6115776	6115776	6115792	6116499	6116569	0.0220777	0.103	LOC_Os01g11370-TU2819	LOC_Os01g11370-TU2813,LOC_Os01g11370.1
G27396	Chr4	–	7875010	7875188	7874751	7875010	7873472	7873818	4.53222e-09	0.331	G27396-TU66523	G27396-TU66522
LOC_Os03g45410	Chr3	+	25634486	25634884	25634884	25635078	25635861	25635949	5.70761e-05	-0.184	LOC_Os03g45410-TU60861	LOC_Os03g45410-TU60862
LOC_Os03g45410	Chr3	+	25634486	25634884	25634884	25635267	25635861	25635949	2.93164e-06	-0.235	LOC_Os03g45410-TU60861	LOC_Os03g45410-TU60863
IC4R-OSJ06G129100	Chr6	+	8043517	8043808	8043808	8043918	8044848	8044965	2.27202e-14	-0.442	IC4R-OSJ06G129100-TU87493	IC4R-OSJ06G129100-TU87492,IC4R-OSJ06G129100-TU87497
LOC_Os10g19300	Chr10	+	9830842	9830961	9830961	9831689	9832472	9832778	6.94582e-09	-0.216	LOC_Os10g19300-TU18201	LOC_Os10g19300-TU18203
LOC_Os03g19340	Chr3	–	10884007	10884316	10883885	10884007	10882689	10883059	4.87283e-08	-0.32	LOC_Os03g19340-TU56744	LOC_Os03g19340-TU56745
LOC_Os05g01256	Chr5	–	179985	180072	179731	179985	179405	179536	0.022992	0.111	LOC_Os05g01256-TU75754,LOC_Os05g01256-TU75755	LOC_Os05g01256-TU75760
LOC_Os03g31180	Chr3	+	17754769	17754933	17754933	17755747	17756605	17757864	0.00900539	-0.107	LOC_Os03g31180-TU58787	LOC_Os03g31180-TU58798
LOC_Os05g50420	Chr5	–	28905776	28905844	28898628	28905776	28898216	28898546	0.0129645	-0.121	LOC_Os05g50420-TU84041	LOC_Os05g50420-TU84047
LOC_Os01g13170	Chr1	+	7340922	7341040	7341040	7341549	7342229	7342637	8.88263e-11	-0.125	LOC_Os01g13170.1	LOC_Os01g13170-TU3271
G27812	Chr4	+	12627304	12627615	12627615	12627665	12627746	12628394	4.2541e-05	0.167	G27812-TU67680	G27812-TU67683
LOC_Os12g22760	Chr12	+	12849731	12849804	12849804	12851232	12851357	12852453	0.0241448	-0.102	LOC_Os12g22760-TU35034,LOC_Os12g22760-TU35031	LOC_Os12g22760-TU35049
LOC_Os08g12430	Chr8	–	7347385	7347406	7347100	7347385	7341053	7341726	0.000586107	0.293	LOC_Os08g12430.1	LOC_Os08g12430-TU104930
LOC_Os03g55130	Chr3	+	31377098	31377333	31377333	31378225	31379214	31381793	0.0415946	0.12	LOC_Os03g55130-TU62904	LOC_Os03g55130-TU62903
LOC_Os06g51290	Chr6	–	31054760	31054811	31054681	31054760	31053759	31053932	0	-0.202	LOC_Os06g51290.1	LOC_Os06g51290-TU93788,LOC_Os06g51290-TU93789
LOC_Os06g51290	Chr6	–	31055699	31056178	31055550	31055699	31054920	31055411	2.37163e-10	-0.123	LOC_Os06g51290-TU93788	LOC_Os06g51290-TU93789
LOC_Os10g08790	Chr10	+	4761006	4761336	4761336	4761354	4762220	4763576	0.00102176	-0.394	LOC_Os10g08790-TU17201	LOC_Os10g08790-TU17202
G2424	Chr1	+	16202491	16202791	16202791	16202850	16204183	16204314	0.000308501	-0.191	G2424-TU5958,G2424-TU5961	G2424-TU5970
LOC_Os03g27840	Chr3	+	15988078	15988227	15988227	15988231	15988431	15988507	0.00589694	0.134	LOC_Os03g27840-TU58352	LOC_Os03g27840.1,LOC_Os03g27840-TU58349
LOC_Os01g25920	Chr1	–	14705484	14705998	14705478	14705484	14703902	14704137	3.21436e-06	-0.121	LOC_Os01g25920.3,LOC_Os01g25920.2	LOC_Os01g25920-TU5486
LOC_Os01g50849	Chr1	–	29208426	29208557	29208270	29208426	29208100	29208176	2.30793e-05	-0.212	LOC_Os01g50849-TU10115	LOC_Os01g50849-TU10118
LOC_Os12g19290	Chr12	+	11188794	11188836	11188836	11188874	11188948	11189033	0.00291864	0.175	LOC_Os12g19290.1	LOC_Os12g19290-TU34431
LOC_Os03g17634	Chr3	–	9819003	9819111	9818967	9819003	9818586	9818751	0.00726999	-0.29	IC4R-OSJ03T154800.1,LOC_Os03g17634.1	LOC_Os03g17634-TU56291
LOC_Os05g07060	Chr5	–	3723627	3723773	3721038	3723627	3720771	3720887	0.00168061	0.16	LOC_Os05g07060-TU76974	LOC_Os05g07060-TU76973
LOC_Os05g07060	Chr5	–	3723627	3723773	3723580	3723627	3720771	3720887	0.00242718	0.178	LOC_Os05g07070.4	LOC_Os05g07060-TU76973
LOC_Os05g07060	Chr5	–	3723627	3723773	3723580	3723627	3720771	3723229	0.00105002	0.163	LOC_Os05g07070.5,LOC_Os05g07070.8	LOC_Os05g07060-TU76965
LOC_Os02g44270	Chr2	+	26784893	26785035	26785035	26785772	26785921	26786072	0.000422187	0.247	LOC_Os02g44270-TU47973	LOC_Os02g44270-TU47988
LOC_Os09g04210	Chr9	–	2212893	2213343	2212881	2212893	2212680	2212787	6.09094e-05	0.102	LOC_Os09g04210-TU111637,LOC_Os09g04210-TU111643,LOC_Os09g04210-TU111634,IC4R-OSJ09T031400.5	IC4R-OSJ09T031400.3
LOC_Os09g04210	Chr9	–	2218222	2218344	2217684	2218222	2217509	2217592	0.0141817	0.11	LOC_Os09g04210-TU111643	IC4R-OSJ09T031400.3,IC4R-OSJ09T031400.5,LOC_Os09g04210-TU111642
LOC_Os07g40640	Chr7	–	24356387	24356736	24356384	24356387	24356002	24356307	3.05253e-07	-0.345	LOC_Os07g40640-TU100643	LOC_Os07g40640-TU100644
LOC_Os02g58790	Chr2	+	35924305	35924365	35924365	35924375	35924605	35924724	0.0355022	-0.234	LOC_Os02g58790-TU52050,LOC_Os02g58790-TU52048	LOC_Os02g58790.4
LOC_Os10g25400	Chr10	+	13132225	13132381	13132381	13132394	13132554	13133432	0.00344911	-0.198	LOC_Os10g25400-TU18992	LOC_Os10g25400-TU18993
LOC_Os10g09200	Chr10	+	4966222	4967146	4967146	4967153	4967230	4967318	0.0146109	0.126	LOC_Os10g09200-TU17338,LOC_Os10g09200-TU17331,LOC_Os10g09200-TU17344,LOC_Os10g09200-TU17341,LOC_Os10g09200-TU17346	LOC_Os10g09200-TU17330,LOC_Os10g09200-TU17335,LOC_Os10g09200-TU17342
LOC_Os01g25990	Chr1	–	14736131	14736290	14736127	14736131	14735914	14735990	0.000290056	-0.155	LOC_Os01g25990-TU5557	LOC_Os01g25990-TU5566
LOC_Os10g15164	Chr10	+	8071523	8071580	8071580	8071678	8072432	8072514	4.67658e-06	-0.291	LOC_Os10g15164.1	LOC_Os10g15164-TU17990
LOC_Os10g15164	Chr10	+	8071523	8071580	8071580	8071897	8072432	8072514	6.2408e-05	-0.136	LOC_Os10g15164.1	LOC_Os10g15164-TU18010,LOC_Os10g15164-TU17979
LOC_Os10g15164	Chr10	+	8071523	8071605	8071605	8071678	8072432	8072514	1.80337e-05	-0.479	LOC_Os10g15164-TU17989	LOC_Os10g15164-TU17990
LOC_Os10g15164	Chr10	+	8071523	8071605	8071605	8071897	8072432	8072514	7.08428e-06	-0.206	LOC_Os10g15164-TU17989	LOC_Os10g15164-TU18010,LOC_Os10g15164-TU17979
LOC_Os02g37920	Chr2	–	22920638	22920712	22920634	22920638	22920398	22920464	0.0392767	-0.208	LOC_Os02g37920-TU46598,LOC_Os02g37920.1	LOC_Os02g37920-TU46599
LOC_Os10g28020	Chr10	+	14532788	14533030	14533030	14533110	14536651	14536842	0	-0.361	LOC_Os10g28020-TU19517	LOC_Os10g28020-TU19518
LOC_Os08g07300	Chr8	+	4079852	4079928	4079928	4079942	4080055	4080128	1.92237e-07	-0.133	LOC_Os08g07300.2,LOC_Os08g07300-TU104071,LOC_Os08g07300.1	LOC_Os08g07300-TU104075
IC4R-OSJ06G373700	Chr6	–	24947030	24950783	24946990	24947030	24946752	24946845	0.0263498	0.137	IC4R-OSJ06G373700-TU91575	IC4R-OSJ06T373700.6
LOC_Os06g15779	Chr6	–	8966855	8967594	8964147	8966855	8961913	8962051	0.0317595	-0.138	IC4R-OSJ06T142200.3	IC4R-OSJ06T142200.4
LOC_Os11g04030	Chr11	–	1629436	1629512	1628993	1629436	1628588	1628676	0.00477006	0.36	LOC_Os11g04030-TU23533	LOC_Os11g04030-TU23532
LOC_Os04g42134	Chr4	–	24946043	24947710	24945222	24946043	24944992	24945075	1.43681e-05	0.287	LOC_Os04g42134-TU71372	LOC_Os04g42134-TU71377
LOC_Os12g01190	Chr12	+	111023	111185	111185	111221	111286	112022	0.000308859	0.197	LOC_Os12g01190-TU31091,LOC_Os12g01190.2	LOC_Os12g01190-TU31094
LOC_Os08g19105	Chr8	–	11402420	11403127	11402338	11402420	11402164	11402261	4.75087e-05	0.174	LOC_Os08g19105-TU106033	LOC_Os08g19105-TU106030
LOC_Os05g07220	Chr5	–	3819580	3819769	3819423	3819580	3818337	3818501	0.0198357	-0.196	LOC_Os05g07220.2	LOC_Os05g07220.1
LOC_Os10g22570	Chr10	–	11709013	11709363	11708911	11709013	11708376	11708546	6.841e-05	-0.161	LOC_Os10g22570-TU18618	LOC_Os10g22570-TU18619
LOC_Os02g44550	Chr2	–	26993425	26993996	26993420	26993425	26993122	26993274	0.00197519	-0.167	LOC_Os02g44550-TU48051,LOC_Os02g44550-TU48049,LOC_Os02g44550-TU48052	LOC_Os02g44550-TU48055,LOC_Os02g44550-TU48053
LOC_Os12g04934	Chr12	–	2125457	2125564	2125368	2125457	2124539	2124943	0.00143554	-0.214	LOC_Os12g04934.1	LOC_Os12g04934.2
LOC_Os02g11750	Chr2	+	6063535	6063933	6063933	6064958	6065117	6065178	0.000645794	0.264	LOC_Os02g11750-TU41335	LOC_Os02g11750-TU41332
G27659	Chr4	–	10472241	10472416	10472056	10472241	10470563	10470956	0.00363657	-0.184	G27659-TU67131	G27659-TU67133
LOC_Os02g34530	Chr2	+	20701107	20701164	20701164	20701211	20701298	20701672	0.00256857	-0.11	LOC_Os02g34530-TU45735	LOC_Os02g34530.1
LOC_Os06g13700	Chr6	–	7597087	7597257	7596649	7597087	7596294	7596494	0.00151754	0.54	LOC_Os06g13700-TU87215	LOC_Os06g13700-TU87217
LOC_Os06g13700	Chr6	–	7597087	7597257	7596654	7597087	7596294	7596494	0.00344911	0.483	LOC_Os06g13700-TU87216	LOC_Os06g13700-TU87217
LOC_Os02g53770	Chr2	+	32938023	32938168	32938168	32938173	32938751	32938983	3.52381e-05	-0.186	LOC_Os02g53770.1	LOC_Os02g53770-TU50519
LOC_Os02g37880	Chr2	+	22892267	22892513	22892513	22892608	22893555	22894063	0.000246818	-0.235	LOC_Os02g37880.2	LOC_Os02g37880-TU46584
LOC_Os02g37880	Chr2	+	22892267	22892513	22892513	22892608	22893578	22894063	0.000844307	-0.128	LOC_Os02g37880-TU46583,LOC_Os02g37880-TU46580	LOC_Os02g37880-TU46582
LOC_Os12g27060	Chr12	+	15846203	15846259	15846259	15846441	15847549	15847763	0.026977	0.378	LOC_Os12g27060-TU35473	LOC_Os12g27060-TU35426
LOC_Os12g27060	Chr12	+	15846203	15846259	15846259	15847364	15847549	15847763	0.00147523	0.479	LOC_Os12g27060-TU35429	LOC_Os12g27060-TU35426
LOC_Os06g47210	Chr6	+	28622085	28622140	28622140	28622144	28622990	28623213	0.0451357	0.113	LOC_Os06g47210-TU92798	LOC_Os06g47210-TU92800
LOC_Os01g05660	Chr1	–	2704376	2704666	2704205	2704376	2702907	2703158	0.0012027	-0.123	LOC_Os01g05660-TU1215	LOC_Os01g05660-TU1219
LOC_Os07g31310	Chr7	–	18540998	18541382	18540319	18540998	18537964	18539956	0.00489163	0.105	LOC_Os07g31310-TU98842	LOC_Os07g31310-TU98840
LOC_Os06g47580	Chr6	–	28815372	28815449	28815331	28815372	28814233	28814745	6.25021e-06	-0.531	LOC_Os06g47580.1,IC4R-OSJ06T432500.3	LOC_Os06g47580-TU92924,LOC_Os06g47580-TU92920
LOC_Os03g41229	Chr3	+	22932571	22932678	22932678	22932702	22936069	22936190	0.00370327	0.268	IC4R-OSJ03T349600.9,IC4R-OSJ03T349600.4	IC4R-OSJ03T349600.5
LOC_Os06g43630	Chr6	–	26245330	26245427	26245295	26245330	26244989	26245166	1.69959e-05	0.171	LOC_Os06g43630-TU91983,LOC_Os06g43630.1	LOC_Os06g43630-TU91974
LOC_Os03g07739	Chr3	–	3933604	3933649	3933581	3933604	3932938	3933186	1.69959e-05	-0.215	LOC_Os03g07739-TU53838,LOC_Os03g07739-TU53854,LOC_Os03g07739.2	LOC_Os03g07739-TU53846
LOC_Os03g07739	Chr3	–	3933937	3934063	3933581	3933937	3932938	3933186	0.0177592	0.212	LOC_Os03g07739-TU53847	LOC_Os03g07739-TU53856
LOC_Os08g33680	Chr8	–	21036948	21037182	21036372	21036948	21035386	21035455	0.00765732	-0.178	LOC_Os08g33680-TU108388	LOC_Os08g33680-TU108389
LOC_Os01g31810	Chr1	–	17428975	17429141	17428969	17428975	17428367	17428421	0.0006928	-0.266	LOC_Os01g31810-TU6422	LOC_Os01g31810.2
LOC_Os01g34620	Chr1	+	19092386	19092462	19092462	19092480	19092586	19092627	0.00012038	-0.16	LOC_Os01g34620.3	LOC_Os01g34620.1
G25819	Chr3	+	31103965	31104324	31104324	31104364	31104956	31105068	0.015033	0.222	G25819-TU62833	G25819-TU62845
G25819	Chr3	+	31103965	31104587	31104587	31104773	31104956	31105068	0.00314729	0.146	G25819-TU62842	G25819-TU62844
LOC_Os06g30020	Chr6	+	17279361	17279933	17279933	17280329	17280455	17280842	0.0388734	0.118	LOC_Os06g30020-TU89723,LOC_Os06g30020-TU89725	LOC_Os06g30020-TU89722
LOC_Os04g58690	Chr4	+	34892933	34893375	34893375	34893435	34893563	34893638	0.024034	-0.127	LOC_Os04g58690.3	LOC_Os04g58690.2,LOC_Os04g58690.4
LOC_Os04g37810	Chr4	+	22475589	22475629	22475629	22475649	22475764	22475865	0.000586107	0.336	LOC_Os04g37810.1,LOC_Os04g37810-TU70147	LOC_Os04g37810-TU70165,LOC_Os04g37810-TU70161
LOC_Os06g47530	Chr6	–	28773918	28774613	28773478	28773918	28773072	28773158	0.0173946	0.24	LOC_Os06g47530-TU92850	LOC_Os06g47530-TU92843
LOC_Os10g42720	Chr10	+	23049128	23049278	23049278	23049288	23050034	23050209	0.0300686	-0.154	LOC_Os10g42720-TU22594	LOC_Os10g42720-TU22595
LOC_Os10g42720	Chr10	+	23050034	23050209	23050209	23050214	23050294	23051054	0.0459184	0.191	LOC_Os10g42720-TU22590	LOC_Os10g42720-TU22595
LOC_Os09g33530	Chr9	–	19778741	19778878	19778719	19778741	19778512	19778617	3.57446e-05	-0.106	LOC_Os09g33530.2	LOC_Os09g33530.1
LOC_Os06g23290	Chr6	–	13604760	13604917	13604747	13604760	13604517	13604612	0	0.619	LOC_Os06g23290.4	LOC_Os06g23290.1
LOC_Os04g38610	Chr4	–	22942006	22942394	22941841	22942006	22941572	22941710	6.89321e-07	0.161	IC4R-OSJ04T332000.3	LOC_Os04g38610.3
LOC_Os07g47780	Chr7	+	28537916	28538045	28538045	28538069	28538152	28538335	1.63929e-06	0.184	LOC_Os07g47780.1	LOC_Os07g47780.2
LOC_Os08g06930	Chr8	+	3863529	3863609	3863609	3863665	3863740	3864591	0.0133887	-0.138	LOC_Os08g06930-TU103960	LOC_Os08g06930-TU103953
LOC_Os02g50780	Chr2	+	31007118	31007192	31007192	31007200	31007289	31007375	0.0211084	0.119	LOC_Os02g50780.1,LOC_Os02g50780-TU49735,IC4R-OSJ02T461500.2	LOC_Os02g50780-TU49740
LOC_Os01g07680	Chr1	–	3699317	3699441	3699307	3699317	3698565	3698948	0.0134014	-0.105	LOC_Os01g07680-TU1762	LOC_Os01g07700.2
LOC_Os11g06934	Chr11	+	3427463	3427715	3427715	3428671	3428753	3428886	0.0171462	-0.199	LOC_Os11g06934-TU24309,LOC_Os11g06934-TU24299	LOC_Os11g06934-TU24288,LOC_Os11g06934-TU24298
LOC_Os04g27250	Chr4	+	16101805	16101902	16101902	16102042	16102126	16102412	0.00524996	0.107	LOC_Os04g27250.3	LOC_Os04g27250.4
LOC_Os03g42220	Chr3	+	23485490	23485710	23485710	23485886	23487048	23487109	0	-0.194	LOC_Os03g42220.1	LOC_Os03g42220-TU60296
LOC_Os02g19150	Chr2	–	11162079	11162257	11160573	11162079	11157999	11158386	1.35523e-10	0.209	LOC_Os02g19150-TU43054,LOC_Os02g19150-TU43057	LOC_Os02g19150-TU43059
LOC_Os11g34120	Chr11	–	19981635	19981697	19981612	19981635	19981440	19981497	0.0091185	-0.189	IC4R-OSJ11T287000.3,IC4R-OSJ11T287000.2,IC4R-OSJ11T287000.1	LOC_Os11g34120-TU28251
LOC_Os11g20490	Chr11	–	11873367	11873597	11873309	11873367	11872614	11872722	0.00309638	-0.289	LOC_Os11g20490-TU26465,LOC_Os11g20490-TU26478	LOC_Os11g20490-TU26444,LOC_Os11g20490-TU26480
LOC_Os11g01074	Chr11	+	35749	36021	36021	36321	37522	37952	0.00318855	0.278	LOC_Os11g01074-TU22707	LOC_Os11g01074-TU22710
LOC_Os02g33020	Chr2	+	19634986	19635652	19635652	19635954	19636035	19636200	0.000799873	-0.383	LOC_Os02g33020-TU45518	LOC_Os02g33020-TU45515
LOC_Os10g17600	Chr10	+	8891492	8891964	8891964	8891993	8892092	8892139	0.0325418	-0.336	LOC_Os10g17600-TU18032	LOC_Os10g17600-TU18036
LOC_Os05g01020	Chr5	–	45098	45339	45047	45098	44715	44849	1.0474e-06	0.186	LOC_Os05g01020-TU75681,LOC_Os05g01020-TU75680,LOC_Os05g01020-TU75678	LOC_Os05g01020-TU75679
LOC_Os03g21980	Chr3	–	12594108	12594253	12593442	12594108	12592873	12593290	0.0342477	-0.217	LOC_Os03g21980.2,LOC_Os03g21980.1	LOC_Os03g21980-TU57343
LOC_Os09g31031	Chr9	+	18670575	18670772	18670772	18670783	18670900	18670967	0.000506548	0.221	LOC_Os09g31031.2	LOC_Os09g31031.1
LOC_Os08g35740	Chr8	+	22547134	22547407	22547407	22547661	22548391	22548522	0.000198655	0.145	IC4R-OSJ08T326600.4	IC4R-OSJ08T326600.3
LOC_Os07g30774	Chr7	–	18217230	18217356	18212715	18217230	18212054	18212170	0	-0.373	LOC_Os07g30774.1	LOC_Os07g30774-TU98761
LOC_Os06g09090	Chr6	–	4574712	4574911	4574677	4574712	4573751	4573820	0.000164863	-0.361	LOC_Os06g09090.2	LOC_Os06g09090.4
LOC_Os03g60610	Chr3	–	34444115	34444433	34444074	34444115	34443055	34443505	0.00432207	0.129	LOC_Os03g60610.2	LOC_Os03g60610.3
LOC_Os05g27520	Chr5	–	16009670	16009760	16009651	16009670	16009444	16009522	8.78156e-06	-0.319	LOC_Os05g27520-TU79501,LOC_Os05g27520-TU79504	LOC_Os05g27520.1,LOC_Os05g27520-TU79506
LOC_Os10g02630	Chr10	–	1011168	1011231	1009699	1011168	1009458	1009540	0.000608858	0.113	LOC_Os10g02630-TU16370	IC4R-OSJ10T014900.1,LOC_Os10g02630.1
LOC_Os07g46780	Chr7	–	27956655	27956748	27956575	27956655	27956320	27956395	0.000718716	0.195	LOC_Os07g46780.2	LOC_Os07g46780.1,LOC_Os07g46780-TU101946
IC4R-OSJSyG004600	ChrSy	–	229390	229634	229377	229390	229108	229267	0.0142643	-0.167	IC4R-OSJSyT004600.6,IC4R-OSJSyG004600-TU117797	IC4R-OSJSyG004600-TU117803
LOC_Os08g07840	Chr8	–	4417374	4417649	4416748	4417374	4415608	4416326	0.0313536	-0.305	LOC_Os08g07840-TU104124,LOC_Os08g07840-TU104123	LOC_Os08g07840-TU104125
LOC_Os06g14740	Chr6	+	8307310	8307387	8307387	8307410	8307489	8307544	0.000620727	-0.136	LOC_Os06g14740-TU87637,LOC_Os06g14740-TU87645,LOC_Os06g14740-TU87642,IC4R-OSJ06T132400.3,IC4R-OSJ06T132400.13,IC4R-OSJ06T132400.5	LOC_Os06g14740-TU87649
LOC_Os07g49010	Chr7	–	29348943	29349706	29348554	29348943	29348368	29348453	0.0148009	0.349	LOC_Os07g49010-TU102585	LOC_Os07g49010-TU102583
LOC_Os08g35050	Chr8	–	22093270	22093425	22093023	22093270	22092578	22092763	0.0199093	-0.152	LOC_Os08g35050-TU108823,LOC_Os08g35050-TU108832,LOC_Os08g35050-TU108821,LOC_Os08g35050-TU108829,LOC_Os08g35050-TU108861	LOC_Os08g35050-TU108835
LOC_Os11g06340	Chr11	+	3037471	3037615	3037615	3037736	3038710	3038795	0.000286006	-0.187	LOC_Os11g06340-TU24065	LOC_Os11g06340-TU24066
LOC_Os03g31730	Chr3	+	18136318	18136461	18136461	18136468	18136900	18136969	0.0131801	-0.19	LOC_Os03g31730-TU59000,LOC_Os03g31730-TU59010	LOC_Os03g31730-TU59002,LOC_Os03g31730-TU59013,LOC_Os03g31730-TU58998
LOC_Os06g40450	Chr6	–	24094922	24095108	24094916	24094922	24094725	24094787	0.00168381	-0.127	LOC_Os06g40450.1,IC4R-OSJ06T361900.1	LOC_Os06g40450-TU91267
LOC_Os11g23880	Chr11	+	13521945	13522003	13522003	13522172	13523723	13523829	3.5971e-06	-0.2	LOC_Os11g23880-TU26661	LOC_Os11g23880-TU26665
LOC_Os11g23880	Chr11	+	13521945	13522003	13522003	13522248	13523723	13523829	3.81182e-06	-0.203	LOC_Os11g23880-TU26661	LOC_Os11g23880.1
LOC_Os11g23880	Chr11	+	13521945	13522172	13522172	13522248	13524847	13525084	0.0268702	-0.327	LOC_Os11g23880-TU26657	LOC_Os11g23880-TU26666

## Sheet: A3SS under DS
Supplementary Data 8. List of DJ-WT vs onac023 DASGs (supports Fig. 9).
Sheet 4. List of A3SS-involving DASGs under drought stress.
Gene ID	Chromosome	Strand	5'-flanking exon start (0-based)	5'-flanking exon end	Variable exon start (0-based)	Variable exon end	3'-flanking exon start (0-based)	3'-flanking exon end	FDR	∆PSI	SIONAC023+	SIONAC023–
G11098	Chr11	+	13753416	13753569	13754254	13754338	13754338	13754392	0.00472009	-0.135	G11098-TU26746	G11098-TU26736,G11098-TU26740
G14886	Chr12	–	19641765	19642017	19640021	19640733	19639942	19640021	0.000338354	0.246	G14886-TU36157	G14886-TU36154
G23488	Chr3	–	12518727	12518881	12517848	12518238	12517450	12517848	0.000300426	0.324	G23488-TU57277	G23488-TU57292
G26349	Chr3	+	34305115	34305852	34305961	34305988	34305988	34306075	0.000287931	-0.312	G26349-TU64000	G26349-TU63989
G27396	Chr4	–	7875010	7875188	7873818	7874812	7873472	7873818	0.000120385	0.221	G27396-TU66526	G27396-TU66522
G27396	Chr4	–	7875964	7876296	7875451	7875792	7875363	7875451	0.0105212	0.115	G27396-TU66525	G27396-TU66522,G27396-TU66524
G27482	Chr4	–	7940708	7940828	7940012	7940609	7939773	7940012	0.0337527	0.101	G27482-TU66759	G27482-TU66756,G27482-TU66764
G27482	Chr4	–	7940941	7941036	7940814	7940828	7940708	7940814	4.00009e-05	0.164	G27482-TU66757,G27482-TU66755	G27482-TU66763
G27482	Chr4	–	7941514	7941557	7941036	7941082	7940941	7941036	0.00211105	-0.266	G27482-TU66757,G27482-TU66755	G27482-TU66759,G27482-TU66756
G35319	Chr6	–	2072826	2072935	2071312	2071790	2070900	2071312	0.0292453	0.171	G35319-TU85105	G35319-TU85104
G38350	Chr6	–	27656371	27656749	27652475	27653877	27651197	27652475	0.0443494	0.119	G38350-TU92361	G38350-TU92362
G43667	Chr8	–	8338399	8338470	8338219	8338233	8338127	8338219	4.83845e-05	0.114	G43667-TU105279	G43667-TU105275,G43667-TU105276,G43667-TU105280
G43667	Chr8	–	8339045	8339613	8338727	8338733	8338613	8338727	0.029865	0.203	G43667-TU105275,G43667-TU105279	G43667-TU105276
IC4R-OSJ01G068800	Chr1	–	4041226	4041280	4040543	4040548	4040452	4040543	0.0381675	-0.284	IC4R-OSJ01T068800.4	IC4R-OSJ01G068800-TU1986
IC4R-OSJ04G516400	Chr4	+	34484133	34484266	34485461	34485631	34485631	34485979	1.6378e-07	0.105	IC4R-OSJ04G516400-TU75235,IC4R-OSJ04G516400-TU75233,IC4R-OSJ04T516400.1	IC4R-OSJ04G516400-TU75234
IC4R-OSJ04G533300	Chr4	–	35468230	35468297	35468097	35468121	35468070	35468097	0.0103912	0.121	IC4R-OSJ04T533300.2,IC4R-OSJ04G533300-TU75604	IC4R-OSJ04G533300-TU75607
IC4R-OSJ05G035000	Chr5	+	2124823	2124977	2125639	2125657	2125657	2125877	0.0082894	-0.371	IC4R-OSJ05G035000-TU76385	IC4R-OSJ05G035000-TU76391
IC4R-OSJ07G424200	Chr7	+	28266037	28266186	28266842	28266940	28266940	28267419	0.000805326	0.239	IC4R-OSJ07G424200-TU102165,IC4R-OSJ07G424200-TU102164	IC4R-OSJ07G424200-TU102167
IC4R-OSJ11G180100	Chr11	+	12392976	12393086	12393802	12394243	12394243	12395544	0.00105624	0.441	IC4R-OSJ11T180100.8,IC4R-OSJ11T180100.9	IC4R-OSJ11G180100-TU26548
IC4R-OSJSyG004600	ChrSy	–	269994	270313	269180	269323	269122	269180	2.45958e-08	0.113	IC4R-OSJSyG004600-TU117883	IC4R-OSJSyG004600-TU117884,IC4R-OSJSyG004600-TU117886
LOC_Os01g01390	Chr1	+	197646	197838	197914	198033	198033	198225	0.00178778	0.11	LOC_Os01g01390.4	LOC_Os01g01390.1
LOC_Os01g02390	Chr1	–	768598	768752	768325	768487	767178	768325	0.000361424	0.223	LOC_Os01g02390-TU541	LOC_Os01g02390-TU542
LOC_Os01g05130	Chr1	+	2403547	2403684	2403933	2404255	2404255	2404337	0.000240359	-0.137	LOC_Os01g05130.1	LOC_Os01g05130-TU1119
LOC_Os01g05130	Chr1	+	2403547	2403684	2403933	2404260	2404260	2404337	0.00642331	-0.287	LOC_Os01g05130-TU1118	LOC_Os01g05130-TU1119
LOC_Os01g05130	Chr1	+	2403547	2403684	2404227	2404255	2404255	2404337	0.0104778	-0.116	LOC_Os01g05130.1	LOC_Os01g05130-TU1116
LOC_Os01g05130	Chr1	+	2403547	2403684	2404227	2404260	2404260	2404337	0.0143498	-0.236	LOC_Os01g05130-TU1118	LOC_Os01g05130-TU1116
LOC_Os01g05500	Chr1	+	2607557	2608197	2608793	2609365	2609365	2609574	4.97636e-05	-0.109	LOC_Os01g05500.2,LOC_Os01g05500-TU1171	LOC_Os01g05500-TU1173
LOC_Os01g06270	Chr1	–	2977161	2977235	2977004	2977009	2976888	2977004	2.53585e-06	-0.12	LOC_Os01g06270-TU1439	LOC_Os01g06270-TU1436,LOC_Os01g06270-TU1440
LOC_Os01g06550	Chr1	–	3087409	3087616	3087275	3087303	3087084	3087275	0.000223364	-0.15	LOC_Os01g06550-TU1427,LOC_Os01g06550-TU1428,LOC_Os01g06550.1	LOC_Os01g06550-TU1424
LOC_Os01g07090	Chr1	–	3335157	3335237	3334953	3334975	3334871	3334953	0.00239852	-0.15	LOC_Os01g07090.1	IC4R-OSJ01T057900.2
LOC_Os01g07630	Chr1	–	3671429	3671489	3671308	3671354	3671210	3671308	0.0251387	-0.177	LOC_Os01g07630.1	LOC_Os01g07630-TU1743
LOC_Os01g07740	Chr1	–	3714828	3714885	3714730	3714733	3714688	3714730	0.0441469	0.106	LOC_Os01g07740.3	LOC_Os01g07740.2
LOC_Os01g08700	Chr1	–	4336532	4336762	4336455	4336467	4336350	4336455	0	-0.362	LOC_Os01g08700.1	LOC_Os01g08700-TU2087
LOC_Os01g08700	Chr1	–	4338299	4338486	4336630	4336762	4336532	4336630	0	-0.104	LOC_Os01g08700.3	LOC_Os01g08700.1,LOC_Os01g08700-TU2087
LOC_Os01g09200	Chr1	–	4622721	4622803	4622379	4622519	4621533	4622379	1.24427e-07	0.181	LOC_Os01g09200-TU2165	LOC_Os01g09200-TU2163
LOC_Os01g10530	Chr1	–	5592638	5592863	5592202	5592305	5591989	5592202	6.03584e-13	0.252	LOC_Os01g10530-TU2574	LOC_Os01g10530-TU2569,LOC_Os01g10530-TU2571,LOC_Os01g10530-TU2576
LOC_Os01g10530	Chr1	–	5594241	5596371	5593641	5593833	5593483	5593641	0.0136907	0.134	LOC_Os01g10530-TU2584,LOC_Os01g10530-TU2574,LOC_Os01g10530-TU2576	LOC_Os01g10530-TU2569,LOC_Os01g10530-TU2571,LOC_Os01g10530-TU2570,LOC_Os01g10530-TU2579
LOC_Os01g12080	Chr1	–	6573871	6574037	6573220	6573274	6572966	6573220	0.0172184	0.113	LOC_Os01g12080.1,IC4R-OSJ01T104100.2	LOC_Os01g12080-TU2893
LOC_Os01g12270	Chr1	–	6706023	6706490	6704695	6704731	6703856	6704695	0	0.111	LOC_Os01g12270-TU2950	LOC_Os01g12270-TU2951
LOC_Os01g13100	Chr1	+	7288861	7289003	7289214	7289235	7289235	7289426	0.000667582	0.247	LOC_Os01g13100.1	LOC_Os01g13100.2
LOC_Os01g15790	Chr1	+	8892480	8892746	8893183	8893195	8893195	8893249	4.1802e-05	-0.11	LOC_Os01g15790-TU3919	LOC_Os01g15790-TU3916
LOC_Os01g16124	Chr1	+	9096725	9096875	9096950	9096974	9096974	9097004	0.000406861	0.286	LOC_Os01g16124-TU3954,LOC_Os01g16124.1	LOC_Os01g16124-TU3956
LOC_Os01g19140	Chr1	–	10816795	10816881	10816229	10816586	10816150	10816229	0.000508589	0.24	LOC_Os01g19140-TU4511	LOC_Os01g19140-TU4508
LOC_Os01g20880	Chr1	+	11664432	11664583	11665096	11665567	11665567	11665732	0.0139871	0.106	LOC_Os01g20880-TU4763	LOC_Os01g20880-TU4754,LOC_Os01g20880-TU4750
LOC_Os01g25440	Chr1	–	14397354	14397542	14397267	14397272	14397170	14397267	0.0222608	-0.24	LOC_Os01g25440-TU5431,LOC_Os01g25440.1	LOC_Os01g25440-TU5425
LOC_Os01g25990	Chr1	–	14736679	14736735	14736290	14736564	14736131	14736290	7.64772e-06	0.102	LOC_Os01g25990-TU5564	LOC_Os01g25990-TU5557
LOC_Os01g27740	Chr1	–	15473324	15473444	15473175	15473180	15472603	15473175	0.00384687	-0.228	LOC_Os01g27740-TU5862	LOC_Os01g27740-TU5847
LOC_Os01g27740	Chr1	–	15474654	15477860	15473648	15473683	15473531	15473648	0.000364026	0.325	LOC_Os01g27740-TU5850	LOC_Os01g27740-TU5858
LOC_Os01g28540	Chr1	+	15975893	15976112	15976550	15976558	15976558	15976645	0.0342418	-0.195	IC4R-OSJ01T241200.8,IC4R-OSJ01T241200.7,IC4R-OSJ01T241200.2	LOC_Os01g28540-TU5907
LOC_Os01g28680	Chr1	+	16052777	16052933	16054512	16054835	16054835	16054896	1.55694e-06	0.109	LOC_Os01g28680-TU6264	LOC_Os01g28680.12,LOC_Os01g28680-TU6259
LOC_Os01g29230	Chr1	+	16375044	16375260	16375329	16375342	16375342	16375520	0.0463321	-0.363	LOC_Os01g29230-TU6076	LOC_Os01g29230-TU6067,LOC_Os01g29230-TU6074
LOC_Os01g29804	Chr1	+	16707421	16707519	16707707	16708234	16708234	16708301	0.000187791	0.283	LOC_Os01g29804-TU6232	LOC_Os01g29804-TU6210,LOC_Os01g29804-TU6212,LOC_Os01g29804-TU6220,LOC_Os01g29804-TU6230
LOC_Os01g32660	Chr1	+	17905648	17905736	17906085	17906088	17906088	17906223	0.0157519	0.1	LOC_Os01g32660-TU6506,LOC_Os01g32660-TU6508,LOC_Os01g32660.1	LOC_Os01g32660.2
LOC_Os01g32730	Chr1	–	17950183	17950340	17948953	17948964	17948632	17948953	0.0158883	-0.106	LOC_Os01g32730.1	LOC_Os01g32730-TU6511
LOC_Os01g35930	Chr1	+	19878587	19878677	19878744	19878771	19878771	19878846	0.0429018	0.118	LOC_Os01g35930-TU7072,LOC_Os01g35930-TU7089,LOC_Os01g35930-TU7087,LOC_Os01g35930-TU7069,LOC_Os01g35930-TU7071	LOC_Os01g35930-TU7076
LOC_Os01g36390	Chr1	+	20197127	20197762	20197844	20198390	20198390	20198518	3.3449e-06	0.307	LOC_Os01g36390-TU7078	LOC_Os01g36390-TU7082
LOC_Os01g37870	Chr1	+	21200740	21200976	21201066	21201122	21201122	21201321	0.00656786	0.181	LOC_Os01g37870.2	LOC_Os01g37870-TU7530
LOC_Os01g39270	Chr1	–	22089520	22089605	22089379	22089382	22089318	22089379	0.00664284	-0.161	LOC_Os01g39270.1	LOC_Os01g39270-TU7731
LOC_Os01g40420	Chr1	–	22821839	22822282	22821398	22821496	22821229	22821398	0.0106706	0.11	LOC_Os01g40420.1,LOC_Os01g40420-TU7889	LOC_Os01g40420-TU7895
LOC_Os01g44170	Chr1	+	25319730	25319870	25321021	25321038	25321038	25321093	0.000158296	-0.147	LOC_Os01g44170-TU8787	LOC_Os01g44170-TU8789
LOC_Os01g44200	Chr1	+	25333937	25333997	25335632	25336802	25336802	25338155	0.0262438	-0.266	LOC_Os01g44200-TU8816	LOC_Os01g44200-TU8826
LOC_Os01g45880	Chr1	–	26062013	26065380	26061900	26061903	26061747	26061900	0.0235332	-0.132	LOC_Os01g45880-TU9055,LOC_Os01g45880-TU9042	LOC_Os01g45880-TU9040
LOC_Os01g47256	Chr1	+	27005608	27005701	27006216	27006269	27006269	27006342	0.0301965	-0.159	LOC_Os01g47256-TU9335,LOC_Os01g47256-TU9342,LOC_Os01g47256-TU9339,LOC_Os01g47256-TU9334,LOC_Os01g47256-TU9336	LOC_Os01g47256-TU9338
LOC_Os01g47450	Chr1	+	27116220	27116340	27117001	27117042	27117042	27117180	0.0186478	-0.293	LOC_Os01g47450.1	LOC_Os01g47450-TU9376,LOC_Os01g47450-TU9371,LOC_Os01g47450-TU9373,LOC_Os01g47450-TU9370
LOC_Os01g47750	Chr1	–	27320679	27320829	27318435	27319453	27316895	27318435	0.0140704	0.369	LOC_Os01g47750-TU9428	LOC_Os01g47750-TU9427
LOC_Os01g48210	Chr1	+	27627759	27627825	27628099	27628535	27628535	27628584	0.0424294	0.118	IC4R-OSJ01T408200.6	IC4R-OSJ01T408200.5
LOC_Os01g49219	Chr1	+	28297563	28297633	28298339	28298956	28298956	28299017	3.99651e-08	0.347	LOC_Os01g49219-TU9766	LOC_Os01g49219-TU9767
LOC_Os01g49470	Chr1	–	28457397	28457607	28456373	28456467	28456272	28456373	0.00120201	0.162	LOC_Os01g49470.1	LOC_Os01g49470-TU9813
LOC_Os01g50120	Chr1	+	28800538	28800658	28801575	28802369	28802369	28802605	0.00299229	0.478	IC4R-OSJ01T426300.2	IC4R-OSJ01T426300.3
LOC_Os01g51290	Chr1	–	29488357	29488564	29488101	29488280	29487906	29488101	1.91585e-05	0.155	LOC_Os01g51290-TU10255,LOC_Os01g51290-TU10247	LOC_Os01g51290-TU10260,LOC_Os01g51290-TU10251
LOC_Os01g51630	Chr1	–	29655354	29655435	29655260	29655269	29655074	29655260	0.00280435	0.103	LOC_Os01g51630.2,LOC_Os01g51630-TU10351,LOC_Os01g51630-TU10368,LOC_Os01g51630-TU10348,LOC_Os01g51630-TU10358,LOC_Os01g51630-TU10363	LOC_Os01g51630-TU10385
LOC_Os01g52250	Chr1	–	30033624	30033774	30033181	30033313	30033105	30033181	0.0338167	0.109	LOC_Os01g52250-TU10524	LOC_Os01g52250-TU10526
LOC_Os01g52851	Chr1	+	30400527	30400781	30400911	30400916	30400916	30401040	0.0225824	-0.245	LOC_Os01g52864.3	LOC_Os01g52851-TU10717
LOC_Os01g53250	Chr1	–	30598596	30599075	30598465	30598530	30598294	30598465	0.000819336	-0.14	LOC_Os01g53250-TU10858	LOC_Os01g53250-TU10854
LOC_Os01g54480	Chr1	–	31334732	31334795	31334643	31334650	31334524	31334643	0.000663136	-0.159	LOC_Os01g54480-TU11161,IC4R-OSJ01T466900.5,IC4R-OSJ01T466900.4,LOC_Os01g54480-TU11163	LOC_Os01g54480-TU11160,LOC_Os01g54480-TU11169
LOC_Os01g54480	Chr1	–	31336610	31337346	31336326	31336376	31336251	31336326	1.08449e-11	-0.284	LOC_Os01g54480-TU11163	LOC_Os01g54480-TU11161,LOC_Os01g54480-TU11160,LOC_Os01g54480-TU11166
LOC_Os01g55780	Chr1	+	32136500	32137462	32138320	32138339	32138339	32138470	7.04046e-09	-0.138	LOC_Os01g55780-TU11392	LOC_Os01g55780-TU11395
LOC_Os01g56270	Chr1	+	32407980	32408611	32408871	32408922	32408922	32409015	0.00111897	-0.334	LOC_Os01g56270-TU11553	LOC_Os01g56270-TU11550,LOC_Os01g56270-TU11563
LOC_Os01g56580	Chr1	+	32615693	32615852	32616451	32616498	32616498	32616920	8.91044e-08	-0.127	LOC_Os01g56580.2	LOC_Os01g56580.1
LOC_Os01g56590	Chr1	+	32634752	32634850	32635447	32635504	32635504	32635589	0.00768045	-0.204	LOC_Os01g56590-TU11752	LOC_Os01g56590-TU11760
LOC_Os01g56980	Chr1	–	32913336	32913381	32912673	32912685	32912606	32912673	0.033911	-0.109	LOC_Os01g56980-TU11816,LOC_Os01g56980-TU11820	LOC_Os01g56980.1
LOC_Os01g57490	Chr1	+	33219802	33219901	33219978	33220071	33220071	33220136	0.000224967	0.31	LOC_Os01g57490-TU11976,LOC_Os01g57490-TU11964	LOC_Os01g57490-TU11975
LOC_Os01g58790	Chr1	+	33969549	33971500	33971575	33972405	33972405	33972501	5.6552e-12	-0.268	LOC_Os01g58790-TU12295	LOC_Os01g58790-TU12296
LOC_Os01g60120	Chr1	–	34780584	34780863	34780409	34780428	34780324	34780409	0.00534612	0.161	LOC_Os01g60120.3	LOC_Os01g60120.2
LOC_Os01g60280	Chr1	–	34876081	34876153	34874301	34875774	34874226	34874301	1.98011e-05	-0.178	LOC_Os01g60280.1,LOC_Os01g60280-TU12608	LOC_Os01g60280-TU12610
LOC_Os01g62440	Chr1	–	36144195	36144324	36143737	36143740	36143518	36143737	0.00311766	-0.22	IC4R-OSJ01T541900.1	LOC_Os01g62440-TU13159
LOC_Os01g63840	Chr1	–	37049568	37050032	37049232	37049454	37048491	37049232	1.86594e-05	0.208	LOC_Os01g63840-TU13446	LOC_Os01g63840-TU13448
LOC_Os01g65169	Chr1	+	37821506	37821724	37825371	37825399	37825399	37825904	0.0105628	0.241	LOC_Os01g65169.1	LOC_Os01g65169-TU13767
LOC_Os01g65530	Chr1	+	38033145	38033618	38034113	38034706	38034706	38035753	0.00819361	-0.254	LOC_Os01g65530-TU13901	LOC_Os01g65530-TU13906
LOC_Os01g65610	Chr1	–	38085392	38085543	38084979	38085258	38084868	38084979	0.0473177	0.127	LOC_Os01g65610-TU13958	LOC_Os01g65610-TU13959
LOC_Os01g65730	Chr1	–	38159282	38159661	38159015	38159019	38158818	38159015	0.00301539	0.362	LOC_Os01g65730-TU14022	LOC_Os01g65730.1
LOC_Os01g66600	Chr1	–	38687369	38690730	38685858	38685862	38685755	38685858	2.1884e-06	-0.23	LOC_Os01g66600-TU14155	LOC_Os01g66600-TU14157
LOC_Os01g67540	Chr1	+	39260627	39260695	39260803	39260820	39260820	39260923	0.00749447	-0.127	LOC_Os01g67540.1	LOC_Os01g67540-TU14435
LOC_Os01g68490	Chr1	–	39796768	39799341	39796209	39796229	39796060	39796209	0.0165027	-0.364	LOC_Os01g68490-TU14656	LOC_Os01g68490.1
LOC_Os01g69050	Chr1	+	40128521	40128785	40129016	40129224	40129224	40129353	0.00191846	0.111	LOC_Os01g69050.1	LOC_Os01g69050-TU14826
LOC_Os01g69210	Chr1	+	40221760	40221834	40222184	40222297	40222297	40222436	0.00968454	0.158	LOC_Os01g69210-TU14886,LOC_Os01g69210.1	LOC_Os01g69210-TU14891,LOC_Os01g69210-TU14889
LOC_Os01g69990	Chr1	–	40486845	40487688	40486725	40486740	40484585	40486725	0.048699	-0.1	LOC_Os01g69990-TU14936	LOC_Os01g69990-TU14938,LOC_Os01g69990.1
LOC_Os01g70240	Chr1	–	40669383	40669465	40669101	40669104	40668622	40669101	0.0197723	0.219	LOC_Os01g70240.1	LOC_Os01g70240.2
LOC_Os01g70300	Chr1	–	40711556	40711711	40711151	40711185	40711035	40711151	1.79638e-13	0.304	IC4R-OSJ01T611500.2	LOC_Os01g70300-TU15081
LOC_Os01g71094	Chr1	–	41154451	41154678	41153648	41153699	41153214	41153648	0.00034196	-0.292	LOC_Os01g71094-TU15294	LOC_Os01g71094-TU15293
LOC_Os01g72220	Chr1	–	41875919	41876009	41875674	41875706	41875585	41875674	0.000157585	-0.182	LOC_Os01g72220.1,LOC_Os01g72220-TU15500	LOC_Os01g72220-TU15502
LOC_Os01g72350	Chr1	+	41967335	41967443	41967792	41967811	41967811	41967907	0.00642907	-0.315	LOC_Os01g72350.2,LOC_Os01g72350-TU15525	LOC_Os01g72350-TU15534
LOC_Os01g72430	Chr1	–	42009244	42009439	42006546	42007466	42006400	42006546	3.02149e-06	0.117	LOC_Os01g72430-TU15551	LOC_Os01g72430-TU15553
LOC_Os01g73280	Chr1	+	42473024	42473064	42473155	42473179	42473179	42473308	4.78895e-06	0.403	IC4R-OSJ01T639600.2	IC4R-OSJ01T639600.1
LOC_Os01g73644	Chr1	–	42671084	42671161	42669461	42670715	42669412	42669461	0.00159518	0.243	LOC_Os01g73644-TU15850	LOC_Os01g73644-TU15843,LOC_Os01g73644-TU15844,LOC_Os01g73644-TU15846
LOC_Os01g73670	Chr1	+	42687917	42688028	42688123	42688233	42688233	42688284	4.48217e-11	0.164	LOC_Os01g73670-TU15877	LOC_Os01g73670.3
LOC_Os01g74310	Chr1	–	43050199	43050400	43049697	43049778	43049163	43049697	0.0102309	-0.159	LOC_Os01g74310-TU16063	LOC_Os01g74310-TU16060
LOC_Os01g74640	Chr1	+	43226948	43227033	43227120	43227224	43227224	43227355	0.00759297	0.201	LOC_Os01g74640-TU16100,LOC_Os01g74640-TU16099,LOC_Os01g74640-TU16105	LOC_Os01g74640-TU16103,LOC_Os01g74640.1
LOC_Os01g74640	Chr1	+	43227443	43227542	43227625	43227677	43227677	43227730	0.00032319	-0.101	LOC_Os01g74640-TU16100,LOC_Os01g74640-TU16105	LOC_Os01g74640-TU16098,LOC_Os01g74640-TU16103,LOC_Os01g74640-TU16099,LOC_Os01g74640.1
LOC_Os02g02050	Chr2	–	589259	589748	588776	588795	588586	588776	0.0112024	0.191	LOC_Os02g02050-TU38870	LOC_Os02g02050-TU38871
LOC_Os02g02720	Chr2	–	1023101	1023205	1022671	1022850	1022626	1022671	8.35772e-05	0.118	LOC_Os02g02720.4	LOC_Os02g02720-TU38985,LOC_Os02g02720-TU38988
LOC_Os02g03670	Chr2	–	1535340	1535523	1534730	1534739	1533959	1534730	0.00412047	-0.468	IC4R-OSJ02T026700.11	LOC_Os02g03670-TU39288
LOC_Os02g04440	Chr2	+	1958789	1958856	1959131	1959136	1959136	1959246	0.0138828	-0.111	LOC_Os02g04440-TU39536	LOC_Os02g04440-TU39528,LOC_Os02g04440.3,LOC_Os02g04440-TU39534
LOC_Os02g05780	Chr2	+	2846886	2846952	2847261	2847287	2847287	2847428	6.9048e-07	-0.143	LOC_Os02g05780.1,LOC_Os02g05780-TU39969,LOC_Os02g05780-TU39961,LOC_Os02g05780-TU39965	LOC_Os02g05780-TU39970,LOC_Os02g05780-TU39966
LOC_Os02g07670	Chr2	–	3993663	3993708	3993555	3993558	3993324	3993555	0.00102103	-0.277	LOC_Os02g07670.1	LOC_Os02g07670-TU40536,LOC_Os02g07670-TU40533
LOC_Os02g07960	Chr2	–	4173152	4173224	4172980	4173048	4172908	4172980	0.00191846	-0.177	LOC_Os02g07960.2,LOC_Os02g07960.3	LOC_Os02g07960-TU40635
LOC_Os02g11130	Chr2	–	5966142	5967732	5964912	5965665	5964307	5964912	0.00302308	-0.407	LOC_Os02g11130-TU41304	LOC_Os02g11130-TU41302
LOC_Os02g12100	Chr2	+	6312934	6313094	6313234	6313289	6313289	6313904	0.0437125	0.286	LOC_Os02g12100-TU41484	LOC_Os02g12100-TU41461
LOC_Os02g13170	Chr2	+	7019615	7019711	7019773	7019794	7019794	7019869	1.41013e-06	-0.104	LOC_Os02g13170-TU41740,LOC_Os02g13170-TU41741,LOC_Os02g13170.1	LOC_Os02g13170-TU41742
LOC_Os02g13650	Chr2	+	7321447	7322711	7324086	7324468	7324468	7325161	0.000449237	0.292	LOC_Os02g13650-TU41905	LOC_Os02g13650-TU41889
LOC_Os02g13990	Chr2	–	7632781	7632987	7632028	7632250	7631854	7632028	2.27267e-09	0.138	IC4R-OSJ02T120700.3	IC4R-OSJ02T120700.2
LOC_Os02g15594	Chr2	+	8763775	8763903	8763968	8763982	8763982	8764081	4.49774e-05	0.107	LOC_Os02g15594-TU42199	LOC_Os02g15594.1
LOC_Os02g17700	Chr2	+	10211141	10211337	10211407	10211430	10211430	10211471	0.00886972	0.26	LOC_Os02g17700.1	LOC_Os02g17700-TU42661
LOC_Os02g17970	Chr2	+	10426095	10426373	10426501	10426532	10426532	10426689	0	0.956	LOC_Os02g17970-TU42860,LOC_Os02g17970.2,LOC_Os02g17970-TU42840,LOC_Os02g17970-TU42868	LOC_Os02g17970-TU42850,LOC_Os02g17970-TU42874
LOC_Os02g19550	Chr2	–	11430640	11430790	11427237	11428087	11427003	11427237	0.0158924	-0.141	LOC_Os02g19550-TU43107	LOC_Os02g19550-TU43109,LOC_Os02g19550-TU43100
LOC_Os02g19550	Chr2	–	11430640	11430790	11427458	11428087	11427003	11427458	0.000278232	-0.224	LOC_Os02g19550-TU43097	LOC_Os02g19550-TU43109,LOC_Os02g19550-TU43100
LOC_Os02g19550	Chr2	–	11430640	11430790	11427458	11428245	11427003	11427458	0.00648645	-0.102	LOC_Os02g19550-TU43097	LOC_Os02g19550-TU43105
LOC_Os02g19550	Chr2	–	11474144	11474299	11470960	11471573	11470406	11470960	0.00120781	-0.273	LOC_Os02g19550-TU43102	LOC_Os02g19550-TU43103
LOC_Os02g21009	Chr2	+	12443173	12443389	12443464	12446985	12446985	12447123	0.00196081	0.111	LOC_Os02g21009-TU43296	LOC_Os02g21009.1
LOC_Os02g21460	Chr2	–	12734806	12735314	12734692	12734729	12734479	12734692	0	-0.335	LOC_Os02g21460.1	LOC_Os02g21460.2
LOC_Os02g21520	Chr2	+	12767870	12767969	12770053	12770064	12770064	12770208	3.40347e-05	0.251	LOC_Os02g21520-TU43461	LOC_Os02g21520.1
LOC_Os02g23823	Chr2	+	13759875	13759997	13762180	13765568	13765568	13765696	7.90676e-07	-0.238	IC4R-OSJ02T206200.8	IC4R-OSJ02T206200.10
LOC_Os02g23939	Chr2	+	13869790	13869964	13870061	13870265	13870265	13870652	1.65834e-08	-0.444	LOC_Os02g23939-TU43827	LOC_Os02g23939-TU43810,LOC_Os02g23939-TU43804
LOC_Os02g26400	Chr2	–	15505312	15505418	15503799	15503806	15503549	15503799	0.0386819	0.439	LOC_Os02g26400-TU44178	LOC_Os02g26400-TU44175
LOC_Os02g26550	Chr2	+	15588524	15588631	15589095	15589162	15589162	15589290	0.00452513	0.282	LOC_Os02g26550-TU44211	LOC_Os02g26550-TU44224
LOC_Os02g27000	Chr2	+	15872221	15872292	15872765	15872792	15872792	15873202	4.73336e-05	0.174	LOC_Os02g27000-TU44359	LOC_Os02g27000-TU44360,LOC_Os02g27000.1
LOC_Os02g27110	Chr2	–	15941979	15942301	15941865	15941908	15941749	15941865	0.00478421	0.279	LOC_Os02g27110.1,LOC_Os02g27110-TU44419,LOC_Os02g27110-TU44421,LOC_Os02g27110-TU44424,LOC_Os02g27110-TU44423,LOC_Os02g27110-TU44432	LOC_Os02g27110-TU44422
LOC_Os02g31150	Chr2	–	18654001	18654048	18653777	18653877	18652623	18653777	0.000522697	0.115	IC4R-OSJ02T277800.11	LOC_Os02g31150-TU45126,LOC_Os02g31150-TU45129
LOC_Os02g32160	Chr2	–	19000667	19001140	18999857	18999882	18999809	18999857	0.010325	-0.184	LOC_Os02g32160-TU45307	LOC_Os02g32160-TU45324,LOC_Os02g32160-TU45310
LOC_Os02g32290	Chr2	+	19069932	19070103	19070185	19070207	19070207	19070305	0.036849	0.298	LOC_Os02g32290-TU45247,LOC_Os02g32290-TU45249	LOC_Os02g32290-TU45254
LOC_Os02g32610	Chr2	–	19329871	19330080	19329302	19329308	19329151	19329302	0.0479677	0.141	LOC_Os02g32610-TU45369	LOC_Os02g32610.2
LOC_Os02g32660	Chr2	–	19363570	19363654	19362640	19363087	19362520	19362640	0.000432876	0.187	LOC_Os02g32660-TU45435	LOC_Os02g32660-TU45433
LOC_Os02g35140	Chr2	+	21100654	21100745	21100830	21100883	21100883	21101048	2.18943e-05	-0.182	LOC_Os02g35140.1	LOC_Os02g35140-TU45911
LOC_Os02g36740	Chr2	–	22165976	22166048	22165394	22165423	22165329	22165394	0	-0.346	IC4R-OSJ02T325500.7,LOC_Os02g36740.2	LOC_Os02g36740-TU46417,LOC_Os02g36740-TU46418
LOC_Os02g37910	Chr2	–	22914275	22914336	22913756	22913768	22913560	22913756	0.0395149	0.147	LOC_Os02g37910-TU46625	LOC_Os02g37910-TU46622
LOC_Os02g38060	Chr2	+	22992630	22992725	22993458	22993648	22993648	22993763	1.31663e-06	0.306	LOC_Os02g38060.2	LOC_Os02g38060-TU46661
LOC_Os02g38240	Chr2	–	23128611	23128651	23128526	23128539	23128451	23128526	4.35981e-06	-0.227	LOC_Os02g38240.1	LOC_Os02g38240-TU46664
LOC_Os02g38250	Chr2	–	23139442	23139598	23139272	23139308	23139184	23139272	0.000715413	0.14	LOC_Os02g38250.1	LOC_Os02g38250-TU46691
LOC_Os02g38780	Chr2	+	23439971	23440080	23440152	23440571	23440571	23440691	2.92349e-05	0.292	LOC_Os02g38780-TU46749,LOC_Os02g38780-TU46757,LOC_Os02g38780-TU46755	LOC_Os02g38780-TU46747
LOC_Os02g39560	Chr2	–	23881042	23881883	23880762	23880860	23880687	23880762	2.96566e-09	-0.149	LOC_Os02g39560-TU46967	LOC_Os02g39560-TU46969
LOC_Os02g39720	Chr2	–	23993635	23993894	23992983	23992992	23992185	23992983	4.81326e-05	-0.153	LOC_Os02g39720.3	LOC_Os02g39720.2
LOC_Os02g39910	Chr2	–	24143414	24143818	24143029	24143104	24142918	24143029	2.4376e-05	-0.183	LOC_Os02g39920.1	LOC_Os02g39910-TU47117
LOC_Os02g44540	Chr2	–	26982708	26982867	26982631	26982636	26982135	26982631	0.00199763	-0.117	LOC_Os02g44540-TU48048,LOC_Os02g44540-TU48043	LOC_Os02g44540-TU48044
LOC_Os02g45690	Chr2	+	27801206	27801242	27801985	27802234	27802234	27802444	0.0142086	0.115	IC4R-OSJ02T410500.5	LOC_Os02g45690-TU48415,IC4R-OSJ02T410500.4
LOC_Os02g45690	Chr2	+	27801206	27801307	27801985	27802234	27802234	27802444	0.0160751	0.108	IC4R-OSJ02T410500.6	IC4R-OSJ02T410500.1
LOC_Os02g46920	Chr2	–	28630676	28631087	28629356	28629420	28629083	28629356	0.00209739	0.156	LOC_Os02g46920-TU48813,LOC_Os02g46920-TU48806,LOC_Os02g46920-TU48811	LOC_Os02g46920-TU48812,LOC_Os02g46920-TU48810
LOC_Os02g46920	Chr2	–	28630676	28631087	28629356	28629640	28629083	28629356	0.000945561	0.114	LOC_Os02g46920-TU48807,LOC_Os02g46920-TU48800,LOC_Os02g46920-TU48803	LOC_Os02g46920-TU48812,LOC_Os02g46920-TU48810
LOC_Os02g47120	Chr2	+	28761719	28761776	28761895	28761965	28761965	28762060	0.0236704	-0.108	LOC_Os02g47120-TU48783,LOC_Os02g47120-TU48792,LOC_Os02g47120-TU48785	LOC_Os02g47120-TU48793
LOC_Os02g48340	Chr2	+	29595864	29595991	29596263	29596394	29596394	29596635	0.0123377	0.169	LOC_Os02g48340.6	LOC_Os02g48340-TU49117,LOC_Os02g48340-TU49116,LOC_Os02g48340-TU49121
LOC_Os02g50799	Chr2	–	31013434	31013522	31013343	31013346	31013278	31013343	0.0114179	0.103	LOC_Os02g50799-TU49786,LOC_Os02g50799-TU49787	LOC_Os02g50799-TU49784
LOC_Os02g51119	Chr2	–	31281015	31281191	31280475	31280573	31280163	31280475	0.0107575	0.388	LOC_Os02g51119-TU49856	LOC_Os02g51119-TU49859,LOC_Os02g51119-TU49860
LOC_Os02g51540	Chr2	+	31565601	31565737	31567092	31567126	31567126	31567359	0.000207684	-0.67	LOC_Os02g51540.1	LOC_Os02g51540-TU49973
LOC_Os02g52744	Chr2	–	32266961	32268008	32262608	32266210	32262493	32262608	0	-0.122	IC4R-OSJ02T481200.1	LOC_Os02g52744-TU50264
LOC_Os02g53210	Chr2	–	32576301	32576413	32575734	32575786	32575309	32575734	0.0273281	0.105	LOC_Os02g53210.4	LOC_Os02g53210.2
LOC_Os02g53670	Chr2	+	32831542	32831626	32831813	32831816	32831816	32832077	8.0376e-07	0.101	IC4R-OSJ02T490500.9,LOC_Os02g53670-TU50484	LOC_Os02g53670.2,IC4R-OSJ02T490500.4
LOC_Os02g53994	Chr2	+	33070879	33071004	33071104	33071211	33071211	33072440	3.87717e-09	-0.216	LOC_Os02g53994-TU50559	LOC_Os02g53994-TU50563
LOC_Os02g54020	Chr2	–	33091180	33091333	33091085	33091105	33090718	33091085	0.0185845	-0.189	LOC_Os02g54020-TU50575	LOC_Os02g54020-TU50592
LOC_Os02g54650	Chr2	–	33483532	33484303	33482393	33482922	33482270	33482393	4.70095e-06	-0.131	IC4R-OSJ02T499900.12	LOC_Os02g54650-TU50850
LOC_Os02g55080	Chr2	–	33736810	33736906	33735346	33735478	33735128	33735346	0	0.136	LOC_Os02g55080.1	LOC_Os02g55080-TU50843
LOC_Os02g56320	Chr2	+	34478081	34478186	34478337	34478412	34478412	34478508	0.0189184	-0.217	LOC_Os02g56320-TU51341,LOC_Os02g56320-TU51349	LOC_Os02g56320-TU51359
LOC_Os02g56360	Chr2	+	34500131	34500820	34500912	34500975	34500975	34501090	0.00470343	-0.122	LOC_Os02g56360-TU51317	LOC_Os02g56360-TU51315,LOC_Os02g56360-TU51303,LOC_Os02g56360-TU51307,LOC_Os02g56360-TU51309,LOC_Os02g56360-TU51314
LOC_Os02g56360	Chr2	+	34503753	34503867	34504033	34504038	34504038	34504148	0.000278232	0.136	LOC_Os02g56360.3,LOC_Os02g56360-TU51308	LOC_Os02g56360-TU51303
LOC_Os02g56570	Chr2	–	34660313	34660973	34657833	34658322	34657238	34657833	8.28706e-07	0.525	LOC_Os02g56570-TU51428	LOC_Os02g56570-TU51431
LOC_Os02g57410	Chr2	–	35180286	35180360	35180192	35180207	35180143	35180192	2.06738e-06	-0.135	LOC_Os02g57410.1,LOC_Os02g57410-TU51678	LOC_Os02g57410.9,LOC_Os02g57410-TU51679
LOC_Os02g57840	Chr2	+	35424220	35424348	35424546	35424552	35424552	35424612	0.0138115	0.141	LOC_Os02g57840-TU51760	LOC_Os02g57840-TU51762
LOC_Os02g57900	Chr2	–	35453441	35453505	35452615	35452807	35452194	35452615	0	0.34	LOC_Os02g57900-TU51841,LOC_Os02g57900-TU51837	LOC_Os02g57900-TU51840,LOC_Os02g57900-TU51820,LOC_Os02g57900-TU51824
LOC_Os02g58590	Chr2	–	35817533	35817584	35817200	35817226	35817138	35817200	0.00273391	0.144	LOC_Os02g58590.1,LOC_Os02g58590-TU51982,LOC_Os02g58590-TU51985	LOC_Os02g58590-TU51983
LOC_Os02g58610	Chr2	+	35826012	35826131	35826314	35826438	35826438	35826582	0.0153408	-0.285	LOC_Os02g58610-TU51988,LOC_Os02g58610-TU51986	LOC_Os02g58610-TU51989
LOC_Os03g01200	Chr3	–	128566	128767	128391	128396	128265	128391	0.0368773	0.199	LOC_Os03g01200-TU52088	LOC_Os03g01200-TU52089
LOC_Os03g01920	Chr3	–	579466	579520	578667	578671	578515	578667	0.00362995	0.267	LOC_Os03g01920-TU52321,LOC_Os03g01920-TU52323	LOC_Os03g01920-TU52325
LOC_Os03g02110	Chr3	+	676049	676188	676282	676286	676286	676365	0.015497	-0.207	LOC_Os03g02110-TU52354	LOC_Os03g02110.1
LOC_Os03g02160	Chr3	+	716644	719362	719461	719464	719464	719598	0.00024802	0.13	LOC_Os03g02160-TU52368	LOC_Os03g02160-TU52364
LOC_Os03g03400	Chr3	+	1449897	1449975	1450095	1450121	1450121	1450290	5.34557e-06	-0.132	LOC_Os03g03400-TU52667	LOC_Os03g03400-TU52670
LOC_Os03g04320	Chr3	–	1992687	1992784	1992582	1992606	1992432	1992582	0.00386126	-0.381	LOC_Os03g04320-TU52913	LOC_Os03g04320-TU52912
LOC_Os03g05330	Chr3	+	2604095	2604167	2604425	2604465	2604465	2604551	0.00448131	-0.113	IC4R-OSJ03T041800.4,LOC_Os03g05330-TU53397,LOC_Os03g05330-TU53395,LOC_Os03g05330-TU53414	LOC_Os03g05330-TU53403,LOC_Os03g05330-TU53407
LOC_Os03g05830	Chr3	–	2930363	2930423	2929328	2930167	2929255	2929328	0.0479677	-0.151	LOC_Os03g05830-TU53364	IC4R-OSJ03T047000.1
LOC_Os03g06720	Chr3	+	3423076	3423203	3423287	3423298	3423298	3423364	0.0416078	0.288	LOC_Os03g06720.1,LOC_Os03g06720-TU53628	LOC_Os03g06720-TU53623,LOC_Os03g06720-TU53634
LOC_Os03g08270	Chr3	+	4206221	4206307	4207829	4208104	4208104	4208223	2.33798e-08	0.226	LOC_Os03g08270-TU53989	LOC_Os03g08270-TU53987
LOC_Os03g08270	Chr3	+	4206221	4206307	4207832	4208104	4208104	4208223	1.60724e-09	0.15	LOC_Os03g08270.6,LOC_Os03g08270.3,LOC_Os03g08270-TU53990	LOC_Os03g08270-TU53987
LOC_Os03g08640	Chr3	–	4449100	4449235	4448960	4448974	4448702	4448960	0.000432876	0.157	IC4R-OSJ03T074000.1	LOC_Os03g08640-TU54104
LOC_Os03g09070	Chr3	–	4705063	4705510	4704977	4704992	4703818	4704977	0.00476855	0.108	LOC_Os03g09070-TU54225	IC4R-OSJ03T077800.3
LOC_Os03g09100	Chr3	–	4731068	4731219	4730959	4730985	4730836	4730959	0.0285206	0.117	LOC_Os03g09100-TU54261	LOC_Os03g09100-TU54265
LOC_Os03g09860	Chr3	+	4907229	4907317	4907693	4907708	4907708	4907841	0.00300424	0.104	LOC_Os03g09860.1	LOC_Os03g09860.2
LOC_Os03g09930	Chr3	–	4949711	4949886	4949117	4949204	4949051	4949117	0.000197867	-0.417	LOC_Os03g09930-TU54377	LOC_Os03g09930-TU54380
LOC_Os03g10590	Chr3	–	5396300	5396577	5394983	5395161	5394925	5394983	0.0014591	-0.161	LOC_Os03g10590.1	LOC_Os03g10590-TU54527
LOC_Os03g13960	Chr3	–	7574637	7574729	7574368	7574373	7574255	7574368	0.0437706	-0.202	LOC_Os03g13960-TU55473	LOC_Os03g13960-TU55472,LOC_Os03g13960-TU55477,LOC_Os03g13960-TU55456
LOC_Os03g14040	Chr3	+	7616774	7616826	7616934	7616944	7616944	7617091	0.00798955	0.184	LOC_Os03g14040.2,LOC_Os03g14040.1	LOC_Os03g14040-TU55498
LOC_Os03g15430	Chr3	–	8440205	8440447	8438688	8439249	8437728	8438688	1.02177e-06	0.244	LOC_Os03g15430.1	LOC_Os03g15430-TU55762
LOC_Os03g15430	Chr3	–	8440205	8440447	8438688	8439258	8437728	8438688	2.66042e-06	0.197	LOC_Os03g15430.2	LOC_Os03g15430-TU55762
LOC_Os03g16070	Chr3	–	8858734	8858826	8857763	8857769	8855255	8857763	0.00630944	0.284	LOC_Os03g16070.3	LOC_Os03g16070-TU55933
LOC_Os03g16369	Chr3	–	9033478	9033565	9033338	9033393	9033240	9033338	0.000349535	-0.131	LOC_Os03g16369.2,LOC_Os03g16369.1	LOC_Os03g16369-TU56023
LOC_Os03g17174	Chr3	+	9556560	9556632	9556765	9556817	9556817	9556914	4.09645e-08	-0.26	LOC_Os03g17174-TU56150,LOC_Os03g17174-TU56148	LOC_Os03g17174-TU56151
LOC_Os03g18200	Chr3	+	10207895	10209083	10209254	10209382	10209382	10210426	1.79638e-13	-0.142	LOC_Os03g18200-TU56462	LOC_Os03g18200-TU56465
LOC_Os03g18310	Chr3	+	10269606	10269675	10269766	10269780	10269780	10269844	7.40117e-08	-0.399	LOC_Os03g18310-TU56559	LOC_Os03g18310-TU56560
LOC_Os03g18440	Chr3	+	10349716	10349826	10349910	10349914	10349914	10350007	0.000773767	-0.265	LOC_Os03g18440.1	LOC_Os03g18440-TU56529
LOC_Os03g18440	Chr3	+	10349716	10349826	10349910	10349917	10349917	10350007	0.00976677	-0.198	LOC_Os03g18440-TU56527,LOC_Os03g18440-TU56530	LOC_Os03g18440-TU56529
LOC_Os03g18700	Chr3	–	10480969	10481063	10479801	10479804	10479730	10479801	0.0325839	0.13	LOC_Os03g18720.1	LOC_Os03g18720.2,LOC_Os03g18700-TU56629,LOC_Os03g18700-TU56630
LOC_Os03g22670	Chr3	–	13091690	13091763	13091538	13091587	13091425	13091538	0.000148404	-0.245	LOC_Os03g22670.1	LOC_Os03g22670-TU57516
LOC_Os03g27080	Chr3	+	15502166	15502209	15502309	15502848	15502848	15503023	0.000549696	-0.116	LOC_Os03g27080-TU58300,LOC_Os03g27080-TU58305,IC4R-OSJ03T239300.4,LOC_Os03g27080-TU58295,LOC_Os03g27080-TU58308	LOC_Os03g27080-TU58306
LOC_Os03g27820	Chr3	+	15963370	15963554	15963636	15963663	15963663	15963978	0.0125634	0.113	LOC_Os03g27820-TU58339	LOC_Os03g27820-TU58337
LOC_Os03g31730	Chr3	+	18132942	18133039	18133126	18133145	18133145	18133235	7.50374e-05	0.266	LOC_Os03g31730-TU59000,LOC_Os03g31730-TU59002,LOC_Os03g31730-TU58998	LOC_Os03g31730-TU59013
LOC_Os03g31730	Chr3	+	18132942	18133039	18133131	18133145	18133145	18133235	0.000446733	0.425	LOC_Os03g31730-TU59010	LOC_Os03g31730-TU59013
LOC_Os03g33590	Chr3	–	19201387	19201470	19201221	19201289	19201173	19201221	0.000846523	0.2	LOC_Os03g33590-TU59195,LOC_Os03g33590.2	LOC_Os03g33590-TU59196
LOC_Os03g35340	Chr3	–	19595791	19595877	19595221	19595484	19595172	19595221	0.035924	-0.257	LOC_Os03g35340-TU59392,LOC_Os03g35340-TU59385	LOC_Os03g35340-TU59395
LOC_Os03g38740	Chr3	–	21513852	21513993	21512794	21512825	21512668	21512794	0.013774	-0.437	LOC_Os03g38740.1	LOC_Os03g38740-TU59774
LOC_Os03g39640	Chr3	–	22027825	22027923	22027572	22027666	22027478	22027572	4.55531e-11	-0.595	LOC_Os03g39640.2	LOC_Os03g39640-TU59890
LOC_Os03g43810	Chr3	+	24546682	24546889	24547001	24547013	24547013	24547131	0.00140095	0.19	IC4R-OSJ03T371700.4	LOC_Os03g43810-TU60556,IC4R-OSJ03T371700.5
LOC_Os03g44900	Chr3	+	25334666	25334798	25336680	25336701	25336701	25336818	3.85437e-05	-0.194	LOC_Os03g44900.1	LOC_Os03g44900-TU60793
LOC_Os03g47960	Chr3	–	27264747	27265219	27264369	27264379	27263400	27264369	0.0379045	-0.334	LOC_Os03g47960-TU61335	LOC_Os03g47960-TU61332
LOC_Os03g47960	Chr3	–	27264747	27265219	27264369	27264470	27263400	27264369	0.000165066	-0.473	LOC_Os03g47960-TU61335	LOC_Os03g47960-TU61344
LOC_Os03g49520	Chr3	–	28187971	28188072	28187661	28187826	28187576	28187661	2.59527e-06	0.23	LOC_Os03g49520.2	LOC_Os03g49520.1
LOC_Os03g50330	Chr3	–	28714005	28714050	28713788	28713808	28713713	28713788	0.00472009	-0.181	LOC_Os03g50330.1,LOC_Os03g50330-TU61906	LOC_Os03g50330-TU61907,LOC_Os03g50330-TU61905
LOC_Os03g50980	Chr3	+	29130019	29130088	29130269	29130285	29130285	29130357	0.0050823	0.202	LOC_Os03g50980.1	LOC_Os03g50980-TU62068
LOC_Os03g52150	Chr3	+	29943209	29943309	29944122	29944187	29944187	29944257	1.54045e-05	-0.101	LOC_Os03g52150.1	LOC_Os03g52150-TU62343
[truncated: 327 more rows]

## Sheet: MXE under DS
Supplementary Data 8. List of DJ-WT vs onac023 DASGs (supports Fig. 9).
[truncated: 36 more rows]

## Sheet: RI under HS
Supplementary Data 8. List of DJ-WT vs onac023 DASGs (supports Fig. 9).
[truncated: 651 more rows]

[truncated: 4 more sheets: SE under HS, A5SS under HS, A3SS under HS, MXE under HS]
