# Supplementary material for: Stress-induced nuclear translocation of ONAC023 improves drought and heat tolerance through multiple processes in rice
Source: Nat Commun. 2024 Jul 13;15:5877. doi: 10.1038/s41467-024-50229-9 (PMC11245485; doi:10.1038/s41467-024-50229-9)
Supplement: Supplementary file 12 — Supplementary Data 9 [file 41467_2024_50229_MOESM12_ESM.xlsx]

## Sheet: Sheet1
Supplementary Data 9. GO enrichment results on the DASGs (supports Fig. 9).
GO accession ID	GO category	GO name	Enriched gene number	Background gene number	FDR
GO enrichment under drought stress
GO:0007165	BP	Signal transduction	31	240	3.8e-05
GO:0016311	BP	Dephosphorylation	13	86	0.0022
GO:0006281	BP	DNA repair	15	121	0.0041
GO:0007264	BP	Small GTPase mediated signal transduction	13	121	0.014
GO:0006629	BP	Lipid metabolic process	34	528	0.041
GO:0000166	MF	Nucleotide binding	264	3874	8.9e-13
GO:0016301	MF	Kinase activity	112	1750	0.00022
GO:0005215	MF	Transporter activity	67	941	0.00047
GO:0016791	MF	Phosphatase activity	19	197	0.0058
GO enrichment under heat stress
GO:0006629	BP	Lipid metabolic process	28	528	0.0029
GO:0006351	BP	Transcription, DNA-dependent	36	786	0.004
GO:0051252	BP	Regulation of RNA metabolic process	34	740	0.0042
GO:0006812	BP	Cation transport	17	348	0.023
GO:0000166	MF	Nucleotide binding	151	3874	2e-08
GO:0016301	MF	Kinase activity	59	1750	0.019
GO:0005215	MF	Transporter activity	36	941	0.019
GO:0016791	MF	Phosphatase activity	13	197	0.0079
