# Supplementary material for: Stress-induced nuclear translocation of ONAC023 improves drought and heat tolerance through multiple processes in rice
Source: Nat Commun. 2024 Jul 13;15:5877. doi: 10.1038/s41467-024-50229-9 (PMC11245485; doi:10.1038/s41467-024-50229-9)
Supplement: Supplementary file 13 — Supplementary Data 10 [file 41467_2024_50229_MOESM13_ESM.xlsx]

## Sheet: RI under DS
Supplementary Data 10. List of the gene-wise Pfam annotations under drought and heat stresses (supports Fig. 9).
Sheet 1. List of the gene-wise Pfam annotations of RI-involving DASGs under drought stress. #N/A, not applicable.
Gene ID	SIONAC023+ Pfam name	SIONAC023+ Pfam accession ID	SIONAC023+ E-value	SIONAC023− Pfam name	SIONAC023− Pfam accession ID	SIONAC023− E-value
IC4R-OSJ02G432100	#N/A	#N/A	#N/A	zf-C2H2_3rep	PF18868.1	5.6e-41
IC4R-OSJ03G017700	Glucan_synthase	PF02364.15	1.7e-82	#N/A	#N/A	#N/A
IC4R-OSJ03G128100	#N/A	#N/A	#N/A	GHMP_kinases_N	PF00288.26	2.3e-18
LOC_Os01g01830	Peptidase_S9_N	PF02897.15	7.8e-141	#N/A	#N/A	#N/A
LOC_Os01g02720	GTP_EFTU	PF00009.27	2.7e-46	#N/A	#N/A	#N/A
LOC_Os01g03820	C2	PF00168.30	2.5e-39	#N/A	#N/A	#N/A
LOC_Os01g04900	#N/A	#N/A	#N/A	Peptidase_M50	PF02163.22	3.7e-09
LOC_Os01g05660	DUF4378	PF14309.6	8.8e-21	#N/A	#N/A	#N/A
LOC_Os01g05840	adh_short	PF00106.25	2.1e-34	#N/A	#N/A	#N/A
LOC_Os01g07080	#N/A	#N/A	#N/A	DEAD	PF00270.29	1.5e-45
LOC_Os01g08280	#N/A	#N/A	#N/A	RMI1_N	PF08585.12	5.8e-24
LOC_Os01g10280	AIRC	PF00731.20	1.7e-65	#N/A	#N/A	#N/A
LOC_Os01g10790	WD40	PF00400.32	1.3e-12	#N/A	#N/A	#N/A
LOC_Os01g11960	PWWP	PF00855.17	7.5e-15	PWWP	PF00855.17	3.5e-15
LOC_Os01g12080	A_thal_3526	PF09713.10	5.3e-28	A_thal_3526	PF09713.10	2.4e-28
LOC_Os01g12480	DUF4602	PF15375.6	6.8e-27	#N/A	#N/A	#N/A
LOC_Os01g12870	Paf67	PF10255.9	1.1e-151	Paf67	PF10255.9	5.8e-152
LOC_Os01g13350	Longin	PF13774.6	2.8e-26	Longin	PF13774.6	2.4e-26
LOC_Os01g14100	BT1	PF03092.16	4.4e-68	BT1	PF03092.16	2.2e-68
LOC_Os01g14932	Pkinase_Tyr	PF07714.17	2.1e-46	Pkinase_Tyr	PF07714.17	1.1e-46
LOC_Os01g15460	zf-CCCH	PF00642.24	1.2e-47	zf-CCCH	PF00642.24	4.6e-48
LOC_Os01g16510	#N/A	#N/A	#N/A	Tim17	PF02466.19	4.1e-09
LOC_Os01g16520	tRNA-synt_1c	PF00749.21	2.5e-105	#N/A	#N/A	#N/A
LOC_Os01g23630	TFIID-18kDa	PF02269.16	9.2e-29	#N/A	#N/A	#N/A
LOC_Os01g24060	Arm	PF00514.23	2e-83	#N/A	#N/A	#N/A
LOC_Os01g25530	PPR_2	PF13041.6	2.1e-52	#N/A	#N/A	#N/A
LOC_Os01g25990	DAGAT	PF03982.13	2.5e-07	#N/A	#N/A	#N/A
LOC_Os01g28680	WD40	PF00400.32	1.1e-16	WD40	PF00400.32	2.6e-22
LOC_Os01g35160	Pkinase_Tyr	PF07714.17	3.1e-15	#N/A	#N/A	#N/A
LOC_Os01g37120	Rav1p_C	PF12234.8	7.1e-12	#N/A	#N/A	#N/A
LOC_Os01g39770	#N/A	#N/A	#N/A	EF-hand_1	PF00036.32	2.8e-20
LOC_Os01g40200	DIL	PF01843.19	2.9e-26	#N/A	#N/A	#N/A
LOC_Os01g42630	DNA_methylase	PF00145.17	1.9e-25	#N/A	#N/A	#N/A
LOC_Os01g46590	Peptidase_M50	PF02163.22	4.3e-06	#N/A	#N/A	#N/A
LOC_Os01g46720	Pkinase	PF00069.25	3.6e-08	#N/A	#N/A	#N/A
LOC_Os01g46810	Tropomyosin	PF00261.20	2.3e-06	#N/A	#N/A	#N/A
LOC_Os01g48060	Auxin_resp	PF06507.13	5.2e-30	#N/A	#N/A	#N/A
LOC_Os01g48720	RNA_pol_Rpc82	PF05645.13	2.5e-30	#N/A	#N/A	#N/A
LOC_Os01g48830	#N/A	#N/A	#N/A	DUF1639	PF07797.14	1e-24
LOC_Os01g50860	Voltage_CLC	PF00654.20	1e-39	#N/A	#N/A	#N/A
LOC_Os01g51190	Mg_trans_NIPA	PF05653.14	5.5e-11	#N/A	#N/A	#N/A
LOC_Os01g51210	Lysine_decarbox	PF03641.14	1.2e-43	Lysine_decarbox	PF03641.14	2.1e-38
LOC_Os01g51290	Pkinase_Tyr	PF07714.17	2.1e-48	Pkinase_Tyr	PF07714.17	9.7e-49
LOC_Os01g51700	Ras	PF00071.22	3.8e-57	Ras	PF00071.22	3.5e-48
LOC_Os01g53720	Hydrolase_3	PF08282.12	9.8e-56	Hydrolase_3	PF08282.12	2.2e-31
LOC_Os01g54390	YlmH_RBD	PF17774.1	1.6e-15	#N/A	#N/A	#N/A
LOC_Os01g55880	AA_kinase	PF00696.28	2e-82	#N/A	#N/A	#N/A
LOC_Os01g56370	DUF1298	PF06974.13	9.1e-51	#N/A	#N/A	#N/A
LOC_Os01g56640	Cupin_8	PF13621.6	4.1e-51	#N/A	#N/A	#N/A
LOC_Os01g56980	#N/A	#N/A	#N/A	His_Phos_2	PF00328.22	3.5e-128
LOC_Os01g57560	S_locus_glycop	PF00954.20	1.1e-32	#N/A	#N/A	#N/A
LOC_Os01g61120	RETICULATA-like	PF11891.8	3.1e-60	#N/A	#N/A	#N/A
LOC_Os01g63060	PAP2_C	PF14360.6	2.7e-24	#N/A	#N/A	#N/A
LOC_Os01g65169	PTR2	PF00854.21	1.8e-63	#N/A	#N/A	#N/A
LOC_Os01g65580	MAD	PF05557.13	5.8e-31	#N/A	#N/A	#N/A
LOC_Os01g66580	#N/A	#N/A	#N/A	RNA_pol_Rpc4	PF05132.14	2.4e-24
LOC_Os01g67550	FAD_binding_3	PF01494.19	9.8e-70	FAD_binding_3	PF01494.19	5.2e-48
LOC_Os01g68050	Aa_trans	PF01490.18	2.6e-57	Aa_trans	PF01490.18	1.3e-40
LOC_Os01g68510	#N/A	#N/A	#N/A	PTR2	PF00854.21	1.1e-81
LOC_Os01g68860	zf-CCCH	PF00642.24	5.5e-50	zf-CCCH	PF00642.24	8.9e-43
LOC_Os01g69050	#N/A	#N/A	#N/A	DUF707	PF05212.12	4.1e-140
LOC_Os01g69210	Exostosin	PF03016.15	6.6e-78	#N/A	#N/A	#N/A
LOC_Os01g72480	zf-RING_2	PF13639.6	1.9e-10	#N/A	#N/A	#N/A
LOC_Os02g01030	HipN	PF18253.1	9.3e-19	#N/A	#N/A	#N/A
LOC_Os02g01180	Kinesin	PF00225.23	2.6e-56	#N/A	#N/A	#N/A
LOC_Os02g02700	Peptidase_M14	PF00246.24	1.2e-34	#N/A	#N/A	#N/A
LOC_Os02g04010	Cyclin_N	PF00134.23	5.2e-11	Cyclin_N	PF00134.23	2.4e-11
LOC_Os02g05310	SF3b1	PF08920.10	4.6e-45	SF3b1	PF08920.10	2.1e-45
LOC_Os02g05870	Mit_KHE1	PF10173.9	2.2e-40	#N/A	#N/A	#N/A
LOC_Os02g06584	#N/A	#N/A	#N/A	zf-CCCH	PF00642.24	1.5e-07
LOC_Os02g07070	RRM_1	PF00076.22	8.8e-34	RRM_1	PF00076.22	3.9e-34
LOC_Os02g07630	E1-E2_ATPase	PF00122.20	1.7e-50	#N/A	#N/A	#N/A
LOC_Os02g07670	UreD	PF01774.17	4.9e-62	#N/A	#N/A	#N/A
LOC_Os02g07760	Aldedh	PF00171.22	1.1e-172	Aldedh	PF00171.22	3.9e-173
LOC_Os02g08420	Epimerase	PF01370.21	8.9e-32	#N/A	#N/A	#N/A
LOC_Os02g09770	#N/A	#N/A	#N/A	Hydrolase_4	PF12146.8	2.4e-08
LOC_Os02g10190	Glyco_hydro_127	PF07944.12	2.1e-131	#N/A	#N/A	#N/A
LOC_Os02g12900	#N/A	#N/A	#N/A	PALP	PF00291.25	1.4e-64
LOC_Os02g17320	UPRTase	PF14681.6	2.7e-52	#N/A	#N/A	#N/A
LOC_Os02g17970	PP2C	PF00481.21	1.7e-40	#N/A	#N/A	#N/A
LOC_Os02g21510	Methyltr_RsmB-F	PF01189.17	1.2e-20	Methyltr_RsmB-F	PF01189.17	2.4e-34
LOC_Os02g30100	p450	PF00067.22	7.2e-82	#N/A	#N/A	#N/A
LOC_Os02g30730	SART-1	PF03343.13	1e-73	#N/A	#N/A	#N/A
LOC_Os02g31030	GDPD	PF03009.17	8.9e-57	#N/A	#N/A	#N/A
LOC_Os02g32420	#N/A	#N/A	#N/A	zf-C3HC4_3	PF13920.6	1.8e-08
LOC_Os02g33020	Carb_anhydrase	PF00194.21	2.7e-45	#N/A	#N/A	#N/A
LOC_Os02g34940	ATP_bind_1	PF03029.17	7e-83	#N/A	#N/A	#N/A
LOC_Os02g35100	WAC_Acf1_DNA_bd	PF10537.9	1.2e-30	#N/A	#N/A	#N/A
LOC_Os02g36770	Galactosyl_T	PF01762.21	1.3e-37	Gal-bind_lectin	PF00337.22	6.7e-32
LOC_Os02g38780	PP2C	PF00481.21	2.7e-19	PP2C	PF00481.21	1.2e-19
LOC_Os02g38980	Bromodomain	PF00439.25	2.2e-25	#N/A	#N/A	#N/A
LOC_Os02g42600	dsrm	PF00035.26	1.1e-12	#N/A	#N/A	#N/A
LOC_Os02g43370	OPT	PF03169.15	2e-143	#N/A	#N/A	#N/A
LOC_Os02g43590	ELMO_CED12	PF04727.13	5.4e-53	#N/A	#N/A	#N/A
LOC_Os02g45690	MS_channel	PF00924.18	7.3e-14	#N/A	#N/A	#N/A
LOC_Os02g46220	Prok-RING_4	PF14447.6	1.4e-08	Prok-RING_4	PF14447.6	7.1e-09
LOC_Os02g47744	Myb_DNA-binding	PF00249.31	8e-06	Myb_DNA-binding	PF00249.31	3.7e-06
LOC_Os02g48990	CRAL_TRIO	PF00650.20	8.8e-36	#N/A	#N/A	#N/A
LOC_Os02g49760	K_trans	PF02705.16	1.7e-191	#N/A	#N/A	#N/A
LOC_Os02g49860	AWPM-19	PF05512.11	1.6e-24	#N/A	#N/A	#N/A
LOC_Os02g49992	Med23	PF11573.8	1.3e-40	#N/A	#N/A	#N/A
LOC_Os02g51060	Glyco_tranf_2_3	PF13641.6	2.4e-24	#N/A	#N/A	#N/A
LOC_Os02g51750	Annexin	PF00191.20	8.2e-69	#N/A	#N/A	#N/A
LOC_Os02g54130	DnaJ	PF00226.31	2.3e-23	#N/A	#N/A	#N/A
LOC_Os02g57290	p450	PF00067.22	1e-86	p450	PF00067.22	4.7e-87
LOC_Os02g57410	OTU	PF02338.19	1.5e-12	#N/A	#N/A	#N/A
LOC_Os03g02110	WD40	PF00400.32	1.4e-13	#N/A	#N/A	#N/A
LOC_Os03g02170	DUF726	PF05277.12	7.1e-102	#N/A	#N/A	#N/A
LOC_Os03g02570	DapB_N	PF01113.20	3.4e-16	#N/A	#N/A	#N/A
LOC_Os03g02850	DUF1084	PF06454.11	7.7e-146	DUF1084	PF06454.11	6.4e-114
LOC_Os03g03060	SRF-TF	PF00319.18	1.8e-29	#N/A	#N/A	#N/A
LOC_Os03g04270	LRR_6	PF13516.6	1.1e-12	#N/A	#N/A	#N/A
LOC_Os03g05390	CitMHS	PF03600.16	3.1e-55	CitMHS	PF03600.16	1.4e-55
LOC_Os03g07739	DUF1618	PF07762.14	7.6e-17	#N/A	#N/A	#N/A
LOC_Os03g08730	HEM4	PF02602.15	3.1e-46	#N/A	#N/A	#N/A
LOC_Os03g10950	PP2C	PF00481.21	2.2e-37	#N/A	#N/A	#N/A
LOC_Os03g13480	Cyclin_N	PF00134.23	2.4e-10	#N/A	#N/A	#N/A
LOC_Os03g16000	SH3_9	PF14604.6	1.2e-14	#N/A	#N/A	#N/A
LOC_Os03g16130	Pkinase	PF00069.25	1.1e-76	Pkinase	PF00069.25	1.6e-43
LOC_Os03g18440	Rab3-GTPase_cat	PF13890.6	4.3e-55	#N/A	#N/A	#N/A
LOC_Os03g22270	Auxin_repressed	PF05564.12	1.8e-09	Auxin_repressed	PF05564.12	8.4e-10
LOC_Os03g22400	Peptidase_C48	PF02902.19	3.8e-41	Peptidase_C48	PF02902.19	5.5e-25
LOC_Os03g27030	RRM_1	PF00076.22	1.4e-21	#N/A	#N/A	#N/A
LOC_Os03g27080	Ank_2	PF12796.7	5.8e-16	#N/A	#N/A	#N/A
LOC_Os03g27340	#N/A	#N/A	#N/A	RETICULATA-like	PF11891.8	8.4e-09
LOC_Os03g27840	#N/A	#N/A	#N/A	DRY_EERY	PF09750.9	3.5e-40
LOC_Os03g28300	#N/A	#N/A	#N/A	Pkinase_Tyr	PF07714.17	4.4e-62
LOC_Os03g30790	Band_7	PF01145.25	7.7e-20	#N/A	#N/A	#N/A
LOC_Os03g32499	4F5	PF04419.14	1.1e-08	#N/A	#N/A	#N/A
LOC_Os03g36540	AAA_lid_2	PF17863.1	6.5e-22	Mg_chelatase	PF01078.21	1.7e-08
LOC_Os03g44230	Aa_trans	PF01490.18	6.3e-74	#N/A	#N/A	#N/A
LOC_Os03g48940	Voltage_CLC	PF00654.20	2.7e-98	#N/A	#N/A	#N/A
LOC_Os03g49730	SET	PF00856.28	5.2e-17	#N/A	#N/A	#N/A
LOC_Os03g50860	CHASE	PF03924.13	1.7e-40	#N/A	#N/A	#N/A
LOC_Os03g52090	#N/A	#N/A	#N/A	E1-E2_ATPase	PF00122.20	5.3e-52
LOC_Os03g52430	Mito_carr	PF00153.27	8.4e-71	#N/A	#N/A	#N/A
LOC_Os03g52670	GRAM	PF02893.20	3.9e-25	#N/A	#N/A	#N/A
LOC_Os03g53640	PSII_Pbs27	PF13326.6	1.9e-50	#N/A	#N/A	#N/A
LOC_Os03g54000	OPT	PF03169.15	1.6e-170	OPT	PF03169.15	3.1e-121
LOC_Os03g56370	LCM	PF04072.14	1.1e-47	#N/A	#N/A	#N/A
LOC_Os03g56470	Pkinase	PF00069.25	3.1e-45	#N/A	#N/A	#N/A
LOC_Os03g57070	NAD_binding_8	PF13450.6	3.4e-17	#N/A	#N/A	#N/A
LOC_Os03g58630	Thioredoxin	PF00085.20	1.7e-27	#N/A	#N/A	#N/A
LOC_Os03g59450	MFS_1	PF07690.16	8.8e-36	#N/A	#N/A	#N/A
LOC_Os03g59760	zf-RING_2	PF13639.6	6.4e-14	zf-RING_2	PF13639.6	2.9e-14
LOC_Os03g61810	dCMP_cyt_deam_1	PF00383.23	9.5e-26	#N/A	#N/A	#N/A
LOC_Os03g61990	RRM_1	PF00076.22	3.1e-23	RRM_1	PF00076.22	1.4e-23
LOC_Os03g62580	VPS9	PF02204.18	3.3e-34	#N/A	#N/A	#N/A
LOC_Os03g62790	Pirin_C	PF05726.13	1.6e-36	Pirin_C	PF05726.13	8.8e-37
LOC_Os03g63074	OKR_DC_1	PF01276.20	3e-71	#N/A	#N/A	#N/A
LOC_Os03g63500	AFG1_ATPase	PF03969.16	8.6e-45	#N/A	#N/A	#N/A
LOC_Os03g63870	Rep_fac-A_C	PF08646.10	2.6e-07	Rep_fac-A_C	PF08646.10	1.3e-07
LOC_Os04g02070	Exo70	PF03081.15	2.8e-30	Exo70	PF03081.15	1.3e-30
LOC_Os04g05080	#N/A	#N/A	#N/A	ATP-synt_F	PF01990.17	6.9e-33
LOC_Os04g14450	#N/A	#N/A	#N/A	PPR	PF01535.20	8.7e-43
LOC_Os04g15550	#N/A	#N/A	#N/A	RCC1	PF00415.18	3.3e-08
LOC_Os04g21110	PRK	PF00485.18	4.9e-31	#N/A	#N/A	#N/A
LOC_Os04g25400	#N/A	#N/A	#N/A	FrhB_FdhB_C	PF04432.13	4e-36
LOC_Os04g26920	Aldo_ket_red	PF00248.21	9.2e-44	#N/A	#N/A	#N/A
LOC_Os04g31210	SBF	PF01758.16	6.7e-38	SBF	PF01758.16	4.3e-33
LOC_Os04g32150	Amidohydro_2	PF04909.14	4.9e-28	Amidohydro_2	PF04909.14	2.2e-28
LOC_Os04g33950	#N/A	#N/A	#N/A	E2F_CC-MB	PF16421.5	1.4e-31
LOC_Os04g34984	UCH	PF00443.29	1.8e-12	UCH	PF00443.29	6.1e-38
LOC_Os04g35790	GLTP	PF08718.11	7.1e-41	#N/A	#N/A	#N/A
LOC_Os04g40630	zf-TAZ	PF02135.16	2.4e-11	#N/A	#N/A	#N/A
LOC_Os04g42134	MIF4G	PF02854.19	4.8e-60	#N/A	#N/A	#N/A
LOC_Os04g42870	Ubie_methyltran	PF01209.18	3.3e-57	Ubie_methyltran	PF01209.18	3.5e-50
LOC_Os04g43030	Lipase_3	PF01764.25	1.1e-31	#N/A	#N/A	#N/A
LOC_Os04g43220	zf-RING_2	PF13639.6	2.4e-13	zf-RING_2	PF13639.6	1.1e-13
LOC_Os04g43690	DUF647	PF04884.14	1.6e-65	#N/A	#N/A	#N/A
LOC_Os04g44920	adh_short	PF00106.25	1.8e-39	adh_short	PF00106.25	6.9e-16
LOC_Os04g46570	O-FucT	PF10250.9	4.7e-34	O-FucT	PF10250.9	1e-71
LOC_Os04g46600	PAP_fibrillin	PF04755.12	9.6e-37	#N/A	#N/A	#N/A
LOC_Os04g47170	PRONE	PF03759.13	1.5e-168	#N/A	#N/A	#N/A
LOC_Os04g52120	K_trans	PF02705.16	1.1e-156	#N/A	#N/A	#N/A
LOC_Os04g52690	AAA	PF00004.29	2.1e-65	AAA	PF00004.29	9.8e-66
LOC_Os04g54380	Met_gamma_lyase	PF06838.11	5.5e-169	#N/A	#N/A	#N/A
LOC_Os04g56630	#N/A	#N/A	#N/A	PNISR	PF15996.5	7.6e-11
LOC_Os04g57190	Peptidase_C12	PF01088.21	1.4e-57	#N/A	#N/A	#N/A
LOC_Os04g57210	Actin	PF00022.19	1.8e-38	#N/A	#N/A	#N/A
LOC_Os04g58280	DUF3700	PF12481.8	1.7e-109	#N/A	#N/A	#N/A
LOC_Os04g59624	SNF2_N	PF00176.23	1e-48	SNF2_N	PF00176.23	7.6e-49
LOC_Os05g02010	#N/A	#N/A	#N/A	Cys_rich_CPXG	PF14255.6	1.2e-06
LOC_Os05g04070	#N/A	#N/A	#N/A	DUF4033	PF13225.6	1.2e-36
LOC_Os05g04600	ABC_membrane	PF00664.23	9e-50	#N/A	#N/A	#N/A
LOC_Os05g06360	DUF1624	PF07786.12	2.2e-08	#N/A	#N/A	#N/A
LOC_Os05g07060	#N/A	#N/A	#N/A	zf-RING_2	PF13639.6	3.8e-14
LOC_Os05g09550	DER1	PF04511.15	4.9e-51	#N/A	#N/A	#N/A
LOC_Os05g14170	EMC1_C	PF07774.13	1.9e-66	EMC1_C	PF07774.13	7.7e-67
LOC_Os05g15040	NB-ARC	PF00931.22	9.2e-36	#N/A	#N/A	#N/A
LOC_Os05g15360	#N/A	#N/A	#N/A	Ribosomal_L13	PF00572.18	2.2e-17
LOC_Os05g21180	PAP2_C	PF14360.6	1e-23	#N/A	#N/A	#N/A
LOC_Os05g23940	TFIIB	PF00382.19	2e-28	#N/A	#N/A	#N/A
LOC_Os05g25310	AMP-binding	PF00501.28	1.2e-109	#N/A	#N/A	#N/A
LOC_Os05g29760	Ferrochelatase	PF00762.19	5.6e-77	#N/A	#N/A	#N/A
LOC_Os05g30920	F-box	PF00646.33	3.7e-09	#N/A	#N/A	#N/A
LOC_Os05g31750	Annexin	PF00191.20	2.1e-29	Annexin	PF00191.20	4.8e-30
LOC_Os05g35170	NAM	PF02365.15	6.8e-36	NAM	PF02365.15	4.5e-36
LOC_Os05g35260	PB1	PF00564.24	1.4e-17	PB1	PF00564.24	1.2e-08
LOC_Os05g35470	DLH	PF01738.18	6.1e-26	#N/A	#N/A	#N/A
LOC_Os05g35530	DUF668	PF05003.12	2.7e-35	#N/A	#N/A	#N/A
LOC_Os05g38730	SAC3_GANP	PF03399.16	1.7e-28	#N/A	#N/A	#N/A
LOC_Os05g40290	#N/A	#N/A	#N/A	STAR_dimer	PF16544.5	2.8e-13
LOC_Os05g41810	Trypsin_2	PF13365.6	9.1e-35	Trypsin_2	PF13365.6	4e-35
LOC_Os05g43060	Spt5-NGN	PF03439.13	9.2e-21	#N/A	#N/A	#N/A
LOC_Os05g44080	Solute_trans_a	PF03619.16	8.6e-87	#N/A	#N/A	#N/A
LOC_Os05g44210	Trehalose_PPase	PF02358.16	9.3e-57	#N/A	#N/A	#N/A
LOC_Os05g44792	AUX_IAA	PF02309.16	1.4e-70	AUX_IAA	PF02309.16	6.9e-71
LOC_Os05g45050	Reticulon	PF02453.17	4.7e-58	Reticulon	PF02453.17	2.8e-34
LOC_Os05g45210	NAD_binding_6	PF08030.12	2.2e-52	NAD_binding_6	PF08030.12	1e-52
LOC_Os05g45840	ArfGap	PF01412.18	1.6e-27	#N/A	#N/A	#N/A
LOC_Os05g46030	Myosin_head	PF00063.21	4e-257	#N/A	#N/A	#N/A
LOC_Os05g48970	zf-RING_2	PF13639.6	1.5e-11	#N/A	#N/A	#N/A
LOC_Os05g51420	Band_7	PF01145.25	6.2e-28	#N/A	#N/A	#N/A
LOC_Os05g51790	SMC_N	PF02463.19	6.5e-26	SMC_N	PF02463.19	9.4e-27
LOC_Os06g01304	Arm	PF00514.23	4.4e-36	#N/A	#N/A	#N/A
LOC_Os06g03640	BAG	PF02179.16	6.9e-17	#N/A	#N/A	#N/A
LOC_Os06g03682	Pkinase	PF00069.25	9.3e-72	#N/A	#N/A	#N/A
LOC_Os06g03860	MFS_1	PF07690.16	5e-26	#N/A	#N/A	#N/A
LOC_Os06g05240	#N/A	#N/A	#N/A	Peptidase_M14	PF00246.24	7.4e-68
LOC_Os06g05520	Pkinase	PF00069.25	1.6e-67	#N/A	#N/A	#N/A
LOC_Os06g06080	DUF676	PF05057.14	1.4e-45	DUF676	PF05057.14	3e-66
LOC_Os06g07000	F-box-like	PF12937.7	1.1e-08	#N/A	#N/A	#N/A
LOC_Os06g08390	Metallophos	PF00149.28	6.1e-15	#N/A	#N/A	#N/A
LOC_Os06g08530	UCH	PF00443.29	8.6e-58	UCH	PF00443.29	9.3e-18
LOC_Os06g08730	HAUS-augmin3	PF14932.6	3.9e-73	#N/A	#N/A	#N/A
LOC_Os06g10200	ADK	PF00406.22	2.4e-33	#N/A	#N/A	#N/A
LOC_Os06g10280	#N/A	#N/A	#N/A	CDP-OH_P_transf	PF01066.21	9.3e-19
LOC_Os06g10880	bZIP_1	PF00170.21	2.2e-13	bZIP_1	PF00170.21	1e-13
LOC_Os06g11070	#N/A	#N/A	#N/A	PAN_4	PF14295.6	1.8e-06
LOC_Os06g11500	MCM	PF00493.23	5.4e-79	#N/A	#N/A	#N/A
LOC_Os06g12790	Ras	PF00071.22	4.3e-53	#N/A	#N/A	#N/A
LOC_Os06g14740	F_bP_aldolase	PF01116.20	3.3e-92	SBD_N	PF07005.11	8.1e-67
LOC_Os06g19470	#N/A	#N/A	#N/A	WW	PF00397.26	1.3e-18
LOC_Os06g19660	Ge1_WD40	PF16529.5	1.3e-23	Ge1_WD40	PF16529.5	4.4e-24
LOC_Os06g20410	BAH	PF01426.18	7.9e-12	#N/A	#N/A	#N/A
LOC_Os06g23290	PI3_PI4_kinase	PF00454.27	7.4e-53	PI3_PI4_kinase	PF00454.27	3.4e-53
LOC_Os06g28050	Morc6_S5	PF17942.1	3.1e-57	#N/A	#N/A	#N/A
LOC_Os06g28194	PGM_PMM_I	PF02878.16	3.7e-31	PGM_PMM_I	PF02878.16	1.5e-31
LOC_Os06g29310	Peptidase_C48	PF02902.19	3.1e-36	Peptidase_C48	PF02902.19	1.7e-36
LOC_Os06g30130	Pkinase_Tyr	PF07714.17	2.7e-50	Pkinase_Tyr	PF07714.17	1.9e-50
LOC_Os06g31220	Pkinase	PF00069.25	1.5e-09	Pkinase	PF00069.25	2.4e-09
LOC_Os06g35410	O-FucT	PF10250.9	2.2e-71	#N/A	#N/A	#N/A
LOC_Os06g36740	Ndr	PF03096.14	4.2e-109	Ndr	PF03096.14	3.4e-92
LOC_Os06g39230	Aldedh	PF00171.22	1.3e-178	#N/A	#N/A	#N/A
LOC_Os06g39260	UAA	PF08449.11	8.8e-78	UAA	PF08449.11	6.7e-69
LOC_Os06g39344	ECH_2	PF16113.5	7.6e-82	#N/A	#N/A	#N/A
LOC_Os06g41380	#N/A	#N/A	#N/A	Nse4_C	PF08743.10	1.2e-25
LOC_Os06g41390	N_Asn_amidohyd	PF14736.6	2.2e-67	N_Asn_amidohyd	PF14736.6	2.2e-70
LOC_Os06g42430	RdDM_RDM1	PF09187.10	2.2e-64	#N/A	#N/A	#N/A
LOC_Os06g44170	Epimerase	PF01370.21	1.1e-16	#N/A	#N/A	#N/A
LOC_Os06g45850	OTU	PF02338.19	1.5e-12	#N/A	#N/A	#N/A
LOC_Os06g46372	NAD_binding_2	PF03446.15	6.6e-41	#N/A	#N/A	#N/A
LOC_Os06g47530	Pkinase_Tyr	PF07714.17	1.5e-14	#N/A	#N/A	#N/A
LOC_Os06g48510	Ring_hydroxyl_A	PF00848.19	7.2e-29	#N/A	#N/A	#N/A
LOC_Os06g48940	GHMP_kinases_N	PF00288.26	3.9e-15	GHMP_kinases_N	PF00288.26	1.8e-15
LOC_Os06g51160	Glyco_transf_8	PF01501.20	3.6e-92	#N/A	#N/A	#N/A
LOC_Os06g51430	Peptidase_A22B	PF04258.13	3.9e-89	#N/A	#N/A	#N/A
LOC_Os07g02960	DUF1719	PF08224.11	1.6e-73	DUF1719	PF08224.11	6.1e-74
LOC_Os07g03230	eIF-3c_N	PF05470.12	4.9e-231	#N/A	#N/A	#N/A
LOC_Os07g04200	Hexapep	PF00132.24	2e-25	#N/A	#N/A	#N/A
LOC_Os07g05620	Pkinase	PF00069.25	8.2e-77	#N/A	#N/A	#N/A
LOC_Os07g06820	RIO1	PF01163.22	2.5e-76	#N/A	#N/A	#N/A
LOC_Os07g08300	MFS_1	PF07690.16	1.4e-17	#N/A	#N/A	#N/A
LOC_Os07g09680	Ras	PF00071.22	9.4e-70	Ras	PF00071.22	7.4e-42
LOC_Os07g10390	MMS1_N	PF10433.9	9.6e-88	MMS1_N	PF10433.9	3.7e-88
LOC_Os07g10540	Peptidase_M24	PF00557.24	2.9e-46	Creatinase_N_2	PF16189.5	3.1e-49
LOC_Os07g10820	#N/A	#N/A	#N/A	MFS_1	PF07690.16	6.8e-38
LOC_Os07g12830	Cyt-b5	PF00173.28	1.4e-22	Cyt-b5	PF00173.28	7.2e-18
LOC_Os07g22710	Pkinase	PF00069.25	1.3e-40	Pkinase	PF00069.25	4.5e-69
LOC_Os07g22930	Glyco_transf_5	PF08323.11	1.6e-72	Glyco_transf_5	PF08323.11	1.9e-55
LOC_Os07g23740	Glyco_transf_28	PF03033.20	4.8e-36	#N/A	#N/A	#N/A
LOC_Os07g23790	#N/A	#N/A	#N/A	DUF1644	PF07800.12	2.9e-70
LOC_Os07g28840	SET	PF00856.28	8.4e-08	#N/A	#N/A	#N/A
LOC_Os07g31280	CK_II_beta	PF01214.18	4.7e-82	CK_II_beta	PF01214.18	2.9e-63
LOC_Os07g32670	Rab3-GTPase_cat	PF13890.6	1.1e-49	#N/A	#N/A	#N/A
LOC_Os07g33300	Transpos_assoc	PF13963.6	3.4e-29	#N/A	#N/A	#N/A
LOC_Os07g38930	Glyco_hydro_17	PF00332.18	1.6e-75	Glyco_hydro_17	PF00332.18	7.4e-76
LOC_Os07g39780	ThiF	PF00899.21	1.8e-73	#N/A	#N/A	#N/A
LOC_Os07g43530	HLH	PF00010.26	8.6e-07	#N/A	#N/A	#N/A
LOC_Os07g43900	Pkinase_Tyr	PF07714.17	2.7e-64	#N/A	#N/A	#N/A
LOC_Os07g44290	Pkinase	PF00069.25	2.3e-74	#N/A	#N/A	#N/A
LOC_Os07g44820	Med26	PF08711.11	2.6e-12	#N/A	#N/A	#N/A
LOC_Os07g46280	Glyco_hydro_1	PF00232.18	8.5e-164	#N/A	#N/A	#N/A
LOC_Os07g46400	HhH-GPD	PF00730.25	1.2e-08	#N/A	#N/A	#N/A
LOC_Os07g46790	Glyco_hydro_77	PF02446.17	2e-151	#N/A	#N/A	#N/A
LOC_Os07g47860	tRNA-synt_1b	PF00579.25	2.5e-30	#N/A	#N/A	#N/A
LOC_Os07g49460	Response_reg	PF00072.24	2.6e-24	#N/A	#N/A	#N/A
LOC_Os08g03570	GDP_Man_Dehyd	PF16363.5	2.4e-52	#N/A	#N/A	#N/A
LOC_Os08g05030	Trypsin_2	PF13365.6	2.3e-07	#N/A	#N/A	#N/A
LOC_Os08g06230	#N/A	#N/A	#N/A	NOG1_N	PF17835.1	4.2e-34
LOC_Os08g07080	Terpene_synth_C	PF03936.16	1.9e-96	#N/A	#N/A	#N/A
LOC_Os08g10320	Pkinase_Tyr	PF07714.17	4.3e-48	#N/A	#N/A	#N/A
LOC_Os08g10510	Aminotran_3	PF00202.21	7.9e-92	Aminotran_3	PF00202.21	3e-90
LOC_Os08g17600	SNARE	PF05739.19	1.5e-12	#N/A	#N/A	#N/A
LOC_Os08g20660	Glycos_transf_1	PF00534.20	8.6e-27	#N/A	#N/A	#N/A
LOC_Os08g24770	Lectin_legB	PF00139.19	4e-52	#N/A	#N/A	#N/A
LOC_Os08g25140	tRNA_deacylase	PF04414.12	3.5e-66	#N/A	#N/A	#N/A
LOC_Os08g28214	TCR	PF03638.15	4.5e-22	#N/A	#N/A	#N/A
LOC_Os08g28240	RPE65	PF03055.15	3.5e-105	RPE65	PF03055.15	9.2e-105
LOC_Os08g33076	DUF1712	PF08217.11	7.7e-107	DUF1712	PF08217.11	3e-106
LOC_Os08g33850	GDA1_CD39	PF01150.17	3.3e-86	GDA1_CD39	PF01150.17	1.5e-86
LOC_Os08g36220	Homeodomain	PF00046.29	1.6e-17	#N/A	#N/A	#N/A
LOC_Os08g37432	MatE	PF01554.18	1.4e-52	MatE	PF01554.18	3.6e-38
LOC_Os08g37904	zf-C2H2_4	PF13894.6	5.4e-07	#N/A	#N/A	#N/A
LOC_Os08g43230	TraB	PF01963.17	7.3e-23	TraB	PF01963.17	2.5e-14
LOC_Os09g04210	#N/A	#N/A	#N/A	dCMP_cyt_deam_1	PF00383.23	2.9e-09
LOC_Os09g07320	tRNA_deacylase	PF04414.12	9.9e-69	#N/A	#N/A	#N/A
LOC_Os09g10720	#N/A	#N/A	#N/A	Pkinase	PF00069.25	2.2e-42
LOC_Os09g10930	#N/A	#N/A	#N/A	G-patch	PF01585.23	3.5e-17
LOC_Os09g13940	AP2	PF00847.20	5.1e-11	#N/A	#N/A	#N/A
LOC_Os09g23360	PC-Esterase	PF13839.6	7e-77	#N/A	#N/A	#N/A
LOC_Os09g24954	DND1_DSRM	PF14709.7	3.3e-13	DND1_DSRM	PF14709.7	1.6e-13
LOC_Os09g25770	EamA	PF00892.20	1.3e-23	#N/A	#N/A	#N/A
LOC_Os09g28000	Peptidase_S24	PF00717.23	3.4e-12	#N/A	#N/A	#N/A
LOC_Os09g29420	TGT	PF01702.18	2.8e-148	#N/A	#N/A	#N/A
LOC_Os09g30170	FBA_3	PF08268.12	2.6e-07	#N/A	#N/A	#N/A
LOC_Os09g32300	#N/A	#N/A	#N/A	KH_1	PF00013.29	1.8e-43
LOC_Os09g32940	CCDC84	PF14968.6	4.1e-49	CCDC84	PF14968.6	1e-64
LOC_Os09g33780	Fes1	PF08609.10	1.1e-16	#N/A	#N/A	#N/A
LOC_Os09g33930	PPTA	PF01239.22	2.4e-42	PPTA	PF01239.22	1.1e-42
LOC_Os09g35760	START	PF01852.19	1.3e-49	#N/A	#N/A	#N/A
LOC_Os09g36290	Metallophos	PF00149.28	6.7e-21	#N/A	#N/A	#N/A
LOC_Os09g37006	Alba	PF01918.21	2.1e-21	#N/A	#N/A	#N/A
LOC_Os09g39790	#N/A	#N/A	#N/A	Lipase_3	PF01764.25	8.9e-26
LOC_Os09g39960	SAYSvFN	PF10260.9	3e-25	#N/A	#N/A	#N/A
LOC_Os10g05210	F-box-like	PF12937.7	1.1e-09	F-box-like	PF12937.7	5.1e-10
LOC_Os10g13550	Exo_endo_phos	PF03372.23	1.2e-08	#N/A	#N/A	#N/A
LOC_Os10g21470	PPR_2	PF13041.6	8e-51	#N/A	#N/A	#N/A
LOC_Os10g21560	NAM	PF02365.15	2e-11	NAM	PF02365.15	9.9e-12
LOC_Os10g22560	PTR2	PF00854.21	6.9e-109	#N/A	#N/A	#N/A
LOC_Os10g25674	Mob1_phocein	PF03637.17	2.1e-83	Mob1_phocein	PF03637.17	9.7e-84
LOC_Os10g25770	TFA2_Winged_2	PF18121.1	2.3e-16	#N/A	#N/A	#N/A
LOC_Os10g26140	Mic1	PF07035.12	2.9e-40	#N/A	#N/A	#N/A
LOC_Os10g27230	Exo_endo_phos	PF03372.23	1.6e-29	Exo_endo_phos	PF03372.23	7.4e-30
LOC_Os10g28320	#N/A	#N/A	#N/A	Aldo_ket_red	PF00248.21	2.7e-80
LOC_Os10g29274	Asp	PF00026.23	9.1e-11	#N/A	#N/A	#N/A
LOC_Os10g29620	Pkinase_Tyr	PF07714.17	3.5e-46	#N/A	#N/A	#N/A
LOC_Os10g30910	DUF3522	PF12036.8	4.5e-54	#N/A	#N/A	#N/A
LOC_Os10g33660	Snf7	PF03357.21	1.5e-37	#N/A	#N/A	#N/A
LOC_Os10g35220	KH_1	PF00013.29	2e-50	KH_1	PF00013.29	3e-64
LOC_Os10g37520	MFS_5	PF05631.14	6.9e-217	MFS_5	PF05631.14	7.8e-167
LOC_Os10g37640	zf-HIT	PF04438.16	1.1e-12	SHQ1	PF04925.15	1.8e-08
LOC_Os10g39930	p450	PF00067.22	2.9e-84	#N/A	#N/A	#N/A
LOC_Os10g41190	Sugar_tr	PF00083.24	7.8e-111	Sugar_tr	PF00083.24	3.4e-103
LOC_Os10g42710	PARP	PF00644.20	7.7e-06	RST	PF12174.8	4.9e-29
LOC_Os11g03730	Alpha-L-AF_C	PF06964.12	1.3e-37	#N/A	#N/A	#N/A
LOC_Os11g03990	CAF1C_H4-bd	PF12265.8	2.1e-14	#N/A	#N/A	#N/A
LOC_Os11g04954	Rad51	PF08423.11	1.2e-120	#N/A	#N/A	#N/A
LOC_Os11g07230	#N/A	#N/A	#N/A	LRR_8	PF13855.6	7e-48
LOC_Os11g09140	Mg_trans_NIPA	PF05653.14	1.8e-114	#N/A	#N/A	#N/A
LOC_Os11g16290	RWP-RK	PF02042.15	1e-28	#N/A	#N/A	#N/A
LOC_Os11g17290	#N/A	#N/A	#N/A	Peptidase_C48	PF02902.19	7.4e-08
LOC_Os11g18170	GSHPx	PF00255.19	5.3e-45	#N/A	#N/A	#N/A
LOC_Os11g18730	Glyco_hydro_3_C	PF01915.22	4.5e-57	#N/A	#N/A	#N/A
LOC_Os11g19800	Ras	PF00071.22	6e-18	#N/A	#N/A	#N/A
LOC_Os11g25160	#N/A	#N/A	#N/A	adh_short_C2	PF13561.6	2.7e-60
LOC_Os11g28990	RabGAP-TBC	PF00566.18	6.8e-46	#N/A	#N/A	#N/A
LOC_Os11g32880	Helicase_C	PF00271.31	3e-22	#N/A	#N/A	#N/A
LOC_Os11g34270	UCH	PF00443.29	3.2e-29	UCH	PF00443.29	1.5e-29
LOC_Os11g35870	RWD	PF05773.22	3.4e-11	RWD	PF05773.22	5.1e-12
LOC_Os11g37260	RHD3	PF05879.12	3.7e-261	#N/A	#N/A	#N/A
LOC_Os11g39130	RINGv	PF12906.7	1.3e-12	#N/A	#N/A	#N/A
LOC_Os11g39370	Pkinase_Tyr	PF07714.17	1.6e-15	#N/A	#N/A	#N/A
LOC_Os11g42540	#N/A	#N/A	#N/A	Aldo_ket_red	PF00248.21	4.5e-77
LOC_Os11g45280	Pkinase_Tyr	PF07714.17	6.6e-62	#N/A	#N/A	#N/A
LOC_Os11g45590	#N/A	#N/A	#N/A	RRM_1	PF00076.22	1.1e-34
LOC_Os11g45710	Glyco_hydro_1	PF00232.18	2.1e-54	Glyco_hydro_1	PF00232.18	9.4e-55
LOC_Os12g01190	zf-RING_4	PF14570.6	4.4e-22	#N/A	#N/A	#N/A
LOC_Os12g02260	PAP_assoc	PF03828.19	7.4e-08	#N/A	#N/A	#N/A
LOC_Os12g02440	#N/A	#N/A	#N/A	WRKY	PF03106.15	2.8e-24
LOC_Os12g03190	#N/A	#N/A	#N/A	MatE	PF01554.18	2e-30
LOC_Os12g04500	Response_reg	PF00072.24	1.1e-21	#N/A	#N/A	#N/A
LOC_Os12g05900	RhoGAP	PF00620.27	5.6e-21	RhoGAP	PF00620.27	6.8e-11
LOC_Os12g06510	EF-hand_1	PF00036.32	7.7e-22	#N/A	#N/A	#N/A
LOC_Os12g06850	Med26	PF08711.11	6.8e-15	Med26	PF08711.11	1.3e-15
LOC_Os12g10700	PHD	PF00628.29	6.8e-10	#N/A	#N/A	#N/A
LOC_Os12g10740	Pkinase_Tyr	PF07714.17	1e-46	#N/A	#N/A	#N/A
LOC_Os12g15222	Transposase_24	PF03004.14	2.3e-08	#N/A	#N/A	#N/A
LOC_Os12g17070	Radical_SAM	PF04055.21	2.6e-17	Radical_SAM	PF04055.21	1.2e-17
LOC_Os12g18120	zf-CCCH	PF00642.24	9e-31	#N/A	#N/A	#N/A
LOC_Os12g19030	Copine	PF07002.16	1.6e-75	Copine	PF07002.16	6.1e-76
LOC_Os12g22284	ABC2_membrane	PF01061.24	1.2e-33	ABC_tran	PF00005.27	2.3e-27
LOC_Os12g25630	Oxidored_molyb	PF00174.19	2.8e-57	Oxidored_molyb	PF00174.19	1.1e-57
LOC_Os12g27520	#N/A	#N/A	#N/A	Pkinase	PF00069.25	1.1e-52
LOC_Os12g33100	Guanylate_kin	PF00625.21	1e-63	#N/A	#N/A	#N/A
LOC_Os12g36940	Calmodulin_bind	PF07887.11	9.9e-94	#N/A	#N/A	#N/A
LOC_Os12g37890	zf-C3H1	PF10650.9	5.5e-11	#N/A	#N/A	#N/A
LOC_Os12g40780	#N/A	#N/A	#N/A	Ank_2	PF12796.7	1.1e-41
LOC_Os12g40880	PRK	PF00485.18	6.9e-07	PRK	PF00485.18	2.2e-16
LOC_Os12g42070	#N/A	#N/A	#N/A	Pkinase	PF00069.25	1.7e-45

## Sheet: SE under DS
Supplementary Data 10. List of the gene-wise Pfam annotations under drought and heat stresses (supports Fig. 9).
Sheet 2. List of the gene-wise Pfam annotations of SE-involving DASGs under drought stress. #N/A, not applicable.
Gene ID	SIONAC023+ Pfam name	SIONAC023+ Pfam accession ID	SIONAC023+ E-value	SIONAC023− Pfam name	SIONAC023− Pfam accession ID	SIONAC023− E-value
IC4R-OSJ01G068800	ABC_tran	PF00005.27	8.6e-19	#N/A	#N/A	#N/A
IC4R-OSJ04G533300	WIYLD	PF10440.9	2.4e-25	#N/A	#N/A	#N/A
IC4R-OSJ08G389500	Pcc1	PF09341.10	9.5e-21	#N/A	#N/A	#N/A
LOC_Os01g01920	HD	PF01966.22	6.9e-14	#N/A	#N/A	#N/A
LOC_Os01g04190	BLACT_WH	PF17778.1	5.2e-08	#N/A	#N/A	#N/A
LOC_Os01g04860	DUF647	PF04884.14	4.2e-67	#N/A	#N/A	#N/A
LOC_Os01g05130	MPP6	PF10175.9	4.5e-10	#N/A	#N/A	#N/A
LOC_Os01g05660	DUF4378	PF14309.6	8.5e-21	#N/A	#N/A	#N/A
LOC_Os01g06550	zf-NF-X1	PF01422.17	1.4e-10	#N/A	#N/A	#N/A
LOC_Os01g07370	KIP1	PF07765.12	9.2e-38	#N/A	#N/A	#N/A
LOC_Os01g07750	DUF4050	PF13259.6	5.5e-22	#N/A	#N/A	#N/A
LOC_Os01g07920	2OG-FeII_Oxy_3	PF13640.6	1.6e-06	#N/A	#N/A	#N/A
LOC_Os01g09200	Pkinase	PF00069.25	3.9e-67	#N/A	#N/A	#N/A
LOC_Os01g12080	A_thal_3526	PF09713.10	4.8e-28	#N/A	#N/A	#N/A
LOC_Os01g13740	Myb_DNA-binding	PF00249.31	1.2e-09	Myb_DNA-binding	PF00249.31	6.2e-09
LOC_Os01g14090	Kinesin	PF00225.23	2.4e-106	#N/A	#N/A	#N/A
LOC_Os01g16370	NB-ARC	PF00931.22	1.8e-42	#N/A	#N/A	#N/A
LOC_Os01g16970	PRKCSH-like	PF12999.7	7.7e-35	PRKCSH-like	PF12999.7	1.3e-35
LOC_Os01g23590	SMK-1	PF04802.15	1.3e-66	#N/A	#N/A	#N/A
LOC_Os01g24060	Arm	PF00514.23	1.9e-83	#N/A	#N/A	#N/A
LOC_Os01g25370	Peptidase_C48	PF02902.19	4.7e-44	#N/A	#N/A	#N/A
LOC_Os01g31110	CRS1_YhbY	PF01985.21	5.6e-40	#N/A	#N/A	#N/A
LOC_Os01g33420	Melibiase_2	PF16499.5	1.9e-22	#N/A	#N/A	#N/A
LOC_Os01g34670	PMD	PF10536.9	1.4e-81	#N/A	#N/A	#N/A
LOC_Os01g35184	Pkinase	PF00069.25	1.8e-71	#N/A	#N/A	#N/A
LOC_Os01g40980	Helicase_C_2	PF13307.6	1.6e-58	#N/A	#N/A	#N/A
LOC_Os01g42850	ATG7_N	PF16420.5	2.9e-74	#N/A	#N/A	#N/A
LOC_Os01g43030	NARP1	PF12569.8	5.4e-207	#N/A	#N/A	#N/A
LOC_Os01g43844	p450	PF00067.22	1.5e-84	#N/A	#N/A	#N/A
LOC_Os01g44220	NTP_transferase	PF00483.23	1.7e-75	#N/A	#N/A	#N/A
LOC_Os01g45439	UPF0121	PF03661.13	7.5e-20	#N/A	#N/A	#N/A
LOC_Os01g45620	Pkinase	PF00069.25	2.6e-68	Pkinase	PF00069.25	2.9e-69
LOC_Os01g46120	Lipase_GDSL	PF00657.22	9.7e-12	#N/A	#N/A	#N/A
LOC_Os01g46720	Pkinase	PF00069.25	3.5e-08	#N/A	#N/A	#N/A
LOC_Os01g47450	Peptidase_S41	PF03572.18	2.1e-47	#N/A	#N/A	#N/A
LOC_Os01g48680	Ion_trans	PF00520.31	1.7e-49	#N/A	#N/A	#N/A
LOC_Os01g48874	DUF1298	PF06974.13	1.7e-52	#N/A	#N/A	#N/A
LOC_Os01g50160	ABC_membrane	PF00664.23	7.9e-108	ABC_membrane	PF00664.23	1.3e-120
LOC_Os01g51290	Pkinase_Tyr	PF07714.17	3.9e-48	#N/A	#N/A	#N/A
LOC_Os01g52500	Malic_M	PF03949.15	1.1e-97	Malic_M	PF03949.15	1.4e-98
LOC_Os01g53450	Aminotran_1_2	PF00155.21	2.1e-48	#N/A	#N/A	#N/A
LOC_Os01g53670	ENTH	PF01417.20	5.3e-39	#N/A	#N/A	#N/A
LOC_Os01g54020	tRNA-synt_1b	PF00579.25	6.6e-86	#N/A	#N/A	#N/A
LOC_Os01g56230	TRAM_LAG1_CLN8	PF03798.16	1.3e-34	TRAM_LAG1_CLN8	PF03798.16	1.1e-25
LOC_Os01g56510	Glyco_hydro_3	PF00933.21	3.8e-71	#N/A	#N/A	#N/A
LOC_Os01g57082	Peptidase_M16_M	PF16187.5	6.4e-91	#N/A	#N/A	#N/A
LOC_Os01g61430	zf-HIT	PF04438.16	1.9e-11	zf-HIT	PF04438.16	4.2e-12
LOC_Os01g64750	Glyco_transf_28	PF03033.20	2.2e-34	#N/A	#N/A	#N/A
LOC_Os01g64990	PIG-U	PF06728.13	3.9e-66	#N/A	#N/A	#N/A
LOC_Os01g68710	FKBP_C	PF00254.28	1.9e-37	FKBP_C	PF00254.28	2.3e-33
LOC_Os01g69050	DUF707	PF05212.12	7.9e-140	#N/A	#N/A	#N/A
LOC_Os01g70920	Cullin	PF00888.22	4.7e-27	Cullin	PF00888.22	1.8e-11
LOC_Os01g72205	Ala_racemase_N	PF01168.20	9.4e-22	#N/A	#N/A	#N/A
LOC_Os01g72250	OMPdecase	PF00215.24	1.5e-76	#N/A	#N/A	#N/A
LOC_Os01g72780	NUC173	PF08161.12	1.2e-41	#N/A	#N/A	#N/A
LOC_Os01g73120	Ceramidase	PF05875.12	5.8e-11	#N/A	#N/A	#N/A
LOC_Os02g01180	Kinesin	PF00225.23	2.5e-56	#N/A	#N/A	#N/A
LOC_Os02g01355	SRF-TF	PF00319.18	1.3e-27	#N/A	#N/A	#N/A
LOC_Os02g02424	zf-C2H2	PF00096.26	4.1e-19	#N/A	#N/A	#N/A
LOC_Os02g04450	A_thal_3526	PF09713.10	3.8e-28	A_thal_3526	PF09713.10	7.4e-29
LOC_Os02g04730	SQHop_cyclase_C	PF13243.6	1.5e-42	#N/A	#N/A	#N/A
LOC_Os02g05692	zf-RING_2	PF13639.6	4.1e-11	#N/A	#N/A	#N/A
LOC_Os02g06584	zf-CCCH	PF00642.24	3.2e-07	zf-CCCH	PF00642.24	6.7e-08
LOC_Os02g07450	CBFD_NFYB_HMF	PF00808.23	1.1e-22	#N/A	#N/A	#N/A
LOC_Os02g08010	Cation_ATPase_C	PF00689.21	9.2e-47	#N/A	#N/A	#N/A
LOC_Os02g09130	DHHC	PF01529.20	7.8e-34	#N/A	#N/A	#N/A
LOC_Os02g09910	WHIM1	PF15612.6	1.6e-14	#N/A	#N/A	#N/A
LOC_Os02g10440	Hydrolase_4	PF12146.8	1.2e-12	#N/A	#N/A	#N/A
LOC_Os02g12850	RRM_1	PF00076.22	1.6e-39	#N/A	#N/A	#N/A
LOC_Os02g13560	Sugar_tr	PF00083.24	1.4e-96	Sugar_tr	PF00083.24	3.1e-97
LOC_Os02g18320	Pkinase	PF00069.25	1.9e-44	#N/A	#N/A	#N/A
LOC_Os02g18820	WD40	PF00400.32	2.9e-14	#N/A	#N/A	#N/A
LOC_Os02g21190	B-block_TFIIIC	PF04182.12	6e-23	B-block_TFIIIC	PF04182.12	1.2e-23
LOC_Os02g30310	ThiF	PF00899.21	5.5e-51	#N/A	#N/A	#N/A
LOC_Os02g31874	Mg_trans_NIPA	PF05653.14	6.1e-26	#N/A	#N/A	#N/A
LOC_Os02g32504	DUF1624	PF07786.12	7.2e-12	#N/A	#N/A	#N/A
LOC_Os02g32660	Alpha-amylase_C	PF02806.18	2.5e-27	#N/A	#N/A	#N/A
LOC_Os02g35640	Got1	PF04178.12	2.3e-35	#N/A	#N/A	#N/A
LOC_Os02g38060	Methyltransf_8	PF05148.15	5e-82	#N/A	#N/A	#N/A
LOC_Os02g39970	LRR_8	PF13855.6	4.7e-32	#N/A	#N/A	#N/A
LOC_Os02g42200	B-block_TFIIIC	PF04182.12	5.5e-24	#N/A	#N/A	#N/A
LOC_Os02g42590	WD40	PF00400.32	4.5e-28	#N/A	#N/A	#N/A
LOC_Os02g43590	ELMO_CED12	PF04727.13	5.2e-53	#N/A	#N/A	#N/A
LOC_Os02g44330	tRNA_edit	PF04073.15	3.5e-11	#N/A	#N/A	#N/A
LOC_Os02g44520	Peptidase_S8	PF00082.22	1.4e-81	#N/A	#N/A	#N/A
LOC_Os02g45130	Pkinase	PF00069.25	6.3e-53	#N/A	#N/A	#N/A
LOC_Os02g45690	MS_channel	PF00924.18	2.4e-34	MS_channel	PF00924.18	9.5e-17
LOC_Os02g47620	Abhydrolase_6	PF12697.7	4.4e-26	#N/A	#N/A	#N/A
LOC_Os02g47860	PRK	PF00485.18	1.4e-26	#N/A	#N/A	#N/A
LOC_Os02g48340	RRM_1	PF00076.22	6e-17	#N/A	#N/A	#N/A
LOC_Os02g49080	STAR_dimer	PF16544.5	1.1e-08	#N/A	#N/A	#N/A
LOC_Os02g51400	AAA	PF00004.29	1.2e-37	#N/A	#N/A	#N/A
LOC_Os02g52410	PAN_4	PF14295.6	8.1e-08	#N/A	#N/A	#N/A
LOC_Os02g54650	DAGK_acc	PF00609.19	1.9e-41	#N/A	#N/A	#N/A
LOC_Os02g55150	FH2	PF02181.23	1.1e-96	#N/A	#N/A	#N/A
LOC_Os02g55180	UCH	PF00443.29	5.5e-53	#N/A	#N/A	#N/A
LOC_Os02g55950	Mak10	PF04112.13	6.8e-31	#N/A	#N/A	#N/A
LOC_Os02g57270	Myb_DNA-binding	PF00249.31	1.1e-06	#N/A	#N/A	#N/A
LOC_Os02g57410	OTU	PF02338.19	1.5e-12	#N/A	#N/A	#N/A
LOC_Os02g57660	PIP5K	PF01504.18	1.1e-95	#N/A	#N/A	#N/A
LOC_Os02g58670	bZIP_1	PF00170.21	2.3e-15	bZIP_1	PF00170.21	2.2e-07
LOC_Os03g02830	CDC50	PF03381.15	2.8e-88	#N/A	#N/A	#N/A
LOC_Os03g03260	POX	PF07526.11	2.4e-43	#N/A	#N/A	#N/A
LOC_Os03g03890	Pkinase	PF00069.25	1.6e-45	#N/A	#N/A	#N/A
LOC_Os03g04270	LRR_6	PF13516.6	1.1e-12	#N/A	#N/A	#N/A
LOC_Os03g06190	DNA_pol_A_exo1	PF01612.20	4.9e-45	#N/A	#N/A	#N/A
LOC_Os03g08830	WD40	PF00400.32	3.6e-18	#N/A	#N/A	#N/A
LOC_Os03g15930	LIM	PF00412.22	1.4e-23	#N/A	#N/A	#N/A
LOC_Os03g16220	adh_short	PF00106.25	1.1e-52	#N/A	#N/A	#N/A
LOC_Os03g17000	GDP_Man_Dehyd	PF16363.5	3e-77	#N/A	#N/A	#N/A
LOC_Os03g18440	Rab3-GTPase_cat	PF13890.6	4.2e-55	#N/A	#N/A	#N/A
LOC_Os03g19480	preSET_CXC	PF18264.1	1.4e-11	#N/A	#N/A	#N/A
LOC_Os03g19760	NHL	PF01436.21	1.7e-32	#N/A	#N/A	#N/A
LOC_Os03g22200	MtN3_slv	PF03083.16	7.7e-54	#N/A	#N/A	#N/A
LOC_Os03g22420	AAA	PF00004.29	2.1e-39	#N/A	#N/A	#N/A
LOC_Os03g24180	RhoGAP	PF00620.27	8.3e-32	#N/A	#N/A	#N/A
LOC_Os03g26030	NCA2	PF08637.10	3.6e-67	#N/A	#N/A	#N/A
LOC_Os03g26090	GWT1	PF06423.12	3.5e-29	#N/A	#N/A	#N/A
LOC_Os03g27080	CG-1	PF03859.16	2.5e-51	#N/A	#N/A	#N/A
LOC_Os03g29350	VWA_3	PF13768.6	3.5e-16	VWA_3	PF13768.6	6.3e-17
LOC_Os03g30550	NTF2	PF02136.20	9.7e-30	NTF2	PF02136.20	2e-30
LOC_Os03g31180	DAGK_acc	PF00609.19	4.7e-58	#N/A	#N/A	#N/A
LOC_Os03g31594	JmjC	PF02373.22	2.1e-18	#N/A	#N/A	#N/A
LOC_Os03g31690	AA_kinase	PF00696.28	1.3e-12	#N/A	#N/A	#N/A
LOC_Os03g40194	NB-ARC	PF00931.22	5.4e-45	#N/A	#N/A	#N/A
LOC_Os03g42110	Semialdhyde_dh	PF01118.24	1.9e-31	#N/A	#N/A	#N/A
LOC_Os03g42820	DA1-like	PF12315.8	1.3e-101	#N/A	#N/A	#N/A
LOC_Os03g42840	EF-hand_1	PF00036.32	4.4e-21	#N/A	#N/A	#N/A
LOC_Os03g44710	YABBY	PF04690.13	2.2e-73	#N/A	#N/A	#N/A
LOC_Os03g46190	CDC73_C	PF05179.14	2e-50	#N/A	#N/A	#N/A
LOC_Os03g46950	Myb_DNA-bind_6	PF13921.6	2.4e-08	Myb_DNA-bind_6	PF13921.6	5.5e-09
LOC_Os03g50560	RRM_1	PF00076.22	6.6e-08	#N/A	#N/A	#N/A
LOC_Os03g53170	PPR_2	PF13041.6	2.9e-48	#N/A	#N/A	#N/A
LOC_Os03g53500	SUV3_C	PF12513.8	3.8e-18	#N/A	#N/A	#N/A
LOC_Os03g57680	Ald_Xan_dh_C2	PF02738.18	2.8e-163	#N/A	#N/A	#N/A
LOC_Os03g57840	Peptidase_M50	PF02163.22	4e-10	#N/A	#N/A	#N/A
LOC_Os03g57854	BTB	PF00651.31	3.3e-26	#N/A	#N/A	#N/A
LOC_Os03g57940	Pkinase	PF00069.25	2.1e-18	#N/A	#N/A	#N/A
LOC_Os03g63870	Rep_fac-A_C	PF08646.10	2.5e-07	#N/A	#N/A	#N/A
LOC_Os04g01250	Amidase	PF01425.21	9.1e-85	#N/A	#N/A	#N/A
LOC_Os04g09654	Methyltransf_2	PF00891.18	2.1e-30	Methyltransf_2	PF00891.18	5.4e-60
LOC_Os04g14450	PPR	PF01535.20	1.8e-42	#N/A	#N/A	#N/A
LOC_Os04g17064	Methyltrn_RNA_3	PF02598.17	5.4e-139	#N/A	#N/A	#N/A
LOC_Os04g19684	MBD	PF01429.19	6.3e-20	MBD	PF01429.19	2e-20
LOC_Os04g21110	PRK	PF00485.18	4.7e-31	#N/A	#N/A	#N/A
LOC_Os04g26920	Aldo_ket_red	PF00248.21	1.3e-41	#N/A	#N/A	#N/A
LOC_Os04g27250	Transposase_23	PF03017.14	2.2e-15	Transposase_23	PF03017.14	2e-06
LOC_Os04g32690	Strumpellin	PF10266.9	1.2e-201	#N/A	#N/A	#N/A
LOC_Os04g32970	OTU	PF02338.19	1.6e-13	#N/A	#N/A	#N/A
LOC_Os04g34976	SET	PF00856.28	1.2e-22	#N/A	#N/A	#N/A
LOC_Os04g35380	EI24	PF07264.11	2.7e-39	#N/A	#N/A	#N/A
LOC_Os04g38610	Mog1	PF04603.12	7.1e-38	Mog1	PF04603.12	1e-23
LOC_Os04g38620	NAP	PF00956.18	1.6e-35	#N/A	#N/A	#N/A
LOC_Os04g39090	SAM_1	PF00536.30	2e-14	#N/A	#N/A	#N/A
LOC_Os04g43690	DUF647	PF04884.14	1.5e-65	#N/A	#N/A	#N/A
LOC_Os04g46190	Peptidase_C12	PF01088.21	6.7e-58	#N/A	#N/A	#N/A
LOC_Os04g47120	4HBT_3	PF13622.6	4e-59	#N/A	#N/A	#N/A
LOC_Os04g47410	DHHC	PF01529.20	1.1e-30	#N/A	#N/A	#N/A
LOC_Os04g47590	Patched	PF02460.18	1.1e-91	Patched	PF02460.18	1.2e-74
LOC_Os04g51370	Pkinase	PF00069.25	8.4e-51	#N/A	#N/A	#N/A
LOC_Os04g52120	K_trans	PF02705.16	1e-156	#N/A	#N/A	#N/A
LOC_Os04g52380	MBD	PF01429.19	9.1e-09	#N/A	#N/A	#N/A
LOC_Os04g52390	K_trans	PF02705.16	1.6e-185	#N/A	#N/A	#N/A
LOC_Os04g56110	Pkinase_Tyr	PF07714.17	5.7e-46	Pkinase_Tyr	PF07714.17	1.2e-46
LOC_Os04g56720	RCC1	PF00415.18	2.7e-54	#N/A	#N/A	#N/A
LOC_Os05g01240	RRM_2	PF04059.12	1.3e-53	#N/A	#N/A	#N/A
LOC_Os05g01690	Ada3	PF10198.9	7.2e-07	#N/A	#N/A	#N/A
LOC_Os05g01750	TruB_N	PF01509.18	9.1e-55	#N/A	#N/A	#N/A
LOC_Os05g05200	MBOAT	PF03062.19	6e-37	#N/A	#N/A	#N/A
LOC_Os05g05390	Trypsin_2	PF13365.6	1.4e-09	#N/A	#N/A	#N/A
LOC_Os05g09370	PfkB	PF00294.24	3.3e-35	PfkB	PF00294.24	7e-36
LOC_Os05g13780	DNA_methylase	PF00145.17	3e-42	#N/A	#N/A	#N/A
LOC_Os05g14240	MIP	PF00230.20	5.1e-58	#N/A	#N/A	#N/A
LOC_Os05g16824	Pkinase_Tyr	PF07714.17	1.4e-47	#N/A	#N/A	#N/A
LOC_Os05g23610	IPP-2	PF04979.14	1.1e-28	#N/A	#N/A	#N/A
LOC_Os05g27930	AP2	PF00847.20	4.1e-14	AP2	PF00847.20	1.1e-14
LOC_Os05g31230	Acetyltransf_13	PF13880.6	1.4e-25	#N/A	#N/A	#N/A
LOC_Os05g34550	Mlo	PF03094.15	3.8e-58	#N/A	#N/A	#N/A
LOC_Os05g35540	MMR_HSR1	PF01926.23	1e-17	#N/A	#N/A	#N/A
LOC_Os05g37950	Guanylate_cyc_2	PF09778.9	2.8e-73	#N/A	#N/A	#N/A
LOC_Os05g39650	PhyH	PF05721.13	1.2e-67	PhyH	PF05721.13	2.6e-68
LOC_Os05g40280	B3	PF02362.21	7.4e-19	#N/A	#N/A	#N/A
LOC_Os05g43060	Spt5-NGN	PF03439.13	8.9e-21	#N/A	#N/A	#N/A
LOC_Os05g44210	Trehalose_PPase	PF02358.16	9e-57	#N/A	#N/A	#N/A
LOC_Os05g45270	Ribosomal_L9_N	PF01281.19	6.4e-15	Ribosomal_L9_C	PF03948.14	4.1e-08
LOC_Os05g46240	DUF778	PF05608.12	4.3e-44	DUF778	PF05608.12	9.2e-45
LOC_Os05g46580	polyprenyl_synt	PF00348.17	8.1e-90	#N/A	#N/A	#N/A
LOC_Os05g46630	DUF3615	PF12274.8	6.7e-17	#N/A	#N/A	#N/A
LOC_Os05g46720	CRAL_TRIO	PF00650.20	1.4e-36	#N/A	#N/A	#N/A
LOC_Os05g48800	Di19_C	PF14571.6	3.3e-36	#N/A	#N/A	#N/A
LOC_Os05g49630	DUF3593	PF12159.8	2.1e-39	#N/A	#N/A	#N/A
LOC_Os05g50980	SET	PF00856.28	4.3e-13	#N/A	#N/A	#N/A
LOC_Os05g51420	Band_7	PF01145.25	6e-28	#N/A	#N/A	#N/A
LOC_Os05g51560	Pkinase	PF00069.25	1.5e-29	#N/A	#N/A	#N/A
LOC_Os05g51790	SMC_N	PF02463.19	2e-26	#N/A	#N/A	#N/A
LOC_Os06g03770	ABC_tran	PF00005.27	7.9e-36	#N/A	#N/A	#N/A
LOC_Os06g04350	DUF3615	PF12274.8	1.4e-24	#N/A	#N/A	#N/A
LOC_Os06g04580	YEATS	PF03366.16	3.4e-34	#N/A	#N/A	#N/A
LOC_Os06g04880	Pkinase	PF00069.25	2.2e-40	#N/A	#N/A	#N/A
LOC_Os06g05790	RRM_1	PF00076.22	2.7e-22	#N/A	#N/A	#N/A
LOC_Os06g06040	TPMT	PF05724.11	3.8e-48	TPMT	PF05724.11	8.2e-25
LOC_Os06g06190	AAA_18	PF13238.6	2e-08	#N/A	#N/A	#N/A
LOC_Os06g06770	Peptidase_S9	PF00326.21	1.4e-08	#N/A	#N/A	#N/A
LOC_Os06g09090	Lig_chan	PF00060.26	4.6e-31	Lig_chan	PF00060.26	9.9e-32
LOC_Os06g10200	ADK	PF00406.22	1.1e-47	ADK	PF00406.22	4.9e-34
LOC_Os06g10520	Fumble	PF03630.14	2.5e-186	#N/A	#N/A	#N/A
LOC_Os06g10580	Ion_trans	PF00520.31	6.5e-24	#N/A	#N/A	#N/A
LOC_Os06g14740	F_bP_aldolase	PF01116.20	3.2e-92	#N/A	#N/A	#N/A
LOC_Os06g26340	Pkinase	PF00069.25	2.1e-68	Pkinase	PF00069.25	6.6e-62
LOC_Os06g28050	Morc6_S5	PF17942.1	3e-57	#N/A	#N/A	#N/A
LOC_Os06g28124	DUF563	PF04577.14	2.3e-20	DUF563	PF04577.14	4.3e-21
LOC_Os06g31100	BTB	PF00651.31	1.9e-17	#N/A	#N/A	#N/A
LOC_Os06g36590	Na_H_Exchanger	PF00999.21	1.3e-72	Na_H_Exchanger	PF00999.21	1.3e-57
LOC_Os06g36710	DBC1	PF14443.6	1.3e-45	#N/A	#N/A	#N/A
LOC_Os06g40730	Hydrolase_4	PF12146.8	6.3e-13	#N/A	#N/A	#N/A
LOC_Os06g43630	Glycos_transf_1	PF00534.20	1.4e-24	#N/A	#N/A	#N/A
LOC_Os06g43680	DHHC	PF01529.20	7.6e-34	#N/A	#N/A	#N/A
LOC_Os06g45110	Branch	PF02485.21	3.3e-81	#N/A	#N/A	#N/A
LOC_Os06g45510	Thioredoxin	PF00085.20	2.9e-19	#N/A	#N/A	#N/A
LOC_Os06g47130	C2	PF00168.30	1.5e-40	#N/A	#N/A	#N/A
LOC_Os06g47530	Pkinase_Tyr	PF07714.17	1.4e-14	#N/A	#N/A	#N/A
LOC_Os07g01150	FA_hydroxylase	PF04116.13	2.2e-30	#N/A	#N/A	#N/A
LOC_Os07g01250	DUF1084	PF06454.11	2.6e-137	#N/A	#N/A	#N/A
LOC_Os07g02300	TPR_1	PF00515.28	1.6e-43	#N/A	#N/A	#N/A
LOC_Os07g05960	FancD2	PF14631.6	2.3e-167	#N/A	#N/A	#N/A
LOC_Os07g08320	RRM_1	PF00076.22	9.6e-40	#N/A	#N/A	#N/A
LOC_Os07g09580	DDT	PF02791.17	1.2e-09	#N/A	#N/A	#N/A
LOC_Os07g09814	F-box	PF00646.33	3.5e-11	F-box	PF00646.33	7.5e-12
LOC_Os07g10350	S1	PF00575.23	2.6e-71	#N/A	#N/A	#N/A
LOC_Os07g10830	DDOST_48kD	PF03345.14	1.6e-134	#N/A	#N/A	#N/A
LOC_Os07g19460	Mito_carr	PF00153.27	2.6e-59	#N/A	#N/A	#N/A
LOC_Os07g23169	Methyltransf_23	PF13489.6	6.6e-18	#N/A	#N/A	#N/A
LOC_Os07g26490	Ank	PF00023.30	4.3e-15	#N/A	#N/A	#N/A
LOC_Os07g27480	ABC1	PF03109.16	3.6e-30	#N/A	#N/A	#N/A
LOC_Os07g28260	AAA_18	PF13238.6	1.5e-07	#N/A	#N/A	#N/A
LOC_Os07g28940	GRIP	PF01465.20	3.5e-14	#N/A	#N/A	#N/A
LOC_Os07g29640	DUF4050	PF13259.6	2.5e-19	#N/A	#N/A	#N/A
LOC_Os07g30130	Myb_DNA-binding	PF00249.31	1.4e-21	#N/A	#N/A	#N/A
LOC_Os07g30774	CG-1	PF03859.16	1.7e-47	#N/A	#N/A	#N/A
LOC_Os07g31340	AAA_12	PF13087.6	4.5e-61	#N/A	#N/A	#N/A
LOC_Os07g31460	Transglut_core	PF01841.19	2.1e-14	#N/A	#N/A	#N/A
LOC_Os07g32670	Rab3-GTPase_cat	PF13890.6	1.1e-49	#N/A	#N/A	#N/A
LOC_Os07g38270	Peptidase_M16_M	PF16187.5	6.2e-100	#N/A	#N/A	#N/A
LOC_Os07g38280	Peptidase_M16_M	PF16187.5	3.3e-97	#N/A	#N/A	#N/A
LOC_Os07g40510	FH2	PF02181.23	4.2e-112	#N/A	#N/A	#N/A
LOC_Os07g41810	Dabb	PF07876.12	4.9e-35	#N/A	#N/A	#N/A
LOC_Os07g43900	Pkinase_Tyr	PF07714.17	2.7e-64	#N/A	#N/A	#N/A
LOC_Os07g45280	Mo25	PF08569.11	3.7e-113	#N/A	#N/A	#N/A
LOC_Os07g46920	adh_short_C2	PF13561.6	5.7e-62	#N/A	#N/A	#N/A
LOC_Os07g47530	AAA	PF00004.29	6.1e-39	#N/A	#N/A	#N/A
LOC_Os07g49460	Response_reg	PF00072.24	2.5e-24	Response_reg	PF00072.24	5.5e-25
LOC_Os08g01080	DUF3755	PF12579.8	3.8e-16	#N/A	#N/A	#N/A
LOC_Os08g01180	Nicastrin	PF05450.15	6.8e-09	#N/A	#N/A	#N/A
LOC_Os08g01930	KH_1	PF00013.29	1.9e-37	#N/A	#N/A	#N/A
LOC_Os08g04110	TPT	PF03151.16	9.5e-27	#N/A	#N/A	#N/A
LOC_Os08g04920	Trypsin_2	PF13365.6	5.7e-18	Trypsin_2	PF13365.6	1.2e-18
LOC_Os08g06200	Band_7	PF01145.25	3.4e-30	#N/A	#N/A	#N/A
LOC_Os08g07280	Elongin_A	PF06881.11	5.6e-26	#N/A	#N/A	#N/A
LOC_Os08g07300	HAD_2	PF13419.6	7.1e-22	#N/A	#N/A	#N/A
LOC_Os08g07760	Pkinase	PF00069.25	5.6e-46	#N/A	#N/A	#N/A
LOC_Os08g09760	F-box	PF00646.33	2.2e-07	#N/A	#N/A	#N/A
LOC_Os08g13930	NTP_transferase	PF00483.23	1.2e-52	#N/A	#N/A	#N/A
LOC_Os08g17600	SNARE	PF05739.19	1.9e-12	#N/A	#N/A	#N/A
LOC_Os08g21590	PI3Ka	PF00613.20	1.1e-60	#N/A	#N/A	#N/A
LOC_Os08g25430	Pkinase	PF00069.25	2.9e-49	#N/A	#N/A	#N/A
LOC_Os08g27040	PAP2	PF01569.21	5.8e-32	#N/A	#N/A	#N/A
LOC_Os08g29650	RRM_1	PF00076.22	2.6e-21	#N/A	#N/A	#N/A
LOC_Os08g32960	Exo_endo_phos	PF03372.23	1.2e-17	#N/A	#N/A	#N/A
LOC_Os08g33120	RRM_1	PF00076.22	2e-15	#N/A	#N/A	#N/A
LOC_Os08g34280	Epimerase	PF01370.21	2.9e-26	#N/A	#N/A	#N/A
LOC_Os08g35740	Oxidored_FMN	PF00724.20	3.5e-84	Oxidored_FMN	PF00724.20	2.7e-67
LOC_Os08g36420	Zip	PF02535.22	1.9e-60	#N/A	#N/A	#N/A
LOC_Os08g37480	Med22	PF06179.12	1.2e-23	#N/A	#N/A	#N/A
LOC_Os08g41010	zf-RanBP	PF00641.18	2.2e-19	#N/A	#N/A	#N/A
LOC_Os08g41270	Exo_endo_phos	PF03372.23	1.3e-16	#N/A	#N/A	#N/A
LOC_Os08g42100	ACT	PF01842.25	4.4e-30	#N/A	#N/A	#N/A
LOC_Os08g44850	Peptidase_M1	PF01433.20	5.3e-33	#N/A	#N/A	#N/A
LOC_Os09g03370	SMC_N	PF02463.19	1.2e-26	#N/A	#N/A	#N/A
LOC_Os09g04110	COPI_C	PF06957.11	2.3e-171	COPI_C	PF06957.11	6.3e-172
LOC_Os09g04800	BcrAD_BadFG	PF01869.20	2.7e-51	#N/A	#N/A	#N/A
LOC_Os09g07120	RNA_pol	PF00940.19	1.6e-161	#N/A	#N/A	#N/A
LOC_Os09g07660	ABC1	PF03109.16	4.5e-40	#N/A	#N/A	#N/A
LOC_Os09g20590	OCRE	PF17780.1	2.6e-18	#N/A	#N/A	#N/A
LOC_Os09g24650	DUF3675	PF12428.8	7.7e-41	#N/A	#N/A	#N/A
LOC_Os09g26190	PPR_2	PF13041.6	1.9e-32	#N/A	#N/A	#N/A
LOC_Os09g26560	Trypsin_2	PF13365.6	9.6e-06	#N/A	#N/A	#N/A
LOC_Os09g27690	SecE	PF00584.20	8.9e-07	#N/A	#N/A	#N/A
LOC_Os09g28100	Rhomboid	PF01694.22	1.1e-39	#N/A	#N/A	#N/A
LOC_Os09g30170	F-box	PF00646.33	2.9e-09	F-box	PF00646.33	6.1e-10
LOC_Os09g32010	DUF547	PF04784.14	1.4e-40	#N/A	#N/A	#N/A
LOC_Os09g32240	F-box	PF00646.33	2.6e-11	#N/A	#N/A	#N/A
LOC_Os09g32300	KH_1	PF00013.29	2.5e-56	#N/A	#N/A	#N/A
LOC_Os09g32680	Cyclin_N	PF00134.23	7.7e-26	#N/A	#N/A	#N/A
LOC_Os09g33780	Fes1	PF08609.10	1e-16	#N/A	#N/A	#N/A
LOC_Os09g34040	RabGAP-TBC	PF00566.18	5.8e-56	#N/A	#N/A	#N/A
LOC_Os09g35690	zf-RING_2	PF13639.6	2.8e-14	#N/A	#N/A	#N/A
LOC_Os09g35710	UBA_4	PF14555.6	4.2e-15	#N/A	#N/A	#N/A
LOC_Os09g37540	Lysine_decarbox	PF03641.14	9.5e-42	#N/A	#N/A	#N/A
LOC_Os09g38500	MAM33	PF02330.16	5.6e-20	MAM33	PF02330.16	1.2e-20
LOC_Os09g38960	K_trans	PF02705.16	6.3e-182	K_trans	PF02705.16	4.2e-115
LOC_Os09g39960	Dynamin_M	PF01031.20	2.2e-56	#N/A	#N/A	#N/A
LOC_Os10g01110	Peptidase_S10	PF00450.22	2.6e-123	Peptidase_S10	PF00450.22	3.5e-114
LOC_Os10g02980	FH2	PF02181.23	1e-113	#N/A	#N/A	#N/A
LOC_Os10g03570	NB-ARC	PF00931.22	5.5e-51	#N/A	#N/A	#N/A
LOC_Os10g04342	Rx_N	PF18052.1	1.4e-26	#N/A	#N/A	#N/A
LOC_Os10g19860	Myosin_head	PF00063.21	1e-35	#N/A	#N/A	#N/A
LOC_Os10g21810	CHASE	PF03924.13	3.8e-36	#N/A	#N/A	#N/A
LOC_Os10g25090	Pkinase_Tyr	PF07714.17	2.7e-41	Pkinase_Tyr	PF07714.17	5.4e-42
LOC_Os10g26140	Mic1	PF07035.12	2.8e-40	#N/A	#N/A	#N/A
LOC_Os10g34370	FF	PF01846.19	6.1e-51	#N/A	#N/A	#N/A
LOC_Os10g34750	DNA_ligase_A_M	PF01068.21	1.4e-65	#N/A	#N/A	#N/A
LOC_Os10g39520	Mlo	PF03094.15	1e-178	#N/A	#N/A	#N/A
LOC_Os10g39930	p450	PF00067.22	2.8e-84	#N/A	#N/A	#N/A
LOC_Os10g40060	Pkinase	PF00069.25	2.1e-43	Pkinase	PF00069.25	4.7e-44
LOC_Os10g40590	Oxysterol_BP	PF01237.18	3.8e-126	#N/A	#N/A	#N/A
LOC_Os10g41440	KH_1	PF00013.29	1.4e-39	#N/A	#N/A	#N/A
LOC_Os10g41590	zf-C3HC4_3	PF13920.6	9.3e-11	#N/A	#N/A	#N/A
LOC_Os11g03760	DUF872	PF05915.12	3.2e-14	#N/A	#N/A	#N/A
LOC_Os11g04030	MFS_1	PF07690.16	1.8e-35	#N/A	#N/A	#N/A
LOC_Os11g04440	MAM33	PF02330.16	1.9e-19	#N/A	#N/A	#N/A
LOC_Os11g04954	Rad51	PF08423.11	1.2e-120	#N/A	#N/A	#N/A
LOC_Os11g04980	AMP-binding	PF00501.28	8.3e-107	#N/A	#N/A	#N/A
LOC_Os11g16290	RWP-RK	PF02042.15	7.8e-28	#N/A	#N/A	#N/A
LOC_Os11g16410	adh_short	PF00106.25	1.8e-47	adh_short	PF00106.25	9.4e-41
LOC_Os11g16580	HhH-GPD	PF00730.25	3.5e-25	#N/A	#N/A	#N/A
LOC_Os11g17290	Peptidase_C48	PF02902.19	1.6e-07	Peptidase_C48	PF02902.19	3.3e-08
LOC_Os11g18947	zf-RING_2	PF13639.6	1.2e-12	#N/A	#N/A	#N/A
LOC_Os11g28300	UPF0016	PF01169.19	5.3e-42	#N/A	#N/A	#N/A
LOC_Os11g32880	Helicase_C	PF00271.31	2.9e-22	#N/A	#N/A	#N/A
LOC_Os11g34760	Tam41_Mmp37	PF09139.11	1.3e-103	#N/A	#N/A	#N/A
LOC_Os11g40610	Elf4	PF07011.11	3.8e-42	#N/A	#N/A	#N/A
LOC_Os12g02830	Snf7	PF03357.21	1e-38	Snf7	PF03357.21	2.2e-23
LOC_Os12g04934	GIY-YIG	PF01541.24	1.9e-16	GIY-YIG	PF01541.24	2.8e-06
LOC_Os12g06670	Pkinase_Tyr	PF07714.17	4.5e-71	#N/A	#N/A	#N/A
LOC_Os12g08230	PAC4	PF16093.5	1.4e-18	#N/A	#N/A	#N/A
LOC_Os12g09120	mRNA_cap_enzyme	PF01331.19	3.3e-70	#N/A	#N/A	#N/A
LOC_Os12g12300	PHD	PF00628.29	3.2e-10	#N/A	#N/A	#N/A
LOC_Os12g12560	ADH_N_2	PF16884.5	1.9e-26	#N/A	#N/A	#N/A
LOC_Os12g18120	zf-CCCH	PF00642.24	8.7e-31	#N/A	#N/A	#N/A
LOC_Os12g19304	NadA	PF02445.16	1.8e-37	#N/A	#N/A	#N/A
LOC_Os12g20150	PPDK_N	PF01326.19	3.4e-32	CBM_20	PF00686.19	5.7e-16
LOC_Os12g22760	GCN5L1	PF06320.13	1.2e-22	#N/A	#N/A	#N/A
LOC_Os12g24170	Glyco_hydro_35	PF01301.19	2.4e-107	#N/A	#N/A	#N/A
LOC_Os12g26290	An_peroxidase	PF03098.15	2.6e-110	An_peroxidase	PF03098.15	4.2e-103
LOC_Os12g27370	REPA_OB_2	PF16900.5	6.4e-12	#N/A	#N/A	#N/A
LOC_Os12g27994	GLTSCR1	PF15249.6	4.6e-28	GLTSCR1	PF15249.6	2.8e-28
LOC_Os12g33100	Guanylate_kin	PF00625.21	9.7e-64	#N/A	#N/A	#N/A
LOC_Os12g36940	Calmodulin_bind	PF07887.11	9.6e-94	#N/A	#N/A	#N/A
LOC_Os12g40340	EXS	PF03124.14	2.5e-101	#N/A	#N/A	#N/A
LOC_Os12g40419	Pkinase	PF00069.25	1.1e-39	#N/A	#N/A	#N/A
LOC_Os12g42370	MMR_HSR1	PF01926.23	3.4e-19	#N/A	#N/A	#N/A
LOC_Os12g42730	JAB	PF01398.21	2.1e-08	#N/A	#N/A	#N/A
LOC_Os12g43590	Amino_oxidase	PF01593.24	2.2e-14	#N/A	#N/A	#N/A
LOC_Os12g44360	Na_H_Exchanger	PF00999.21	1.4e-67	#N/A	#N/A	#N/A
LOC_Os01g26390	#N/A	#N/A	#N/A	Pkinase_Tyr	PF07714.17	1.4e-51
LOC_Os01g31810	#N/A	#N/A	#N/A	RRM_1	PF00076.22	1.7e-27
LOC_Os01g43100	#N/A	#N/A	#N/A	PP2C	PF00481.21	1.7e-50
LOC_Os01g45274	#N/A	#N/A	#N/A	Pro_CA	PF00484.19	7.1e-47
LOC_Os02g26814	#N/A	#N/A	#N/A	Glyco_tran_28_C	PF04101.16	2.5e-26
LOC_Os02g43370	#N/A	#N/A	#N/A	OPT	PF03169.15	4.2e-144
LOC_Os03g05390	#N/A	#N/A	#N/A	CitMHS	PF03600.16	6.4e-56
LOC_Os03g16460	#N/A	#N/A	#N/A	Fes1	PF08609.10	2.9e-08
LOC_Os03g40260	#N/A	#N/A	#N/A	RCC1	PF00415.18	1.8e-65
LOC_Os04g14130	#N/A	#N/A	#N/A	PPR_2	PF13041.6	4.7e-86
LOC_Os04g42430	#N/A	#N/A	#N/A	EF-hand_1	PF00036.32	1.6e-25
LOC_Os04g44430	#N/A	#N/A	#N/A	OATP	PF03137.20	2.1e-30
LOC_Os05g12040	#N/A	#N/A	#N/A	p450	PF00067.22	3.3e-63
LOC_Os05g18790	#N/A	#N/A	#N/A	Formyl_trans_N	PF00551.19	2.9e-59
LOC_Os06g36220	#N/A	#N/A	#N/A	F-box	PF00646.33	2.4e-09
LOC_Os07g07520	#N/A	#N/A	#N/A	F-box-like	PF12937.7	3.5e-09
LOC_Os07g23790	#N/A	#N/A	#N/A	DUF1644	PF07800.12	2.7e-31
LOC_Os09g35830	#N/A	#N/A	#N/A	RRM_1	PF00076.22	8.2e-17
LOC_Os10g02380	#N/A	#N/A	#N/A	Aldo_ket_red	PF00248.21	9.6e-55
LOC_Os10g39820	#N/A	#N/A	#N/A	zf-CCHC	PF00098.23	1.7e-54
LOC_Os11g37070	#N/A	#N/A	#N/A	XS	PF03468.14	3e-24
LOC_Os12g03899	#N/A	#N/A	#N/A	MFS_1	PF07690.16	8.7e-36

## Sheet: A5SS under DS
Supplementary Data 10. List of the gene-wise Pfam annotations under drought and heat stresses (supports Fig. 9).
Sheet 3. List of the gene-wise Pfam annotations of A5SS-involving DASGs under drought stress. #N/A, not applicable.
Gene ID	SIONAC023+ Pfam name	SIONAC023+ Pfam accession ID	SIONAC023+ E-value	SIONAC023− Pfam name	SIONAC023− Pfam accession ID	SIONAC023− E-value
IC4R-OSJ03G128100	GHMP_kinases_N	PF00288.26	2.5e-18	GHMP_kinases_N	PF00288.26	7.6e-19
IC4R-OSJSyG004600	EamA	PF00892.20	1e-17	#N/A	#N/A	#N/A
LOC_Os01g09800	NPR1_like_C	PF12313.8	1.2e-90	NPR1_like_C	PF12313.8	1.6e-76
LOC_Os01g13170	UQ_con	PF00179.26	1.2e-28	#N/A	#N/A	#N/A
LOC_Os01g13350	Longin	PF13774.6	8e-27	#N/A	#N/A	#N/A
LOC_Os01g14690	Endosulfine	PF04667.17	4.5e-27	#N/A	#N/A	#N/A
LOC_Os01g34620	Glutaredoxin	PF00462.24	8.7e-18	Glutaredoxin	PF00462.24	4.7e-18
LOC_Os01g47450	Peptidase_S41	PF03572.18	6.3e-48	#N/A	#N/A	#N/A
LOC_Os01g51300	WD40	PF00400.32	5.3e-23	WD40	PF00400.32	2.5e-23
LOC_Os01g53450	Aminotran_1_2	PF00155.21	6.3e-49	#N/A	#N/A	#N/A
LOC_Os01g56930	TAXi_N	PF14543.6	6.5e-46	#N/A	#N/A	#N/A
LOC_Os01g59910	F-box-like	PF12937.7	1.9e-08	F-box-like	PF12937.7	1.3e-08
LOC_Os01g65920	LRR_6	PF13516.6	4e-19	LRR_6	PF13516.6	2.2e-19
LOC_Os01g68160	NPL	PF17800.1	6.9e-11	NPL	PF17800.1	3.4e-11
LOC_Os02g06480	SCO1-SenC	PF02630.14	1e-55	#N/A	#N/A	#N/A
LOC_Os02g12850	RRM_1	PF00076.22	9.8e-35	#N/A	#N/A	#N/A
LOC_Os02g13110	WD40	PF00400.32	1.5e-12	#N/A	#N/A	#N/A
LOC_Os02g35590	GST_N_3	PF13417.6	2.8e-21	GST_N_3	PF13417.6	1.7e-21
LOC_Os02g37880	Pkinase	PF00069.25	1.2e-41	#N/A	#N/A	#N/A
LOC_Os02g37920	MutL_C	PF08676.11	8.6e-36	#N/A	#N/A	#N/A
LOC_Os02g38780	PP2C	PF00481.21	7.6e-20	#N/A	#N/A	#N/A
LOC_Os02g39730	Chloroa_b-bind	PF00504.21	7.4e-07	#N/A	#N/A	#N/A
LOC_Os02g43370	OPT	PF03169.15	5.7e-144	#N/A	#N/A	#N/A
LOC_Os02g47560	AAA_12	PF13087.6	1.5e-50	#N/A	#N/A	#N/A
LOC_Os02g49080	STAR_dimer	PF16544.5	3.2e-09	#N/A	#N/A	#N/A
LOC_Os02g50780	Glyco_hydro_47	PF01532.20	1.2e-111	#N/A	#N/A	#N/A
LOC_Os02g53770	tRNA-synt_1	PF00133.22	1e-189	#N/A	#N/A	#N/A
LOC_Os03g06190	DNA_pol_A_exo1	PF01612.20	1.4e-45	#N/A	#N/A	#N/A
LOC_Os03g08730	HEM4	PF02602.15	8.8e-47	#N/A	#N/A	#N/A
LOC_Os03g15650	VPS9	PF02204.18	1.2e-30	VPS9	PF02204.18	5.3e-31
LOC_Os03g17174	PsbP	PF01789.16	1.9e-19	#N/A	#N/A	#N/A
LOC_Os03g17634	PPR_3	PF13812.6	1.1e-54	#N/A	#N/A	#N/A
LOC_Os03g21980	PseudoU_synth_1	PF01416.20	1.1e-13	#N/A	#N/A	#N/A
LOC_Os03g42220	Cpn60_TCP1	PF00118.24	1.5e-152	#N/A	#N/A	#N/A
LOC_Os03g49770	Oxysterol_BP	PF01237.18	1.3e-127	#N/A	#N/A	#N/A
LOC_Os03g56660	Calmodulin_bind	PF07887.11	3.1e-86	Calmodulin_bind	PF07887.11	1.4e-86
LOC_Os03g57940	Pkinase	PF00069.25	3.4e-15	#N/A	#N/A	#N/A
LOC_Os03g60610	CRAL_TRIO	PF00650.20	1.1e-28	CRAL_TRIO	PF00650.20	6e-29
LOC_Os03g61620	DUF4378	PF14309.6	9.8e-27	DUF4378	PF14309.6	5.3e-27
LOC_Os03g64350	Rhodanese_C	PF12368.8	4e-21	#N/A	#N/A	#N/A
LOC_Os04g24170	RRM_1	PF00076.22	7.7e-16	#N/A	#N/A	#N/A
LOC_Os04g27250	Transposase_23	PF03017.14	6.5e-16	Transposase_23	PF03017.14	1.5e-06
LOC_Os04g38610	Mog1	PF04603.12	8e-23	Mog1	PF04603.12	7.5e-24
LOC_Os04g41320	Nuc_sug_transp	PF04142.15	3.2e-35	#N/A	#N/A	#N/A
LOC_Os04g42784	MutS_V	PF00488.21	8.6e-41	#N/A	#N/A	#N/A
LOC_Os04g46730	4HBT_2	PF13279.6	4.9e-13	#N/A	#N/A	#N/A
LOC_Os04g58690	A_deamin	PF02137.18	8.2e-67	A_deamin	PF02137.18	2.5e-54
LOC_Os05g07060	zf-RING_2	PF13639.6	2.3e-14	#N/A	#N/A	#N/A
LOC_Os05g07220	Kelch_1	PF01344.25	6.8e-57	Kelch_1	PF01344.25	4e-57
LOC_Os05g35170	NAM	PF02365.15	3.4e-36	NAM	PF02365.15	1.5e-36
LOC_Os05g44070	Ras	PF00071.22	2.1e-62	#N/A	#N/A	#N/A
LOC_Os06g01410	Glu_cyclase_2	PF05096.12	2.2e-95	#N/A	#N/A	#N/A
LOC_Os06g03860	MFS_1	PF07690.16	1.4e-26	#N/A	#N/A	#N/A
LOC_Os06g04350	DUF3615	PF12274.8	4.2e-25	#N/A	#N/A	#N/A
LOC_Os06g05390	DUF1995	PF09353.10	4e-17	#N/A	#N/A	#N/A
LOC_Os06g05520	Pkinase	PF00069.25	4.4e-68	#N/A	#N/A	#N/A
LOC_Os06g06730	MTS	PF05175.14	3.7e-16	#N/A	#N/A	#N/A
LOC_Os06g09090	Lig_chan	PF00060.26	1.4e-31	Lig_chan	PF00060.26	7.3e-32
LOC_Os06g09910	Flavoprotein	PF02441.19	2.1e-48	#N/A	#N/A	#N/A
LOC_Os06g10210	Chalcone_2	PF16035.5	2.3e-19	#N/A	#N/A	#N/A
LOC_Os06g11500	MCM	PF00493.23	1.5e-79	#N/A	#N/A	#N/A
LOC_Os06g14740	F_bP_aldolase	PF01116.20	9.3e-93	#N/A	#N/A	#N/A
LOC_Os06g15779	ALMT	PF11744.8	1.3e-193	ALMT	PF11744.8	6.6e-142
LOC_Os06g16300	LRRNT_2	PF08263.12	1.2e-15	#N/A	#N/A	#N/A
LOC_Os06g19470	WW	PF00397.26	8.2e-19	WW	PF00397.26	1.1e-13
LOC_Os06g23290	PI3_PI4_kinase	PF00454.27	2.1e-53	PI3_PI4_kinase	PF00454.27	1.1e-53
LOC_Os06g29380	PhoLip_ATPase_C	PF16212.5	2.1e-84	PhoLip_ATPase_N	PF16209.5	9.5e-26
LOC_Os06g40450	TPX2	PF06886.11	6.7e-22	#N/A	#N/A	#N/A
LOC_Os06g43630	Glycos_transf_1	PF00534.20	4e-25	#N/A	#N/A	#N/A
LOC_Os06g44210	PP2C	PF00481.21	5.8e-74	#N/A	#N/A	#N/A
LOC_Os06g47580	IMS	PF00817.20	2.8e-45	#N/A	#N/A	#N/A
LOC_Os06g50539	DUF1618	PF07762.14	9.6e-24	DUF1618	PF07762.14	5.6e-24
LOC_Os06g51290	SQS_PSY	PF00494.19	6.1e-75	#N/A	#N/A	#N/A
LOC_Os07g10540	Creatinase_N_2	PF16189.5	1.5e-49	Creatinase_N_2	PF16189.5	1e-49
LOC_Os07g30774	CG-1	PF03859.16	5e-48	#N/A	#N/A	#N/A
LOC_Os07g46780	Trp_Tyr_perm	PF03222.13	6.4e-60	Trp_Tyr_perm	PF03222.13	1.6e-77
LOC_Os07g47780	Ribosomal_L18	PF17135.4	2.5e-94	Ribosomal_L18	PF17135.4	8e-96
LOC_Os07g48880	Arm	PF00514.23	5.4e-66	Arm	PF00514.23	3e-66
LOC_Os07g49300	ANAPC4_WD40	PF12894.7	2e-17	#N/A	#N/A	#N/A
LOC_Os08g07300	HAD_2	PF13419.6	2.1e-22	#N/A	#N/A	#N/A
LOC_Os08g12430	PHD_Oberon	PF07227.11	1.1e-34	#N/A	#N/A	#N/A
LOC_Os08g13440	Cupin_1	PF00190.22	1e-50	Cupin_1	PF00190.22	5.7e-51
LOC_Os08g13930	NTP_transferase	PF00483.23	3.5e-53	#N/A	#N/A	#N/A
LOC_Os08g21590	PI3Ka	PF00613.20	3.2e-61	#N/A	#N/A	#N/A
LOC_Os08g29160	AMPK1_CBM	PF16561.5	1.1e-21	#N/A	#N/A	#N/A
LOC_Os08g31410	Sulfate_transp	PF00916.20	8.9e-133	#N/A	#N/A	#N/A
LOC_Os08g33120	RRM_1	PF00076.22	5.7e-16	#N/A	#N/A	#N/A
LOC_Os08g35740	Oxidored_FMN	PF00724.20	3e-77	Oxidored_FMN	PF00724.20	2e-67
LOC_Os09g04210	dCMP_cyt_deam_1	PF00383.23	6.8e-09	dCMP_cyt_deam_1	PF00383.23	2.7e-09
LOC_Os09g31031	ubiquitin	PF00240.23	3.2e-36	ubiquitin	PF00240.23	1.9e-36
LOC_Os09g32680	Cyclin_N	PF00134.23	6.7e-25	#N/A	#N/A	#N/A
LOC_Os09g33530	DAGAT	PF03982.13	1.5e-08	Hydrolase_4	PF12146.8	4.5e-12
LOC_Os09g37240	GST_C	PF00043.25	3.1e-12	#N/A	#N/A	#N/A
LOC_Os10g01044	NAD_binding_10	PF13460.6	1.2e-32	#N/A	#N/A	#N/A
LOC_Os10g10990	TFIIF_alpha	PF05793.12	2.7e-130	#N/A	#N/A	#N/A
LOC_Os10g21560	NAM	PF02365.15	5.5e-12	#N/A	#N/A	#N/A
LOC_Os10g22730	Peptidase_C1	PF00112.23	1.1e-12	Peptidase_C1	PF00112.23	3.3e-13
LOC_Os10g29650	ABC_tran	PF00005.27	8.4e-20	#N/A	#N/A	#N/A
LOC_Os11g04420	GGACT	PF06094.12	2.8e-23	#N/A	#N/A	#N/A
LOC_Os11g06420	Tub	PF01167.18	9.5e-92	Tub	PF01167.18	2.5e-95
LOC_Os11g34120	Xpo1	PF08389.12	5.3e-16	#N/A	#N/A	#N/A
LOC_Os11g37330	PPR	PF01535.20	3.6e-42	PPR	PF01535.20	2e-42
LOC_Os12g01190	zf-RING_4	PF14570.6	1.2e-22	#N/A	#N/A	#N/A
LOC_Os12g04934	GIY-YIG	PF01541.24	5.5e-17	GIY-YIG	PF01541.24	1.1e-12
LOC_Os12g07150	Amidase	PF01425.21	3.3e-86	#N/A	#N/A	#N/A
LOC_Os12g16350	ECH_2	PF16113.5	9.3e-126	#N/A	#N/A	#N/A
LOC_Os12g19290	Pkinase	PF00069.25	4.5e-68	#N/A	#N/A	#N/A
IC4R-OSJ06G373700	#N/A	#N/A	#N/A	NB-ARC	PF00931.22	7e-37
LOC_Os01g11370	#N/A	#N/A	#N/A	OB_NTP_bind	PF07717.16	1e-22
LOC_Os01g25189	#N/A	#N/A	#N/A	ERG4_ERG24	PF01222.17	1.1e-67
LOC_Os01g31810	#N/A	#N/A	#N/A	RRM_1	PF00076.22	1.2e-27
LOC_Os01g48960	#N/A	#N/A	#N/A	GATase_2	PF00310.21	2.8e-188
LOC_Os02g34530	#N/A	#N/A	#N/A	Thioredoxin	PF00085.20	3.9e-32
LOC_Os02g43720	#N/A	#N/A	#N/A	ECH_1	PF00378.20	9.4e-70
LOC_Os02g58790	#N/A	#N/A	#N/A	DUF1731	PF08338.11	3.4e-20
LOC_Os03g11200	#N/A	#N/A	#N/A	NRDE-2	PF08424.10	2.9e-06
LOC_Os03g27840	#N/A	#N/A	#N/A	DRY_EERY	PF09750.9	1.2e-40
LOC_Os03g41510	#N/A	#N/A	#N/A	Aldo_ket_red	PF00248.21	3.7e-71
LOC_Os04g14450	#N/A	#N/A	#N/A	PPR	PF01535.20	2.9e-43
LOC_Os05g08600	#N/A	#N/A	#N/A	PRP38	PF03371.15	3.4e-53
LOC_Os05g25310	#N/A	#N/A	#N/A	AMP-binding	PF00501.28	1.8e-110
LOC_Os05g27520	#N/A	#N/A	#N/A	G-alpha	PF00503.20	1.8e-07
LOC_Os05g39230	#N/A	#N/A	#N/A	UDPGP	PF01704.18	6.8e-07
LOC_Os06g29804	#N/A	#N/A	#N/A	PAH	PF02671.21	3.1e-06
LOC_Os06g44540	#N/A	#N/A	#N/A	GMC_oxred_C	PF05199.13	6.1e-31
LOC_Os09g31514	#N/A	#N/A	#N/A	Epimerase	PF01370.21	8.6e-32
LOC_Os09g33710	#N/A	#N/A	#N/A	Glyco_hydro_1	PF00232.18	7.2e-145
LOC_Os10g02630	#N/A	#N/A	#N/A	U1snRNP70_N	PF12220.8	5.9e-24
LOC_Os10g06130	#N/A	#N/A	#N/A	RRM_1	PF00076.22	2.9e-55
LOC_Os12g02440	#N/A	#N/A	#N/A	WRKY	PF03106.15	9.5e-25
LOC_Os12g03810	#N/A	#N/A	#N/A	Pkinase	PF00069.25	1.6e-76
LOC_Os12g04595	#N/A	#N/A	#N/A	Zn_Tnp_IS1595	PF12760.7	1.8e-06
LOC_Os12g06800	#N/A	#N/A	#N/A	DUF676	PF05057.14	7.3e-53

## Sheet: A3SS under DS
Supplementary Data 10. List of the gene-wise Pfam annotations under drought and heat stresses (supports Fig. 9).
Sheet 4. List of the gene-wise Pfam annotations of A3SS-involving DASGs under drought stress. #N/A, not applicable.
Gene ID	SIONAC023+ Pfam name	SIONAC023+ Pfam accession ID	SIONAC023+ E-value	SIONAC023− Pfam name	SIONAC023− Pfam accession ID	SIONAC023− E-value
IC4R-OSJ01G068800	ABC_tran	PF00005.27	4.5e-19	#N/A	#N/A	#N/A
IC4R-OSJ04G516400	zf-C3HC4_3	PF13920.6	1.1e-11	#N/A	#N/A	#N/A
IC4R-OSJ04G533300	WIYLD	PF10440.9	1.3e-25	#N/A	#N/A	#N/A
IC4R-OSJ11G180100	PPR_2	PF13041.6	1.5e-55	#N/A	#N/A	#N/A
LOC_Os01g05130	MPP6	PF10175.9	2.4e-10	#N/A	#N/A	#N/A
LOC_Os01g05500	zf-UBR	PF02207.20	9.4e-22	#N/A	#N/A	#N/A
LOC_Os01g06550	zf-NF-X1	PF01422.17	7.2e-11	#N/A	#N/A	#N/A
LOC_Os01g07090	SpoIIE	PF07228.12	1.5e-07	PP2C	PF00481.21	1.7e-07
LOC_Os01g07630	Pkinase	PF00069.25	7.9e-45	#N/A	#N/A	#N/A
LOC_Os01g07740	DEAD	PF00270.29	4.2e-55	DEAD	PF00270.29	2.1e-55
LOC_Os01g12080	A_thal_3526	PF09713.10	2.7e-28	#N/A	#N/A	#N/A
LOC_Os01g13100	AKAP7_NLS	PF10469.9	6.1e-70	AKAP7_NLS	PF10469.9	2.4e-70
LOC_Os01g16124	Helitron_like_N	PF14214.6	4.7e-54	#N/A	#N/A	#N/A
LOC_Os01g25440	TPK_catalytic	PF04263.16	3e-39	#N/A	#N/A	#N/A
LOC_Os01g32660	Pkinase	PF00069.25	1.8e-67	Pkinase	PF00069.25	7.4e-68
LOC_Os01g32730	TPR_12	PF13424.6	1.4e-21	#N/A	#N/A	#N/A
LOC_Os01g37870	PPR_2	PF13041.6	3.1e-58	#N/A	#N/A	#N/A
LOC_Os01g39270	NAD_binding_2	PF03446.15	1.4e-40	#N/A	#N/A	#N/A
LOC_Os01g40420	CBS	PF00571.28	1.4e-32	#N/A	#N/A	#N/A
LOC_Os01g47450	Peptidase_S41	PF03572.18	1.1e-47	#N/A	#N/A	#N/A
LOC_Os01g48210	NTP_transf_2	PF01909.23	1.3e-12	NTP_transf_2	PF01909.23	4.7e-13
LOC_Os01g49470	Hemerythrin	PF01814.23	1.6e-31	#N/A	#N/A	#N/A
LOC_Os01g51630	DIL	PF01843.19	9.5e-26	#N/A	#N/A	#N/A
LOC_Os01g52851	DUF92	PF01940.16	1.1e-46	#N/A	#N/A	#N/A
LOC_Os01g54480	Pkinase_Tyr	PF07714.17	8.2e-56	#N/A	#N/A	#N/A
LOC_Os01g56580	Pkinase	PF00069.25	6.9e-18	Pkinase	PF00069.25	2.8e-18
LOC_Os01g60120	TRAM_LAG1_CLN8	PF03798.16	7.6e-33	TRAM_LAG1_CLN8	PF03798.16	3.1e-33
LOC_Os01g60280	Pkinase_Tyr	PF07714.17	7.2e-50	#N/A	#N/A	#N/A
LOC_Os01g62440	RNB	PF00773.19	2.9e-70	#N/A	#N/A	#N/A
LOC_Os01g65169	PTR2	PF00854.21	9.1e-64	#N/A	#N/A	#N/A
LOC_Os01g67540	AMP-binding	PF00501.28	4.5e-96	#N/A	#N/A	#N/A
LOC_Os01g69050	DUF707	PF05212.12	4.6e-140	#N/A	#N/A	#N/A
LOC_Os01g69210	Glyco_hydro_63	PF03200.16	3.2e-234	#N/A	#N/A	#N/A
LOC_Os01g70240	HMA	PF00403.26	1e-12	HMA	PF00403.26	5.2e-16
LOC_Os01g70300	AA_kinase	PF00696.28	1.2e-50	#N/A	#N/A	#N/A
LOC_Os01g72220	WD40	PF00400.32	4.5e-41	#N/A	#N/A	#N/A
LOC_Os01g72350	Amidohydro_3	PF07969.11	1e-66	#N/A	#N/A	#N/A
LOC_Os02g03670	DUF1995	PF09353.10	1.5e-09	#N/A	#N/A	#N/A
LOC_Os02g05780	IlvN	PF07991.12	1.4e-14	#N/A	#N/A	#N/A
LOC_Os02g07670	UreD	PF01774.17	2.5e-62	#N/A	#N/A	#N/A
LOC_Os02g07960	Pkinase_Tyr	PF07714.17	5e-35	#N/A	#N/A	#N/A
LOC_Os02g13170	Mito_carr	PF00153.27	7.8e-58	#N/A	#N/A	#N/A
LOC_Os02g13990	LRR_9	PF14580.6	7.6e-79	LRR_9	PF14580.6	6.6e-86
LOC_Os02g17700	Pyr_redox_2	PF07992.14	3.3e-12	#N/A	#N/A	#N/A
LOC_Os02g17970	PP2C	PF00481.21	1.2e-40	#N/A	#N/A	#N/A
LOC_Os02g21460	GST_N_2	PF13409.6	3.6e-21	GST_N_2	PF13409.6	1.1e-21
LOC_Os02g23823	HLH	PF00010.26	4.4e-12	TMF_TATA_bd	PF12325.8	1.4e-06
LOC_Os02g27110	Vps62	PF06101.11	5.9e-18	#N/A	#N/A	#N/A
LOC_Os02g31150	zf-C3HC4	PF00097.25	8.6e-09	#N/A	#N/A	#N/A
LOC_Os02g35140	Auxin_resp	PF06507.13	1.7e-36	#N/A	#N/A	#N/A
LOC_Os02g36740	DUF3675	PF12428.8	1.8e-46	#N/A	#N/A	#N/A
LOC_Os02g38060	Methyltransf_8	PF05148.15	2e-60	#N/A	#N/A	#N/A
LOC_Os02g38240	Rhodanese	PF00581.20	4.4e-10	#N/A	#N/A	#N/A
LOC_Os02g38250	GLE1	PF07817.13	1.3e-48	#N/A	#N/A	#N/A
LOC_Os02g39720	RRM_1	PF00076.22	5.9e-17	RRM_1	PF00076.22	2.5e-17
LOC_Os02g45690	MS_channel	PF00924.18	9.8e-25	MS_channel	PF00924.18	9.5e-17
LOC_Os02g48340	RRM_1	PF00076.22	1.3e-17	#N/A	#N/A	#N/A
LOC_Os02g51540	TAXi_N	PF14543.6	2e-42	#N/A	#N/A	#N/A
LOC_Os02g52744	DUF3223	PF11523.8	4.4e-23	#N/A	#N/A	#N/A
LOC_Os02g53670	Myb_DNA-binding	PF00249.31	2.1e-08	Myb_DNA-binding	PF00249.31	7.3e-09
LOC_Os02g54650	DAGK_acc	PF00609.19	1e-41	#N/A	#N/A	#N/A
LOC_Os02g57410	OTU	PF02338.19	7.6e-13	#N/A	#N/A	#N/A
LOC_Os02g58590	GNT-I	PF03071.15	5.5e-114	#N/A	#N/A	#N/A
LOC_Os03g05330	HEAT	PF02985.22	1.8e-12	#N/A	#N/A	#N/A
LOC_Os03g06720	Castor_Poll_mid	PF06241.12	6.8e-50	#N/A	#N/A	#N/A
LOC_Os03g08270	PAM2	PF07145.15	6.8e-08	#N/A	#N/A	#N/A
LOC_Os03g08640	ORC2	PF04084.14	3.5e-101	#N/A	#N/A	#N/A
LOC_Os03g09860	Acetyltransf_3	PF13302.7	1.7e-23	Acetyltransf_3	PF13302.7	3.1e-26
LOC_Os03g10590	Btz	PF09405.10	1.5e-07	#N/A	#N/A	#N/A
LOC_Os03g14040	DUF5351	PF17302.2	1.1e-06	#N/A	#N/A	#N/A
LOC_Os03g15430	Metallophos	PF00149.28	3.1e-17	#N/A	#N/A	#N/A
LOC_Os03g16070	DUF3527	PF12043.8	2.9e-49	#N/A	#N/A	#N/A
LOC_Os03g16369	PWI	PF01480.17	5.9e-32	#N/A	#N/A	#N/A
LOC_Os03g18440	Rab3-GTPase_cat	PF13890.6	2.2e-55	#N/A	#N/A	#N/A
LOC_Os03g18700	RRM_1	PF00076.22	6.7e-23	RRM_1	PF00076.22	2.7e-23
LOC_Os03g27080	CG-1	PF03859.16	1.3e-51	#N/A	#N/A	#N/A
LOC_Os03g33590	IFRD	PF05004.13	1.9e-68	#N/A	#N/A	#N/A
LOC_Os03g38740	Ribonuclease_3	PF00636.26	2.2e-50	#N/A	#N/A	#N/A
LOC_Os03g39640	DUF21	PF01595.20	8.6e-44	#N/A	#N/A	#N/A
LOC_Os03g43810	HLH	PF00010.26	1.8e-16	HLH	PF00010.26	7.2e-17
LOC_Os03g44900	Not3	PF04065.15	1.8e-86	#N/A	#N/A	#N/A
LOC_Os03g49520	Pinin_SDK_memA	PF04696.13	4.2e-19	Pinin_SDK_memA	PF04696.13	1.3e-29
LOC_Os03g50330	Pkinase	PF00069.25	4.2e-62	#N/A	#N/A	#N/A
LOC_Os03g50980	zf-MIZ	PF02891.20	5.3e-21	#N/A	#N/A	#N/A
LOC_Os03g52150	Peptidase_M8	PF01457.16	2.5e-91	#N/A	#N/A	#N/A
LOC_Os03g55164	WRKY	PF03106.15	7e-48	#N/A	#N/A	#N/A
LOC_Os03g57070	NAD_binding_8	PF13450.6	1.7e-17	#N/A	#N/A	#N/A
LOC_Os03g58080	BT1	PF03092.16	3.7e-117	#N/A	#N/A	#N/A
LOC_Os03g63530	CBFD_NFYB_HMF	PF00808.23	7.9e-15	#N/A	#N/A	#N/A
LOC_Os03g64350	Rhodanese_C	PF12368.8	7.2e-21	#N/A	#N/A	#N/A
LOC_Os04g10420	DUF2045	PF09741.9	2.5e-74	#N/A	#N/A	#N/A
LOC_Os04g20270	SIR2	PF02146.17	3.9e-32	#N/A	#N/A	#N/A
LOC_Os04g26920	Aldo_ket_red	PF00248.21	4.6e-44	#N/A	#N/A	#N/A
LOC_Os04g27160	Pkinase	PF00069.25	5.1e-48	#N/A	#N/A	#N/A
LOC_Os04g32690	Strumpellin	PF10266.9	6.2e-202	#N/A	#N/A	#N/A
LOC_Os04g32970	OTU	PF02338.19	8.5e-14	#N/A	#N/A	#N/A
LOC_Os04g34976	SET	PF00856.28	6.4e-23	#N/A	#N/A	#N/A
LOC_Os04g36620	Abhydrolase_6	PF12697.7	3.1e-29	#N/A	#N/A	#N/A
LOC_Os04g38480	Pkinase	PF00069.25	2.9e-46	#N/A	#N/A	#N/A
LOC_Os04g40060	MULE	PF10551.9	2.7e-26	#N/A	#N/A	#N/A
LOC_Os04g42784	MutS_V	PF00488.21	1.5e-40	#N/A	#N/A	#N/A
LOC_Os04g44890	Dus	PF01207.17	5.6e-58	#N/A	#N/A	#N/A
LOC_Os04g51370	Pkinase	PF00069.25	4.4e-51	#N/A	#N/A	#N/A
LOC_Os04g52120	K_trans	PF02705.16	5.5e-157	#N/A	#N/A	#N/A
LOC_Os04g52690	AAA	PF00004.29	1.1e-65	#N/A	#N/A	#N/A
LOC_Os04g57150	Acyltransferase	PF01553.21	3.9e-14	Acyltransferase	PF01553.21	2.8e-24
LOC_Os04g58060	Methyltransf_25	PF13649.6	1.4e-13	#N/A	#N/A	#N/A
LOC_Os05g06360	DUF1624	PF07786.12	1.1e-08	#N/A	#N/A	#N/A
LOC_Os05g11990	TPR_2	PF07719.17	9.6e-28	TPR_2	PF07719.17	9.2e-28
LOC_Os05g16660	WD40	PF00400.32	1.1e-31	#N/A	#N/A	#N/A
LOC_Os05g24550	Peptidase_C1	PF00112.23	2.8e-67	#N/A	#N/A	#N/A
LOC_Os05g30010	WD40	PF00400.32	2.5e-08	WD40	PF00400.32	1e-08
LOC_Os05g32430	NIF	PF03031.18	2.4e-28	#N/A	#N/A	#N/A
LOC_Os05g35470	DLH	PF01738.18	3.1e-26	#N/A	#N/A	#N/A
LOC_Os05g37910	PAP2_C	PF14360.6	2e-24	#N/A	#N/A	#N/A
LOC_Os05g38270	RCC1	PF00415.18	2.6e-57	#N/A	#N/A	#N/A
LOC_Os05g38800	PWWP	PF00855.17	1.7e-19	#N/A	#N/A	#N/A
LOC_Os05g43170	Calreticulin	PF00262.18	1e-78	#N/A	#N/A	#N/A
LOC_Os05g44590	LON_substr_bdg	PF02190.16	3.1e-43	LON_substr_bdg	PF02190.16	8.3e-44
LOC_Os05g45840	ArfGap	PF01412.18	8.2e-28	#N/A	#N/A	#N/A
LOC_Os05g46030	Myosin_head	PF00063.21	2e-257	Myosin_head	PF00063.21	8.2e-258
LOC_Os05g51110	Sin3_corepress	PF08295.12	3.5e-27	#N/A	#N/A	#N/A
LOC_Os05g51560	Pkinase	PF00069.25	7.8e-30	#N/A	#N/A	#N/A
LOC_Os06g01400	tRNA_synt_2f	PF02092.17	3.2e-179	#N/A	#N/A	#N/A
LOC_Os06g01460	DUF3754	PF12576.8	7.3e-37	#N/A	#N/A	#N/A
LOC_Os06g03540	OPT	PF03169.15	2.8e-178	#N/A	#N/A	#N/A
LOC_Os06g04040	WD40	PF00400.32	1.5e-12	WD40	PF00400.32	3.7e-22
LOC_Os06g04350	DUF3615	PF12274.8	7.5e-25	#N/A	#N/A	#N/A
LOC_Os06g04880	Pkinase	PF00069.25	1.1e-40	#N/A	#N/A	#N/A
LOC_Os06g06490	TPR_2	PF07719.17	3.9e-11	#N/A	#N/A	#N/A
LOC_Os06g08250	zf-RING_2	PF13639.6	1.2e-14	zf-RING_2	PF13639.6	4.8e-15
LOC_Os06g10200	ADK	PF00406.22	1.2e-33	ADK	PF00406.22	4.9e-34
LOC_Os06g10520	Fumble	PF03630.14	1.3e-186	#N/A	#N/A	#N/A
LOC_Os06g12030	DUF547	PF04784.14	1.6e-39	DUF547	PF04784.14	6.4e-40
LOC_Os06g14040	ThiF	PF00899.21	1.4e-43	#N/A	#N/A	#N/A
LOC_Os06g14740	F_bP_aldolase	PF01116.20	1.7e-92	#N/A	#N/A	#N/A
LOC_Os06g16980	Topoisom_bac	PF01131.20	4.4e-105	Topoisom_bac	PF01131.20	2.9e-112
LOC_Os06g27890	Pkinase	PF00069.25	4.4e-58	Pkinase	PF00069.25	7.4e-59
LOC_Os06g28590	U-box	PF04564.15	2.1e-22	#N/A	#N/A	#N/A
LOC_Os06g40704	ArfGap	PF01412.18	8.8e-42	#N/A	#N/A	#N/A
LOC_Os06g43630	Glycos_transf_1	PF00534.20	7.3e-25	#N/A	#N/A	#N/A
LOC_Os06g46372	NAD_binding_2	PF03446.15	3.3e-41	#N/A	#N/A	#N/A
LOC_Os06g49010	SBP	PF03110.14	1.7e-33	SBP	PF03110.14	7.2e-34
LOC_Os06g50360	PseudoU_synth_2	PF00849.22	3.9e-31	#N/A	#N/A	#N/A
LOC_Os07g06820	RIO1	PF01163.22	1.5e-76	#N/A	#N/A	#N/A
LOC_Os07g06980	Hist_deacetyl	PF00850.19	4.9e-91	#N/A	#N/A	#N/A
LOC_Os07g07490	YTH	PF04146.15	1.1e-40	YTH	PF04146.15	3.6e-41
LOC_Os07g10130	SQS_PSY	PF00494.19	4.7e-44	#N/A	#N/A	#N/A
LOC_Os07g10390	MMS1_N	PF10433.9	4.1e-88	#N/A	#N/A	#N/A
LOC_Os07g10540	Peptidase_M24	PF00557.24	1.5e-46	Creatinase_N_2	PF16189.5	1.1e-49
LOC_Os07g18720	TPR_19	PF14559.6	5.3e-13	#N/A	#N/A	#N/A
LOC_Os07g22720	2-oxoacid_dh	PF00198.23	4.4e-82	#N/A	#N/A	#N/A
LOC_Os07g25410	Peptidase_M24	PF00557.24	6.8e-43	#N/A	#N/A	#N/A
LOC_Os07g30840	PCI	PF01399.27	3.9e-08	PCI	PF01399.27	1.7e-08
LOC_Os07g32412	PMD	PF10536.9	1.1e-60	#N/A	#N/A	#N/A
LOC_Os07g35004	Pkinase_Tyr	PF07714.17	7e-49	Stress-antifung	PF01657.17	2.8e-31
LOC_Os07g38280	Peptidase_M16_M	PF16187.5	1.7e-97	#N/A	#N/A	#N/A
LOC_Os07g39780	ThiF	PF00899.21	9.3e-74	#N/A	#N/A	#N/A
LOC_Os07g43390	Glyco_hydro_77	PF02446.17	6.4e-147	#N/A	#N/A	#N/A
LOC_Os07g47360	zf-CW	PF07496.15	1.4e-15	zf-CW	PF07496.15	5.8e-16
LOC_Os07g47860	tRNA-synt_1b	PF00579.25	1.3e-30	tRNA-synt_1b	PF00579.25	9e-24
LOC_Os08g01360	zf-RING_2	PF13639.6	2e-14	#N/A	#N/A	#N/A
LOC_Os08g28214	TCR	PF03638.15	2.3e-22	#N/A	#N/A	#N/A
LOC_Os08g29160	AMPK1_CBM	PF16561.5	1.9e-21	#N/A	#N/A	#N/A
LOC_Os08g41010	zf-RanBP	PF00641.18	2.1e-19	zf-RanBP	PF00641.18	4.8e-20
LOC_Os09g04440	AAA_11	PF13086.6	2e-55	#N/A	#N/A	#N/A
LOC_Os09g06634	Plant_tran	PF04827.14	1.3e-107	#N/A	#N/A	#N/A
LOC_Os09g10000	Use1	PF09753.9	2.7e-55	#N/A	#N/A	#N/A
LOC_Os09g24954	DND1_DSRM	PF14709.7	1.3e-13	DND1_DSRM	PF14709.7	7.1e-14
LOC_Os09g29420	TGT	PF01702.18	1.4e-148	#N/A	#N/A	#N/A
LOC_Os09g32250	TMF_DNA_bd	PF12329.8	3.2e-06	#N/A	#N/A	#N/A
LOC_Os09g32300	KH_1	PF00013.29	1.3e-56	KH_1	PF00013.29	8.2e-44
LOC_Os09g33600	BAR_3	PF16746.5	6.3e-42	#N/A	#N/A	#N/A
LOC_Os09g33876	IBR	PF01485.21	9.2e-23	#N/A	#N/A	#N/A
LOC_Os09g39430	Lipase_GDSL	PF00657.22	4.7e-14	Lipase_GDSL	PF00657.22	1.3e-12
LOC_Os10g14180	2OG-FeII_Oxy	PF03171.20	5.6e-07	#N/A	#N/A	#N/A
LOC_Os10g23120	YjeF_N	PF03853.15	2.7e-37	#N/A	#N/A	#N/A
LOC_Os10g30156	Glyco_transf_5	PF08323.11	2.1e-66	#N/A	#N/A	#N/A
LOC_Os10g31790	LRR_8	PF13855.6	2.9e-28	#N/A	#N/A	#N/A
LOC_Os10g41590	zf-C3HC4_3	PF13920.6	4.9e-11	#N/A	#N/A	#N/A
LOC_Os10g41749	CRCB	PF02537.15	3.8e-35	CRCB	PF02537.15	1.6e-35
LOC_Os11g05552	SRP54_N	PF02881.19	1.4e-21	#N/A	#N/A	#N/A
LOC_Os11g08569	SQHop_cyclase_C	PF13243.6	5.9e-57	#N/A	#N/A	#N/A
LOC_Os11g11210	LON_substr_bdg	PF02190.16	4.7e-10	#N/A	#N/A	#N/A
LOC_Os11g13810	DUF608	PF04685.13	5.5e-161	#N/A	#N/A	#N/A
LOC_Os11g13850	Rieske_2	PF13806.6	5e-24	Rieske_2	PF13806.6	2e-24
LOC_Os11g16410	adh_short	PF00106.25	4.8e-48	adh_short	PF00106.25	9.4e-41
LOC_Os11g16540	TPR_1	PF00515.28	3e-21	TPR_19	PF14559.6	6.9e-21
LOC_Os11g19800	Ras	PF00071.22	3.1e-18	#N/A	#N/A	#N/A
LOC_Os11g24050	Myb_DNA-bind_3	PF12776.7	9.3e-19	#N/A	#N/A	#N/A
LOC_Os11g28990	RabGAP-TBC	PF00566.18	3.5e-46	#N/A	#N/A	#N/A
LOC_Os11g32880	Helicase_C	PF00271.31	3.6e-22	Helicase_C	PF00271.31	6.3e-23
LOC_Os11g34460	Kelch_4	PF13418.6	4.4e-48	Kelch_4	PF13418.6	3e-49
LOC_Os11g35710	SQHop_cyclase_C	PF13243.6	1.2e-48	#N/A	#N/A	#N/A
LOC_Os11g35870	RWD	PF05773.22	1.7e-11	RWD	PF05773.22	1.5e-12
LOC_Os11g36440	Amino_oxidase	PF01593.24	1.9e-22	#N/A	#N/A	#N/A
LOC_Os11g39670	tRNA-synt_2b	PF00587.25	2.5e-29	tRNA-synt_2b	PF00587.25	2.2e-29
LOC_Os11g41820	RRM_1	PF00076.22	9.5e-28	RRM_1	PF00076.22	5.4e-34
LOC_Os12g06670	Pkinase_Tyr	PF07714.17	2.4e-71	#N/A	#N/A	#N/A
LOC_Os12g10200	Methyltransf_11	PF08241.12	2.8e-09	#N/A	#N/A	#N/A
LOC_Os12g19290	Pkinase	PF00069.25	8.1e-68	#N/A	#N/A	#N/A
LOC_Os12g26044	ATG101	PF07855.12	1.1e-48	ATG101	PF07855.12	1.2e-49
LOC_Os12g37430	PAPA-1	PF04795.12	7.8e-22	#N/A	#N/A	#N/A
LOC_Os12g38970	Leo1	PF04004.13	5.8e-47	#N/A	#N/A	#N/A
LOC_Os12g41920	Myb_DNA-binding	PF00249.31	3.2e-11	Myb_DNA-binding	PF00249.31	1.3e-11
IC4R-OSJ02G240800	#N/A	#N/A	#N/A	RibD_C	PF01872.17	2.3e-12
LOC_Os01g28680	#N/A	#N/A	#N/A	WD40	PF00400.32	1.2e-22
LOC_Os01g56980	#N/A	#N/A	#N/A	His_Phos_2	PF00328.22	1.6e-128
LOC_Os01g65730	#N/A	#N/A	#N/A	SET	PF00856.28	1.4e-12
LOC_Os01g68490	#N/A	#N/A	#N/A	PPR	PF01535.20	3.9e-55
LOC_Os01g69990	#N/A	#N/A	#N/A	GYF	PF02213.16	4.9e-12
LOC_Os01g74640	#N/A	#N/A	#N/A	Mito_carr	PF00153.27	2.3e-65
LOC_Os02g04440	#N/A	#N/A	#N/A	ANAPC4_WD40	PF12894.7	4.1e-06
LOC_Os02g15594	#N/A	#N/A	#N/A	PP2C	PF00481.21	8.3e-65
LOC_Os02g21009	#N/A	#N/A	#N/A	Na_Ca_ex	PF01699.24	1.4e-37
LOC_Os02g21520	#N/A	#N/A	#N/A	Chalcone_3	PF16036.5	1.8e-18
LOC_Os02g27000	#N/A	#N/A	#N/A	Morc6_S5	PF17942.1	2e-59
LOC_Os02g32610	#N/A	#N/A	#N/A	Pkinase_Tyr	PF07714.17	1.4e-75
LOC_Os03g02110	#N/A	#N/A	#N/A	WD40	PF00400.32	3e-14
LOC_Os03g05830	#N/A	#N/A	#N/A	RRM_1	PF00076.22	3e-42
LOC_Os03g09070	#N/A	#N/A	#N/A	LRR_4	PF12799.7	1.9e-18
LOC_Os03g52460	#N/A	#N/A	#N/A	NTP_transferase	PF00483.23	1.3e-78
LOC_Os04g40740	#N/A	#N/A	#N/A	Kelch_4	PF13418.6	9.4e-43
LOC_Os04g46570	#N/A	#N/A	#N/A	O-FucT	PF10250.9	4.7e-72
LOC_Os04g57480	#N/A	#N/A	#N/A	OTU	PF02338.19	3.6e-17
LOC_Os05g25780	#N/A	#N/A	#N/A	UPF0176_N	PF17773.1	8.1e-24
LOC_Os06g05790	#N/A	#N/A	#N/A	RRM_1	PF00076.22	5.8e-23
LOC_Os06g10280	#N/A	#N/A	#N/A	CDP-OH_P_transf	PF01066.21	4.2e-19
LOC_Os06g26340	#N/A	#N/A	#N/A	Pkinase	PF00069.25	6.6e-62
LOC_Os06g46754	#N/A	#N/A	#N/A	PBD	PF00786.28	3.4e-06
LOC_Os06g49250	#N/A	#N/A	#N/A	PTR2	PF00854.21	2.1e-97
LOC_Os07g18874	#N/A	#N/A	#N/A	ABC2_membrane	PF01061.24	1.7e-35
LOC_Os07g22390	#N/A	#N/A	#N/A	Ank	PF00023.30	2.6e-06
LOC_Os07g23790	#N/A	#N/A	#N/A	DUF1644	PF07800.12	1.3e-70
LOC_Os08g01840	#N/A	#N/A	#N/A	SMN	PF06003.12	4.4e-10
LOC_Os08g08240	#N/A	#N/A	#N/A	DUF4413	PF14372.6	7e-34
LOC_Os08g33350	#N/A	#N/A	#N/A	RRM_1	PF00076.22	7.9e-12
LOC_Os09g23070	#N/A	#N/A	#N/A	MCD	PF05292.11	7.8e-98
LOC_Os10g21810	#N/A	#N/A	#N/A	CHASE	PF03924.13	8.1e-37
LOC_Os10g30910	#N/A	#N/A	#N/A	DUF3522	PF12036.8	9.3e-55
LOC_Os12g02100	#N/A	#N/A	#N/A	TLC	PF03219.14	7.9e-10

## Sheet: MXE under DS
Supplementary Data 10. List of the gene-wise Pfam annotations under drought and heat stresses (supports Fig. 9).
Sheet 5. List of the gene-wise Pfam annotations of MXE-involving DASGs under drought stress. #N/A, not applicable.
Gene ID	SIONAC023+ Pfam name	SIONAC023+ Pfam accession ID	SIONAC023+ E-value	SIONAC023− Pfam name	SIONAC023− Pfam accession ID	SIONAC023− E-value
LOC_Os01g44220	NTP_transferase	PF00483.23	2.3e-77	#N/A	#N/A	#N/A
LOC_Os08g17600	SNARE	PF05739.19	1.9e-14	#N/A	#N/A	#N/A
LOC_Os08g37904	zf-C2H2_4	PF13894.6	7.1e-09	zf-C2H2_4	PF13894.6	5.6e-09
LOC_Os09g03370	SMC_N	PF02463.19	1.6e-28	#N/A	#N/A	#N/A
LOC_Os02g47410	#N/A	#N/A	#N/A	Pkinase	PF00069.25	1.9e-52

## Sheet: RI under HS
Supplementary Data 10. List of the gene-wise Pfam annotations under drought and heat stresses (supports Fig. 9).
Sheet 6. List of the gene-wise Pfam annotations of RI-involving DASGs under heat stress. #N/A, not applicable.
Gene ID	SIONAC023+ Pfam name	SIONAC023+ Pfam accession ID	SIONAC023+ E-value	SIONAC023− Pfam name	SIONAC023− Pfam accession ID	SIONAC023− E-value
IC4R-OSJ02G300900	Myosin_head	PF00063.21	2.1e-143	#N/A	#N/A	#N/A
IC4R-OSJ03G017700	Glucan_synthase	PF02364.15	8.6e-83	#N/A	#N/A	#N/A
IC4R-OSJ03G128100	GHMP_kinases_N	PF00288.26	2e-18	GHMP_kinases_N	PF00288.26	1.7e-18
IC4R-OSJ10G337400	Vps62	PF06101.11	7.1e-25	Vps62	PF06101.11	4.8e-25
LOC_Os01g05840	adh_short	PF00106.25	1.1e-34	#N/A	#N/A	#N/A
LOC_Os01g07070	zf-RanBP	PF00641.18	1.7e-11	#N/A	#N/A	#N/A
LOC_Os01g09570	PFK	PF00365.20	1.3e-65	#N/A	#N/A	#N/A
LOC_Os01g11710	Lipase_GDSL	PF00657.22	2.1e-14	Lipase_GDSL	PF00657.22	4.8e-12
LOC_Os01g12530	DUF1771	PF08590.10	2.4e-17	#N/A	#N/A	#N/A
LOC_Os01g12660	AAA	PF00004.29	3.9e-42	#N/A	#N/A	#N/A
LOC_Os01g14420	RWP-RK	PF02042.15	5.4e-23	#N/A	#N/A	#N/A
LOC_Os01g14932	Pkinase_Tyr	PF07714.17	1.1e-46	Pkinase_Tyr	PF07714.17	7.9e-47
LOC_Os01g17260	DOG1	PF14144.6	6.1e-36	#N/A	#N/A	#N/A
LOC_Os01g19820	Usp	PF00582.26	6.2e-36	Usp	PF00582.26	1.9e-35
LOC_Os01g25484	NIR_SIR	PF01077.22	1.5e-45	NIR_SIR	PF01077.22	1.6e-51
LOC_Os01g32870	DnaJ	PF00226.31	5.9e-29	DnaJ	PF00226.31	3.8e-29
LOC_Os01g33000	DUF789	PF05623.12	5.6e-101	#N/A	#N/A	#N/A
LOC_Os01g35184	Pkinase	PF00069.25	9.2e-72	Pkinase	PF00069.25	6.2e-72
LOC_Os01g35930	B3	PF02362.21	9.7e-06	#N/A	#N/A	#N/A
LOC_Os01g37120	Rav1p_C	PF12234.8	3.6e-12	#N/A	#N/A	#N/A
LOC_Os01g40340	SAPS	PF04499.15	7.6e-58	#N/A	#N/A	#N/A
LOC_Os01g46590	Peptidase_M50	PF02163.22	2.2e-06	Peptidase_M50	PF02163.22	1.5e-06
LOC_Os01g50160	ABC_membrane	PF00664.23	4.1e-108	#N/A	#N/A	#N/A
LOC_Os01g51290	Pkinase_Tyr	PF07714.17	1.1e-48	#N/A	#N/A	#N/A
LOC_Os01g52630	WD40	PF00400.32	2.2e-10	#N/A	#N/A	#N/A
LOC_Os01g54880	PRKCSH-like	PF12999.7	3.3e-31	#N/A	#N/A	#N/A
LOC_Os01g67550	FAD_binding_3	PF01494.19	5.8e-48	FAD_binding_3	PF01494.19	3.4e-70
LOC_Os01g70940	K_trans	PF02705.16	1.3e-157	K_trans	PF02705.16	2.3e-192
LOC_Os01g71010	Lipase_3	PF01764.25	1.6e-35	#N/A	#N/A	#N/A
LOC_Os01g74460	Mon1	PF03164.14	1.8e-78	#N/A	#N/A	#N/A
LOC_Os01g74580	DnaJ	PF00226.31	6.7e-28	#N/A	#N/A	#N/A
LOC_Os02g04010	Cyclin_N	PF00134.23	2.6e-11	#N/A	#N/A	#N/A
LOC_Os02g04680	SBP	PF03110.14	5.5e-33	#N/A	#N/A	#N/A
LOC_Os02g05870	Mit_KHE1	PF10173.9	1.1e-40	#N/A	#N/A	#N/A
LOC_Os02g06910	Auxin_resp	PF06507.13	7.3e-36	#N/A	#N/A	#N/A
LOC_Os02g07070	RRM_1	PF00076.22	4.3e-34	RRM_1	PF00076.22	3.1e-34
LOC_Os02g11070	FAE1_CUT1_RppA	PF08392.12	2.5e-145	FAE1_CUT1_RppA	PF08392.12	2.6e-145
LOC_Os02g17320	UPRTase	PF14681.6	1.4e-52	#N/A	#N/A	#N/A
LOC_Os02g20950	zf-4CXXC_R1	PF10497.9	1.3e-34	#N/A	#N/A	#N/A
LOC_Os02g21630	CRAL_TRIO	PF00650.20	6e-25	#N/A	#N/A	#N/A
LOC_Os02g27360	TAXi_N	PF14543.6	1.6e-41	#N/A	#N/A	#N/A
LOC_Os02g32530	Tim17	PF02466.19	1.7e-08	Tim17	PF02466.19	1.9e-14
LOC_Os02g34940	ATP_bind_1	PF03029.17	3.6e-83	#N/A	#N/A	#N/A
LOC_Os02g39950	EF-hand_1	PF00036.32	8.9e-25	#N/A	#N/A	#N/A
LOC_Os02g42600	dsrm	PF00035.26	5.4e-13	#N/A	#N/A	#N/A
LOC_Os02g43850	DUF676	PF05057.14	3.9e-69	DUF676	PF05057.14	1.7e-60
LOC_Os02g46030	Myb_DNA-binding	PF00249.31	9e-16	Myb_DNA-binding	PF00249.31	5.8e-16
LOC_Os02g47400	PAE	PF03283.13	1.6e-168	#N/A	#N/A	#N/A
LOC_Os02g48990	CRAL_TRIO	PF00650.20	4.5e-36	#N/A	#N/A	#N/A
LOC_Os02g49060	Aa_trans	PF01490.18	1.6e-92	#N/A	#N/A	#N/A
LOC_Os02g49720	Aldedh	PF00171.22	2.7e-179	#N/A	#N/A	#N/A
LOC_Os02g50780	Glyco_hydro_47	PF01532.20	2.2e-111	#N/A	#N/A	#N/A
LOC_Os02g51750	Annexin	PF00191.20	4.2e-69	#N/A	#N/A	#N/A
LOC_Os03g04270	LRR_6	PF13516.6	5.5e-13	#N/A	#N/A	#N/A
LOC_Os03g05680	JmjC	PF02373.22	4.4e-20	#N/A	#N/A	#N/A
LOC_Os03g05760	DP	PF08781.10	4.1e-42	#N/A	#N/A	#N/A
LOC_Os03g07880	CBFB_NFYA	PF02045.15	1.6e-30	CBFB_NFYA	PF02045.15	9.3e-31
LOC_Os03g08830	WD40	PF00400.32	1.9e-18	#N/A	#N/A	#N/A
LOC_Os03g09060	UbiA	PF01040.18	2e-27	#N/A	#N/A	#N/A
LOC_Os03g10750	CUE	PF02845.16	1.6e-12	#N/A	#N/A	#N/A
LOC_Os03g11200	NRDE-2	PF08424.10	9.5e-06	#N/A	#N/A	#N/A
LOC_Os03g12320	LpxC	PF03331.13	5.8e-90	#N/A	#N/A	#N/A
LOC_Os03g13200	peroxidase	PF00141.23	4.8e-74	peroxidase	PF00141.23	1.3e-39
LOC_Os03g13520	Exo_endo_phos	PF03372.23	1.4e-16	Exo_endo_phos	PF03372.23	6.3e-10
LOC_Os03g16700	Myb_DNA-binding	PF00249.31	5.3e-06	#N/A	#N/A	#N/A
LOC_Os03g16790	DHHC	PF01529.20	1.9e-25	DHHC	PF01529.20	5.7e-25
LOC_Os03g19190	PTCB-BRCT	PF12738.7	1.5e-21	PTCB-BRCT	PF12738.7	5.9e-22
LOC_Os03g21740	tRNA-synt_1	PF00133.22	3.1e-195	tRNA-synt_1	PF00133.22	1.4e-195
LOC_Os03g22680	zf-CHY	PF05495.12	4.4e-22	zf-CHY	PF05495.12	6.2e-22
LOC_Os03g25140	FKBP_C	PF00254.28	3.2e-41	FKBP_C	PF00254.28	3.6e-41
LOC_Os03g25470	p450	PF00067.22	4e-53	#N/A	#N/A	#N/A
LOC_Os03g25970	KH_1	PF00013.29	4e-56	#N/A	#N/A	#N/A
LOC_Os03g30300	Glucosamine_iso	PF01182.20	1.6e-68	Glucosamine_iso	PF01182.20	1.5e-58
LOC_Os03g31570	NEMP	PF10225.9	5e-55	#N/A	#N/A	#N/A
LOC_Os03g32590	TAF4	PF05236.14	4e-82	TAF4	PF05236.14	8.4e-83
LOC_Os03g44230	Aa_trans	PF01490.18	3.2e-74	#N/A	#N/A	#N/A
LOC_Os03g50740	Vps39_2	PF10367.9	2.9e-34	Vps39_2	PF10367.9	1.7e-34
LOC_Os03g51000	Dak1	PF02733.17	1.8e-79	#N/A	#N/A	#N/A
LOC_Os03g52070	Peptidase_S10	PF00450.22	3.6e-79	#N/A	#N/A	#N/A
LOC_Os03g53880	Usp	PF00582.26	4.2e-32	#N/A	#N/A	#N/A
LOC_Os03g58970	Exo84_C	PF16528.5	1.7e-18	#N/A	#N/A	#N/A
LOC_Os03g60700	Glycos_transf_2	PF00535.26	1.9e-25	#N/A	#N/A	#N/A
LOC_Os03g63020	Pkinase	PF00069.25	3.9e-79	#N/A	#N/A	#N/A
LOC_Os04g02070	Exo70	PF03081.15	1.4e-30	#N/A	#N/A	#N/A
LOC_Os04g09654	Methyltransf_2	PF00891.18	1.1e-30	Methyltransf_2	PF00891.18	8.8e-60
LOC_Os04g21110	PRK	PF00485.18	2.5e-31	#N/A	#N/A	#N/A
LOC_Os04g24170	RRM_1	PF00076.22	1.4e-15	#N/A	#N/A	#N/A
LOC_Os04g27250	Transposase_23	PF03017.14	1.7e-15	#N/A	#N/A	#N/A
LOC_Os04g32620	AP2	PF00847.20	1.6e-15	#N/A	#N/A	#N/A
LOC_Os04g32690	Strumpellin	PF10266.9	6.2e-202	#N/A	#N/A	#N/A
LOC_Os04g35380	EI24	PF07264.11	3e-37	EI24	PF07264.11	6.2e-14
LOC_Os04g46780	Motile_Sperm	PF00635.26	1.1e-26	#N/A	#N/A	#N/A
LOC_Os04g47170	PRONE	PF03759.13	7.8e-169	#N/A	#N/A	#N/A
LOC_Os04g48880	FA_hydroxylase	PF04116.13	2.3e-14	#N/A	#N/A	#N/A
LOC_Os04g51190	WRC	PF08879.10	2e-23	#N/A	#N/A	#N/A
LOC_Os04g52074	Transposase_24	PF03004.14	1.4e-08	#N/A	#N/A	#N/A
LOC_Os04g52690	AAA	PF00004.29	1.1e-65	AAA	PF00004.29	7.3e-66
LOC_Os04g54474	DOG1	PF14144.6	4.4e-28	#N/A	#N/A	#N/A
LOC_Os04g55560	AP2	PF00847.20	3.6e-22	#N/A	#N/A	#N/A
LOC_Os04g56530	Pkinase	PF00069.25	1.5e-73	#N/A	#N/A	#N/A
LOC_Os05g03040	AP2	PF00847.20	3.4e-20	AP2	PF00847.20	2.1e-18
LOC_Os05g06710	Lipase_GDSL	PF00657.22	1.7e-21	#N/A	#N/A	#N/A
LOC_Os05g07060	zf-RING_2	PF13639.6	4.2e-14	#N/A	#N/A	#N/A
LOC_Os05g11910	Lipase_GDSL	PF00657.22	1.1e-14	Lipase_GDSL	PF00657.22	3.9e-11
LOC_Os05g15040	NB-ARC	PF00931.22	4.7e-36	#N/A	#N/A	#N/A
LOC_Os05g16740	Pkinase_Tyr	PF07714.17	3.1e-47	#N/A	#N/A	#N/A
LOC_Os05g28370	Sgf11	PF08209.11	4.5e-19	#N/A	#N/A	#N/A
LOC_Os05g30750	PRT_C	PF08372.10	3.5e-84	#N/A	#N/A	#N/A
LOC_Os05g32180	Acetyltransf_1	PF00583.25	4.4e-12	#N/A	#N/A	#N/A
LOC_Os05g34640	Alfin	PF12165.8	7.7e-69	#N/A	#N/A	#N/A
LOC_Os05g35266	Galactosyl_T	PF01762.21	8.5e-46	#N/A	#N/A	#N/A
LOC_Os05g38330	TPR_12	PF13424.6	3.2e-10	TPR_12	PF13424.6	3.8e-10
LOC_Os05g38370	FKBP_C	PF00254.28	1.2e-30	FKBP_C	PF00254.28	5.8e-25
LOC_Os05g40180	Pkinase	PF00069.25	3.3e-21	Pkinase	PF00069.25	3e-21
LOC_Os05g44310	AAA	PF00004.29	1.6e-52	#N/A	#N/A	#N/A
LOC_Os05g44400	GATA	PF00320.27	2.7e-17	#N/A	#N/A	#N/A
LOC_Os05g45210	NAD_binding_6	PF08030.12	1.1e-52	NAD_binding_6	PF08030.12	7.5e-53
LOC_Os05g45750	AAA_2	PF07724.14	4.9e-44	#N/A	#N/A	#N/A
LOC_Os05g48600	Glyco_transf_43	PF03360.16	7.7e-61	Glyco_transf_43	PF03360.16	4.2e-61
LOC_Os05g51150	Sigma70_r4	PF04545.16	6.9e-16	#N/A	#N/A	#N/A
LOC_Os06g01304	Arm	PF00514.23	2.3e-36	#N/A	#N/A	#N/A
LOC_Os06g04169	Abhydrolase_1	PF00561.20	3e-24	#N/A	#N/A	#N/A
LOC_Os06g05520	Pkinase	PF00069.25	8e-68	#N/A	#N/A	#N/A
LOC_Os06g06040	TPMT	PF05724.11	2e-24	TPMT	PF05724.11	8.1e-33
LOC_Os06g06490	TPR_2	PF07719.17	3.9e-11	#N/A	#N/A	#N/A
LOC_Os06g08090	Glyco_hydro_79n	PF03662.14	2.6e-157	#N/A	#N/A	#N/A
LOC_Os06g10880	bZIP_1	PF00170.21	1.1e-13	bZIP_1	PF00170.21	7.6e-14
LOC_Os06g13580	TPR_MLP1_2	PF07926.12	3.1e-06	#N/A	#N/A	#N/A
LOC_Os06g16400	HLH	PF00010.26	1.4e-08	#N/A	#N/A	#N/A
LOC_Os06g23290	PI3_PI4_kinase	PF00454.27	3.8e-53	PI3_PI4_kinase	PF00454.27	2.5e-53
LOC_Os06g27890	Pkinase	PF00069.25	1.8e-58	Pkinase	PF00069.25	2.8e-58
LOC_Os06g28050	Morc6_S5	PF17942.1	1.6e-57	#N/A	#N/A	#N/A
LOC_Os06g30130	Pkinase_Tyr	PF07714.17	2.1e-50	Pkinase_Tyr	PF07714.17	9.2e-51
LOC_Os06g36360	PAP_central	PF04928.17	5.4e-112	PAP_central	PF04928.17	3.7e-112
LOC_Os06g38294	PTR2	PF00854.21	1.7e-105	PTR2	PF00854.21	5.4e-100
LOC_Os06g41390	N_Asn_amidohyd	PF14736.6	1.3e-96	N_Asn_amidohyd	PF14736.6	1.7e-70
LOC_Os06g42730	Hydrolase_4	PF12146.8	8e-16	#N/A	#N/A	#N/A
LOC_Os06g44010	WRKY	PF03106.15	6.7e-26	#N/A	#N/A	#N/A
LOC_Os07g05610	zf-C3HC	PF07967.13	1.1e-32	zf-C3HC	PF07967.13	1.2e-32
LOC_Os07g12830	Cyt-b5	PF00173.28	7.1e-23	Cyt-b5	PF00173.28	5.4e-18
LOC_Os07g14160	Glyco_hydro_28	PF00295.17	1.5e-44	#N/A	#N/A	#N/A
LOC_Os07g22220	WD40	PF00400.32	3e-26	WD40	PF00400.32	2.8e-56
LOC_Os07g22650	FGGY_N	PF00370.21	4.9e-06	FGGY_N	PF00370.21	8.8e-13
LOC_Os07g22930	Glyco_transf_5	PF08323.11	2.1e-55	Glyco_transf_5	PF08323.11	5.3e-73
LOC_Os07g29390	Pro_isomerase	PF00160.21	1.6e-32	Pro_isomerase	PF00160.21	4.8e-33
LOC_Os07g33480	p450	PF00067.22	4.6e-58	p450	PF00067.22	6.5e-70
LOC_Os07g40270	Frigida	PF07899.11	1.3e-105	#N/A	#N/A	#N/A
LOC_Os07g41310	COBRA	PF04833.15	6.9e-75	#N/A	#N/A	#N/A
LOC_Os07g42860	Cyclin_N	PF00134.23	9.5e-29	#N/A	#N/A	#N/A
LOC_Os07g43040	HMA	PF00403.26	6.3e-13	#N/A	#N/A	#N/A
LOC_Os07g46280	Glyco_hydro_1	PF00232.18	5e-164	#N/A	#N/A	#N/A
LOC_Os07g46790	Glyco_hydro_77	PF02446.17	1e-151	#N/A	#N/A	#N/A
LOC_Os08g03570	GDP_Man_Dehyd	PF16363.5	1.2e-52	#N/A	#N/A	#N/A
LOC_Os08g14460	ADIP	PF11559.8	1.7e-46	#N/A	#N/A	#N/A
LOC_Os08g25140	tRNA_deacylase	PF04414.12	1.8e-66	#N/A	#N/A	#N/A
LOC_Os08g34750	DUF676	PF05057.14	2.7e-70	#N/A	#N/A	#N/A
LOC_Os08g37904	zf-C2H2_4	PF13894.6	3e-07	#N/A	#N/A	#N/A
LOC_Os08g39350	GDPD	PF03009.17	8.7e-41	#N/A	#N/A	#N/A
LOC_Os08g39860	Glyco_hydro_1	PF00232.18	8.8e-158	Glyco_hydro_1	PF00232.18	8.9e-132
LOC_Os09g04210	dCMP_cyt_deam_1	PF00383.23	3.3e-09	#N/A	#N/A	#N/A
LOC_Os09g04890	zf-HC5HC2H_2	PF13832.6	9e-35	zf-HC5HC2H_2	PF13832.6	9.3e-32
LOC_Os09g11480	AP2	PF00847.20	7e-14	AP2	PF00847.20	4.9e-14
LOC_Os09g27050	HD_4	PF13328.6	4e-43	#N/A	#N/A	#N/A
LOC_Os09g27660	ANTH	PF07651.16	4.6e-16	#N/A	#N/A	#N/A
LOC_Os09g28390	p450	PF00067.22	2.2e-73	p450	PF00067.22	1.1e-34
LOC_Os09g34070	RRM_1	PF00076.22	1.1e-36	#N/A	#N/A	#N/A
LOC_Os09g38790	zf-C2H2_4	PF13894.6	3.2e-06	zf-C2H2_4	PF13894.6	2.1e-06
LOC_Os10g05069	Glyco_hydro_38N	PF01074.22	7.8e-94	Glyco_hydro_38C	PF07748.13	2.5e-53
LOC_Os10g05210	F-box-like	PF12937.7	5.6e-10	F-box-like	PF12937.7	3.8e-10
LOC_Os10g13550	Exo_endo_phos	PF03372.23	5.9e-09	#N/A	#N/A	#N/A
LOC_Os10g14180	2OG-FeII_Oxy	PF03171.20	5.6e-07	2OG-FeII_Oxy	PF03171.20	3.8e-07
LOC_Os10g21470	PPR_2	PF13041.6	4.1e-51	#N/A	#N/A	#N/A
LOC_Os10g26140	Mic1	PF07035.12	1.5e-40	#N/A	#N/A	#N/A
LOC_Os10g27230	Exo_endo_phos	PF03372.23	8.2e-30	Exo_endo_phos	PF03372.23	5.5e-30
LOC_Os10g29274	Asp	PF00026.23	4.6e-11	#N/A	#N/A	#N/A
LOC_Os10g32770	WD40	PF00400.32	1e-19	WD40	PF00400.32	6.7e-20
LOC_Os10g33350	Peptidase_C97	PF05903.14	2.3e-45	#N/A	#N/A	#N/A
LOC_Os10g33660	Snf7	PF03357.21	7.5e-38	#N/A	#N/A	#N/A
LOC_Os10g36350	Motile_Sperm	PF00635.26	2.4e-30	#N/A	#N/A	#N/A
LOC_Os10g36690	Methyltransf_29	PF03141.16	3.4e-234	#N/A	#N/A	#N/A
LOC_Os10g42710	PARP	PF00644.20	4.3e-06	RST	PF12174.8	3.6e-29
LOC_Os10g42870	PTR2	PF00854.21	4.1e-101	PTR2	PF00854.21	9.6e-97
LOC_Os11g03990	CAF1C_H4-bd	PF12265.8	1.1e-14	#N/A	#N/A	#N/A
LOC_Os11g08950	Pkinase	PF00069.25	1.2e-46	#N/A	#N/A	#N/A
LOC_Os11g10750	Peptidase_S10	PF00450.22	2e-127	#N/A	#N/A	#N/A
LOC_Os11g16290	RWP-RK	PF02042.15	5.3e-29	#N/A	#N/A	#N/A
LOC_Os11g19864	NAM-associated	PF14303.6	2.5e-08	#N/A	#N/A	#N/A
LOC_Os11g34270	UCH	PF00443.29	1.6e-29	UCH	PF00443.29	1.1e-29
LOC_Os11g42070	NB-ARC	PF00931.22	5.2e-27	NB-ARC	PF00931.22	3.5e-27
LOC_Os11g43934	PPR	PF01535.20	1.9e-51	#N/A	#N/A	#N/A
LOC_Os11g45590	RRM_1	PF00076.22	1.2e-34	RRM_1	PF00076.22	6.8e-34
LOC_Os12g03190	MatE	PF01554.18	1.7e-22	#N/A	#N/A	#N/A
LOC_Os12g04500	Response_reg	PF00072.24	5.7e-22	#N/A	#N/A	#N/A
LOC_Os12g27520	Pkinase	PF00069.25	4.2e-39	Pkinase	PF00069.25	2.8e-39
LOC_Os12g37760	NB-ARC	PF00931.22	7.1e-50	#N/A	#N/A	#N/A
LOC_Os12g42070	Pkinase	PF00069.25	1.9e-45	#N/A	#N/A	#N/A
LOC_Os01g04900	#N/A	#N/A	#N/A	Peptidase_M50	PF02163.22	2.8e-09
LOC_Os01g35160	#N/A	#N/A	#N/A	Pkinase_Tyr	PF07714.17	1.1e-15
LOC_Os01g44220	#N/A	#N/A	#N/A	NTP_transferase	PF00483.23	6e-76
LOC_Os01g49120	#N/A	#N/A	#N/A	MatE	PF01554.18	2.2e-63
LOC_Os01g50320	#N/A	#N/A	#N/A	Surp	PF01805.20	1.5e-29
LOC_Os01g54040	#N/A	#N/A	#N/A	LON_substr_bdg	PF02190.16	1.7e-42
LOC_Os01g55880	#N/A	#N/A	#N/A	AA_kinase	PF00696.28	6.9e-83
LOC_Os01g56270	#N/A	#N/A	#N/A	DUF4218	PF13960.6	8.1e-39
LOC_Os01g68680	#N/A	#N/A	#N/A	Glyco_transf_41	PF13844.6	5.7e-149
LOC_Os02g42020	#N/A	#N/A	#N/A	DUF3755	PF12579.8	1.2e-18
LOC_Os02g57690	#N/A	#N/A	#N/A	Kelch_6	PF13964.6	4.9e-35
LOC_Os03g03400	#N/A	#N/A	#N/A	DAGK_cat	PF00781.24	3.8e-29
LOC_Os03g05900	#N/A	#N/A	#N/A	FAD_binding_3	PF01494.19	1.2e-28
LOC_Os04g02140	#N/A	#N/A	#N/A	E2F_CC-MB	PF16421.5	4e-27
LOC_Os04g05080	#N/A	#N/A	#N/A	ATP-synt_F	PF01990.17	5.2e-33
LOC_Os04g20270	#N/A	#N/A	#N/A	SIR2	PF02146.17	2.7e-32
LOC_Os04g25400	#N/A	#N/A	#N/A	FrhB_FdhB_C	PF04432.13	3e-36
LOC_Os04g36910	#N/A	#N/A	#N/A	FBD	PF08387.10	4.1e-06
LOC_Os04g39090	#N/A	#N/A	#N/A	SAM_1	PF00536.30	7.1e-15
LOC_Os04g42520	#N/A	#N/A	#N/A	Pribosyltran	PF00156.27	2e-20
LOC_Os04g42870	#N/A	#N/A	#N/A	Ubie_methyltran	PF01209.18	1.1e-57
LOC_Os04g58280	#N/A	#N/A	#N/A	DUF3700	PF12481.8	5.9e-110
LOC_Os05g05130	#N/A	#N/A	#N/A	Methyltransf_16	PF10294.9	3.5e-24
LOC_Os05g05210	#N/A	#N/A	#N/A	WD40	PF00400.32	5.6e-26
LOC_Os05g27880	#N/A	#N/A	#N/A	BTB	PF00651.31	2e-35
LOC_Os05g30140	#N/A	#N/A	#N/A	RRM_1	PF00076.22	2.4e-32
LOC_Os05g40290	#N/A	#N/A	#N/A	STAR_dimer	PF16544.5	2.1e-13
LOC_Os05g40320	#N/A	#N/A	#N/A	PPR_2	PF13041.6	2.1e-34
LOC_Os05g50910	#N/A	#N/A	#N/A	zinc_ribbon_12	PF11331.8	1.1e-17
LOC_Os06g11500	#N/A	#N/A	#N/A	MCM	PF00493.23	1.9e-79
LOC_Os06g12170	#N/A	#N/A	#N/A	Myb_DNA-bind_3	PF12776.7	6.9e-07
LOC_Os06g19470	#N/A	#N/A	#N/A	WW	PF00397.26	1e-18
LOC_Os07g18720	#N/A	#N/A	#N/A	TPR_19	PF14559.6	3.5e-13
LOC_Os07g38850	#N/A	#N/A	#N/A	UbiA	PF01040.18	4.9e-26
LOC_Os07g46400	#N/A	#N/A	#N/A	HhH-GPD	PF00730.25	3.9e-09
LOC_Os07g47250	#N/A	#N/A	#N/A	Lipase_3	PF01764.25	6.8e-36
LOC_Os07g47860	#N/A	#N/A	#N/A	tRNA-synt_1b	PF00579.25	1.9e-29
LOC_Os08g17600	#N/A	#N/A	#N/A	SNARE	PF05739.19	6.6e-13
LOC_Os08g25430	#N/A	#N/A	#N/A	Pkinase	PF00069.25	1e-49
LOC_Os08g27150	#N/A	#N/A	#N/A	CRS1_YhbY	PF01985.21	2.5e-51
LOC_Os08g31830	#N/A	#N/A	#N/A	MPC	PF03650.13	1.4e-38
LOC_Os08g37920	#N/A	#N/A	#N/A	MBD	PF01429.19	8.5e-08
LOC_Os09g04440	#N/A	#N/A	#N/A	AAA_11	PF13086.6	1.3e-55
LOC_Os09g32940	#N/A	#N/A	#N/A	CCDC84	PF14968.6	7.6e-65
LOC_Os09g34000	#N/A	#N/A	#N/A	Trigger_N	PF05697.13	7.7e-11
LOC_Os09g36290	#N/A	#N/A	#N/A	Metallophos	PF00149.28	2.3e-21
LOC_Os10g02380	#N/A	#N/A	#N/A	Aldo_ket_red	PF00248.21	1.6e-54
LOC_Os10g31790	#N/A	#N/A	#N/A	LRR_8	PF13855.6	2e-28
LOC_Os11g02670	#N/A	#N/A	#N/A	zf-RING_2	PF13639.6	6.9e-12
LOC_Os11g09474	#N/A	#N/A	#N/A	F-box	PF00646.33	1.7e-09
LOC_Os11g17080	#N/A	#N/A	#N/A	Pkinase	PF00069.25	5.2e-38
LOC_Os11g17290	#N/A	#N/A	#N/A	Peptidase_C48	PF02902.19	5.5e-08
LOC_Os11g48090	#N/A	#N/A	#N/A	Helicase_C	PF00271.31	1.1e-17
LOC_Os12g31480	#N/A	#N/A	#N/A	Mannosyl_trans2	PF04188.13	2.8e-130
LOC_Os12g42580	#N/A	#N/A	#N/A	Pkinase	PF00069.25	1e-07

## Sheet: SE under HS
Supplementary Data 10. List of the gene-wise Pfam annotations under drought and heat stresses (supports Fig. 9).
Sheet 7. List of the gene-wise Pfam annotations of SE-involving DASGs under heat stress. #N/A, not applicable.
Gene ID	SIONAC023+ Pfam name	SIONAC023+ Pfam accession ID	SIONAC023+ E-value	SIONAC023− Pfam name	SIONAC023− Pfam accession ID	SIONAC023− E-value
LOC_Os01g01080	Pyridoxal_deC	PF00282.19	2.1e-26	#N/A	#N/A	#N/A
LOC_Os01g04190	BLACT_WH	PF17778.1	2.1e-08	#N/A	#N/A	#N/A
LOC_Os01g07750	DUF4050	PF13259.6	2.3e-22	#N/A	#N/A	#N/A
LOC_Os01g08200	UCH	PF00443.29	6.6e-44	#N/A	#N/A	#N/A
LOC_Os01g09200	Pkinase	PF00069.25	1.6e-67	#N/A	#N/A	#N/A
LOC_Os01g12660	AAA	PF00004.29	3e-42	#N/A	#N/A	#N/A
LOC_Os01g16970	PRKCSH-like	PF12999.7	3.2e-35	PRKCSH-like	PF12999.7	7.8e-36
LOC_Os01g21160	2-oxoacid_dh	PF00198.23	1e-77	#N/A	#N/A	#N/A
LOC_Os01g23590	SMK-1	PF04802.15	5.5e-67	#N/A	#N/A	#N/A
LOC_Os01g33000	DUF789	PF05623.12	4.4e-101	#N/A	#N/A	#N/A
LOC_Os01g42490	Exo_endo_phos	PF03372.23	1.4e-21	#N/A	#N/A	#N/A
LOC_Os01g43020	CTP_synth_N	PF06418.14	6.3e-126	#N/A	#N/A	#N/A
LOC_Os01g47530	Pkinase	PF00069.25	5.8e-71	#N/A	#N/A	#N/A
LOC_Os01g49340	Ist1	PF03398.14	7.9e-62	#N/A	#N/A	#N/A
LOC_Os01g52250	Glyco_transf_5	PF08323.11	2e-64	#N/A	#N/A	#N/A
LOC_Os01g56270	DUF4218	PF13960.6	9.3e-39	#N/A	#N/A	#N/A
LOC_Os01g57360	Acyltransferase	PF01553.21	6.7e-21	#N/A	#N/A	#N/A
LOC_Os01g65460	Glyco_hydro_35	PF01301.19	3.1e-111	#N/A	#N/A	#N/A
LOC_Os01g67590	Peptidase_M3	PF01432.20	8.9e-101	#N/A	#N/A	#N/A
LOC_Os01g68380	ATG16	PF08614.11	8.3e-06	#N/A	#N/A	#N/A
LOC_Os01g68710	FKBP_C	PF00254.28	7.7e-38	FKBP_C	PF00254.28	1.4e-33
LOC_Os01g71010	Lipase_3	PF01764.25	1.3e-35	#N/A	#N/A	#N/A
LOC_Os01g73120	Ceramidase	PF05875.12	2.4e-11	#N/A	#N/A	#N/A
LOC_Os02g03580	MFMR	PF07777.11	1.1e-31	#N/A	#N/A	#N/A
LOC_Os02g05692	zf-RING_2	PF13639.6	1.7e-11	#N/A	#N/A	#N/A
LOC_Os02g06584	zf-CCCH	PF00642.24	1.3e-07	zf-CCCH	PF00642.24	3.9e-08
LOC_Os02g07070	RRM_1	PF00076.22	3.4e-34	#N/A	#N/A	#N/A
LOC_Os02g09130	DHHC	PF01529.20	3.2e-34	#N/A	#N/A	#N/A
LOC_Os02g12850	RRM_1	PF00076.22	6.6e-40	#N/A	#N/A	#N/A
LOC_Os02g13110	WD40	PF00400.32	2.1e-12	#N/A	#N/A	#N/A
LOC_Os02g16000	BTB	PF00651.31	1.3e-16	#N/A	#N/A	#N/A
LOC_Os02g17320	UPRTase	PF14681.6	1.1e-52	#N/A	#N/A	#N/A
LOC_Os02g20950	zf-4CXXC_R1	PF10497.9	1e-34	#N/A	#N/A	#N/A
LOC_Os02g34630	Myb_DNA-binding	PF00249.31	9.4e-09	#N/A	#N/A	#N/A
LOC_Os02g37090	Abhydrolase_6	PF12697.7	2e-22	#N/A	#N/A	#N/A
LOC_Os02g40784	Wax2_C	PF12076.8	1.8e-77	#N/A	#N/A	#N/A
LOC_Os02g42590	WD40	PF00400.32	1.8e-28	#N/A	#N/A	#N/A
LOC_Os02g43590	ELMO_CED12	PF04727.13	2.1e-53	#N/A	#N/A	#N/A
LOC_Os02g44520	Peptidase_S8	PF00082.22	5.8e-82	#N/A	#N/A	#N/A
LOC_Os02g46962	VHS	PF00790.19	6.9e-27	VHS	PF00790.19	2.1e-27
LOC_Os02g47230	BRX	PF08381.11	5.7e-27	BRX	PF08381.11	1.5e-54
LOC_Os02g48340	RRM_1	PF00076.22	2.5e-17	#N/A	#N/A	#N/A
LOC_Os02g49080	STAR_dimer	PF16544.5	4.5e-09	#N/A	#N/A	#N/A
LOC_Os02g50780	Glyco_hydro_47	PF01532.20	1.7e-111	#N/A	#N/A	#N/A
LOC_Os02g51140	Dev_Cell_Death	PF10539.9	1.8e-30	#N/A	#N/A	#N/A
LOC_Os02g51400	AAA	PF00004.29	4.8e-38	#N/A	#N/A	#N/A
LOC_Os02g57120	CLASP_N	PF12348.8	7.5e-55	#N/A	#N/A	#N/A
LOC_Os02g57270	Myb_DNA-binding	PF00249.31	4.6e-07	#N/A	#N/A	#N/A
LOC_Os02g58670	bZIP_1	PF00170.21	9.2e-16	bZIP_1	PF00170.21	1.3e-07
LOC_Os03g12890	Aminotran_4	PF01063.19	6.9e-42	#N/A	#N/A	#N/A
LOC_Os03g15930	LIM	PF00412.22	5.7e-24	#N/A	#N/A	#N/A
LOC_Os03g16790	DHHC	PF01529.20	1.5e-25	#N/A	#N/A	#N/A
LOC_Os03g19870	ATP_bind_1	PF03029.17	2.5e-79	ATP_bind_1	PF03029.17	7.7e-80
LOC_Os03g20180	YTH	PF04146.15	9.5e-42	#N/A	#N/A	#N/A
LOC_Os03g42840	EF-hand_1	PF00036.32	1.8e-21	#N/A	#N/A	#N/A
LOC_Os03g49440	Hydrolase	PF00702.26	1.7e-09	#N/A	#N/A	#N/A
LOC_Os03g49730	SET	PF00856.28	2.1e-19	#N/A	#N/A	#N/A
LOC_Os03g51000	Dak1	PF02733.17	1.4e-79	#N/A	#N/A	#N/A
LOC_Os03g51020	Pkinase	PF00069.25	2e-52	#N/A	#N/A	#N/A
LOC_Os03g52070	Peptidase_S10	PF00450.22	2.8e-79	#N/A	#N/A	#N/A
LOC_Os03g53700	ING	PF12998.7	2.4e-20	#N/A	#N/A	#N/A
LOC_Os03g55490	Pkinase	PF00069.25	6.4e-64	#N/A	#N/A	#N/A
LOC_Os04g02870	RRM_1	PF00076.22	2.2e-21	RRM_1	PF00076.22	1.3e-31
LOC_Os04g19684	MBD	PF01429.19	5.4e-20	MBD	PF01429.19	1.1e-20
LOC_Os04g21110	PRK	PF00485.18	1.9e-31	#N/A	#N/A	#N/A
LOC_Os04g35380	EI24	PF07264.11	1.1e-39	EI24	PF07264.11	2.2e-14
LOC_Os04g42010	RRM_3	PF08777.11	6.3e-25	#N/A	#N/A	#N/A
LOC_Os04g42470	LRR_8	PF13855.6	1.4e-29	#N/A	#N/A	#N/A
LOC_Os04g43690	DUF647	PF04884.14	6.3e-66	#N/A	#N/A	#N/A
LOC_Os04g52140	EDR1	PF14381.6	9.3e-67	#N/A	#N/A	#N/A
LOC_Os04g52390	K_trans	PF02705.16	6.6e-186	#N/A	#N/A	#N/A
LOC_Os04g55560	AP2	PF00847.20	2.8e-22	#N/A	#N/A	#N/A
LOC_Os04g56530	Pkinase	PF00069.25	1.2e-73	#N/A	#N/A	#N/A
LOC_Os05g01240	RRM_2	PF04059.12	5.3e-54	#N/A	#N/A	#N/A
LOC_Os05g01360	Vps39_2	PF10367.9	7.9e-33	#N/A	#N/A	#N/A
LOC_Os05g02400	RRM_1	PF00076.22	4.3e-29	#N/A	#N/A	#N/A
LOC_Os05g03040	AP2	PF00847.20	2.7e-20	#N/A	#N/A	#N/A
LOC_Os05g06330	Nfu_N	PF08712.11	5.1e-34	#N/A	#N/A	#N/A
LOC_Os05g25060	PPR	PF01535.20	4.5e-28	#N/A	#N/A	#N/A
LOC_Os05g27880	BTB	PF00651.31	2.3e-35	BTB	PF00651.31	4.3e-36
LOC_Os05g27930	AP2	PF00847.20	1.7e-14	AP2	PF00847.20	6.5e-15
LOC_Os05g28960	Acyltransferase	PF01553.21	5.1e-19	#N/A	#N/A	#N/A
LOC_Os05g30140	RRM_1	PF00076.22	3.3e-32	RRM_1	PF00076.22	8.5e-33
LOC_Os05g33040	Cyclin	PF08613.11	9.5e-33	Cyclin	PF08613.11	2.9e-33
LOC_Os05g35266	Galactosyl_T	PF01762.21	6.6e-46	#N/A	#N/A	#N/A
LOC_Os05g36120	RRM_5	PF13893.6	1.1e-44	#N/A	#N/A	#N/A
LOC_Os05g37950	Guanylate_cyc_2	PF09778.9	1.1e-73	#N/A	#N/A	#N/A
LOC_Os05g38160	PRA1	PF03208.19	5.2e-46	#N/A	#N/A	#N/A
LOC_Os05g38370	FKBP_C	PF00254.28	6.6e-25	#N/A	#N/A	#N/A
LOC_Os05g38580	Ribosomal_L17	PF01196.19	2.6e-33	Ribosomal_L17	PF01196.19	3.1e-35
LOC_Os05g41240	Myb_CC_LHEQLE	PF14379.6	4e-26	#N/A	#N/A	#N/A
LOC_Os05g43790	Mg_trans_NIPA	PF05653.14	6.6e-133	#N/A	#N/A	#N/A
LOC_Os05g46240	DUF778	PF05608.12	1.8e-44	#N/A	#N/A	#N/A
LOC_Os05g48060	PSS	PF03034.15	6.2e-111	#N/A	#N/A	#N/A
LOC_Os05g48800	Di19_C	PF14571.6	1.3e-36	#N/A	#N/A	#N/A
LOC_Os05g49270	Sugar_tr	PF00083.24	5.7e-94	#N/A	#N/A	#N/A
LOC_Os05g50970	PP2C	PF00481.21	7.6e-71	#N/A	#N/A	#N/A
LOC_Os06g03770	ABC_tran	PF00005.27	3.2e-36	#N/A	#N/A	#N/A
LOC_Os06g04880	Pkinase	PF00069.25	8.9e-41	#N/A	#N/A	#N/A
LOC_Os06g07130	Malectin	PF11721.8	1.5e-35	Malectin	PF11721.8	4.2e-36
LOC_Os06g08280	Pkinase_Tyr	PF07714.17	2.6e-62	#N/A	#N/A	#N/A
LOC_Os06g09560	DnaJ	PF00226.31	2.9e-21	#N/A	#N/A	#N/A
LOC_Os06g14740	F_bP_aldolase	PF01116.20	1.3e-92	#N/A	#N/A	#N/A
LOC_Os06g28050	Morc6_S5	PF17942.1	1.2e-57	#N/A	#N/A	#N/A
LOC_Os06g36710	DBC1	PF14443.6	5.5e-46	#N/A	#N/A	#N/A
LOC_Os06g43640	Pur_ac_phosph_N	PF16656.5	3.5e-24	#N/A	#N/A	#N/A
LOC_Os06g51260	Myb_DNA-binding	PF00249.31	5.7e-17	#N/A	#N/A	#N/A
LOC_Os07g07470	Transket_pyr	PF02779.24	1.2e-46	#N/A	#N/A	#N/A
LOC_Os07g22390	Ank	PF00023.30	4.9e-06	#N/A	#N/A	#N/A
LOC_Os07g26490	Ank	PF00023.30	1.5e-15	#N/A	#N/A	#N/A
LOC_Os07g31340	AAA_12	PF13087.6	1.8e-61	#N/A	#N/A	#N/A
LOC_Os07g32670	Rab3-GTPase_cat	PF13890.6	4.4e-50	#N/A	#N/A	#N/A
LOC_Os07g38100	TB2_DP1_HVA22	PF03134.19	6.3e-27	#N/A	#N/A	#N/A
LOC_Os07g42380	RRM_1	PF00076.22	9.2e-53	#N/A	#N/A	#N/A
LOC_Os07g47100	Na_H_Exchanger	PF00999.21	1e-61	#N/A	#N/A	#N/A
LOC_Os08g01270	Pkinase_Tyr	PF07714.17	1.4e-71	#N/A	#N/A	#N/A
LOC_Os08g01920	DDHD	PF02862.17	1.9e-45	#N/A	#N/A	#N/A
LOC_Os08g03360	Bromodomain	PF00439.25	7.8e-22	#N/A	#N/A	#N/A
LOC_Os08g04810	DUF676	PF05057.14	1.2e-67	#N/A	#N/A	#N/A
LOC_Os08g06200	Band_7	PF01145.25	1.4e-30	#N/A	#N/A	#N/A
LOC_Os08g12820	RPN2_C	PF18004.1	1.4e-48	#N/A	#N/A	#N/A
LOC_Os08g25140	tRNA_deacylase	PF04414.12	1.1e-65	#N/A	#N/A	#N/A
LOC_Os08g36420	Zip	PF02535.22	7.6e-61	#N/A	#N/A	#N/A
LOC_Os08g39350	GDPD	PF03009.17	6.8e-41	#N/A	#N/A	#N/A
LOC_Os08g39440	RRM_1	PF00076.22	3.7e-19	#N/A	#N/A	#N/A
LOC_Os08g40200	Metallophos	PF00149.28	6.9e-35	#N/A	#N/A	#N/A
LOC_Os08g42420	Chromosome_seg	PF13889.6	1.6e-26	DUF4210	PF13915.6	3e-07
LOC_Os08g43170	HMG_CoA_synt_C	PF08540.10	7.2e-114	#N/A	#N/A	#N/A
LOC_Os09g04210	dCMP_cyt_deam_1	PF00383.23	7e-09	dCMP_cyt_deam_1	PF00383.23	2.9e-09
LOC_Os09g06634	Plant_tran	PF04827.14	9.7e-108	#N/A	#N/A	#N/A
LOC_Os09g20590	OCRE	PF17780.1	1e-18	#N/A	#N/A	#N/A
LOC_Os09g24210	SprT-like	PF10263.9	8e-24	#N/A	#N/A	#N/A
LOC_Os09g30170	F-box	PF00646.33	1.2e-09	F-box	PF00646.33	3.6e-10
LOC_Os09g32300	KH_1	PF00013.29	1e-56	#N/A	#N/A	#N/A
LOC_Os09g35710	UBX	PF00789.20	2.4e-19	#N/A	#N/A	#N/A
LOC_Os09g36440	TFIIB	PF00382.19	7.3e-33	#N/A	#N/A	#N/A
LOC_Os10g03570	NB-ARC	PF00931.22	2.3e-51	#N/A	#N/A	#N/A
LOC_Os10g26140	Mic1	PF07035.12	1.2e-40	Mic1	PF07035.12	3.6e-41
LOC_Os10g29274	Asp	PF00026.23	3.6e-11	#N/A	#N/A	#N/A
LOC_Os10g30750	CRAL_TRIO_2	PF13716.6	2.7e-32	#N/A	#N/A	#N/A
LOC_Os10g31970	SNF2_N	PF00176.23	1.5e-51	#N/A	#N/A	#N/A
LOC_Os10g34540	TPR_1	PF00515.28	1.3e-23	#N/A	#N/A	#N/A
LOC_Os10g35070	Melibiase_2	PF16499.5	6.6e-83	Melibiase_2	PF16499.5	2.1e-65
LOC_Os10g35990	DEAD	PF00270.29	2.3e-46	#N/A	#N/A	#N/A
LOC_Os10g37210	ETF_QO	PF05187.13	6.4e-47	#N/A	#N/A	#N/A
LOC_Os10g40550	Trehalose_PPase	PF02358.16	1.6e-72	Trehalose_PPase	PF02358.16	5e-73
LOC_Os10g41110	Autophagy_N	PF03986.13	3.5e-41	#N/A	#N/A	#N/A
LOC_Os11g12650	PHD	PF00628.29	1.2e-10	#N/A	#N/A	#N/A
LOC_Os11g14544	Ank_2	PF12796.7	5.2e-41	Ank_2	PF12796.7	1.6e-41
LOC_Os11g29200	Sec23_trunk	PF04811.15	3.9e-78	#N/A	#N/A	#N/A
LOC_Os11g34760	Tam41_Mmp37	PF09139.11	5.1e-104	#N/A	#N/A	#N/A
LOC_Os12g03990	DSPc	PF00782.20	3.1e-28	#N/A	#N/A	#N/A
LOC_Os12g04500	Response_reg	PF00072.24	4.5e-22	#N/A	#N/A	#N/A
LOC_Os12g06620	Myb_DNA-bind_4	PF13837.6	1e-22	Myb_DNA-bind_4	PF13837.6	3.2e-23
LOC_Os12g09120	mRNA_cap_enzyme	PF01331.19	1.4e-70	#N/A	#N/A	#N/A
LOC_Os12g21890	Y_phosphatase3	PF13350.6	7.4e-06	#N/A	#N/A	#N/A
LOC_Os12g37640	Peptidase_M24	PF00557.24	6.3e-55	#N/A	#N/A	#N/A
LOC_Os12g40560	KH_1	PF00013.29	2.7e-33	KH_1	PF00013.29	2.1e-47
LOC_Os12g41250	CPSase_L_D2	PF02786.17	2.2e-78	#N/A	#N/A	#N/A
LOC_Os01g07540	#N/A	#N/A	#N/A	G-patch	PF01585.23	2.6e-14
LOC_Os01g12080	#N/A	#N/A	#N/A	A_thal_3526	PF09713.10	6.4e-29
LOC_Os01g44220	#N/A	#N/A	#N/A	NTP_transferase	PF00483.23	2.1e-76
LOC_Os01g49310	#N/A	#N/A	#N/A	Sod_Cu	PF00080.20	8.7e-06
LOC_Os01g51290	#N/A	#N/A	#N/A	Pkinase_Tyr	PF07714.17	2.6e-49
LOC_Os02g02424	#N/A	#N/A	#N/A	zf-C2H2	PF00096.26	5.1e-20
LOC_Os02g07450	#N/A	#N/A	#N/A	CBFD_NFYB_HMF	PF00808.23	1.4e-23
LOC_Os02g26814	#N/A	#N/A	#N/A	Glyco_tran_28_C	PF04101.16	1.5e-26
LOC_Os02g51030	#N/A	#N/A	#N/A	Methyltransf_11	PF08241.12	2.7e-24
LOC_Os03g04520	#N/A	#N/A	#N/A	RRM_1	PF00076.22	1.5e-15
LOC_Os03g31594	#N/A	#N/A	#N/A	JmjC	PF02373.22	2.6e-19
LOC_Os03g42900	#N/A	#N/A	#N/A	KH_1	PF00013.29	4.4e-43
LOC_Os04g14690	#N/A	#N/A	#N/A	FMO-like	PF00743.19	1.3e-40
LOC_Os05g32270	#N/A	#N/A	#N/A	AP2	PF00847.20	8.2e-15
LOC_Os05g34720	#N/A	#N/A	#N/A	DUF179	PF02622.15	8.3e-32
LOC_Os05g37170	#N/A	#N/A	#N/A	DOG1	PF14144.6	1e-31
LOC_Os06g19470	#N/A	#N/A	#N/A	WW	PF00397.26	3.5e-19
LOC_Os06g36590	#N/A	#N/A	#N/A	Na_H_Exchanger	PF00999.21	7.8e-58
LOC_Os06g40200	#N/A	#N/A	#N/A	Mito_carr	PF00153.27	3.9e-76
LOC_Os06g48510	#N/A	#N/A	#N/A	Ring_hydroxyl_A	PF00848.19	8.7e-30
LOC_Os07g41810	#N/A	#N/A	#N/A	Dabb	PF07876.12	6.2e-36
LOC_Os08g33082	#N/A	#N/A	#N/A	Rad4	PF03835.15	7.5e-27
LOC_Os11g13810	#N/A	#N/A	#N/A	DUF608	PF04685.13	1.3e-161
LOC_Os12g17320	#N/A	#N/A	#N/A	polyprenyl_synt	PF00348.17	1e-76
LOC_Os12g20150	#N/A	#N/A	#N/A	PPDK_N	PF01326.19	4.2e-33

## Sheet: A5SS under HS
Supplementary Data 10. List of the gene-wise Pfam annotations under drought and heat stresses (supports Fig. 9).
Sheet 8. List of the gene-wise Pfam annotations of A5SS-involving DASGs under heat stress. #N/A, not applicable.
Gene ID	SIONAC023+ Pfam name	SIONAC023+ Pfam accession ID	SIONAC023+ E-value	SIONAC023− Pfam name	SIONAC023− Pfam accession ID	SIONAC023− E-value
LOC_Os01g02720	GTP_EFTU	PF00009.27	1.5e-47	#N/A	#N/A	#N/A
LOC_Os01g12660	AAA	PF00004.29	4.3e-43	#N/A	#N/A	#N/A
LOC_Os01g19410	SPT6_acidic	PF14632.6	8.5e-06	#N/A	#N/A	#N/A
LOC_Os01g48190	Di19_C	PF14571.6	3.8e-36	#N/A	#N/A	#N/A
LOC_Os02g12850	RRM_1	PF00076.22	1.9e-35	#N/A	#N/A	#N/A
LOC_Os02g19200	F-box	PF00646.33	3.3e-07	#N/A	#N/A	#N/A
LOC_Os02g55250	HLH	PF00010.26	1.1e-12	HLH	PF00010.26	3.2e-09
LOC_Os03g07880	CBFB_NFYA	PF02045.15	1.9e-31	#N/A	#N/A	#N/A
LOC_Os03g15690	Mito_carr	PF00153.27	2.8e-45	#N/A	#N/A	#N/A
LOC_Os03g51220	SWIRM	PF04433.17	3.6e-25	#N/A	#N/A	#N/A
LOC_Os03g60360	Fib_alpha	PF08702.10	1e-06	#N/A	#N/A	#N/A
LOC_Os05g05720	TPR_1	PF00515.28	2.2e-19	#N/A	#N/A	#N/A
LOC_Os05g31780	Adap_comp_sub	PF00928.21	6.3e-64	#N/A	#N/A	#N/A
LOC_Os05g39760	VHS	PF00790.19	3.2e-34	VHS	PF00790.19	9.8e-23
LOC_Os05g48340	Proteasom_PSMB	PF10508.9	1.1e-13	#N/A	#N/A	#N/A
LOC_Os06g05520	Pkinase	PF00069.25	8.8e-69	#N/A	#N/A	#N/A
LOC_Os06g19470	WW	PF00397.26	1.6e-19	WW	PF00397.26	1.8e-19
LOC_Os06g23290	PI3_PI4_kinase	PF00454.27	4.2e-54	PI3_PI4_kinase	PF00454.27	4.7e-54
LOC_Os08g31410	Sulfate_transp	PF00916.20	1.8e-133	#N/A	#N/A	#N/A
LOC_Os08g35860	Cytokin-bind	PF09265.10	8.9e-102	#N/A	#N/A	#N/A
LOC_Os09g07320	tRNA_deacylase	PF04414.12	5.6e-70	#N/A	#N/A	#N/A
LOC_Os09g31478	Mem_trans	PF03547.18	6.7e-66	#N/A	#N/A	#N/A
LOC_Os01g45750	#N/A	#N/A	#N/A	SBF	PF01758.16	6.8e-53
LOC_Os01g73514	#N/A	#N/A	#N/A	Hydantoinase_B	PF02538.14	6.9e-223
LOC_Os02g30410	#N/A	#N/A	#N/A	DUF493	PF04359.14	1.5e-22
LOC_Os03g01250	#N/A	#N/A	#N/A	AAA_18	PF13238.6	4.7e-09
LOC_Os03g11200	#N/A	#N/A	#N/A	NRDE-2	PF08424.10	1.2e-06
LOC_Os04g08800	#N/A	#N/A	#N/A	zf-CCHC	PF00098.23	2.2e-08
LOC_Os04g42784	#N/A	#N/A	#N/A	MutS_V	PF00488.21	1.9e-41
LOC_Os06g01410	#N/A	#N/A	#N/A	Glu_cyclase_2	PF05096.12	4.9e-96
LOC_Os06g06040	#N/A	#N/A	#N/A	TPMT	PF05724.11	1.5e-33
LOC_Os06g07490	#N/A	#N/A	#N/A	VRR_NUC	PF08774.11	4.2e-31
LOC_Os06g45940	#N/A	#N/A	#N/A	K_trans	PF02705.16	1.1e-190
LOC_Os08g28860	#N/A	#N/A	#N/A	NUDIX	PF00293.28	4.2e-17
LOC_Os09g34300	#N/A	#N/A	#N/A	Ins134_P3_kin	PF05770.11	1.6e-35
LOC_Os10g02630	#N/A	#N/A	#N/A	U1snRNP70_N	PF12220.8	2.5e-24
LOC_Os10g26140	#N/A	#N/A	#N/A	Mic1	PF07035.12	1.9e-41
LOC_Os11g38900	#N/A	#N/A	#N/A	TB2_DP1_HVA22	PF03134.19	2.2e-30
LOC_Os12g04260	#N/A	#N/A	#N/A	Sacchrp_dh_NADP	PF03435.18	2.1e-21
LOC_Os12g31480	#N/A	#N/A	#N/A	Mannosyl_trans2	PF04188.13	5.2e-131

## Sheet: A3SS under HS
Supplementary Data 10. List of the gene-wise Pfam annotations under drought and heat stresses (supports Fig. 9).
Sheet 9. List of the gene-wise Pfam annotations of A3SS-involving DASGs under heat stress. #N/A, not applicable.
Gene ID	SIONAC023+ Pfam name	SIONAC023+ Pfam accession ID	SIONAC023+ E-value	SIONAC023− Pfam name	SIONAC023− Pfam accession ID	SIONAC023− E-value
IC4R-OSJ01G068800	ABC_tran	PF00005.27	9e-20	#N/A	#N/A	#N/A
IC4R-OSJ03G128100	GHMP_kinases_N	PF00288.26	5e-19	GHMP_kinases_N	PF00288.26	7.6e-19
LOC_Os01g06550	zf-NF-X1	PF01422.17	1.4e-11	#N/A	#N/A	#N/A
LOC_Os01g12080	A_thal_3526	PF09713.10	5.4e-29	#N/A	#N/A	#N/A
LOC_Os01g14370	HAT_KAT11	PF08214.11	3.4e-30	#N/A	#N/A	#N/A
LOC_Os01g16170	PQ-loop	PF04193.14	1.6e-40	#N/A	#N/A	#N/A
LOC_Os01g25440	TPK_catalytic	PF04263.16	5.9e-40	#N/A	#N/A	#N/A
LOC_Os01g34330	BAH	PF01426.18	8.3e-17	BAH	PF01426.18	1.1e-16
LOC_Os01g43020	CTP_synth_N	PF06418.14	9.5e-127	#N/A	#N/A	#N/A
LOC_Os01g43480	AAA	PF00004.29	2.6e-43	#N/A	#N/A	#N/A
LOC_Os01g46590	Peptidase_M50	PF02163.22	3.7e-17	#N/A	#N/A	#N/A
LOC_Os01g56270	DUF4218	PF13960.6	2.4e-39	#N/A	#N/A	#N/A
LOC_Os01g66890	BTB	PF00651.31	1.4e-15	#N/A	#N/A	#N/A
LOC_Os02g01110	IF3_N	PF05198.16	6.8e-25	#N/A	#N/A	#N/A
LOC_Os02g04230	Pkinase	PF00069.25	3.5e-70	#N/A	#N/A	#N/A
LOC_Os02g07200	O-FucT	PF10250.9	6.9e-24	O-FucT	PF10250.9	5.9e-24
LOC_Os02g17970	PP2C	PF00481.21	2.5e-41	PP2C	PF00481.21	1.5e-41
LOC_Os02g19640	IQ	PF00612.27	1.2e-09	IQ	PF00612.27	8.9e-10
LOC_Os02g28830	Glyco_transf_41	PF13844.6	1.7e-136	Glyco_transf_41	PF13844.6	5.2e-150
LOC_Os02g34430	Pkinase	PF00069.25	2.1e-48	Pkinase	PF00069.25	4.1e-50
LOC_Os02g46490	PP2C	PF00481.21	2.7e-32	#N/A	#N/A	#N/A
LOC_Os03g09140	Ras	PF00071.22	6.8e-59	#N/A	#N/A	#N/A
LOC_Os03g16369	PWI	PF01480.17	1.2e-32	#N/A	#N/A	#N/A
LOC_Os03g22610	Pept_tRNA_hydro	PF01195.19	4.2e-39	Pept_tRNA_hydro	PF01195.19	1.4e-52
LOC_Os03g22620	Terpene_synth_C	PF03936.16	1.3e-61	Terpene_synth_C	PF03936.16	6.4e-93
LOC_Os03g29950	G6PD_C	PF02781.16	2.1e-113	G6PD_C	PF02781.16	3.5e-113
LOC_Os03g31550	Ald_Xan_dh_C2	PF02738.18	5.4e-195	Ald_Xan_dh_C2	PF02738.18	4e-195
LOC_Os04g40370	FBD	PF08387.10	1e-08	FBD	PF08387.10	8.5e-09
LOC_Os04g55940	Na_Ca_ex	PF01699.24	1.9e-46	#N/A	#N/A	#N/A
LOC_Os05g24550	Peptidase_C1	PF00112.23	5.5e-68	#N/A	#N/A	#N/A
LOC_Os05g37910	PAP2_C	PF14360.6	4e-25	#N/A	#N/A	#N/A
LOC_Os07g29794	Lipase_3	PF01764.25	6.5e-22	#N/A	#N/A	#N/A
LOC_Os07g32412	PMD	PF10536.9	2.3e-61	#N/A	#N/A	#N/A
LOC_Os07g38530	Pkinase	PF00069.25	7.9e-52	#N/A	#N/A	#N/A
LOC_Os08g01090	B3	PF02362.21	2e-12	#N/A	#N/A	#N/A
LOC_Os08g39080	TPR_11	PF13414.6	8.8e-24	#N/A	#N/A	#N/A
LOC_Os09g31478	Mem_trans	PF03547.18	1.2e-65	#N/A	#N/A	#N/A
LOC_Os09g39420	Hira	PF07569.11	4e-53	#N/A	#N/A	#N/A
LOC_Os10g08580	DNA_photolyase	PF00875.18	8.3e-34	DNA_photolyase	PF00875.18	6.7e-34
LOC_Os10g14180	2OG-FeII_Oxy	PF03171.20	1.1e-07	#N/A	#N/A	#N/A
LOC_Os11g39670	tRNA-synt_2b	PF00587.25	4.9e-30	tRNA-synt_2b	PF00587.25	8.9e-30
LOC_Os01g31810	#N/A	#N/A	#N/A	RRM_1	PF00076.22	7e-28
LOC_Os01g70550	#N/A	#N/A	#N/A	DUF1624	PF07786.12	2.3e-08
LOC_Os02g17700	#N/A	#N/A	#N/A	Pyr_redox_2	PF07992.14	5.5e-13
LOC_Os02g29464	#N/A	#N/A	#N/A	AAA_23	PF13476.6	4.4e-36
LOC_Os03g19300	#N/A	#N/A	#N/A	PCRF	PF03462.18	5.6e-54
LOC_Os03g55490	#N/A	#N/A	#N/A	Pkinase	PF00069.25	1.4e-64
LOC_Os03g64350	#N/A	#N/A	#N/A	Rhodanese_C	PF12368.8	1.2e-21
LOC_Os04g20990	#N/A	#N/A	#N/A	Dus	PF01207.17	5.6e-61
LOC_Os04g53440	#N/A	#N/A	#N/A	RRM_1	PF00076.22	4.7e-51
LOC_Os05g05270	#N/A	#N/A	#N/A	S6PP	PF05116.13	2.7e-102
LOC_Os05g30970	#N/A	#N/A	#N/A	Copine	PF07002.16	1e-82
LOC_Os06g05790	#N/A	#N/A	#N/A	RRM_1	PF00076.22	2.4e-23
LOC_Os06g36080	#N/A	#N/A	#N/A	Kinesin	PF00225.23	2.6e-71
LOC_Os06g45100	#N/A	#N/A	#N/A	FAD_binding_7	PF03441.14	2.6e-53
LOC_Os08g01270	#N/A	#N/A	#N/A	Pkinase_Tyr	PF07714.17	3.1e-72
LOC_Os09g08660	#N/A	#N/A	#N/A	Hydrolase_6	PF13344.6	8.8e-38
LOC_Os09g09360	#N/A	#N/A	#N/A	PGAP1	PF07819.13	2.6e-91
LOC_Os09g33470	#N/A	#N/A	#N/A	Mito_carr	PF00153.27	1.2e-59
LOC_Os10g30910	#N/A	#N/A	#N/A	DUF3522	PF12036.8	3.9e-55
LOC_Os11g13810	#N/A	#N/A	#N/A	DUF608	PF04685.13	9.3e-162
LOC_Os11g45590	#N/A	#N/A	#N/A	RRM_1	PF00076.22	1.7e-34
LOC_Os11g48090	#N/A	#N/A	#N/A	Helicase_C	PF00271.31	2.8e-18
LOC_Os12g41140	#N/A	#N/A	#N/A	Auxin_canalis	PF05703.11	9.3e-99

## Sheet: MXE under HS
Supplementary Data 10. List of the gene-wise Pfam annotations under drought and heat stresses (supports Fig. 9).
Sheet 10. List of the gene-wise Pfam annotations of MXE-involving DASGs under heat stress. #N/A, not applicable.
Gene ID	SIONAC023+ Pfam name	SIONAC023+ Pfam accession ID	SIONAC023+ E-value	SIONAC023− Pfam name	SIONAC023− Pfam accession ID	SIONAC023− E-value
LOC_Os01g35930	#N/A	#N/A	#N/A	B3	PF02362.21	2.9e-07
LOC_Os01g44220	#N/A	#N/A	#N/A	NTP_transferase	PF00483.23	2.6e-77
LOC_Os04g53440	#N/A	#N/A	#N/A	RRM_1	PF00076.22	8.1e-52
LOC_Os04g57210	Actin	PF00022.19	1e-40	Actin	PF00022.19	2.7e-40
LOC_Os08g37904	zf-C2H2_4	PF13894.6	3.3e-09	zf-C2H2_4	PF13894.6	8.1e-09
