# Supplementary material for: Stress-induced nuclear translocation of ONAC023 improves drought and heat tolerance through multiple processes in rice
Source: Nat Commun. 2024 Jul 13;15:5877. doi: 10.1038/s41467-024-50229-9 (PMC11245485; doi:10.1038/s41467-024-50229-9)
Supplement: Supplementary file 14 — Supplementary Data 11 [file 41467_2024_50229_MOESM14_ESM.xlsx]

## Sheet: Transgene
Supplementary Data 11. Primers used in this study (supports Figs. 1–9).
Sheet 1. Primers for transgenic plants construction.
Primer	Target	Orientation	Sequence (5′ -> 3′)	Purpose
ONAC023-RNAi-F	ONAC023	Forward	TCGACTAGTGGTACCTTGAATGGTGATGGGTA	Construction of ONAC023-RNAi plant
ONAC023-RNAi-R	ONAC023	Reverse	TTAGAGCTCGGATCCCAAGGCATGTTTGGTAT
ONAC023-1301U-F	ONAC023	Forward	TACGAACGATAGCCGGTACCATGGCGATGACACCGCAGCT	Construction of ONAC023-OE plant
ONAC023-1301U-R	ONAC023	Reverse	TTGCGGACTCTAGAGGATCCGCCACCATGGTTTCTTTGCA
ONAC023-1301FLAG-R	ONAC023	Reverse	TGATCTTTGTAATCGGATCCGCCACCATGGTTTCTTTGCA	Construction of ONAC023–FLAG-OE plant (also used in Co-IP)
ONAC023-COM-F	ONAC023	Forward	AGCTCGGTACCCGGGGATCCGATTCCATCCCCCGATTTCAA	Construction of onac023 ONAC023 plant
ONAC023-COM-F	ONAC023	Reverse	CGACGGCCAGTGCCAAGCTTGTAACAGCCAAACCAAACGGAC
REM1.5-ko1F	OsREM1.5	Forward	TAGGTCTCGTGGAGGTCACCGGTTTTAGAGCTAGAA	Construction of osrem1.5 mutant (also used in protoplast transfection)
REM1.5-ko1R	OsREM1.5	Reverse	CGGGTCTCGTCCACCTCCACCTGCACCAGCCGGG
REM1.5-ko2F	OsREM1.5	Forward	TAGGTCTCGGCTTCTCCTCCTGTTTTAGAGCTAGAA
REM1.5-ko2R	OsREM1.5	Reverse	CGGGTCTCGAAGCCTCCCGTCTGCACCAGCCGGG
PIP2;7-1301U-F	OsPIP2;7	Forward	TACGAACGATAGCCGGTACCGAGTAGGAGAGAAGGCCATG	Construction of OsPIP2;7-OE plant
PIP2;7-1301U-R	OsPIP2;7	Reverse	TTGCGGACTCTAGAGGATCCAACATCGTCGTCTTCCTCAC
ONAC023-2301-F	ONAC023	Forward	ACCTGCAGGCATGCAAGCTTCTGCAGTGCAGCGTGACCCGGTCGTGCC	Construction of Proubi::ONAC023–mCherry ProOsREM1.5::OsREM1.5
ONAC023-2301-R	ONAC023	Reverse	TCACCTGTAATTCACACGTGCTTGTACAGCTCGTCCATGCCGCCGGTGG
REM1.5-2301-F	OsREM1.5	Forward	CTAGAGGATCCCCGGGTACCCATGCGTCGAGTCTGTATCCTGACCAACGC
REM1.5-2301-R	OsREM1.5	Reverse	TCGAATTCGAGCTCGGTACCGGCCCCAAAGCACCCGATG

## Sheet: localization
Supplementary Data 11. Primers used in this study (supports Figs. 1–9).
Sheet 2. Primers for subcellular localization identification.
Primer	Target	Orientation	Sequence (5′ -> 3′)	Purpose
ONAC023-pM999YFP-F	ONAC023	Forward	GCAGATCTATCGATTCTAGAATGGCGATGACACCGCAGCTAGC	Construction of ONAC023–pM999-YFP vector
ONAC023-pM999YFP-R	ONAC023	Reverse	TTGCTCACCATGGCTCTAGAGCCACCATGGTTTCTTTGCA
ONAC023-1301SR-F	ONAC023	Forward	ATAAAGGTACCCGGGGATCCATGGCGATGACACCGCAG	Construction of ONAC023–pCAMBIA1301S-GFP
ONAC023-1301SR-F	ONAC023	Reverse	GCGTACGAGATTTGAAGCTTGCCACCATGGTTTCTTTGCA
REM1.5-1301SR-F	OsREM1.5	Forward	ATGATGATGATAAAGGTACCATGGCTGAGGAGGAGGCCAA	Construction of OsREM1.5–pCAMBIA1301S-RFP
REM1.5-1301SR-R	OsREM1.5	Reverse	AGGTCGACTCTAGAGGATCCGGCCCCAAAGCACCCGATGA
REM1.5-AAA-F	OsREM1.5	Forward	TGTTGCTCTTGCAAGGGTGGAAgccGAGAAGAGGAACgccTTGATCAAAG	Construction of phosphoablative OsREM1.5
REM1.5-AAA-R	OsREM1.5	Reverse	ggcTTCCACCCTTGCAAGAGCAACATCTCTGTCATTggcGCCCCCTTGAG
REM1.5-DDD-F	OsREM1.5	Forward	TGTTGCTCTTGCAAGGGTGGAAgacGAGAAGAGGAACgacTTGATCAAAG	Construction of phosphomimetic OsREM1.5
REM1.5-DDD-R	OsREM1.5	Reverse	gtcTTCCACCCTTGCAAGAGCAACATCTCTGTCATTgtcGCCCCCTTGAG
REM1.5-ko1F	OsREM1.5	Forward	TAGGTCTCGTGGAGGTCACCGGTTTTAGAGCTAGAA	Construction of OsREM1.5–pGREB32 vector
REM1.5-ko1R	OsREM1.5	Reverse	CGGGTCTCGTCCACCTCCACCTGCACCAGCCGGG
REM1.5-ko2F	OsREM1.5	Forward	TAGGTCTCGGCTTCTCCTCCTGTTTTAGAGCTAGAA
REM1.5-ko2R	OsREM1.5	Reverse	CGGGTCTCGAAGCCTCCCGTCTGCACCAGCCGGG

## Sheet: Interaction
Supplementary Data 11. Primers used in this study (supports Figs. 1–9).
Sheet 3. Primers for protein-protein interaction validation.
Primer	Target	Orientation	Sequence (5′ -> 3′)	Purpose
ONAC023-pVYNE-F	ONAC023	Forward	CCAGGCCTACTAGTGGATCCATGGCGATGACACCGCAGCT	Construction of ONAC023-pVYNE vector (for BiFC)
ONAC023-pVYNE-R	ONAC023	Reverse	GCGGTACCCTCGAGGTCGACCTAGCCACCATGGTTTCTTT
SNAC1-pVYNE-F	SNAC1	Forward	CCAGGCCTACTAGTGGATCCATGGGGATGGGGATGAGGAG	Construction of SNAC1-pVYNE vector (for BiFC)
SNAC1-pVYNE-R	SNAC1	Reverse	GCGGTACCCTCGAGGTCGACTCAGAACGGGACCATGCCCA
REM1.5-pVYCE-F	OsREM1.5	Forward	CCAGGCCTACTAGTGGATCCATGGCTGAGGAGGAGGCCAA	Construction of OsREM1.5-pVYCE vector (for BiFC)
REM1.5-pVYCE-R	OsREM1.5	Reverse	GCGGTACCCTCGAGGTCGACTTAGGCCCCAAAGCACCCGA
REM1.5tr-pVYCE-R	OsREM1.5	Reverse	GCGGTACCCTCGAGGTCGACTTAAGAGCCCCCTTGAGCAG	Construction of OsREM1.51–80–pVYCE vector (for BiFC)
IMP-α1a-pVYNE-F	OsIMP-α1a	Forward	GGCGCGCCACTAGTGGATCC-ATGTCGCTGCGCCCGAGC	Construction of OsIMP-α1a–pVYNE vector (for BiFC)
IMP-α1a-pVYNE-R	OsIMP-α1a	Reverse	GCGGTACCCTCGAGGTCGACTTTGAATTGAGCAGCACCA
IMP-α1b-pVYNE-F	OsIMP-α1b	Forward	GGCGCGCCACTAGTGGATCC-ATGTCGCTGCGGCCGAGC	Construction of OsIMP-α1b–pVYNE vector (for BiFC)
IMP-α1b-pVYNE-R	OsIMP-α1b	Reverse	GCGGTACCCTCGAGGTCGACGCCAAAGTTGAATCCACC
REM1.5-coIP-F	OsREM1.5	Forward	TACGAACGATAGCCGGTACCATGTACCCATACGATGTTCC	Construction of OsREM1.5–pU1301-HA vector (for Co-IP)
REM1.5-coIP-R	OsREM1.5	Reverse	TTGCGGACTCTAGAGGATCCTTAGGCCCCAAAGCACCCGA
REM1.5tr-coIP-R	OsREM1.5	Reverse	TTGCGGACTCTAGAGGATCCTTAAGAGCCCCCTTGAGCAG	Construction of OsREM1.51–80–pU1301-HA vector (for Co-IP)
SNAC1-1301FLAG-F	SNAC1	Forward	TACGAACGATAGCCGGTACCATGGGGATGGGGATGAGGAGGGA	Construction of SNAC1–pU1301-FLAG vector (for Co-IP)
SNAC1-1301FLAG-R	SNAC1	Reverse	TGATCTTTGTAATCGGATCCGAACGGGACCATGCCCATGCCG
ONAC023-4T-F	ONAC023	Forward	GTTCCGCGTGGATCCATGGCGATGACACCGCAGCT	Construction of ONAC023–pGEX-4T-1 vector (for in vitro pull-down)
ONAC023-4T-R	ONAC023	Reverse	TCGACCCGGGAATTCCTAGCCACCATGGTTTCTTT
REM1.5-pet28-F	OsREM1.5	Forward	CCATGGCTGATATCGGATCCATGGCTGAGGAGGAGGCCAA	Construction of OsREM1.5–pET-28b-SUMO vector (for in vitro pull-down)
REM1.5-pet28-R	OsREM1.5	Reverse	TGTCGACGGAGCTCGAATTCGGCCCCAAAGCACCCGATGA

## Sheet: Dual-LUC
Supplementary Data 11. Primers used in this study (supports Figs. 1–9).
Sheet 4. Primers for dual-LUC assay.
Primer	Target	Orientation	Sequence (5′ -> 3′)	Purpose
ONAC023-GAL4BD-F	ONAC023	Forward	GGGGGATCCATGGCGATGACACCGCAGCTAGC	Transcriptional activaty identification on ONAC023
ONAC023-GAL4BD-R	ONAC023	Reverse	GGGGGGAATTCCTAGCCACCATGGTTTCTTTGCA
ONAC023tr1-GAL4BD-R	ONAC023	Reverse	CTCTTGGAGAACCGGCGACGACGAAGATCG	Transcriptional activaty identification on the ONAC023-truncated fragment.
ONAC023tr2-GAL4BD-F	ONAC023	Forward	CGTCGCCGGTTCTCCAAGAGCGGCAGTGCC
ONAC023tr2-GAL4BD-R	ONAC023	Reverse	GGGGGGAATTCCTAAATCTCCTCATCAAGGTCAC
ONAC023PRO-190LUC-F	ONAC023	Forward	CGACGGCCAGTGCC AAGCTTCTTGTGTGCCATCAAGTGAC	Promoter activaty identification on ONAC023
ONAC023PRO-190LUC-R	ONAC023	Reverse	AGGAAGGGTCTTGC AGATCTGAATGAAAATATAGGATGTGTAC

## Sheet: Genotyping
Supplementary Data 11. Primers used in this study (supports Figs. 1–9).
Sheet 5. Primers for mutants genotyping.
Primer	Target	Orientation	Sequence (5′ -> 3′)	Purpose
onac023-F	ONAC023	Forward	CATAAACGGATGAGTGTGCG	Genotyping onac023 T-DNA mutant
onac023-R	ONAC023	Reverse	GCTGGCATCGCTCATATTTC
2772L2	pGA2772 T-DNA	Forward	CTAGCTAGAGTCGAGAATTCAGT
REM1.5-CRCKF	OsREM1.5	Forward	GCTAACAGTTAAACCGGTTGCT	Genotyping on osrem1.5 protoplast
REM1.5-CRCKR	OsREM1.5	Reverse	CCCTTGACCATCCAAACAAGAG
PGL3-CRCKF	PGL3	Forward	CGAGTAGCGCAGTGATCTCC	Genotyping on pgl3 mutant
PGL3-CRCKR	PGL3	Reverse	AGAACTCCAGCCCTCTCCAT
SF3B1-CRCKF	OsSF3B1	Forward	ACCTTCACCAGAAGATGCCG	Genotyping on ossf3b1 mutant
SF3B1-CRCKR	OsSF3B1	Reverse	GACTCCAGAGCAGTACCAGC
FKBP-CRCKF	OsFKPB20-1b	Forward	TGCTAGTGGGTTCTATGCTGA	Genotyping on osfkbp20-1b mutant
FKBP-CRCKR	OsFKPB20-1b	Reverse	CCCCGTTCTCAGCAAGTGTT

## Sheet: qPCR
Supplementary Data 11. Primers used in this study (supports Figs. 1–9).
Sheet 6. Primers for RT–qPCR assay.
Primer	Target	Orientation	Sequence (5′ -> 3′)	Purpose
Ubq-qRT-F	ubiquitin (LOC_Os03g13170)	Forward	AACCAGCTGAGGCCCAAGA	Interal control for qPCR
Ubq-qRT-R	ubiquitin (LOC_Os03g13170)	Reverse	ACGATTGATTTAACCAGTCCATGA
ONAC023-qF	ONAC023	Forward	GAACGACACCGTCGGGTTT	ONAC023 expression level quantification
ONAC023-qR	ONAC023	Reverse	CCGGCGACGACGAAGAT
OsREM1.5-qF	OsREM1.5	Forward	AAACTCATCGGGTGCTTTGG	OsREM1.5 expression level quantification
OsREM1.5-qR	OsREM1.5	Reverse	ACGACCTTTCTTGCACCAAC
PIP2;7-qF	OsPIP2;7	Forward	TCGTCAAGGGGATCATGAAGC	OsPIP2;7 expression level quantification
PIP2;7-qR	OsPIP2;7	Reverse	ACGGTGTAGACGAGGATGAAC
PGL3-qF	PGL3	Forward	AAGTGGAGAAGGTGGTGGAC	PGL3 expression level quantification
PGL3-qR	PGL3	Reverse	TCGAAGTCCTTCACCAGGTC
FKBP-qF	OsFKPB20-1b	Forward	AAGGGAGGAAGCAAAAGCAG	OsFKPB20-1b expression level quantification
FKBP-qR	OsFKPB20-1b	Reverse	TTTGGCCTTCTTTCCCTTGC
SF3B1-qF	OsSF3B1	Forward	ATGTGTTGGCGACTCTGTTG	OsSF3B1 expression level quantification
SF3B1-qR	OsSF3B1	Reverse	AATTGCAATCGCGACAGTCG
02g55260-qF	LOC_Os02g55260	Forward	TGAGTTGCAACATCCCTTGC	LOC_Os02g55260 expression level quantification
02g55260-qR	LOC_Os02g55260	Reverse	ACCAGCTTGTAGGACTGAAGC
01g02080-qF	LOC_Os01g02080	Forward	TCAGAGTAGCCAAGTTGATCGG	LOC_Os01g02080 expression level quantification
01g02080-qR	LOC_Os01g02080	Reverse	TGCTGCTGTTCAATGACTCC
PhyA-qF	OsphyA	Forward	AGTCATGAGCTGCAACATGC	OsphyA expression level quantification
PhyA-qR	OsphyA	Reverse	CCTGTGTTCTTCAGTGCTTTCC
APT2-qF	OsAPT2	Forward	TTCATACCGTTGCGCAAACC	OsAPT2 expression level quantification
APT2-qR	OsAPT2	Reverse	ATCATCAACGACCACTACGC
RAB16A-qF	RAB16A	Forward	CACACCACAGCAAGAGCTAAGTG	RAB16A expression level quantification
RAB16A-qR	RAB16A	Reverse	TGGTGCTCCATCCTGCTTAAG
SPS-qF	SPS	Forward	ATCTGGGCTGAGGTTGG	Interal control for qPCR (for transgene copy number verification)
SPS-qR	SPS	Reverse	AATCATTGGCTTGTGGG
HPT-qF	HPT	Forward	CAGCGGGCAGTTCGGTT	Transgene copy number verification
HPT-qR	HPT	Reverse	GTGCTTGACA TTGGGGAGTTT
neor-qF	neor	Forward	ATTCGACCACCAAGCGAAAC	Transgene copy number verification
neor-qR	neor	Reverse	ATGCTCTTCGTCCAGATCATCC
FKBP-P1-F	OsFKPB20-1b (ChIP–qPCR, probe 1)	Forward	CTATTGTTGTGGCTTCGCTGG	ChIP–qPCR validation of ONAC023 binding to OsFKPB20-1b promoter
FKBP-P1-R	OsFKPB20-1b (ChIP–qPCR, probe 1)	Reverse	AGATATCTTGACGGTCGTTGC
FKBP-P2-F	OsFKPB20-1b (ChIP–qPCR, probe 2)	Forward	TGTACAAGAAGAGGAGCAGCAG
FKBP-P2-R	OsFKPB20-1b (ChIP–qPCR, probe 2)	Reverse	AAGGACGGCCTGCTCTTG
FKBP-P3-F	OsFKPB20-1b (ChIP–qPCR, probe 3)	Forward	AGGAGTAGAGCGAATGAGTGG
FKBP-P3-R	OsFKPB20-1b (ChIP–qPCR, probe 3)	Reverse	ATGCTCATGCGCTCACATGAC
FKBP-P4-F	OsFKPB20-1b (ChIP–qPCR, probe 4)	Forward	TGCAGTGGCGCTTACTCTATT
FKBP-P4-R	OsFKPB20-1b (ChIP–qPCR, probe 4)	Reverse	TCTAGATTCAGAGGAGTATCTC
PIP2;7-P1-F	OsPIP2;7 (ChIP–qPCR, probe 1)	Forward	ATAGTAGAGAAATAGTCTGCATG	ChIP–qPCR validation of ONAC023 binding to OsPIP2;7 promoter
PIP2;7-P1-R	OsPIP2;7 (ChIP–qPCR, probe 1)	Reverse	GTGGCTGAGTACTGTCGGA
PIP2;7-P2-F	OsPIP2;7 (ChIP–qPCR, probe 2)	Forward	TGGGTAAGTGGTCGCTGTAC
PIP2;7-P2-R	OsPIP2;7 (ChIP–qPCR, probe 2)	Reverse	GCCCTCTGGTTCTTGTACCC
PIP2;7-P3-F	OsPIP2;7 (ChIP–qPCR, probe 3)	Forward	ACGTTCATCCTCGTCTACACC
PIP2;7-P3-R	OsPIP2;7 (ChIP–qPCR, probe 3)	Reverse	CACGACGAACACCGCGAAC
PIP2;7-P4-F	OsPIP2;7 (ChIP–qPCR, probe 4)	Forward	GTTCGCGGTGTTCGTCGTG
PIP2;7-P4-R	OsPIP2;7 (ChIP–qPCR, probe 4)	Reverse	TTCCAAGCTGCGTGCTGGTTG
PGL3-P1-F	PGL3 (ChIP–qPCR, probe 1)	Forward	TAAGCTTGTGCAGCTAGGCG	ChIP–qPCR validation of ONAC023 binding to PGL3 promoter
PGL3-P1-R	PGL3 (ChIP–qPCR, probe 1)	Reverse	CGGAATCAAGTCCAGTCGATG
PGL3-P2-F	PGL3 (ChIP–qPCR, probe 2)	Forward	CGGAAACTAGCTACTGTAGCA
PGL3-P2-R	PGL3 (ChIP–qPCR, probe 2)	Reverse	GATATAGAGGATGTGTCACATTC
PGL3-P3-F	PGL3 (ChIP–qPCR, probe 3)	Forward	ATGGAGAGGGCTGGAGTTCT
PGL3-P3-R	PGL3 (ChIP–qPCR, probe 3)	Reverse	CTCCCTCCCGAATCCAAACC
PGL3-P4-F	PGL3 (ChIP–qPCR, probe 4)	Forward	TCGAAGTCCTTCACCAGGTC
PGL3-P4-R	PGL3 (ChIP–qPCR, probe 4)	Reverse	AAGTGGAGAAGGTGGTGGAC
SF3B1-P1-F	OsSF3B1 (probe 1)	Forward	CATCTCGATCTCTGCTTCTTG	ChIP–qPCR validation of ONAC023 binding to OsSF3B1 promoter
SF3B1-P1-R	OsSF3B1 (probe 1)	Reverse	ACTCCAGGTGCCACACCTTC
SF3B1-P2-F	OsSF3B1 (probe 2)	Forward	CAATCCCAGGAGTTGCATCAG
SF3B1-P2-R	OsSF3B1 (probe 2)	Reverse	AATAGATGGGATCAGTCGCAG
SF3B1-P3-F	OsSF3B1 (probe 3)	Forward	GCCGTCGTTCAACAGGACG
SF3B1-P3-R	OsSF3B1 (probe 3)	Reverse	CAGCCACTCTGGCGCACT
SF3B1-P4-F	OsSF3B1 (probe 4)	Forward	CCTCTCTCCGAACTAGTACAG
SF3B1-P4-R	OsSF3B1 (probe 4)	Reverse	TGGTTCCTGTGAGTTCCTAAG
MPK16-upExon-F	OsMPK16 (upstream exon)	Forward	GCTAGCAAAAGATGATGTCCGGGA	Validation of the DASE in OsMPK16
MPK16-downExon-R	OsMPK16 (downstream exon)	Reverse	GCGGGCTAGTCTTGTCACCC
MPK16-varExon-F	OsMPK16 (variable exon)	Forward	TCTTCGTGGTGGGGATCAGTCA
MPK13-upExon-F	OsMPK13 (upstream exon)	Forward	AGCCCAGAGCATCACCGTTT	Validation of the DASE in OsMPK13
MPK13-downExon-R	OsMPK13 (downstream exon)	Reverse	TGGTGCACAACATTCCTCCCA
MPK13-varExon-F	OsMPK13 (variable exon)	Forward	ACCGAGCTCCTGAATTATGTGGT
mapk11-upExon-F	OsMAPK11 (upstream exon)	Forward	TGGGAACACCCTCCTTAGATGCT	Validation of the DASE in OsMAPK11
mapk11-downExon-R	OsMAPK11 (downstream exon)	Reverse	TGTTGCTCTCCGACGCTCAA
mapk11-varExon-F	OsMAPK11 (variable exon)	Forward	CCAAAGGACCGTCCATCTGCT
SERK4-upExon-F	OsSERK4 (upstream exon)	Forward	TCTGGTCAGATACCTGGTCCGT	Validation of the DASE in OsSERK4
SERK4-downExon-R	OsSERK4 (downstream exon)	Reverse	TCCCGCAGATGGCTTTTCCT
SERK4-varExon-F	OsSERK4 (variable exon)	Forward	CCCCACTCTTGCTCAACCAAC
04g41510-upExon-F	LOC_Os04g41510 (upstream exon)	Forward	TCGAAGAGCAGTTGGCCATT	Validation of the DASE in LOC_Os04g41510
04g41510-downExon-R	LOC_Os04g41510 (downstream exon)	Reverse	GCCCAGGAACAAACTGCTTC
04g41510-varExon-F	LOC_Os04g41510 (variable exon)	Forward	GCTTCACCAATACCAGAGGCT
04g56530-upExon-F	LOC_Os04g56530 (upstream exon)	Forward	GCCCACCACGAGATACACAA	Validation of the DASE in LOC_Os04g56530
04g56530-downExon-R	LOC_Os04g56530 (downstream exon)	Reverse	CCCCATGATCTCCTCGCTTC
04g56530-varExon-F	LOC_Os04g56530 (variable exon)	Forward	ATGCTTTCAGCTTCCAGGCT
DR11-upExon-F	OsDR11 (upstream exon)	Forward	AGAAATTGGCATGCTCGAGC	Validation of the DASE in OsDR11
DR11-downExon-R	OsDR11 (downstream exon)	Reverse	AGGTCTGATCCTGCTGGTCA
DR11-varExon-F	OsDR11 (variable exon)	Forward	TGCGCCTCATTCACACTGAT
ANN1-DS-upExon-F	OsANN1 (drought DAS site, upstream exon)	Forward	ATTGGATCGATCACCGGAGC	Validation of the DASE in OsANN1 under DS
ANN1-DS-downExon-R	OsANN1 (drought DAS site, downstream exon)	Reverse	GGGCGAGGATGGAGATGATG
ANN1-DS-varExon-F	OsANN1 (drought DAS site, variable exon)	Forward	GTCCTCGCCTTAATCCTCCG
ANN1-HS-upExon-F	OsANN1 (heat DAS site, upstream exon)	Forward	CCCTCAACGACGAGATCCAC	Validation of the DASE in OsANN1 under HS
ANN1-HS-downExon-R	OsANN1 (heat DAS site, downstream exon)	Reverse	TCTTGAAGCGCTCGTGGTAC
ANN1-HS-varExon-F	OsANN1 (heat DAS site, variable exon)	Forward	TTGATTCGTGTGGGGGTTGG
ProT-upExon-F	OsProT (upstream exon)	Forward	GCATCGTAAGGAAGGTCCCC	Validation of the DASE in OsProT
ProT-downExon-R	OsProT (downstream exon)	Reverse	CAGTCTCCCTCTCCTCCTCC
ProT-varExon-F	OsProT (variable exon)	Forward	TACTTTTGTGGGGGTGCTCC
CMO-upExon-F	OsCMO (upstream exon)	Forward	GGACTTTCTCCGGCTCGAG	Validation of the DASE in OsCMO
CMO-downExon-R	OsCMO (downstream exon)	Reverse	CATTTGGGTTCTTGACTTGCCA
CMO-varExon-F	OsCMO (variable exon)	Forward	TGGCCAGTTCAGAAAGAGTGT
HBP1b-upExon-F	OsHBP1b (upstream exon)	Forward	GAACCAGGTCAGCTTGCTCT	Validation of the DASE in OsHBP1b
HBP1b-downExon-R	OsHBP1b (downstream exon)	Reverse	AACGACTCTTCCTTGCAGCC
HBP1b-varExon-F	OsHBP1b (variable exon)	Forward	TGCAAGTAGCTCTCTCCTTTTTG
06g06490-upExon-F	LOC_Os06g06490 (upstream exon)	Forward	CAGATTAGGCTGAAGGGGGC	Validation of the DASE in LOC_Os06g06490
06g06490-downExon-R	LOC_Os06g06490 (downstream exon)	Reverse	GGGGTAAAGATGCTGCGTGT
06g06490-varExon-F	LOC_Os06g06490 (variable exon)	Forward	GCAGAGTTCGGAATGAATTTCGT
CYP21-upExon-F	OsCYP21-4 (upstream exon)	Forward	GCCAATGCTCGAGACTGAAA	Validation of the DASE in OsCYP21-4
CYP21-downExon-R	OsCYP21-4 (downstream exon)	Reverse	CGTGGAATCCTCAGATCTTCCA
CYP21-varExon-F	OsCYP21-4 (variable exon)	Forward	TGGACTTGCAATGGCTTCTG
APT2-P1-F	OsAPT2 (ChIP–qPCR, probe 1)	Forward	ACATTTGCGAATTCATGCCG	ChIP–qPCR validation of ONAC023 binding to OsFKPB20-1b promoter
APT2-P1-R	OsAPT2 (ChIP–qPCR, probe 1)	Reverse	ACGGATGACTTGTGGCAAGT
APT2-P2-F	OsAPT2 (ChIP–qPCR, probe 2)	Forward	ACAAATGTAGGCCAGGCGGG
APT2-P2-R	OsAPT2 (ChIP–qPCR, probe 2)	Reverse	GATGCAACAGCTGCTAATCTGC
APT2-P3-F	OsAPT2 (ChIP–qPCR, probe 3)	Forward	GAGGCAAAATCTCTGGCCCT
APT2-P3-R	OsAPT2 (ChIP–qPCR, probe 3)	Reverse	GCTCCCTGTCACTGCGGTAT
APT2-P4-F	OsAPT2 (ChIP–qPCR, probe 4)	Forward	GGCCAGTGAGCGAGAGCTGA
APT2-P4-R	OsAPT2 (ChIP–qPCR, probe 4)	Reverse	AGTGGTAGCTGGGAGCGTAT
APT2-P5-F	OsAPT2 (ChIP–qPCR, probe 5)	Forward	CTAAGCTCGATCGATCGATGTCG
APT2-P5-R	OsAPT2 (ChIP–qPCR, probe 5)	Reverse	GTAGCGCTCGACGAACATGT

## Sheet: EMSA
Supplementary Data 11. Primers used in this study (supports Figs. 1–9).
Sheet 7. Primers for EMSA probes. 5′6-FAM, fluorescein modification.
Primer	Target	Orientation	Sequence (5′ -> 3′)	Purpose
ONAC023-BS-famF	ONAC023 binding sequence	Forward	5′6-FAM-GAATTCTTCCGGATTCACCGAGGCACGAGAGTTCCGGATTCACCGAGGCACGAGAGGAGCTC	Amplification of the fluorescein-labeled probe
ONAC023-BS-R	ONAC023 binding sequence	Reverse	GAGCTCCTCTCGTGCCTCGGTGAATCCGGAACTCTCGTGCCTCGGTGAATCCGGAAGAATTC
ONAC023-BS-F	ONAC023 binding sequence	Forward	GAATTCTTCCGGATTCACCGAGGCACGAGAGTTCCGGATTCACCGAGGCACGAGAGGAGCTC	Amplification of the native competitor probe
ONAC023-BS-mut1-F	ONAC023 binding sequence	Forward	GAATTCTTCCGGGTTCACCGAGGCACGAGAGTTCCGGGTTCACCGAGGCACGAGAGGAGCTC	Amplification of the base-substituted competitor probe 1
ONAC023-BS-mut1-R	ONAC023 binding sequence	Reverse	GAGCTCCTCTCGTGCCTCGGTGAACCCGGAACTCTCGTGCCTCGGTGAACCCGGAAGAATTC
ONAC023-BS-mut2-F	ONAC023 binding sequence	Forward	GAATTCTTCCGGAGGCACCGAGGCACGAGAGTTCCGGAGGCACCGAGGCACGAGAGGAGCTC	Amplification of the base-substituted competitor probe 2
ONAC023-BS-mut2-R	ONAC023 binding sequence	Reverse	GAGCTCCTCTCGTGCCTCGGTGCCTCCGGAACTCTCGTGCCTCGGTGCCTCCGGAAGAATTC
ONAC023-BS-mut3-F	ONAC023 binding sequence	Forward	GAATTCTTCCGGATTCGCCGAGGCACGAGAGTTCCGGATTCGCCGAGGCACGAGAGGAGCTC	Amplification of the base-substituted competitor probe 3
ONAC023-BS-mut3-R	ONAC023 binding sequence	Reverse	GAGCTCCTCTCGTGCCTCGGTGAATCCGGAACTCTCGTGCCTCGGTGAATCCGGAAGAATTC
ONAC023-BS-mut4-F	ONAC023 binding sequence	Forward	GAATTCTTCCGGATTCACCGAGGAACGAGAGTTCCGGATTCACCGAGGAACGAGAGGAGCTC	Amplification of the base-substituted competitor probe 4
ONAC023-BS-mut4-R	ONAC023 binding sequence	Reverse	GAGCTCCTCTCGTTCCTCGGTGAATCCGGAACTCTCGTTCCTCGGTGAATCCGGAAGAATTC
