# Supplementary material for: Stress-induced nuclear translocation of ONAC023 improves drought and heat tolerance through multiple processes in rice
Source: Nat Commun. 2024 Jul 13;15:5877. doi: 10.1038/s41467-024-50229-9 (PMC11245485; doi:10.1038/s41467-024-50229-9)
Supplement: Supplementary file 16 — Source Data [file 41467_2024_50229_MOESM16_ESM.xlsx]

## Sheet: Fig.1c
Fig. 1c
MLM result										LUC assay			ANOVA result						Tukey's HSD result
Trait	Marker ID	Chromosome	Pos	Degree freedom	F-value	P-value	Degree freedom of residual error	Marker R2		construct	relative_luciferase_activity	replicate	Formula elements	Degree of freedom	Sum squared error	Mean of the sum of squares	F-value	P-value of the F-test	Sample group 1	Sample group 2	Difference of the mean	Lower bound of 95% CI	Upper bound of 95% CI	P-adjusted
DGPA_R	vg0206401531	2	6401531	1	3.05303	0.0822111	197	0.0159159		Indel+	29.5158	1	Independent variable	2	1114.3	557.1	66.18	8.15e-05	InDel+	Blank	26.8598	19.591	34.1286	6.96e-05
DGPA_R	vg0206401553	2	6401553	1	3.05303	0.0822111	197	0.0159159		Indel+	16.8925	1							InDel-	Blank	9.42336	2.15457	16.6922	0.0171578
DGPA_R	vg0206401556	2	6401556	1	3.05303	0.0822111	197	0.0159159		Indel+	23.3945	1							InDel-	InDel+	-17.4364	-24.7052	-10.1676	0.0007874
DGPA_R	vg0206401562	2	6401562	1	3.05303	0.0822111	197	0.0159159		indel-	8.31542	1	Residuals	6	50.5	8.4
DGPA_R	vg0206401563	2	6401563	1	2.68922	0.102693	197	0.0140193		indel-	9.48963	1
DGPA_R	vg0206401574	2	6401574	1	2.68922	0.102693	197	0.0140193		indel-	7.23087	1
DGPA_R	vg0206401604	2	6401604	1	3.05303	0.0822111	197	0.0159159		Blank	0.60757	1
DGPA_R	vg0206401618	2	6401618	1	3.05303	0.0822111	197	0.0159159		Blank	0.824762	1
DGPA_R	vg0206401620	2	6401620	1	3.05303	0.0822111	197	0.0159159		Blank	0.754931	1
DGPA_R	vg0206401621	2	6401621	1	2.41388	0.121937	197	0.012584		Indel+	34.8908	2
DGPA_R	vg0206401634	2	6401634	1	3.05303	0.0822111	197	0.0159159		Indel+	20.4345	2
DGPA_R	vg0206401641	2	6401641	1	3.05303	0.0822111	197	0.0159159		Indel+	28.2748	2
DGPA_R	vg0206401650	2	6401650	1	3.05303	0.0822111	197	0.0159159		indel-	10.2967	2
DGPA_R	vg0206401670	2	6401670	1	3.05303	0.0822111	197	0.0159159		indel-	12.1359	2
DGPA_R	vg0206401748	2	6401748	1	3.05303	0.0822111	197	0.0159159		indel-	9.1161	2
DGPA_R	vg0206401749	2	6401749	1	0.306649	0.580431	188	0.0016744		Blank	0.85843	2
DGPA_R	vg0206401751	2	6401751	1	3.05303	0.0822111	197	0.0159159		Blank	1.1219	2
DGPA_R	vg0206401763	2	6401763	1	3.05303	0.0822111	197	0.0159159		Blank	1.12955	2
DGPA_R	vg0206401766	2	6401766	1	3.05303	0.0822111	197	0.0159159		Indel+	38.9477	3
DGPA_R	vg0206401788	2	6401788	1	3.05303	0.0822111	197	0.0159159		Indel+	23.847	3
DGPA_R	vg0206401842	2	6401842	1	0.730945	0.393671	195	0.00379566		Indel+	34.5405	3
DGPA_R	vg0206401883	2	6401883	1	1.75532	0.186809	197	0.00915075		indel-	12.6941	3
DGPA_R	vg0206401922	2	6401922	1	0.118717	0.730815	196	0.000617		indel-	14.0589	3
DGPA_R	vg0206401939	2	6401939	1	3.05303	0.0822111	197	0.0159159		indel-	10.4725	3
DGPA_R	vg0206401940	2	6401940	1	0.989594	0.321155	191	0.00547758		Blank	1.03067	3
DGPA_R	vg0206401970	2	6401970	1	0.263346	0.60843	197	0.00137287		Blank	1.40121	3
DGPA_R	vg0206402043	2	6402043	1	3.05303	0.0822111	197	0.0159159		Blank	1.27097	3
DGPA_R	vg0206402120	2	6402120	1	0.595971	0.44151	139	0.00389347
DGPA_R	vg0206402127	2	6402127	1	3.05303	0.0822111	197	0.0159159
DGPA_R	vg0206402145	2	6402145	1	3.05303	0.0822111	197	0.0159159
DGPA_R	vg0206402148	2	6402148	1	0.780014	0.378259	197	0.00406634
DGPA_R	vg0206402153	2	6402153	1	0.780014	0.378259	197	0.00406634
DGPA_R	vg0206402199	2	6402199	1	1.58076	0.210203	197	0.00824075
DGPA_R	vg0206402282	2	6402282	1	0.103246	0.74835	184	0.000568
DGPA_R	vg0206402335	2	6402335	1	3.05303	0.0822111	197	0.0159159
DGPA_R	vg0206402395	2	6402395	1	3.05303	0.0822111	197	0.0159159
DGPA_R	vg0206402406	2	6402406	1	0.0733109	0.786871	197	0.000382
DGPA_R	vg0206402459	2	6402459	1	2.13291	0.145836	196	0.0110887
DGPA_R	vg0206402499	2	6402499	1	3.05303	0.0822111	197	0.0159159
DGPA_R	vg0206402522	2	6402522	1	0.176549	0.674857	188	0.000956
DGPA_R	vg0206402524	2	6402524	1	0.63846	0.425277	196	0.00338562
DGPA_R	vg0206402532	2	6402532	1	3.05303	0.0822111	197	0.0159159
DGPA_R	vg0206402543	2	6402543	1	3.05303	0.0822111	197	0.0159159
DGPA_R	vg0206402549	2	6402549	1	1.3663	0.24392	197	0.00712276
DGPA_R	vg0206402578	2	6402578	1	3.0815	0.0808075	197	0.0160644
DGPA_R	vg0206402616	2	6402616	1	3.05303	0.0822111	197	0.0159159
DGPA_R	vg0206402638	2	6402638	1	3.05303	0.0822111	197	0.0159159
DGPA_R	vg0206402640	2	6402640	1	3.05303	0.0822111	197	0.0159159
DGPA_R	vg0206402805	2	6402805	1	3.05303	0.0822111	197	0.0159159
DGPA_R	vg0206402835	2	6402835	1	2.18726	0.140822	197	0.0114025
DGPA_R	vg0206403039	2	6403039	1	3.05303	0.0822111	197	0.0159159
DGPA_R	vg0206403112	2	6403112	1	3.05303	0.0822111	197	0.0159159
DGPA_R	vg0206403143	2	6403143	1	3.05303	0.0822111	197	0.0159159
DGPA_R	vg0206403154	2	6403154	1	2.18726	0.140822	197	0.0114025
DGPA_R	vg0206403159	2	6403159	1	3.39962	0.0667854	196	0.0176741
DGPA_R	vg0206403222	2	6403222	1	2.18726	0.140822	197	0.0114025
DGPA_R	vg0206403305	2	6403305	1	3.05303	0.0822111	197	0.0159159
DGPA_R	vg0206403321	2	6403321	1	3.05303	0.0822111	197	0.0159159
DGPA_R	vg0206403341	2	6403341	1	0.291342	0.589997	197	0.00151881
DGPA_R	vg0206403344	2	6403344	1	3.05303	0.0822111	197	0.0159159
DGPA_R	vg0206403353	2	6403353	1	3.05303	0.0822111	197	0.0159159
DGPA_R	vg0206403354	2	6403354	1	3.05303	0.0822111	197	0.0159159
DGPA_R	vg0206403359	2	6403359	1	3.05303	0.0822111	197	0.0159159
DGPA_R	vg0206403372	2	6403372	1	0.0733109	0.786871	197	0.000382
DGPA_R	vg0206403416	2	6403416	1	2.95049	0.0874982	196	0.0153594
DGPA_R	vg0206403449	2	6403449	1	0.781316	0.377874	195	0.00405723
DGPA_R	vg0206403459	2	6403459	1	3.05303	0.0822111	197	0.0159159
DGPA_R	vg0206403469	2	6403469	1	3.05303	0.0822111	197	0.0159159
DGPA_R	vg0206403485	2	6403485	1	0.0733109	0.786871	197	0.000382
DGPA_R	vg0206403493	2	6403493	1	4.16951	0.042547	197	0.0217363
DGPA_R	vg0206403512	2	6403512	1	3.05303	0.0822111	197	0.0159159
DGPA_R	vg0206403604	2	6403604	1	3.05303	0.0822111	197	0.0159159
DGPA_R	vg0206403654	2	6403654	1	3.05303	0.0822111	197	0.0159159
DGPA_R	vg0206403676	2	6403676	1	3.05303	0.0822111	197	0.0159159
DGPA_R	vg0206403728	2	6403728	1	3.05303	0.0822111	197	0.0159159
DGPA_R	vg0206403736	2	6403736	1	3.05303	0.0822111	197	0.0159159
DGPA_R	vg0206403766	2	6403766	1	3.05303	0.0822111	197	0.0159159
DGPA_R	vg0206403789	2	6403789	1	1.95969	0.163186	197	0.0102162
DGPA_R	vg0206403809	2	6403809	1	3.05303	0.0822111	197	0.0159159
DGPA_R	vg0206403814	2	6403814	1	3.05303	0.0822111	197	0.0159159
DGPA_R	vg0206403817	2	6403817	1	3.05303	0.0822111	197	0.0159159
DGPA_R	vg0206403819	2	6403819	1	3.05303	0.0822111	197	0.0159159
DGPA_R	vg0206403843	2	6403843	1	2.18726	0.140822	197	0.0114025
DGPA_R	vg0206403857	2	6403857	1	3.05303	0.0822111	197	0.0159159
DGPA_R	vg0206403902	2	6403902	1	2.19145	0.140507	190	0.0118944
DGPA_R	vg0206403906	2	6403906	1	3.05303	0.0822111	197	0.0159159
DGPA_R	vg0206403913	2	6403913	1	3.05303	0.0822111	197	0.0159159
DGPA_R	vg0206403951	2	6403951	1	3.05303	0.0822111	197	0.0159159
DGPA_R	vg0206403991	2	6403991	1	4.92476	0.0276642	197	0.0256736
DGPA_R	vg0206404054	2	6404054	1	3.05303	0.0822111	197	0.0159159
DGPA_R	vg0206404088	2	6404088	1	1.59263	0.208506	197	0.00830265
DGPA_R	vg0206404103	2	6404103	1	3.05303	0.0822111	197	0.0159159
DGPA_R	vg0206404114	2	6404114	1	3.05303	0.0822111	197	0.0159159
DGPA_R	vg0206404139	2	6404139	1	3.05303	0.0822111	197	0.0159159
DGPA_R	vg0206404157	2	6404157	1	3.05303	0.0822111	197	0.0159159
DGPA_R	vg0206404268	2	6404268	1	3.05303	0.0822111	197	0.0159159
DGPA_R	vg0206404273	2	6404273	1	0.837797	0.361252	188	0.00457464
DGPA_R	vg0206404274	2	6404274	1	3.05303	0.0822111	197	0.0159159
DGPA_R	vg0206404288	2	6404288	1	3.05303	0.0822111	197	0.0159159
DGPA_R	vg0206404296	2	6404296	1	0.22865	0.633079	197	0.00119199
DGPA_R	vg0206404300	2	6404300	1	3.05303	0.0822111	197	0.0159159
DGPA_R	vg0206404301	2	6404301	1	3.05303	0.0822111	197	0.0159159
DGPA_R	vg0206404305	2	6404305	1	3.05303	0.0822111	197	0.0159159
DGPA_R	vg0206404309	2	6404309	1	3.05303	0.0822111	197	0.0159159
DGPA_R	vg0206404329	2	6404329	1	3.32618	0.0697647	197	0.0173399
DGPA_R	vg0206404334	2	6404334	1	3.32618	0.0697647	197	0.0173399
DGPA_R	vg0206404339	2	6404339	1	3.05303	0.0822111	197	0.0159159
DGPA_R	vg0206404346	2	6404346	1	3.05303	0.0822111	197	0.0159159
DGPA_R	vg0206404354	2	6404354	1	0.597258	0.440592	197	0.0031136
DGPA_R	vg0206404366	2	6404366	1	3.05303	0.0822111	197	0.0159159
DGPA_R	vg0206404376	2	6404376	1	3.05303	0.0822111	197	0.0159159
DGPA_R	vg0206404382	2	6404382	1	3.05303	0.0822111	197	0.0159159
DGPA_R	vg0206404385	2	6404385	1	3.05303	0.0822111	197	0.0159159
DGPA_R	vg0206404396	2	6404396	1	3.05303	0.0822111	197	0.0159159
DGPA_R	vg0206404408	2	6404408	1	3.05303	0.0822111	197	0.0159159
DGPA_R	vg0206404418	2	6404418	1	2.43517	0.12035	193	0.0127092
DGPA_R	vg0206404426	2	6404426	1	3.05303	0.0822111	197	0.0159159
DGPA_R	vg0206404436	2	6404436	1	3.05303	0.0822111	197	0.0159159
DGPA_R	vg0206404437	2	6404437	1	3.05303	0.0822111	197	0.0159159
DGPA_R	vg0206404462	2	6404462	1	3.05303	0.0822111	197	0.0159159
DGPA_R	vg0206404469	2	6404469	1	3.05303	0.0822111	197	0.0159159
DGPA_R	vg0206404478	2	6404478	1	3.05303	0.0822111	197	0.0159159
DGPA_R	vg0206404488	2	6404488	1	3.05303	0.0822111	197	0.0159159
DGPA_R	vg0206404493	2	6404493	1	3.05303	0.0822111	197	0.0159159
DGPA_R	vg0206404495	2	6404495	1	3.05303	0.0822111	197	0.0159159
DGPA_R	vg0206404519	2	6404519	1	3.05303	0.0822111	197	0.0159159
DGPA_R	vg0206404524	2	6404524	1	3.05303	0.0822111	197	0.0159159
DGPA_R	vg0206404547	2	6404547	1	3.05303	0.0822111	197	0.0159159
DGPA_R	vg0206404552	2	6404552	1	3.05303	0.0822111	197	0.0159159
DGPA_R	vg0206404577	2	6404577	1	3.05303	0.0822111	197	0.0159159
DGPA_R	vg0206404607	2	6404607	1	3.05303	0.0822111	197	0.0159159
DGPA_R	vg0206404615	2	6404615	1	3.05303	0.0822111	197	0.0159159
DGPA_R	vg0206404627	2	6404627	1	1.78578	0.183057	196	0.00928398
DGPA_R	vg0206404682	2	6404682	1	3.05303	0.0822111	197	0.0159159
DGPA_R	vg0206404687	2	6404687	1	3.05303	0.0822111	197	0.0159159
DGPA_R	vg0206404715	2	6404715	1	3.05303	0.0822111	197	0.0159159
DGPA_R	vg0206404724	2	6404724	1	3.05303	0.0822111	197	0.0159159
DGPA_R	vg0206404727	2	6404727	1	3.05303	0.0822111	197	0.0159159
DGPA_R	vg0206404766	2	6404766	1	3.05303	0.0822111	197	0.0159159
DGPA_R	vg0206404788	2	6404788	1	3.05303	0.0822111	197	0.0159159
DGPA_R	vg0206404796	2	6404796	1	3.05303	0.0822111	197	0.0159159
DGPA_R	vg0206404801	2	6404801	1	3.05303	0.0822111	197	0.0159159
DGPA_R	vg0206404803	2	6404803	1	3.05303	0.0822111	197	0.0159159
DGPA_R	vg0206404847	2	6404847	1	0.955109	0.329734	188	0.00520281
DGPA_R	vg0206404864	2	6404864	1	0.223548	0.636919	189	0.00122284
DGPA_R	vg0206404909	2	6404909	1	0.856041	0.356088	188	0.00467427
DGPA_R	vg0206404911	2	6404911	1	2.77882	0.0972478	189	0.0152005
DGPA_R	vg0206404978	2	6404978	1	0.223548	0.636919	189	0.00122284
DGPA_R	vg0206405012	2	6405012	1	0.597258	0.440592	197	0.0031136
DGPA_R	vg0206405044	2	6405044	1	3.05303	0.0822111	197	0.0159159
DGPA_R	vg0206405057	2	6405057	1	3.05303	0.0822111	197	0.0159159
DGPA_R	vg0206405060	2	6405060	1	3.05303	0.0822111	197	0.0159159
DGPA_R	vg0206405094	2	6405094	1	0.597258	0.440592	197	0.0031136
DGPA_R	vg0206405099	2	6405099	1	3.05303	0.0822111	197	0.0159159
DGPA_R	vg0206405117	2	6405117	1	2.82746	0.0943166	197	0.01474
DGPA_R	vg0206405120	2	6405120	1	3.05303	0.0822111	197	0.0159159
DGPA_R	vg0206405186	2	6405186	1	3.05303	0.0822111	197	0.0159159
DGPA_R	vg0206405197	2	6405197	1	3.05303	0.0822111	197	0.0159159
DGPA_R	vg0206405200	2	6405200	1	1.22331	0.270124	196	0.00653014
DGPA_R	vg0206405231	2	6405231	1	3.05303	0.0822111	197	0.0159159
DGPA_R	vg0206405237	2	6405237	1	3.05303	0.0822111	197	0.0159159
DGPA_R	vg0206405250	2	6405250	1	3.05303	0.0822111	197	0.0159159
DGPA_R	vg0206405261	2	6405261	1	3.05303	0.0822111	197	0.0159159
DGPA_R	vg0206405272	2	6405272	1	3.05303	0.0822111	197	0.0159159
DGPA_R	vg0206405299	2	6405299	1	3.05303	0.0822111	197	0.0159159
DGPA_R	vg0206405318	2	6405318	1	2.96074	0.0869543	196	0.0154408
DGPA_R	vg0206405357	2	6405357	1	3.05303	0.0822111	197	0.0159159
DGPA_R	vg0206405365	2	6405365	1	3.05303	0.0822111	197	0.0159159
DGPA_R	vg0206405376	2	6405376	1	0.0733109	0.786871	197	0.000382
DGPA_R	vg0206405476	2	6405476	1	2.13291	0.145836	196	0.0110887
DGPA_R	vg0206405506	2	6405506	1	4.94024	0.0274303	196	0.0256836
DGPA_R	vg0206405508	2	6405508	1	4.94024	0.0274303	196	0.0256836
DGPA_R	vg0206405509	2	6405509	1	4.94024	0.0274303	196	0.0256836
DGPA_R	vg0206405603	2	6405603	1	0.118717	0.730815	196	0.000617
DGPA_R	vg0206405609	2	6405609	1	0.118717	0.730815	196	0.000617
DGPA_R	vg0206405620	2	6405620	1	3.05303	0.0822111	197	0.0159159
DGPA_R	vg0206405648	2	6405648	1	3.04308	0.0827515	192	0.0149962
DGPA_R	vg0206405662	2	6405662	1	0.0733109	0.786871	197	0.000382
DGPA_R	vg0206405664	2	6405664	1	0.156025	0.69333	181	0.000876
DGPA_R	vg0206405698	2	6405698	1	0.0733109	0.786871	197	0.000382
DGPA_R	vg0206405749	2	6405749	1	0.597258	0.440592	197	0.0031136
DGPA_R	vg0206405770	2	6405770	1	3.05303	0.0822111	197	0.0159159
DGPA_R	vg0206405775	2	6405775	1	0.237748	0.626665	137	0.00154738
DGPA_R	vg0206405776	2	6405776	1	0.153273	0.695887	189	0.000838
DGPA_R	vg0206405790	2	6405790	1	0.0733109	0.786871	197	0.000382
DGPA_R	vg0206405825	2	6405825	1	3.05303	0.0822111	197	0.0159159
DGPA_R	vg0206405871	2	6405871	1	2.83351	0.0940311	190	0.0154683
LD table
Chromosome 1	Position1	Site1	NumberOfStates1	States1	Chromosome 2	Position2	Site2	NumberOfStates2	States2	Dist_bp	R2	pDiseq	Number of individuals
2	6401553	1	2	G:A	2	6401531	0	2	A:C	22	1	1.03e-33	441
2	6401556	2	2	T:C	2	6401531	0	2	A:C	25	1	1.03e-33	441
2	6401556	2	2	T:C	2	6401553	1	2	G:A	3	1	1.03e-33	441
2	6401562	3	2	A:T	2	6401531	0	2	A:C	31	1	1.03e-33	441
2	6401562	3	2	A:T	2	6401553	1	2	G:A	9	1	1.03e-33	441
2	6401562	3	2	A:T	2	6401556	2	2	T:C	6	1	1.03e-33	441
2	6401563	4	2	A:T	2	6401531	0	2	A:C	32	0.890516	9.21e-29	441
2	6401563	4	2	A:T	2	6401553	1	2	G:A	10	0.890516	9.21e-29	441
2	6401563	4	2	A:T	2	6401556	2	2	T:C	7	0.890516	9.21e-29	441
2	6401563	4	2	A:T	2	6401562	3	2	A:T	1	0.890516	9.21e-29	441
2	6401574	5	2	A:+	2	6401531	0	2	A:C	43	0.890516	9.21e-29	441
2	6401574	5	2	A:+	2	6401553	1	2	G:A	21	0.890516	9.21e-29	441
2	6401574	5	2	A:+	2	6401556	2	2	T:C	18	0.890516	9.21e-29	441
2	6401574	5	2	A:+	2	6401562	3	2	A:T	12	0.890516	9.21e-29	441
2	6401574	5	2	A:+	2	6401563	4	2	A:T	11	1	5.39e-31	441
2	6401604	6	2	C:A	2	6401531	0	2	A:C	73	1	1.03e-33	441
2	6401604	6	2	C:A	2	6401553	1	2	G:A	51	1	1.03e-33	441
2	6401604	6	2	C:A	2	6401556	2	2	T:C	48	1	1.03e-33	441
2	6401604	6	2	C:A	2	6401562	3	2	A:T	42	1	1.03e-33	441
2	6401604	6	2	C:A	2	6401563	4	2	A:T	41	0.890516	9.21e-29	441
2	6401604	6	2	C:A	2	6401574	5	2	A:+	30	0.890516	9.21e-29	441
2	6401618	7	2	A:C	2	6401531	0	2	A:C	87	1	1.03e-33	441
2	6401618	7	2	A:C	2	6401553	1	2	G:A	65	1	1.03e-33	441
2	6401618	7	2	A:C	2	6401556	2	2	T:C	62	1	1.03e-33	441
2	6401618	7	2	A:C	2	6401562	3	2	A:T	56	1	1.03e-33	441
2	6401618	7	2	A:C	2	6401563	4	2	A:T	55	0.890516	9.21e-29	441
2	6401618	7	2	A:C	2	6401574	5	2	A:+	44	0.890516	9.21e-29	441
2	6401618	7	2	A:C	2	6401604	6	2	C:A	14	1	1.03e-33	441
2	6401620	8	2	+:T	2	6401531	0	2	A:C	89	1	1.03e-33	441
2	6401620	8	2	+:T	2	6401553	1	2	G:A	67	1	1.03e-33	441
2	6401620	8	2	+:T	2	6401556	2	2	T:C	64	1	1.03e-33	441
2	6401620	8	2	+:T	2	6401562	3	2	A:T	58	1	1.03e-33	441
2	6401620	8	2	+:T	2	6401563	4	2	A:T	57	0.890516	9.21e-29	441
2	6401620	8	2	+:T	2	6401574	5	2	A:+	46	0.890516	9.21e-29	441
2	6401620	8	2	+:T	2	6401604	6	2	C:A	16	1	1.03e-33	441
2	6401620	8	2	+:T	2	6401618	7	2	A:C	2	1	1.03e-33	441
2	6401621	9	2	G:C	2	6401531	0	2	A:C	90	0.087346	5.69e-10	441
2	6401621	9	2	G:C	2	6401553	1	2	G:A	68	0.087346	5.69e-10	441
2	6401621	9	2	G:C	2	6401556	2	2	T:C	65	0.087346	5.69e-10	441
2	6401621	9	2	G:C	2	6401562	3	2	A:T	59	0.087346	5.69e-10	441
2	6401621	9	2	G:C	2	6401563	4	2	A:T	58	0.077783	5.82e-09	441
2	6401621	9	2	G:C	2	6401574	5	2	A:+	47	0.077783	5.82e-09	441
2	6401621	9	2	G:C	2	6401604	6	2	C:A	17	0.087346	5.69e-10	441
2	6401621	9	2	G:C	2	6401618	7	2	A:C	3	0.087346	5.69e-10	441
2	6401621	9	2	G:C	2	6401620	8	2	+:T	1	0.087346	5.69e-10	441
2	6401634	10	2	T:C	2	6401531	0	2	A:C	103	1	1.03e-33	441
2	6401634	10	2	T:C	2	6401553	1	2	G:A	81	1	1.03e-33	441
2	6401634	10	2	T:C	2	6401556	2	2	T:C	78	1	1.03e-33	441
2	6401634	10	2	T:C	2	6401562	3	2	A:T	72	1	1.03e-33	441
2	6401634	10	2	T:C	2	6401563	4	2	A:T	71	0.890516	9.21e-29	441
2	6401634	10	2	T:C	2	6401574	5	2	A:+	60	0.890516	9.21e-29	441
2	6401634	10	2	T:C	2	6401604	6	2	C:A	30	1	1.03e-33	441
2	6401634	10	2	T:C	2	6401618	7	2	A:C	16	1	1.03e-33	441
2	6401634	10	2	T:C	2	6401620	8	2	+:T	14	1	1.03e-33	441
2	6401634	10	2	T:C	2	6401621	9	2	G:C	13	0.087346	5.69e-10	441
2	6401641	11	2	A:G	2	6401531	0	2	A:C	110	1	1.03e-33	441
2	6401641	11	2	A:G	2	6401553	1	2	G:A	88	1	1.03e-33	441
2	6401641	11	2	A:G	2	6401556	2	2	T:C	85	1	1.03e-33	441
2	6401641	11	2	A:G	2	6401562	3	2	A:T	79	1	1.03e-33	441
2	6401641	11	2	A:G	2	6401563	4	2	A:T	78	0.890516	9.21e-29	441
2	6401641	11	2	A:G	2	6401574	5	2	A:+	67	0.890516	9.21e-29	441
2	6401641	11	2	A:G	2	6401604	6	2	C:A	37	1	1.03e-33	441
2	6401641	11	2	A:G	2	6401618	7	2	A:C	23	1	1.03e-33	441
2	6401641	11	2	A:G	2	6401620	8	2	+:T	21	1	1.03e-33	441
2	6401641	11	2	A:G	2	6401621	9	2	G:C	20	0.087346	5.69e-10	441
2	6401641	11	2	A:G	2	6401634	10	2	T:C	7	1	1.03e-33	441
2	6401650	12	2	A:G	2	6401531	0	2	A:C	119	0.945129	4.34e-31	441
2	6401650	12	2	A:G	2	6401553	1	2	G:A	97	0.945129	4.34e-31	441
2	6401650	12	2	A:G	2	6401556	2	2	T:C	94	0.945129	4.34e-31	441
2	6401650	12	2	A:G	2	6401562	3	2	A:T	88	0.945129	4.34e-31	441
2	6401650	12	2	A:G	2	6401563	4	2	A:T	87	0.830195	3.49e-26	441
2	6401650	12	2	A:G	2	6401574	5	2	A:+	76	0.830195	3.49e-26	441
2	6401650	12	2	A:G	2	6401604	6	2	C:A	46	0.945129	4.34e-31	441
2	6401650	12	2	A:G	2	6401618	7	2	A:C	32	0.945129	4.34e-31	441
2	6401650	12	2	A:G	2	6401620	8	2	+:T	30	0.945129	4.34e-31	441
2	6401650	12	2	A:G	2	6401621	9	2	G:C	29	0.0825532	1.82e-09	441
2	6401650	12	2	A:G	2	6401634	10	2	T:C	16	0.945129	4.34e-31	441
2	6401650	12	2	A:G	2	6401641	11	2	A:G	9	0.945129	4.34e-31	441
2	6401670	13	2	G:A	2	6401531	0	2	A:C	139	0.945129	4.34e-31	441
2	6401670	13	2	G:A	2	6401553	1	2	G:A	117	0.945129	4.34e-31	441
2	6401670	13	2	G:A	2	6401556	2	2	T:C	114	0.945129	4.34e-31	441
2	6401670	13	2	G:A	2	6401562	3	2	A:T	108	0.945129	4.34e-31	441
2	6401670	13	2	G:A	2	6401563	4	2	A:T	107	0.830195	3.49e-26	441
2	6401670	13	2	G:A	2	6401574	5	2	A:+	96	0.830195	3.49e-26	441
2	6401670	13	2	G:A	2	6401604	6	2	C:A	66	0.945129	4.34e-31	441
2	6401670	13	2	G:A	2	6401618	7	2	A:C	52	0.945129	4.34e-31	441
2	6401670	13	2	G:A	2	6401620	8	2	+:T	50	0.945129	4.34e-31	441
2	6401670	13	2	G:A	2	6401621	9	2	G:C	49	0.0825532	1.82e-09	441
2	6401670	13	2	G:A	2	6401634	10	2	T:C	36	0.945129	4.34e-31	441
2	6401670	13	2	G:A	2	6401641	11	2	A:G	29	0.945129	4.34e-31	441
2	6401670	13	2	G:A	2	6401650	12	2	A:G	20	1	2.29e-32	441
2	6401748	14	2	A:T	2	6401531	0	2	A:C	217	1	1.03e-33	441
2	6401748	14	2	A:T	2	6401553	1	2	G:A	195	1	1.03e-33	441
2	6401748	14	2	A:T	2	6401556	2	2	T:C	192	1	1.03e-33	441
2	6401748	14	2	A:T	2	6401562	3	2	A:T	186	1	1.03e-33	441
2	6401748	14	2	A:T	2	6401563	4	2	A:T	185	0.890516	9.21e-29	441
2	6401748	14	2	A:T	2	6401574	5	2	A:+	174	0.890516	9.21e-29	441
2	6401748	14	2	A:T	2	6401604	6	2	C:A	144	1	1.03e-33	441
2	6401748	14	2	A:T	2	6401618	7	2	A:C	130	1	1.03e-33	441
2	6401748	14	2	A:T	2	6401620	8	2	+:T	128	1	1.03e-33	441
2	6401748	14	2	A:T	2	6401621	9	2	G:C	127	0.087346	5.69e-10	441
2	6401748	14	2	A:T	2	6401634	10	2	T:C	114	1	1.03e-33	441
2	6401748	14	2	A:T	2	6401641	11	2	A:G	107	1	1.03e-33	441
2	6401748	14	2	A:T	2	6401650	12	2	A:G	98	0.945129	4.34e-31	441
2	6401748	14	2	A:T	2	6401670	13	2	G:A	78	0.945129	4.34e-31	441
2	6401749	15	2	C:A	2	6401531	0	2	A:C	218	NaN	NaN	0
2	6401749	15	2	C:A	2	6401553	1	2	G:A	196	NaN	NaN	0
2	6401749	15	2	C:A	2	6401556	2	2	T:C	193	NaN	NaN	0
2	6401749	15	2	C:A	2	6401562	3	2	A:T	187	NaN	NaN	0
2	6401749	15	2	C:A	2	6401563	4	2	A:T	186	NaN	NaN	0
2	6401749	15	2	C:A	2	6401574	5	2	A:+	175	NaN	NaN	0
2	6401749	15	2	C:A	2	6401604	6	2	C:A	145	NaN	NaN	0
2	6401749	15	2	C:A	2	6401618	7	2	A:C	131	NaN	NaN	0
2	6401749	15	2	C:A	2	6401620	8	2	+:T	129	NaN	NaN	0
2	6401749	15	2	C:A	2	6401621	9	2	G:C	128	0.265906	4.77e-33	421
2	6401749	15	2	C:A	2	6401634	10	2	T:C	115	NaN	NaN	0
2	6401749	15	2	C:A	2	6401641	11	2	A:G	108	NaN	NaN	0
2	6401749	15	2	C:A	2	6401650	12	2	A:G	99	NaN	NaN	0
2	6401749	15	2	C:A	2	6401670	13	2	G:A	79	NaN	NaN	0
2	6401749	15	2	C:A	2	6401748	14	2	A:T	1	NaN	NaN	0
2	6401751	16	2	T:+	2	6401531	0	2	A:C	220	1	1.03e-33	441
2	6401751	16	2	T:+	2	6401553	1	2	G:A	198	1	1.03e-33	441
2	6401751	16	2	T:+	2	6401556	2	2	T:C	195	1	1.03e-33	441
2	6401751	16	2	T:+	2	6401562	3	2	A:T	189	1	1.03e-33	441
2	6401751	16	2	T:+	2	6401563	4	2	A:T	188	0.890516	9.21e-29	441
2	6401751	16	2	T:+	2	6401574	5	2	A:+	177	0.890516	9.21e-29	441
2	6401751	16	2	T:+	2	6401604	6	2	C:A	147	1	1.03e-33	441
2	6401751	16	2	T:+	2	6401618	7	2	A:C	133	1	1.03e-33	441
2	6401751	16	2	T:+	2	6401620	8	2	+:T	131	1	1.03e-33	441
2	6401751	16	2	T:+	2	6401621	9	2	G:C	130	0.087346	5.69e-10	441
2	6401751	16	2	T:+	2	6401634	10	2	T:C	117	1	1.03e-33	441
2	6401751	16	2	T:+	2	6401641	11	2	A:G	110	1	1.03e-33	441
2	6401751	16	2	T:+	2	6401650	12	2	A:G	101	0.945129	4.34e-31	441
2	6401751	16	2	T:+	2	6401670	13	2	G:A	81	0.945129	4.34e-31	441
2	6401751	16	2	T:+	2	6401748	14	2	A:T	3	1	1.03e-33	441
2	6401751	16	2	T:+	2	6401749	15	2	C:A	2	NaN	NaN	0
2	6401763	17	2	+:G	2	6401531	0	2	A:C	232	1	1.03e-33	441
2	6401763	17	2	+:G	2	6401553	1	2	G:A	210	1	1.03e-33	441
2	6401763	17	2	+:G	2	6401556	2	2	T:C	207	1	1.03e-33	441
2	6401763	17	2	+:G	2	6401562	3	2	A:T	201	1	1.03e-33	441
2	6401763	17	2	+:G	2	6401563	4	2	A:T	200	0.890516	9.21e-29	441
2	6401763	17	2	+:G	2	6401574	5	2	A:+	189	0.890516	9.21e-29	441
2	6401763	17	2	+:G	2	6401604	6	2	C:A	159	1	1.03e-33	441
2	6401763	17	2	+:G	2	6401618	7	2	A:C	145	1	1.03e-33	441
2	6401763	17	2	+:G	2	6401620	8	2	+:T	143	1	1.03e-33	441
2	6401763	17	2	+:G	2	6401621	9	2	G:C	142	0.087346	5.69e-10	441
2	6401763	17	2	+:G	2	6401634	10	2	T:C	129	1	1.03e-33	441
2	6401763	17	2	+:G	2	6401641	11	2	A:G	122	1	1.03e-33	441
2	6401763	17	2	+:G	2	6401650	12	2	A:G	113	0.945129	4.34e-31	441
2	6401763	17	2	+:G	2	6401670	13	2	G:A	93	0.945129	4.34e-31	441
2	6401763	17	2	+:G	2	6401748	14	2	A:T	15	1	1.03e-33	441
2	6401763	17	2	+:G	2	6401749	15	2	C:A	14	NaN	NaN	0
2	6401763	17	2	+:G	2	6401751	16	2	T:+	12	1	1.03e-33	441
2	6401766	18	2	+:T	2	6401531	0	2	A:C	235	1	1.03e-33	441
2	6401766	18	2	+:T	2	6401553	1	2	G:A	213	1	1.03e-33	441
2	6401766	18	2	+:T	2	6401556	2	2	T:C	210	1	1.03e-33	441
2	6401766	18	2	+:T	2	6401562	3	2	A:T	204	1	1.03e-33	441
2	6401766	18	2	+:T	2	6401563	4	2	A:T	203	0.890516	9.21e-29	441
2	6401766	18	2	+:T	2	6401574	5	2	A:+	192	0.890516	9.21e-29	441
2	6401766	18	2	+:T	2	6401604	6	2	C:A	162	1	1.03e-33	441
2	6401766	18	2	+:T	2	6401618	7	2	A:C	148	1	1.03e-33	441
2	6401766	18	2	+:T	2	6401620	8	2	+:T	146	1	1.03e-33	441
2	6401766	18	2	+:T	2	6401621	9	2	G:C	145	0.087346	5.69e-10	441
2	6401766	18	2	+:T	2	6401634	10	2	T:C	132	1	1.03e-33	441
2	6401766	18	2	+:T	2	6401641	11	2	A:G	125	1	1.03e-33	441
2	6401766	18	2	+:T	2	6401650	12	2	A:G	116	0.945129	4.34e-31	441
2	6401766	18	2	+:T	2	6401670	13	2	G:A	96	0.945129	4.34e-31	441
2	6401766	18	2	+:T	2	6401748	14	2	A:T	18	1	1.03e-33	441
2	6401766	18	2	+:T	2	6401749	15	2	C:A	17	NaN	NaN	0
2	6401766	18	2	+:T	2	6401751	16	2	T:+	15	1	1.03e-33	441
2	6401766	18	2	+:T	2	6401763	17	2	+:G	3	1	1.03e-33	441
2	6401788	19	2	A:G	2	6401531	0	2	A:C	257	1	1.03e-33	441
2	6401788	19	2	A:G	2	6401553	1	2	G:A	235	1	1.03e-33	441
2	6401788	19	2	A:G	2	6401556	2	2	T:C	232	1	1.03e-33	441
2	6401788	19	2	A:G	2	6401562	3	2	A:T	226	1	1.03e-33	441
2	6401788	19	2	A:G	2	6401563	4	2	A:T	225	0.890516	9.21e-29	441
2	6401788	19	2	A:G	2	6401574	5	2	A:+	214	0.890516	9.21e-29	441
2	6401788	19	2	A:G	2	6401604	6	2	C:A	184	1	1.03e-33	441
2	6401788	19	2	A:G	2	6401618	7	2	A:C	170	1	1.03e-33	441
2	6401788	19	2	A:G	2	6401620	8	2	+:T	168	1	1.03e-33	441
2	6401788	19	2	A:G	2	6401621	9	2	G:C	167	0.087346	5.69e-10	441
2	6401788	19	2	A:G	2	6401634	10	2	T:C	154	1	1.03e-33	441
2	6401788	19	2	A:G	2	6401641	11	2	A:G	147	1	1.03e-33	441
2	6401788	19	2	A:G	2	6401650	12	2	A:G	138	0.945129	4.34e-31	441
2	6401788	19	2	A:G	2	6401670	13	2	G:A	118	0.945129	4.34e-31	441
2	6401788	19	2	A:G	2	6401748	14	2	A:T	40	1	1.03e-33	441
2	6401788	19	2	A:G	2	6401749	15	2	C:A	39	NaN	NaN	0
2	6401788	19	2	A:G	2	6401751	16	2	T:+	37	1	1.03e-33	441
2	6401788	19	2	A:G	2	6401763	17	2	+:G	25	1	1.03e-33	441
2	6401788	19	2	A:G	2	6401766	18	2	+:T	22	1	1.03e-33	441
2	6401842	20	2	A:T	2	6401531	0	2	A:C	311	0.0256888	0.000285	439
2	6401842	20	2	A:T	2	6401553	1	2	G:A	289	0.0256888	0.000285	439
2	6401842	20	2	A:T	2	6401556	2	2	T:C	286	0.0256888	0.000285	439
2	6401842	20	2	A:T	2	6401562	3	2	A:T	280	0.0256888	0.000285	439
2	6401842	20	2	A:T	2	6401563	4	2	A:T	279	0.0228758	0.000497	439
2	6401842	20	2	A:T	2	6401574	5	2	A:+	268	0.0228758	0.000497	439
2	6401842	20	2	A:T	2	6401604	6	2	C:A	238	0.0256888	0.000285	439
2	6401842	20	2	A:T	2	6401618	7	2	A:C	224	0.0256888	0.000285	439
2	6401842	20	2	A:T	2	6401620	8	2	+:T	222	0.0256888	0.000285	439
2	6401842	20	2	A:T	2	6401621	9	2	G:C	221	0.283985	9.47e-37	439
2	6401842	20	2	A:T	2	6401634	10	2	T:C	208	0.0256888	0.000285	439
2	6401842	20	2	A:T	2	6401641	11	2	A:G	201	0.0256888	0.000285	439
2	6401842	20	2	A:T	2	6401650	12	2	A:G	192	0.0242789	0.000289	439
2	6401842	20	2	A:T	2	6401670	13	2	G:A	172	0.0242789	0.000289	439
2	6401842	20	2	A:T	2	6401748	14	2	A:T	94	0.0256888	0.000285	439
2	6401842	20	2	A:T	2	6401749	15	2	C:A	93	0.979861	0	420
2	6401842	20	2	A:T	2	6401751	16	2	T:+	91	0.0256888	0.000285	439
2	6401842	20	2	A:T	2	6401763	17	2	+:G	79	0.0256888	0.000285	439
2	6401842	20	2	A:T	2	6401766	18	2	+:T	76	0.0256888	0.000285	439
2	6401842	20	2	A:T	2	6401788	19	2	A:G	54	0.0256888	0.000285	439
2	6401883	21	2	C:A	2	6401531	0	2	A:C	352	0.0110651	0.01896	441
2	6401883	21	2	C:A	2	6401553	1	2	G:A	330	0.0110651	0.01896	441
2	6401883	21	2	C:A	2	6401556	2	2	T:C	327	0.0110651	0.01896	441
2	6401883	21	2	C:A	2	6401562	3	2	A:T	321	0.0110651	0.01896	441
2	6401883	21	2	C:A	2	6401563	4	2	A:T	320	0.00985369	0.03079	441
2	6401883	21	2	C:A	2	6401574	5	2	A:+	309	0.00985369	0.03079	441
2	6401883	21	2	C:A	2	6401604	6	2	C:A	279	0.0110651	0.01896	441
2	6401883	21	2	C:A	2	6401618	7	2	A:C	265	0.0110651	0.01896	441
2	6401883	21	2	C:A	2	6401620	8	2	+:T	263	0.0110651	0.01896	441
2	6401883	21	2	C:A	2	6401621	9	2	G:C	262	0.126682	1.31e-18	441
2	6401883	21	2	C:A	2	6401634	10	2	T:C	249	0.0110651	0.01896	441
2	6401883	21	2	C:A	2	6401641	11	2	A:G	242	0.0110651	0.01896	441
2	6401883	21	2	C:A	2	6401650	12	2	A:G	233	0.010458	0.03071	441
2	6401883	21	2	C:A	2	6401670	13	2	G:A	213	0.010458	0.03071	441
2	6401883	21	2	C:A	2	6401748	14	2	A:T	135	0.0110651	0.01896	441
2	6401883	21	2	C:A	2	6401749	15	2	C:A	134	0.159681	1.67e-21	421
2	6401883	21	2	C:A	2	6401751	16	2	T:+	132	0.0110651	0.01896	441
2	6401883	21	2	C:A	2	6401763	17	2	+:G	120	0.0110651	0.01896	441
2	6401883	21	2	C:A	2	6401766	18	2	+:T	117	0.0110651	0.01896	441
2	6401883	21	2	C:A	2	6401788	19	2	A:G	95	0.0110651	0.01896	441
2	6401883	21	2	C:A	2	6401842	20	2	A:T	41	0.140351	6.12e-20	439
2	6401922	22	2	T:G	2	6401531	0	2	A:C	391	0.0189258	0.00148	440
2	6401922	22	2	T:G	2	6401553	1	2	G:A	369	0.0189258	0.00148	440
2	6401922	22	2	T:G	2	6401556	2	2	T:C	366	0.0189258	0.00148	440
2	6401922	22	2	T:G	2	6401562	3	2	A:T	360	0.0189258	0.00148	440
2	6401922	22	2	T:G	2	6401563	4	2	A:T	359	0.0168535	0.00462	440
2	6401922	22	2	T:G	2	6401574	5	2	A:+	348	0.0168535	0.00462	440
2	6401922	22	2	T:G	2	6401604	6	2	C:A	318	0.0189258	0.00148	440
2	6401922	22	2	T:G	2	6401618	7	2	A:C	304	0.0189258	0.00148	440
2	6401922	22	2	T:G	2	6401620	8	2	+:T	302	0.0189258	0.00148	440
2	6401922	22	2	T:G	2	6401621	9	2	G:C	301	0.810753	0	440
2	6401922	22	2	T:G	2	6401634	10	2	T:C	288	0.0189258	0.00148	440
2	6401922	22	2	T:G	2	6401641	11	2	A:G	281	0.0189258	0.00148	440
2	6401922	22	2	T:G	2	6401650	12	2	A:G	272	0.0178872	0.00255	440
2	6401922	22	2	T:G	2	6401670	13	2	G:A	252	0.0178872	0.00255	440
2	6401922	22	2	T:G	2	6401748	14	2	A:T	174	0.0189258	0.00148	440
2	6401922	22	2	T:G	2	6401749	15	2	C:A	173	0.273088	7.16e-35	420
2	6401922	22	2	T:G	2	6401751	16	2	T:+	171	0.0189258	0.00148	440
2	6401922	22	2	T:G	2	6401763	17	2	+:G	159	0.0189258	0.00148	440
2	6401922	22	2	T:G	2	6401766	18	2	+:T	156	0.0189258	0.00148	440
2	6401922	22	2	T:G	2	6401788	19	2	A:G	134	0.0189258	0.00148	440
2	6401922	22	2	T:G	2	6401842	20	2	A:T	80	0.238904	2.37e-32	439
2	6401922	22	2	T:G	2	6401883	21	2	C:A	39	0.103354	1.37e-15	440
2	6401939	23	2	C:T	2	6401531	0	2	A:C	408	1	1.03e-33	441
2	6401939	23	2	C:T	2	6401553	1	2	G:A	386	1	1.03e-33	441
2	6401939	23	2	C:T	2	6401556	2	2	T:C	383	1	1.03e-33	441
2	6401939	23	2	C:T	2	6401562	3	2	A:T	377	1	1.03e-33	441
2	6401939	23	2	C:T	2	6401563	4	2	A:T	376	0.890516	9.21e-29	441
2	6401939	23	2	C:T	2	6401574	5	2	A:+	365	0.890516	9.21e-29	441
2	6401939	23	2	C:T	2	6401604	6	2	C:A	335	1	1.03e-33	441
2	6401939	23	2	C:T	2	6401618	7	2	A:C	321	1	1.03e-33	441
2	6401939	23	2	C:T	2	6401620	8	2	+:T	319	1	1.03e-33	441
2	6401939	23	2	C:T	2	6401621	9	2	G:C	318	0.087346	5.69e-10	441
2	6401939	23	2	C:T	2	6401634	10	2	T:C	305	1	1.03e-33	441
2	6401939	23	2	C:T	2	6401641	11	2	A:G	298	1	1.03e-33	441
2	6401939	23	2	C:T	2	6401650	12	2	A:G	289	0.945129	4.34e-31	441
2	6401939	23	2	C:T	2	6401670	13	2	G:A	269	0.945129	4.34e-31	441
2	6401939	23	2	C:T	2	6401748	14	2	A:T	191	1	1.03e-33	441
2	6401939	23	2	C:T	2	6401749	15	2	C:A	190	NaN	NaN	0
2	6401939	23	2	C:T	2	6401751	16	2	T:+	188	1	1.03e-33	441
2	6401939	23	2	C:T	2	6401763	17	2	+:G	176	1	1.03e-33	441
2	6401939	23	2	C:T	2	6401766	18	2	+:T	173	1	1.03e-33	441
2	6401939	23	2	C:T	2	6401788	19	2	A:G	151	1	1.03e-33	441
2	6401939	23	2	C:T	2	6401842	20	2	A:T	97	0.0256888	0.000285	439
2	6401939	23	2	C:T	2	6401883	21	2	C:A	56	0.0110651	0.01896	441
2	6401939	23	2	C:T	2	6401922	22	2	T:G	17	0.0189258	0.00148	440
2	6401940	24	2	A:G	2	6401531	0	2	A:C	409	0.00337641	0.62993	428
2	6401940	24	2	A:G	2	6401553	1	2	G:A	387	0.00337641	0.62993	428
2	6401940	24	2	A:G	2	6401556	2	2	T:C	384	0.00337641	0.62993	428
2	6401940	24	2	A:G	2	6401562	3	2	A:T	378	0.00337641	0.62993	428
2	6401940	24	2	A:G	2	6401563	4	2	A:T	377	0.0030063	0.61864	428
2	6401940	24	2	A:G	2	6401574	5	2	A:+	366	0.0030063	0.61864	428
2	6401940	24	2	A:G	2	6401604	6	2	C:A	336	0.00337641	0.62993	428
2	6401940	24	2	A:G	2	6401618	7	2	A:C	322	0.00337641	0.62993	428
2	6401940	24	2	A:G	2	6401620	8	2	+:T	320	0.00337641	0.62993	428
2	6401940	24	2	A:G	2	6401621	9	2	G:C	319	0.154382	4.87e-16	428
2	6401940	24	2	A:G	2	6401634	10	2	T:C	306	0.00337641	0.62993	428
2	6401940	24	2	A:G	2	6401641	11	2	A:G	299	0.00337641	0.62993	428
2	6401940	24	2	A:G	2	6401650	12	2	A:G	290	0.0031909	0.62371	428
2	6401940	24	2	A:G	2	6401670	13	2	G:A	270	0.0031909	0.62371	428
2	6401940	24	2	A:G	2	6401748	14	2	A:T	192	0.00337641	0.62993	428
2	6401940	24	2	A:G	2	6401749	15	2	C:A	191	0.0493659	3.61e-07	408
2	6401940	24	2	A:G	2	6401751	16	2	T:+	189	0.00337641	0.62993	428
2	6401940	24	2	A:G	2	6401763	17	2	+:G	177	0.00337641	0.62993	428
2	6401940	24	2	A:G	2	6401766	18	2	+:T	174	0.00337641	0.62993	428
2	6401940	24	2	A:G	2	6401788	19	2	A:G	152	0.00337641	0.62993	428
2	6401940	24	2	A:G	2	6401842	20	2	A:T	98	0.0435004	9.95e-07	426
2	6401940	24	2	A:G	2	6401883	21	2	C:A	57	0.0185434	0.0015	428
2	6401940	24	2	A:G	2	6401922	22	2	T:G	18	0.193059	2.95e-18	427
2	6401940	24	2	A:G	2	6401939	23	2	C:T	1	0.00337641	0.62993	428
2	6401970	25	2	G:A	2	6401531	0	2	A:C	439	0.0140699	0.01019	441
2	6401970	25	2	G:A	2	6401553	1	2	G:A	417	0.0140699	0.01019	441
2	6401970	25	2	G:A	2	6401556	2	2	T:C	414	0.0140699	0.01019	441
2	6401970	25	2	G:A	2	6401562	3	2	A:T	408	0.0140699	0.01019	441
2	6401970	25	2	G:A	2	6401563	4	2	A:T	407	0.0125295	0.01659	441
2	6401970	25	2	G:A	2	6401574	5	2	A:+	396	0.0125295	0.01659	441
2	6401970	25	2	G:A	2	6401604	6	2	C:A	366	0.0140699	0.01019	441
2	6401970	25	2	G:A	2	6401618	7	2	A:C	352	0.0140699	0.01019	441
2	6401970	25	2	G:A	2	6401620	8	2	+:T	350	0.0140699	0.01019	441
2	6401970	25	2	G:A	2	6401621	9	2	G:C	349	0.161082	4.84e-23	441
2	6401970	25	2	G:A	2	6401634	10	2	T:C	336	0.0140699	0.01019	441
2	6401970	25	2	G:A	2	6401641	11	2	A:G	329	0.0140699	0.01019	441
2	6401970	25	2	G:A	2	6401650	12	2	A:G	320	0.0132979	0.00975	441
2	6401970	25	2	G:A	2	6401670	13	2	G:A	300	0.0132979	0.00975	441
2	6401970	25	2	G:A	2	6401748	14	2	A:T	222	0.0140699	0.01019	441
2	6401970	25	2	G:A	2	6401749	15	2	C:A	221	0.203696	6.19e-27	421
2	6401970	25	2	G:A	2	6401751	16	2	T:+	219	0.0140699	0.01019	441
2	6401970	25	2	G:A	2	6401763	17	2	+:G	207	0.0140699	0.01019	441
2	6401970	25	2	G:A	2	6401766	18	2	+:T	204	0.0140699	0.01019	441
2	6401970	25	2	G:A	2	6401788	19	2	A:G	182	0.0140699	0.01019	441
2	6401970	25	2	G:A	2	6401842	20	2	A:T	128	0.178518	7.31e-25	439
2	6401970	25	2	G:A	2	6401883	21	2	C:A	87	0.762891	0	441
2	6401970	25	2	G:A	2	6401922	22	2	T:G	48	0.13144	1.97e-19	440
2	6401970	25	2	G:A	2	6401939	23	2	C:T	31	0.0140699	0.01019	441
2	6401970	25	2	G:A	2	6401940	24	2	A:G	30	0.0236272	0.000442	428
2	6402043	26	2	T:A	2	6401531	0	2	A:C	512	1	1.03e-33	441
2	6402043	26	2	T:A	2	6401553	1	2	G:A	490	1	1.03e-33	441
2	6402043	26	2	T:A	2	6401556	2	2	T:C	487	1	1.03e-33	441
2	6402043	26	2	T:A	2	6401562	3	2	A:T	481	1	1.03e-33	441
2	6402043	26	2	T:A	2	6401563	4	2	A:T	480	0.890516	9.21e-29	441
2	6402043	26	2	T:A	2	6401574	5	2	A:+	469	0.890516	9.21e-29	441
2	6402043	26	2	T:A	2	6401604	6	2	C:A	439	1	1.03e-33	441
2	6402043	26	2	T:A	2	6401618	7	2	A:C	425	1	1.03e-33	441
2	6402043	26	2	T:A	2	6401620	8	2	+:T	423	1	1.03e-33	441
2	6402043	26	2	T:A	2	6401621	9	2	G:C	422	0.087346	5.69e-10	441
2	6402043	26	2	T:A	2	6401634	10	2	T:C	409	1	1.03e-33	441
2	6402043	26	2	T:A	2	6401641	11	2	A:G	402	1	1.03e-33	441
2	6402043	26	2	T:A	2	6401650	12	2	A:G	393	0.945129	4.34e-31	441
2	6402043	26	2	T:A	2	6401670	13	2	G:A	373	0.945129	4.34e-31	441
2	6402043	26	2	T:A	2	6401748	14	2	A:T	295	1	1.03e-33	441
2	6402043	26	2	T:A	2	6401749	15	2	C:A	294	NaN	NaN	0
2	6402043	26	2	T:A	2	6401751	16	2	T:+	292	1	1.03e-33	441
2	6402043	26	2	T:A	2	6401763	17	2	+:G	280	1	1.03e-33	441
2	6402043	26	2	T:A	2	6401766	18	2	+:T	277	1	1.03e-33	441
2	6402043	26	2	T:A	2	6401788	19	2	A:G	255	1	1.03e-33	441
2	6402043	26	2	T:A	2	6401842	20	2	A:T	201	0.0256888	0.000285	439
2	6402043	26	2	T:A	2	6401883	21	2	C:A	160	0.0110651	0.01896	441
2	6402043	26	2	T:A	2	6401922	22	2	T:G	121	0.0189258	0.00148	440
2	6402043	26	2	T:A	2	6401939	23	2	C:T	104	1	1.03e-33	441
2	6402043	26	2	T:A	2	6401940	24	2	A:G	103	0.00337641	0.62993	428
2	6402043	26	2	T:A	2	6401970	25	2	G:A	73	0.0140699	0.01019	441
2	6402120	27	2	T:+	2	6401531	0	2	A:C	589	0.0727502	3.82e-07	307
2	6402120	27	2	T:+	2	6401553	1	2	G:A	567	0.0727502	3.82e-07	307
2	6402120	27	2	T:+	2	6401556	2	2	T:C	564	0.0727502	3.82e-07	307
2	6402120	27	2	T:+	2	6401562	3	2	A:T	558	0.0727502	3.82e-07	307
2	6402120	27	2	T:+	2	6401563	4	2	A:T	557	0.0646434	1.94e-06	307
2	6402120	27	2	T:+	2	6401574	5	2	A:+	546	0.0646434	1.94e-06	307
2	6402120	27	2	T:+	2	6401604	6	2	C:A	516	0.0727502	3.82e-07	307
2	6402120	27	2	T:+	2	6401618	7	2	A:C	502	0.0727502	3.82e-07	307
2	6402120	27	2	T:+	2	6401620	8	2	+:T	500	0.0727502	3.82e-07	307
2	6402120	27	2	T:+	2	6401621	9	2	G:C	499	0.987028	0	307
2	6402120	27	2	T:+	2	6401634	10	2	T:C	486	0.0727502	3.82e-07	307
2	6402120	27	2	T:+	2	6401641	11	2	A:G	479	0.0727502	3.82e-07	307
2	6402120	27	2	T:+	2	6401650	12	2	A:G	470	0.0686828	8.63e-07	307
2	6402120	27	2	T:+	2	6401670	13	2	G:A	450	0.0686828	8.63e-07	307
2	6402120	27	2	T:+	2	6401748	14	2	A:T	372	0.0727502	3.82e-07	307
2	6402120	27	2	T:+	2	6401749	15	2	C:A	371	0.986025	0	288
2	6402120	27	2	T:+	2	6401751	16	2	T:+	369	0.0727502	3.82e-07	307
2	6402120	27	2	T:+	2	6401763	17	2	+:G	357	0.0727502	3.82e-07	307
2	6402120	27	2	T:+	2	6401766	18	2	+:T	354	0.0727502	3.82e-07	307
2	6402120	27	2	T:+	2	6401788	19	2	A:G	332	0.0727502	3.82e-07	307
2	6402120	27	2	T:+	2	6401842	20	2	A:T	278	0.98699	0	306
2	6402120	27	2	T:+	2	6401883	21	2	C:A	237	NaN	NaN	0
2	6402120	27	2	T:+	2	6401922	22	2	T:G	198	0.777531	0	306
2	6402120	27	2	T:+	2	6401939	23	2	C:T	181	0.0727502	3.82e-07	307
2	6402120	27	2	T:+	2	6401940	24	2	A:G	180	0.13099	1.81e-11	295
2	6402120	27	2	T:+	2	6401970	25	2	G:A	150	NaN	NaN	0
2	6402120	27	2	T:+	2	6402043	26	2	T:A	77	0.0727502	3.82e-07	307
2	6402127	28	2	A:+	2	6401531	0	2	A:C	596	1	1.03e-33	441
2	6402127	28	2	A:+	2	6401553	1	2	G:A	574	1	1.03e-33	441
2	6402127	28	2	A:+	2	6401556	2	2	T:C	571	1	1.03e-33	441
2	6402127	28	2	A:+	2	6401562	3	2	A:T	565	1	1.03e-33	441
2	6402127	28	2	A:+	2	6401563	4	2	A:T	564	0.890516	9.21e-29	441
2	6402127	28	2	A:+	2	6401574	5	2	A:+	553	0.890516	9.21e-29	441
2	6402127	28	2	A:+	2	6401604	6	2	C:A	523	1	1.03e-33	441
2	6402127	28	2	A:+	2	6401618	7	2	A:C	509	1	1.03e-33	441
2	6402127	28	2	A:+	2	6401620	8	2	+:T	507	1	1.03e-33	441
2	6402127	28	2	A:+	2	6401621	9	2	G:C	506	0.087346	5.69e-10	441
2	6402127	28	2	A:+	2	6401634	10	2	T:C	493	1	1.03e-33	441
2	6402127	28	2	A:+	2	6401641	11	2	A:G	486	1	1.03e-33	441
2	6402127	28	2	A:+	2	6401650	12	2	A:G	477	0.945129	4.34e-31	441
2	6402127	28	2	A:+	2	6401670	13	2	G:A	457	0.945129	4.34e-31	441
2	6402127	28	2	A:+	2	6401748	14	2	A:T	379	1	1.03e-33	441
2	6402127	28	2	A:+	2	6401749	15	2	C:A	378	NaN	NaN	0
2	6402127	28	2	A:+	2	6401751	16	2	T:+	376	1	1.03e-33	441
2	6402127	28	2	A:+	2	6401763	17	2	+:G	364	1	1.03e-33	441
2	6402127	28	2	A:+	2	6401766	18	2	+:T	361	1	1.03e-33	441
2	6402127	28	2	A:+	2	6401788	19	2	A:G	339	1	1.03e-33	441
2	6402127	28	2	A:+	2	6401842	20	2	A:T	285	0.0256888	0.000285	439
2	6402127	28	2	A:+	2	6401883	21	2	C:A	244	0.0110651	0.01896	441
2	6402127	28	2	A:+	2	6401922	22	2	T:G	205	0.0189258	0.00148	440
2	6402127	28	2	A:+	2	6401939	23	2	C:T	188	1	1.03e-33	441
2	6402127	28	2	A:+	2	6401940	24	2	A:G	187	0.00337641	0.62993	428
2	6402127	28	2	A:+	2	6401970	25	2	G:A	157	0.0140699	0.01019	441
2	6402127	28	2	A:+	2	6402043	26	2	T:A	84	1	1.03e-33	441
2	6402127	28	2	A:+	2	6402120	27	2	T:+	7	0.0727502	3.82e-07	307
2	6402145	29	2	+:A	2	6401531	0	2	A:C	614	1	1.03e-33	441
2	6402145	29	2	+:A	2	6401553	1	2	G:A	592	1	1.03e-33	441
2	6402145	29	2	+:A	2	6401556	2	2	T:C	589	1	1.03e-33	441
2	6402145	29	2	+:A	2	6401562	3	2	A:T	583	1	1.03e-33	441
2	6402145	29	2	+:A	2	6401563	4	2	A:T	582	0.890516	9.21e-29	441
2	6402145	29	2	+:A	2	6401574	5	2	A:+	571	0.890516	9.21e-29	441
2	6402145	29	2	+:A	2	6401604	6	2	C:A	541	1	1.03e-33	441
2	6402145	29	2	+:A	2	6401618	7	2	A:C	527	1	1.03e-33	441
2	6402145	29	2	+:A	2	6401620	8	2	+:T	525	1	1.03e-33	441
2	6402145	29	2	+:A	2	6401621	9	2	G:C	524	0.087346	5.69e-10	441
2	6402145	29	2	+:A	2	6401634	10	2	T:C	511	1	1.03e-33	441
2	6402145	29	2	+:A	2	6401641	11	2	A:G	504	1	1.03e-33	441
2	6402145	29	2	+:A	2	6401650	12	2	A:G	495	0.945129	4.34e-31	441
2	6402145	29	2	+:A	2	6401670	13	2	G:A	475	0.945129	4.34e-31	441
2	6402145	29	2	+:A	2	6401748	14	2	A:T	397	1	1.03e-33	441
2	6402145	29	2	+:A	2	6401749	15	2	C:A	396	NaN	NaN	0
2	6402145	29	2	+:A	2	6401751	16	2	T:+	394	1	1.03e-33	441
2	6402145	29	2	+:A	2	6401763	17	2	+:G	382	1	1.03e-33	441
2	6402145	29	2	+:A	2	6401766	18	2	+:T	379	1	1.03e-33	441
2	6402145	29	2	+:A	2	6401788	19	2	A:G	357	1	1.03e-33	441
2	6402145	29	2	+:A	2	6401842	20	2	A:T	303	0.0256888	0.000285	439
2	6402145	29	2	+:A	2	6401883	21	2	C:A	262	0.0110651	0.01896	441
2	6402145	29	2	+:A	2	6401922	22	2	T:G	223	0.0189258	0.00148	440
2	6402145	29	2	+:A	2	6401939	23	2	C:T	206	1	1.03e-33	441
2	6402145	29	2	+:A	2	6401940	24	2	A:G	205	0.00337641	0.62993	428
2	6402145	29	2	+:A	2	6401970	25	2	G:A	175	0.0140699	0.01019	441
2	6402145	29	2	+:A	2	6402043	26	2	T:A	102	1	1.03e-33	441
2	6402145	29	2	+:A	2	6402120	27	2	T:+	25	0.0727502	3.82e-07	307
2	6402145	29	2	+:A	2	6402127	28	2	A:+	18	1	1.03e-33	441
2	6402148	30	2	T:A	2	6401531	0	2	A:C	617	0.0258886	0.000287	441
2	6402148	30	2	T:A	2	6401553	1	2	G:A	595	0.0258886	0.000287	441
2	6402148	30	2	T:A	2	6401556	2	2	T:C	592	0.0258886	0.000287	441
2	6402148	30	2	T:A	2	6401562	3	2	A:T	586	0.0258886	0.000287	441
2	6402148	30	2	T:A	2	6401563	4	2	A:T	585	0.0230542	0.000478	441
2	6402148	30	2	T:A	2	6401574	5	2	A:+	574	0.0230542	0.000478	441
2	6402148	30	2	T:A	2	6401604	6	2	C:A	544	0.0258886	0.000287	441
2	6402148	30	2	T:A	2	6401618	7	2	A:C	530	0.0258886	0.000287	441
2	6402148	30	2	T:A	2	6401620	8	2	+:T	528	0.0258886	0.000287	441
2	6402148	30	2	T:A	2	6401621	9	2	G:C	527	0.285666	3.93e-37	441
2	6402148	30	2	T:A	2	6401634	10	2	T:C	514	0.0258886	0.000287	441
2	6402148	30	2	T:A	2	6401641	11	2	A:G	507	0.0258886	0.000287	441
2	6402148	30	2	T:A	2	6401650	12	2	A:G	498	0.0244681	0.000274	441
2	6402148	30	2	T:A	2	6401670	13	2	G:A	478	0.0244681	0.000274	441
2	6402148	30	2	T:A	2	6401748	14	2	A:T	400	0.0258886	0.000287	441
2	6402148	30	2	T:A	2	6401749	15	2	C:A	399	0.989981	0	421
2	6402148	30	2	T:A	2	6401751	16	2	T:+	397	0.0258886	0.000287	441
2	6402148	30	2	T:A	2	6401763	17	2	+:G	385	0.0258886	0.000287	441
2	6402148	30	2	T:A	2	6401766	18	2	+:T	382	0.0258886	0.000287	441
2	6402148	30	2	T:A	2	6401788	19	2	A:G	360	0.0258886	0.000287	441
2	6402148	30	2	T:A	2	6401842	20	2	A:T	306	0.990201	0	439
2	6402148	30	2	T:A	2	6401883	21	2	C:A	265	0.141314	2.45e-20	441
2	6402148	30	2	T:A	2	6401922	22	2	T:G	226	0.239631	1.22e-32	440
2	6402148	30	2	T:A	2	6401939	23	2	C:T	209	0.0258886	0.000287	441
2	6402148	30	2	T:A	2	6401940	24	2	A:G	208	0.0438268	9.58e-07	428
2	6402148	30	2	T:A	2	6401970	25	2	G:A	178	0.179688	2.98e-25	441
2	6402148	30	2	T:A	2	6402043	26	2	T:A	105	0.0258886	0.000287	441
2	6402148	30	2	T:A	2	6402120	27	2	T:+	28	1	0	307
2	6402148	30	2	T:A	2	6402127	28	2	A:+	21	0.0258886	0.000287	441
2	6402148	30	2	T:A	2	6402145	29	2	+:A	3	0.0258886	0.000287	441
2	6402153	31	2	T:G	2	6401531	0	2	A:C	622	0.0258886	0.000287	441
2	6402153	31	2	T:G	2	6401553	1	2	G:A	600	0.0258886	0.000287	441
2	6402153	31	2	T:G	2	6401556	2	2	T:C	597	0.0258886	0.000287	441
2	6402153	31	2	T:G	2	6401562	3	2	A:T	591	0.0258886	0.000287	441
2	6402153	31	2	T:G	2	6401563	4	2	A:T	590	0.0230542	0.000478	441
2	6402153	31	2	T:G	2	6401574	5	2	A:+	579	0.0230542	0.000478	441
2	6402153	31	2	T:G	2	6401604	6	2	C:A	549	0.0258886	0.000287	441
2	6402153	31	2	T:G	2	6401618	7	2	A:C	535	0.0258886	0.000287	441
2	6402153	31	2	T:G	2	6401620	8	2	+:T	533	0.0258886	0.000287	441
2	6402153	31	2	T:G	2	6401621	9	2	G:C	532	0.285666	3.93e-37	441
2	6402153	31	2	T:G	2	6401634	10	2	T:C	519	0.0258886	0.000287	441
2	6402153	31	2	T:G	2	6401641	11	2	A:G	512	0.0258886	0.000287	441
2	6402153	31	2	T:G	2	6401650	12	2	A:G	503	0.0244681	0.000274	441
2	6402153	31	2	T:G	2	6401670	13	2	G:A	483	0.0244681	0.000274	441
2	6402153	31	2	T:G	2	6401748	14	2	A:T	405	0.0258886	0.000287	441
2	6402153	31	2	T:G	2	6401749	15	2	C:A	404	0.989981	0	421
2	6402153	31	2	T:G	2	6401751	16	2	T:+	402	0.0258886	0.000287	441
2	6402153	31	2	T:G	2	6401763	17	2	+:G	390	0.0258886	0.000287	441
2	6402153	31	2	T:G	2	6401766	18	2	+:T	387	0.0258886	0.000287	441
2	6402153	31	2	T:G	2	6401788	19	2	A:G	365	0.0258886	0.000287	441
2	6402153	31	2	T:G	2	6401842	20	2	A:T	311	0.990201	0	439
2	6402153	31	2	T:G	2	6401883	21	2	C:A	270	0.141314	2.45e-20	441
2	6402153	31	2	T:G	2	6401922	22	2	T:G	231	0.239631	1.22e-32	440
2	6402153	31	2	T:G	2	6401939	23	2	C:T	214	0.0258886	0.000287	441
2	6402153	31	2	T:G	2	6401940	24	2	A:G	213	0.0438268	9.58e-07	428
2	6402153	31	2	T:G	2	6401970	25	2	G:A	183	0.179688	2.98e-25	441
2	6402153	31	2	T:G	2	6402043	26	2	T:A	110	0.0258886	0.000287	441
2	6402153	31	2	T:G	2	6402120	27	2	T:+	33	1	0	307
2	6402153	31	2	T:G	2	6402127	28	2	A:+	26	0.0258886	0.000287	441
2	6402153	31	2	T:G	2	6402145	29	2	+:A	8	0.0258886	0.000287	441
2	6402153	31	2	T:G	2	6402148	30	2	T:A	5	1	0	441
2	6402199	32	2	A:G	2	6401531	0	2	A:C	668	0.945129	4.34e-31	441
2	6402199	32	2	A:G	2	6401553	1	2	G:A	646	0.945129	4.34e-31	441
2	6402199	32	2	A:G	2	6401556	2	2	T:C	643	0.945129	4.34e-31	441
2	6402199	32	2	A:G	2	6401562	3	2	A:T	637	0.945129	4.34e-31	441
2	6402199	32	2	A:G	2	6401563	4	2	A:T	636	0.830195	3.49e-26	441
2	6402199	32	2	A:G	2	6401574	5	2	A:+	625	0.830195	3.49e-26	441
2	6402199	32	2	A:G	2	6401604	6	2	C:A	595	0.945129	4.34e-31	441
2	6402199	32	2	A:G	2	6401618	7	2	A:C	581	0.945129	4.34e-31	441
2	6402199	32	2	A:G	2	6401620	8	2	+:T	579	0.945129	4.34e-31	441
2	6402199	32	2	A:G	2	6401621	9	2	G:C	578	0.0825532	1.82e-09	441
2	6402199	32	2	A:G	2	6401634	10	2	T:C	565	0.945129	4.34e-31	441
2	6402199	32	2	A:G	2	6401641	11	2	A:G	558	0.945129	4.34e-31	441
2	6402199	32	2	A:G	2	6401650	12	2	A:G	549	0.887515	1.74e-28	441
2	6402199	32	2	A:G	2	6401670	13	2	G:A	529	0.887515	1.74e-28	441
2	6402199	32	2	A:G	2	6401748	14	2	A:T	451	0.945129	4.34e-31	441
2	6402199	32	2	A:G	2	6401749	15	2	C:A	450	NaN	NaN	0
2	6402199	32	2	A:G	2	6401751	16	2	T:+	448	0.945129	4.34e-31	441
2	6402199	32	2	A:G	2	6401763	17	2	+:G	436	0.945129	4.34e-31	441
2	6402199	32	2	A:G	2	6401766	18	2	+:T	433	0.945129	4.34e-31	441
2	6402199	32	2	A:G	2	6401788	19	2	A:G	411	0.945129	4.34e-31	441
2	6402199	32	2	A:G	2	6401842	20	2	A:T	357	0.0242789	0.000289	439
2	6402199	32	2	A:G	2	6401883	21	2	C:A	316	0.010458	0.03071	441
2	6402199	32	2	A:G	2	6401922	22	2	T:G	277	0.0178872	0.00255	440
2	6402199	32	2	A:G	2	6401939	23	2	C:T	260	0.945129	4.34e-31	441
2	6402199	32	2	A:G	2	6401940	24	2	A:G	259	0.0031909	0.62371	428
2	6402199	32	2	A:G	2	6401970	25	2	G:A	229	0.0132979	0.00975	441
2	6402199	32	2	A:G	2	6402043	26	2	T:A	156	0.945129	4.34e-31	441
2	6402199	32	2	A:G	2	6402120	27	2	T:+	79	0.0686828	8.63e-07	307
2	6402199	32	2	A:G	2	6402127	28	2	A:+	72	0.945129	4.34e-31	441
2	6402199	32	2	A:G	2	6402145	29	2	+:A	54	0.945129	4.34e-31	441
2	6402199	32	2	A:G	2	6402148	30	2	T:A	51	0.0244681	0.000274	441
2	6402199	32	2	A:G	2	6402153	31	2	T:G	46	0.0244681	0.000274	441
2	6402282	33	2	T:-	2	6401531	0	2	A:C	751	0.0162305	0.00541	413
2	6402282	33	2	T:-	2	6401553	1	2	G:A	729	0.0162305	0.00541	413
2	6402282	33	2	T:-	2	6401556	2	2	T:C	726	0.0162305	0.00541	413
2	6402282	33	2	T:-	2	6401562	3	2	A:T	720	0.0162305	0.00541	413
2	6402282	33	2	T:-	2	6401563	4	2	A:T	719	0.0144487	0.00912	413
2	6402282	33	2	T:-	2	6401574	5	2	A:+	708	0.0144487	0.00912	413
2	6402282	33	2	T:-	2	6401604	6	2	C:A	678	0.0162305	0.00541	413
2	6402282	33	2	T:-	2	6401618	7	2	A:C	664	0.0162305	0.00541	413
2	6402282	33	2	T:-	2	6401620	8	2	+:T	662	0.0162305	0.00541	413
2	6402282	33	2	T:-	2	6401621	9	2	G:C	661	0.187971	9.3e-25	413
2	6402282	33	2	T:-	2	6401634	10	2	T:C	648	0.0162305	0.00541	413
2	6402282	33	2	T:-	2	6401641	11	2	A:G	641	0.0162305	0.00541	413
2	6402282	33	2	T:-	2	6401650	12	2	A:G	632	0.0153373	0.00951	413
2	6402282	33	2	T:-	2	6401670	13	2	G:A	612	0.0153373	0.00951	413
2	6402282	33	2	T:-	2	6401748	14	2	A:T	534	0.0162305	0.00541	413
2	6402282	33	2	T:-	2	6401749	15	2	C:A	533	0.236871	1.15e-28	393
2	6402282	33	2	T:-	2	6401751	16	2	T:+	531	0.0162305	0.00541	413
2	6402282	33	2	T:-	2	6401763	17	2	+:G	519	0.0162305	0.00541	413
2	6402282	33	2	T:-	2	6401766	18	2	+:T	516	0.0162305	0.00541	413
2	6402282	33	2	T:-	2	6401788	19	2	A:G	494	0.0162305	0.00541	413
2	6402282	33	2	T:-	2	6401842	20	2	A:T	440	0.20511	2.38e-26	411
2	6402282	33	2	T:-	2	6401883	21	2	C:A	399	0.744938	0	413
2	6402282	33	2	T:-	2	6401922	22	2	T:G	360	0.152186	1.27e-20	412
2	6402282	33	2	T:-	2	6401939	23	2	C:T	343	0.0162305	0.00541	413
2	6402282	33	2	T:-	2	6401940	24	2	A:G	342	0.0274641	0.000222	400
2	6402282	33	2	T:-	2	6401970	25	2	G:A	312	0.961976	0	413
2	6402282	33	2	T:-	2	6402043	26	2	T:A	239	0.0162305	0.00541	413
2	6402282	33	2	T:-	2	6402120	27	2	T:+	162	NaN	NaN	0
2	6402282	33	2	T:-	2	6402127	28	2	A:+	155	0.0162305	0.00541	413
2	6402282	33	2	T:-	2	6402145	29	2	+:A	137	0.0162305	0.00541	413
2	6402282	33	2	T:-	2	6402148	30	2	T:A	134	0.206412	1e-26	413
2	6402282	33	2	T:-	2	6402153	31	2	T:G	129	0.206412	1e-26	413
2	6402282	33	2	T:-	2	6402199	32	2	A:G	83	0.0153373	0.00951	413
2	6402335	34	2	G:A	2	6401531	0	2	A:C	804	1	1.03e-33	441
2	6402335	34	2	G:A	2	6401553	1	2	G:A	782	1	1.03e-33	441
2	6402335	34	2	G:A	2	6401556	2	2	T:C	779	1	1.03e-33	441
2	6402335	34	2	G:A	2	6401562	3	2	A:T	773	1	1.03e-33	441
2	6402335	34	2	G:A	2	6401563	4	2	A:T	772	0.890516	9.21e-29	441
2	6402335	34	2	G:A	2	6401574	5	2	A:+	761	0.890516	9.21e-29	441
2	6402335	34	2	G:A	2	6401604	6	2	C:A	731	1	1.03e-33	441
2	6402335	34	2	G:A	2	6401618	7	2	A:C	717	1	1.03e-33	441
2	6402335	34	2	G:A	2	6401620	8	2	+:T	715	1	1.03e-33	441
2	6402335	34	2	G:A	2	6401621	9	2	G:C	714	0.087346	5.69e-10	441
2	6402335	34	2	G:A	2	6401634	10	2	T:C	701	1	1.03e-33	441
2	6402335	34	2	G:A	2	6401641	11	2	A:G	694	1	1.03e-33	441
2	6402335	34	2	G:A	2	6401650	12	2	A:G	685	0.945129	4.34e-31	441
2	6402335	34	2	G:A	2	6401670	13	2	G:A	665	0.945129	4.34e-31	441
2	6402335	34	2	G:A	2	6401748	14	2	A:T	587	1	1.03e-33	441
2	6402335	34	2	G:A	2	6401749	15	2	C:A	586	NaN	NaN	0
2	6402335	34	2	G:A	2	6401751	16	2	T:+	584	1	1.03e-33	441
2	6402335	34	2	G:A	2	6401763	17	2	+:G	572	1	1.03e-33	441
2	6402335	34	2	G:A	2	6401766	18	2	+:T	569	1	1.03e-33	441
2	6402335	34	2	G:A	2	6401788	19	2	A:G	547	1	1.03e-33	441
2	6402335	34	2	G:A	2	6401842	20	2	A:T	493	0.0256888	0.000285	439
2	6402335	34	2	G:A	2	6401883	21	2	C:A	452	0.0110651	0.01896	441
2	6402335	34	2	G:A	2	6401922	22	2	T:G	413	0.0189258	0.00148	440
2	6402335	34	2	G:A	2	6401939	23	2	C:T	396	1	1.03e-33	441
2	6402335	34	2	G:A	2	6401940	24	2	A:G	395	0.00337641	0.62993	428
2	6402335	34	2	G:A	2	6401970	25	2	G:A	365	0.0140699	0.01019	441
2	6402335	34	2	G:A	2	6402043	26	2	T:A	292	1	1.03e-33	441
2	6402335	34	2	G:A	2	6402120	27	2	T:+	215	0.0727502	3.82e-07	307
2	6402335	34	2	G:A	2	6402127	28	2	A:+	208	1	1.03e-33	441
2	6402335	34	2	G:A	2	6402145	29	2	+:A	190	1	1.03e-33	441
2	6402335	34	2	G:A	2	6402148	30	2	T:A	187	0.0258886	0.000287	441
2	6402335	34	2	G:A	2	6402153	31	2	T:G	182	0.0258886	0.000287	441
2	6402335	34	2	G:A	2	6402199	32	2	A:G	136	0.945129	4.34e-31	441
2	6402335	34	2	G:A	2	6402282	33	2	T:-	53	0.0162305	0.00541	413
2	6402395	35	2	G:T	2	6401531	0	2	A:C	864	1	1.03e-33	441
2	6402395	35	2	G:T	2	6401553	1	2	G:A	842	1	1.03e-33	441
2	6402395	35	2	G:T	2	6401556	2	2	T:C	839	1	1.03e-33	441
2	6402395	35	2	G:T	2	6401562	3	2	A:T	833	1	1.03e-33	441
2	6402395	35	2	G:T	2	6401563	4	2	A:T	832	0.890516	9.21e-29	441
2	6402395	35	2	G:T	2	6401574	5	2	A:+	821	0.890516	9.21e-29	441
2	6402395	35	2	G:T	2	6401604	6	2	C:A	791	1	1.03e-33	441
2	6402395	35	2	G:T	2	6401618	7	2	A:C	777	1	1.03e-33	441
2	6402395	35	2	G:T	2	6401620	8	2	+:T	775	1	1.03e-33	441
2	6402395	35	2	G:T	2	6401621	9	2	G:C	774	0.087346	5.69e-10	441
2	6402395	35	2	G:T	2	6401634	10	2	T:C	761	1	1.03e-33	441
2	6402395	35	2	G:T	2	6401641	11	2	A:G	754	1	1.03e-33	441
2	6402395	35	2	G:T	2	6401650	12	2	A:G	745	0.945129	4.34e-31	441
2	6402395	35	2	G:T	2	6401670	13	2	G:A	725	0.945129	4.34e-31	441
2	6402395	35	2	G:T	2	6401748	14	2	A:T	647	1	1.03e-33	441
2	6402395	35	2	G:T	2	6401749	15	2	C:A	646	NaN	NaN	0
2	6402395	35	2	G:T	2	6401751	16	2	T:+	644	1	1.03e-33	441
2	6402395	35	2	G:T	2	6401763	17	2	+:G	632	1	1.03e-33	441
2	6402395	35	2	G:T	2	6401766	18	2	+:T	629	1	1.03e-33	441
2	6402395	35	2	G:T	2	6401788	19	2	A:G	607	1	1.03e-33	441
2	6402395	35	2	G:T	2	6401842	20	2	A:T	553	0.0256888	0.000285	439
2	6402395	35	2	G:T	2	6401883	21	2	C:A	512	0.0110651	0.01896	441
2	6402395	35	2	G:T	2	6401922	22	2	T:G	473	0.0189258	0.00148	440
2	6402395	35	2	G:T	2	6401939	23	2	C:T	456	1	1.03e-33	441
2	6402395	35	2	G:T	2	6401940	24	2	A:G	455	0.00337641	0.62993	428
2	6402395	35	2	G:T	2	6401970	25	2	G:A	425	0.0140699	0.01019	441
2	6402395	35	2	G:T	2	6402043	26	2	T:A	352	1	1.03e-33	441
2	6402395	35	2	G:T	2	6402120	27	2	T:+	275	0.0727502	3.82e-07	307
2	6402395	35	2	G:T	2	6402127	28	2	A:+	268	1	1.03e-33	441
2	6402395	35	2	G:T	2	6402145	29	2	+:A	250	1	1.03e-33	441
2	6402395	35	2	G:T	2	6402148	30	2	T:A	247	0.0258886	0.000287	441
2	6402395	35	2	G:T	2	6402153	31	2	T:G	242	0.0258886	0.000287	441
2	6402395	35	2	G:T	2	6402199	32	2	A:G	196	0.945129	4.34e-31	441
2	6402395	35	2	G:T	2	6402282	33	2	T:-	113	0.0162305	0.00541	413
2	6402395	35	2	G:T	2	6402335	34	2	G:A	60	1	1.03e-33	441
2	6402406	36	2	T:G	2	6401531	0	2	A:C	875	0.0188202	0.00149	441
2	6402406	36	2	T:G	2	6401553	1	2	G:A	853	0.0188202	0.00149	441
2	6402406	36	2	T:G	2	6401556	2	2	T:C	850	0.0188202	0.00149	441
2	6402406	36	2	T:G	2	6401562	3	2	A:T	844	0.0188202	0.00149	441
2	6402406	36	2	T:G	2	6401563	4	2	A:T	843	0.0167597	0.00461	441
2	6402406	36	2	T:G	2	6401574	5	2	A:+	832	0.0167597	0.00461	441
2	6402406	36	2	T:G	2	6401604	6	2	C:A	802	0.0188202	0.00149	441
2	6402406	36	2	T:G	2	6401618	7	2	A:C	788	0.0188202	0.00149	441
2	6402406	36	2	T:G	2	6401620	8	2	+:T	786	0.0188202	0.00149	441
2	6402406	36	2	T:G	2	6401621	9	2	G:C	785	0.810932	0	441
2	6402406	36	2	T:G	2	6401634	10	2	T:C	772	0.0188202	0.00149	441
2	6402406	36	2	T:G	2	6401641	11	2	A:G	765	0.0188202	0.00149	441
2	6402406	36	2	T:G	2	6401650	12	2	A:G	756	0.0177875	0.00255	441
2	6402406	36	2	T:G	2	6401670	13	2	G:A	736	0.0177875	0.00255	441
2	6402406	36	2	T:G	2	6401748	14	2	A:T	658	0.0188202	0.00149	441
2	6402406	36	2	T:G	2	6401749	15	2	C:A	657	0.273861	6.49e-35	421
2	6402406	36	2	T:G	2	6401751	16	2	T:+	655	0.0188202	0.00149	441
2	6402406	36	2	T:G	2	6401763	17	2	+:G	643	0.0188202	0.00149	441
2	6402406	36	2	T:G	2	6401766	18	2	+:T	640	0.0188202	0.00149	441
2	6402406	36	2	T:G	2	6401788	19	2	A:G	618	0.0188202	0.00149	441
2	6402406	36	2	T:G	2	6401842	20	2	A:T	564	0.238904	2.37e-32	439
2	6402406	36	2	T:G	2	6401883	21	2	C:A	523	0.10273	1.4e-15	441
2	6402406	36	2	T:G	2	6401922	22	2	T:G	484	1	0	440
2	6402406	36	2	T:G	2	6401939	23	2	C:T	467	0.0188202	0.00149	441
2	6402406	36	2	T:G	2	6401940	24	2	A:G	466	0.193197	2.75e-18	428
2	6402406	36	2	T:G	2	6401970	25	2	G:A	436	0.130627	2.17e-19	441
2	6402406	36	2	T:G	2	6402043	26	2	T:A	363	0.0188202	0.00149	441
2	6402406	36	2	T:G	2	6402120	27	2	T:+	286	0.778044	0	307
2	6402406	36	2	T:G	2	6402127	28	2	A:+	279	0.0188202	0.00149	441
2	6402406	36	2	T:G	2	6402145	29	2	+:A	261	0.0188202	0.00149	441
2	6402406	36	2	T:G	2	6402148	30	2	T:A	258	0.240354	9.78e-33	441
2	6402406	36	2	T:G	2	6402153	31	2	T:G	253	0.240354	9.78e-33	441
2	6402406	36	2	T:G	2	6402199	32	2	A:G	207	0.0177875	0.00255	441
2	6402406	36	2	T:G	2	6402282	33	2	T:-	124	0.151161	1.38e-20	413
2	6402406	36	2	T:G	2	6402335	34	2	G:A	71	0.0188202	0.00149	441
2	6402406	36	2	T:G	2	6402395	35	2	G:T	11	0.0188202	0.00149	441
2	6402459	37	2	T:-	2	6401531	0	2	A:C	928	0.088141	5.2e-10	440
2	6402459	37	2	T:-	2	6401553	1	2	G:A	906	0.088141	5.2e-10	440
2	6402459	37	2	T:-	2	6401556	2	2	T:C	903	0.088141	5.2e-10	440
2	6402459	37	2	T:-	2	6401562	3	2	A:T	897	0.088141	5.2e-10	440
2	6402459	37	2	T:-	2	6401563	4	2	A:T	896	0.0784902	5.36e-09	440
2	6402459	37	2	T:-	2	6401574	5	2	A:+	885	0.0784902	5.36e-09	440
2	6402459	37	2	T:-	2	6401604	6	2	C:A	855	0.088141	5.2e-10	440
2	6402459	37	2	T:-	2	6401618	7	2	A:C	841	0.088141	5.2e-10	440
2	6402459	37	2	T:-	2	6401620	8	2	+:T	839	0.088141	5.2e-10	440
2	6402459	37	2	T:-	2	6401621	9	2	G:C	838	0.98992	0	440
2	6402459	37	2	T:-	2	6401634	10	2	T:C	825	0.088141	5.2e-10	440
2	6402459	37	2	T:-	2	6401641	11	2	A:G	818	0.088141	5.2e-10	440
2	6402459	37	2	T:-	2	6401650	12	2	A:G	809	0.0833042	1.67e-09	440
2	6402459	37	2	T:-	2	6401670	13	2	G:A	789	0.0833042	1.67e-09	440
2	6402459	37	2	T:-	2	6401748	14	2	A:T	711	0.088141	5.2e-10	440
2	6402459	37	2	T:-	2	6401749	15	2	C:A	710	0.273088	7.16e-35	420
2	6402459	37	2	T:-	2	6401751	16	2	T:+	708	0.088141	5.2e-10	440
2	6402459	37	2	T:-	2	6401763	17	2	+:G	696	0.088141	5.2e-10	440
2	6402459	37	2	T:-	2	6401766	18	2	+:T	693	0.088141	5.2e-10	440
2	6402459	37	2	T:-	2	6401788	19	2	A:G	671	0.088141	5.2e-10	440
2	6402459	37	2	T:-	2	6401842	20	2	A:T	617	0.291761	1.18e-38	439
2	6402459	37	2	T:-	2	6401883	21	2	C:A	576	0.126194	1.47e-18	440
2	6402459	37	2	T:-	2	6401922	22	2	T:G	537	0.819008	0	440
2	6402459	37	2	T:-	2	6401939	23	2	C:T	520	0.088141	5.2e-10	440
2	6402459	37	2	T:-	2	6401940	24	2	A:G	519	0.155908	4.12e-16	427
2	6402459	37	2	T:-	2	6401970	25	2	G:A	489	0.160486	5.48e-23	440
2	6402459	37	2	T:-	2	6402043	26	2	T:A	416	0.088141	5.2e-10	440
2	6402459	37	2	T:-	2	6402120	27	2	T:+	339	1	0	306
2	6402459	37	2	T:-	2	6402127	28	2	A:+	332	0.088141	5.2e-10	440
2	6402459	37	2	T:-	2	6402145	29	2	+:A	314	0.088141	5.2e-10	440
2	6402459	37	2	T:-	2	6402148	30	2	T:A	311	0.292587	1.22e-38	440
2	6402459	37	2	T:-	2	6402153	31	2	T:G	306	0.292587	1.22e-38	440
2	6402459	37	2	T:-	2	6402199	32	2	A:G	260	0.0833042	1.67e-09	440
2	6402459	37	2	T:-	2	6402282	33	2	T:-	177	0.187307	1.93e-24	412
2	6402459	37	2	T:-	2	6402335	34	2	G:A	124	0.088141	5.2e-10	440
2	6402459	37	2	T:-	2	6402395	35	2	G:T	64	0.088141	5.2e-10	440
2	6402459	37	2	T:-	2	6402406	36	2	T:G	53	0.819008	0	440
2	6402499	38	2	G:A	2	6401531	0	2	A:C	968	1	1.03e-33	441
2	6402499	38	2	G:A	2	6401553	1	2	G:A	946	1	1.03e-33	441
2	6402499	38	2	G:A	2	6401556	2	2	T:C	943	1	1.03e-33	441
2	6402499	38	2	G:A	2	6401562	3	2	A:T	937	1	1.03e-33	441
2	6402499	38	2	G:A	2	6401563	4	2	A:T	936	0.890516	9.21e-29	441
2	6402499	38	2	G:A	2	6401574	5	2	A:+	925	0.890516	9.21e-29	441
2	6402499	38	2	G:A	2	6401604	6	2	C:A	895	1	1.03e-33	441
2	6402499	38	2	G:A	2	6401618	7	2	A:C	881	1	1.03e-33	441
2	6402499	38	2	G:A	2	6401620	8	2	+:T	879	1	1.03e-33	441
2	6402499	38	2	G:A	2	6401621	9	2	G:C	878	0.087346	5.69e-10	441
2	6402499	38	2	G:A	2	6401634	10	2	T:C	865	1	1.03e-33	441
2	6402499	38	2	G:A	2	6401641	11	2	A:G	858	1	1.03e-33	441
2	6402499	38	2	G:A	2	6401650	12	2	A:G	849	0.945129	4.34e-31	441
2	6402499	38	2	G:A	2	6401670	13	2	G:A	829	0.945129	4.34e-31	441
2	6402499	38	2	G:A	2	6401748	14	2	A:T	751	1	1.03e-33	441
2	6402499	38	2	G:A	2	6401749	15	2	C:A	750	NaN	NaN	0
2	6402499	38	2	G:A	2	6401751	16	2	T:+	748	1	1.03e-33	441
2	6402499	38	2	G:A	2	6401763	17	2	+:G	736	1	1.03e-33	441
2	6402499	38	2	G:A	2	6401766	18	2	+:T	733	1	1.03e-33	441
2	6402499	38	2	G:A	2	6401788	19	2	A:G	711	1	1.03e-33	441
2	6402499	38	2	G:A	2	6401842	20	2	A:T	657	0.0256888	0.000285	439
2	6402499	38	2	G:A	2	6401883	21	2	C:A	616	0.0110651	0.01896	441
2	6402499	38	2	G:A	2	6401922	22	2	T:G	577	0.0189258	0.00148	440
2	6402499	38	2	G:A	2	6401939	23	2	C:T	560	1	1.03e-33	441
2	6402499	38	2	G:A	2	6401940	24	2	A:G	559	0.00337641	0.62993	428
2	6402499	38	2	G:A	2	6401970	25	2	G:A	529	0.0140699	0.01019	441
2	6402499	38	2	G:A	2	6402043	26	2	T:A	456	1	1.03e-33	441
2	6402499	38	2	G:A	2	6402120	27	2	T:+	379	0.0727502	3.82e-07	307
2	6402499	38	2	G:A	2	6402127	28	2	A:+	372	1	1.03e-33	441
2	6402499	38	2	G:A	2	6402145	29	2	+:A	354	1	1.03e-33	441
2	6402499	38	2	G:A	2	6402148	30	2	T:A	351	0.0258886	0.000287	441
2	6402499	38	2	G:A	2	6402153	31	2	T:G	346	0.0258886	0.000287	441
2	6402499	38	2	G:A	2	6402199	32	2	A:G	300	0.945129	4.34e-31	441
2	6402499	38	2	G:A	2	6402282	33	2	T:-	217	0.0162305	0.00541	413
2	6402499	38	2	G:A	2	6402335	34	2	G:A	164	1	1.03e-33	441
2	6402499	38	2	G:A	2	6402395	35	2	G:T	104	1	1.03e-33	441
2	6402499	38	2	G:A	2	6402406	36	2	T:G	93	0.0188202	0.00149	441
2	6402499	38	2	G:A	2	6402459	37	2	T:-	40	0.088141	5.2e-10	440
2	6402522	39	2	C:T	2	6401531	0	2	A:C	991	0.00948611	0.05403	423
2	6402522	39	2	C:T	2	6401553	1	2	G:A	969	0.00948611	0.05403	423
2	6402522	39	2	C:T	2	6401556	2	2	T:C	966	0.00948611	0.05403	423
2	6402522	39	2	C:T	2	6401562	3	2	A:T	960	0.00948611	0.05403	423
2	6402522	39	2	C:T	2	6401563	4	2	A:T	959	0.00844576	0.08945	423
2	6402522	39	2	C:T	2	6401574	5	2	A:+	948	0.00844576	0.08945	423
2	6402522	39	2	C:T	2	6401604	6	2	C:A	918	0.00948611	0.05403	423
2	6402522	39	2	C:T	2	6401618	7	2	A:C	904	0.00948611	0.05403	423
2	6402522	39	2	C:T	2	6401620	8	2	+:T	902	0.00948611	0.05403	423
2	6402522	39	2	C:T	2	6401621	9	2	G:C	901	0.110827	9.36e-16	423
2	6402522	39	2	C:T	2	6401634	10	2	T:C	888	0.00948611	0.05403	423
2	6402522	39	2	C:T	2	6401641	11	2	A:G	881	0.00948611	0.05403	423
2	6402522	39	2	C:T	2	6401650	12	2	A:G	872	0.00896465	0.05293	423
2	6402522	39	2	C:T	2	6401670	13	2	G:A	852	0.00896465	0.05293	423
2	6402522	39	2	C:T	2	6401748	14	2	A:T	774	0.00948611	0.05403	423
2	6402522	39	2	C:T	2	6401749	15	2	C:A	773	0.14081	3.13e-18	403
2	6402522	39	2	C:T	2	6401751	16	2	T:+	771	0.00948611	0.05403	423
2	6402522	39	2	C:T	2	6401763	17	2	+:G	759	0.00948611	0.05403	423
2	6402522	39	2	C:T	2	6401766	18	2	+:T	756	0.00948611	0.05403	423
2	6402522	39	2	C:T	2	6401788	19	2	A:G	734	0.00948611	0.05403	423
2	6402522	39	2	C:T	2	6401842	20	2	A:T	680	0.123108	4.41e-17	421
2	6402522	39	2	C:T	2	6401883	21	2	C:A	639	0.461258	1.34e-36	423
2	6402522	39	2	C:T	2	6401922	22	2	T:G	600	0.0900558	2.43e-13	422
2	6402522	39	2	C:T	2	6401939	23	2	C:T	583	0.00948611	0.05403	423
2	6402522	39	2	C:T	2	6401940	24	2	A:G	582	0.0159416	0.00456	410
2	6402522	39	2	C:T	2	6401970	25	2	G:A	552	0.48276	2.63e-38	423
2	6402522	39	2	C:T	2	6402043	26	2	T:A	479	0.00948611	0.05403	423
2	6402522	39	2	C:T	2	6402120	27	2	T:+	402	NaN	NaN	0
2	6402522	39	2	C:T	2	6402127	28	2	A:+	395	0.00948611	0.05403	423
2	6402522	39	2	C:T	2	6402145	29	2	+:A	377	0.00948611	0.05403	423
2	6402522	39	2	C:T	2	6402148	30	2	T:A	374	0.123948	3.97e-17	423
2	6402522	39	2	C:T	2	6402153	31	2	T:G	369	0.123948	3.97e-17	423
2	6402522	39	2	C:T	2	6402199	32	2	A:G	323	0.00896465	0.05293	423
2	6402522	39	2	C:T	2	6402282	33	2	T:-	240	0.603874	0	395
2	6402522	39	2	C:T	2	6402335	34	2	G:A	187	0.00948611	0.05403	423
2	6402522	39	2	C:T	2	6402395	35	2	G:T	127	0.00948611	0.05403	423
2	6402522	39	2	C:T	2	6402406	36	2	T:G	116	0.0894935	4.59e-13	423
2	6402522	39	2	C:T	2	6402459	37	2	T:-	63	0.110401	1.03e-15	422
2	6402522	39	2	C:T	2	6402499	38	2	G:A	23	0.00948611	0.05403	423
2	6402524	40	2	-:T	2	6401531	0	2	A:C	993	0.0110584	0.0258	436
2	6402524	40	2	-:T	2	6401553	1	2	G:A	971	0.0110584	0.0258	436
2	6402524	40	2	-:T	2	6401556	2	2	T:C	968	0.0110584	0.0258	436
2	6402524	40	2	-:T	2	6401562	3	2	A:T	962	0.0110584	0.0258	436
2	6402524	40	2	-:T	2	6401563	4	2	A:T	961	0.00943396	0.04315	436
2	6402524	40	2	-:T	2	6401574	5	2	A:+	950	0.00943396	0.04315	436
2	6402524	40	2	-:T	2	6401604	6	2	C:A	920	0.0110584	0.0258	436
2	6402524	40	2	-:T	2	6401618	7	2	A:C	906	0.0110584	0.0258	436
2	6402524	40	2	-:T	2	6401620	8	2	+:T	904	0.0110584	0.0258	436
2	6402524	40	2	-:T	2	6401621	9	2	G:C	903	0.166094	2.23e-23	436
2	6402524	40	2	-:T	2	6401634	10	2	T:C	890	0.0110584	0.0258	436
2	6402524	40	2	-:T	2	6401641	11	2	A:G	883	0.0110584	0.0258	436
2	6402524	40	2	-:T	2	6401650	12	2	A:G	874	0.0102443	0.04485	436
2	6402524	40	2	-:T	2	6401670	13	2	G:A	854	0.0102443	0.04485	436
2	6402524	40	2	-:T	2	6401748	14	2	A:T	776	0.0110584	0.0258	436
2	6402524	40	2	-:T	2	6401749	15	2	C:A	775	0.214166	3.82e-28	421
2	6402524	40	2	-:T	2	6401751	16	2	T:+	773	0.0110584	0.0258	436
2	6402524	40	2	-:T	2	6401763	17	2	+:G	761	0.0110584	0.0258	436
2	6402524	40	2	-:T	2	6401766	18	2	+:T	758	0.0110584	0.0258	436
2	6402524	40	2	-:T	2	6401788	19	2	A:G	736	0.0110584	0.0258	436
2	6402524	40	2	-:T	2	6401842	20	2	A:T	682	0.193913	1.61e-26	434
2	6402524	40	2	-:T	2	6401883	21	2	C:A	641	0.702708	0	436
2	6402524	40	2	-:T	2	6401922	22	2	T:G	602	0.142512	1.41e-20	435
2	6402524	40	2	-:T	2	6401939	23	2	C:T	585	0.0110584	0.0258	436
2	6402524	40	2	-:T	2	6401940	24	2	A:G	584	0.0255505	0.000226	423
2	6402524	40	2	-:T	2	6401970	25	2	G:A	554	0.511782	0	436
2	6402524	40	2	-:T	2	6402043	26	2	T:A	481	0.0110584	0.0258	436
2	6402524	40	2	-:T	2	6402120	27	2	T:+	404	NaN	NaN	0
2	6402524	40	2	-:T	2	6402127	28	2	A:+	397	0.0110584	0.0258	436
2	6402524	40	2	-:T	2	6402145	29	2	+:A	379	0.0110584	0.0258	436
2	6402524	40	2	-:T	2	6402148	30	2	T:A	376	0.195152	6.95e-27	436
2	6402524	40	2	-:T	2	6402153	31	2	T:G	371	0.195152	6.95e-27	436
2	6402524	40	2	-:T	2	6402199	32	2	A:G	325	0.0102443	0.04485	436
2	6402524	40	2	-:T	2	6402282	33	2	T:-	242	0.697481	0	408
2	6402524	40	2	-:T	2	6402335	34	2	G:A	189	0.0110584	0.0258	436
2	6402524	40	2	-:T	2	6402395	35	2	G:T	129	0.0110584	0.0258	436
2	6402524	40	2	-:T	2	6402406	36	2	T:G	118	0.141612	1.53e-20	436
2	6402524	40	2	-:T	2	6402459	37	2	T:-	65	0.165454	2.35e-23	435
2	6402524	40	2	-:T	2	6402499	38	2	G:A	25	0.0110584	0.0258	436
2	6402524	40	2	-:T	2	6402522	39	2	C:T	2	0.558152	0	418
2	6402532	41	2	T:+	2	6401531	0	2	A:C	1001	1	1.03e-33	441
2	6402532	41	2	T:+	2	6401553	1	2	G:A	979	1	1.03e-33	441
2	6402532	41	2	T:+	2	6401556	2	2	T:C	976	1	1.03e-33	441
2	6402532	41	2	T:+	2	6401562	3	2	A:T	970	1	1.03e-33	441
2	6402532	41	2	T:+	2	6401563	4	2	A:T	969	0.890516	9.21e-29	441
2	6402532	41	2	T:+	2	6401574	5	2	A:+	958	0.890516	9.21e-29	441
2	6402532	41	2	T:+	2	6401604	6	2	C:A	928	1	1.03e-33	441
2	6402532	41	2	T:+	2	6401618	7	2	A:C	914	1	1.03e-33	441
2	6402532	41	2	T:+	2	6401620	8	2	+:T	912	1	1.03e-33	441
2	6402532	41	2	T:+	2	6401621	9	2	G:C	911	0.087346	5.69e-10	441
2	6402532	41	2	T:+	2	6401634	10	2	T:C	898	1	1.03e-33	441
2	6402532	41	2	T:+	2	6401641	11	2	A:G	891	1	1.03e-33	441
2	6402532	41	2	T:+	2	6401650	12	2	A:G	882	0.945129	4.34e-31	441
2	6402532	41	2	T:+	2	6401670	13	2	G:A	862	0.945129	4.34e-31	441
2	6402532	41	2	T:+	2	6401748	14	2	A:T	784	1	1.03e-33	441
2	6402532	41	2	T:+	2	6401749	15	2	C:A	783	NaN	NaN	0
2	6402532	41	2	T:+	2	6401751	16	2	T:+	781	1	1.03e-33	441
2	6402532	41	2	T:+	2	6401763	17	2	+:G	769	1	1.03e-33	441
2	6402532	41	2	T:+	2	6401766	18	2	+:T	766	1	1.03e-33	441
2	6402532	41	2	T:+	2	6401788	19	2	A:G	744	1	1.03e-33	441
2	6402532	41	2	T:+	2	6401842	20	2	A:T	690	0.0256888	0.000285	439
2	6402532	41	2	T:+	2	6401883	21	2	C:A	649	0.0110651	0.01896	441
2	6402532	41	2	T:+	2	6401922	22	2	T:G	610	0.0189258	0.00148	440
2	6402532	41	2	T:+	2	6401939	23	2	C:T	593	1	1.03e-33	441
2	6402532	41	2	T:+	2	6401940	24	2	A:G	592	0.00337641	0.62993	428
2	6402532	41	2	T:+	2	6401970	25	2	G:A	562	0.0140699	0.01019	441
2	6402532	41	2	T:+	2	6402043	26	2	T:A	489	1	1.03e-33	441
2	6402532	41	2	T:+	2	6402120	27	2	T:+	412	0.0727502	3.82e-07	307
2	6402532	41	2	T:+	2	6402127	28	2	A:+	405	1	1.03e-33	441
2	6402532	41	2	T:+	2	6402145	29	2	+:A	387	1	1.03e-33	441
2	6402532	41	2	T:+	2	6402148	30	2	T:A	384	0.0258886	0.000287	441
2	6402532	41	2	T:+	2	6402153	31	2	T:G	379	0.0258886	0.000287	441
2	6402532	41	2	T:+	2	6402199	32	2	A:G	333	0.945129	4.34e-31	441
2	6402532	41	2	T:+	2	6402282	33	2	T:-	250	0.0162305	0.00541	413
2	6402532	41	2	T:+	2	6402335	34	2	G:A	197	1	1.03e-33	441
2	6402532	41	2	T:+	2	6402395	35	2	G:T	137	1	1.03e-33	441
2	6402532	41	2	T:+	2	6402406	36	2	T:G	126	0.0188202	0.00149	441
2	6402532	41	2	T:+	2	6402459	37	2	T:-	73	0.088141	5.2e-10	440
2	6402532	41	2	T:+	2	6402499	38	2	G:A	33	1	1.03e-33	441
2	6402532	41	2	T:+	2	6402522	39	2	C:T	10	0.00948611	0.05403	423
2	6402532	41	2	T:+	2	6402524	40	2	-:T	8	0.0110584	0.0258	436
2	6402543	42	2	A:+	2	6401531	0	2	A:C	1012	1	1.03e-33	441
2	6402543	42	2	A:+	2	6401553	1	2	G:A	990	1	1.03e-33	441
2	6402543	42	2	A:+	2	6401556	2	2	T:C	987	1	1.03e-33	441
2	6402543	42	2	A:+	2	6401562	3	2	A:T	981	1	1.03e-33	441
2	6402543	42	2	A:+	2	6401563	4	2	A:T	980	0.890516	9.21e-29	441
2	6402543	42	2	A:+	2	6401574	5	2	A:+	969	0.890516	9.21e-29	441
2	6402543	42	2	A:+	2	6401604	6	2	C:A	939	1	1.03e-33	441
2	6402543	42	2	A:+	2	6401618	7	2	A:C	925	1	1.03e-33	441
2	6402543	42	2	A:+	2	6401620	8	2	+:T	923	1	1.03e-33	441
2	6402543	42	2	A:+	2	6401621	9	2	G:C	922	0.087346	5.69e-10	441
2	6402543	42	2	A:+	2	6401634	10	2	T:C	909	1	1.03e-33	441
2	6402543	42	2	A:+	2	6401641	11	2	A:G	902	1	1.03e-33	441
2	6402543	42	2	A:+	2	6401650	12	2	A:G	893	0.945129	4.34e-31	441
2	6402543	42	2	A:+	2	6401670	13	2	G:A	873	0.945129	4.34e-31	441
2	6402543	42	2	A:+	2	6401748	14	2	A:T	795	1	1.03e-33	441
2	6402543	42	2	A:+	2	6401749	15	2	C:A	794	NaN	NaN	0
2	6402543	42	2	A:+	2	6401751	16	2	T:+	792	1	1.03e-33	441
2	6402543	42	2	A:+	2	6401763	17	2	+:G	780	1	1.03e-33	441
2	6402543	42	2	A:+	2	6401766	18	2	+:T	777	1	1.03e-33	441
2	6402543	42	2	A:+	2	6401788	19	2	A:G	755	1	1.03e-33	441
2	6402543	42	2	A:+	2	6401842	20	2	A:T	701	0.0256888	0.000285	439
2	6402543	42	2	A:+	2	6401883	21	2	C:A	660	0.0110651	0.01896	441
2	6402543	42	2	A:+	2	6401922	22	2	T:G	621	0.0189258	0.00148	440
2	6402543	42	2	A:+	2	6401939	23	2	C:T	604	1	1.03e-33	441
2	6402543	42	2	A:+	2	6401940	24	2	A:G	603	0.00337641	0.62993	428
2	6402543	42	2	A:+	2	6401970	25	2	G:A	573	0.0140699	0.01019	441
2	6402543	42	2	A:+	2	6402043	26	2	T:A	500	1	1.03e-33	441
2	6402543	42	2	A:+	2	6402120	27	2	T:+	423	0.0727502	3.82e-07	307
2	6402543	42	2	A:+	2	6402127	28	2	A:+	416	1	1.03e-33	441
2	6402543	42	2	A:+	2	6402145	29	2	+:A	398	1	1.03e-33	441
2	6402543	42	2	A:+	2	6402148	30	2	T:A	395	0.0258886	0.000287	441
2	6402543	42	2	A:+	2	6402153	31	2	T:G	390	0.0258886	0.000287	441
2	6402543	42	2	A:+	2	6402199	32	2	A:G	344	0.945129	4.34e-31	441
2	6402543	42	2	A:+	2	6402282	33	2	T:-	261	0.0162305	0.00541	413
2	6402543	42	2	A:+	2	6402335	34	2	G:A	208	1	1.03e-33	441
2	6402543	42	2	A:+	2	6402395	35	2	G:T	148	1	1.03e-33	441
2	6402543	42	2	A:+	2	6402406	36	2	T:G	137	0.0188202	0.00149	441
2	6402543	42	2	A:+	2	6402459	37	2	T:-	84	0.088141	5.2e-10	440
2	6402543	42	2	A:+	2	6402499	38	2	G:A	44	1	1.03e-33	441
2	6402543	42	2	A:+	2	6402522	39	2	C:T	21	0.00948611	0.05403	423
2	6402543	42	2	A:+	2	6402524	40	2	-:T	19	0.0110584	0.0258	436
2	6402543	42	2	A:+	2	6402532	41	2	T:+	11	1	1.03e-33	441
2	6402549	43	2	T:C	2	6401531	0	2	A:C	1018	0.00248922	0.61372	440
2	6402549	43	2	T:C	2	6401553	1	2	G:A	996	0.00248922	0.61372	440
2	6402549	43	2	T:C	2	6401556	2	2	T:C	993	0.00248922	0.61372	440
2	6402549	43	2	T:C	2	6401562	3	2	A:T	987	0.00248922	0.61372	440
2	6402549	43	2	T:C	2	6401563	4	2	A:T	986	0.00221667	1	440
2	6402549	43	2	T:C	2	6401574	5	2	A:+	975	0.00221667	1	440
2	6402549	43	2	T:C	2	6401604	6	2	C:A	945	0.00248922	0.61372	440
2	6402549	43	2	T:C	2	6401618	7	2	A:C	931	0.00248922	0.61372	440
2	6402549	43	2	T:C	2	6401620	8	2	+:T	929	0.00248922	0.61372	440
2	6402549	43	2	T:C	2	6401621	9	2	G:C	928	0.107721	4.57e-12	440
2	6402549	43	2	T:C	2	6401634	10	2	T:C	915	0.00248922	0.61372	440
2	6402549	43	2	T:C	2	6401641	11	2	A:G	908	0.00248922	0.61372	440
2	6402549	43	2	T:C	2	6401650	12	2	A:G	899	0.00235262	0.61392	440
2	6402549	43	2	T:C	2	6401670	13	2	G:A	879	0.00235262	0.61392	440
2	6402549	43	2	T:C	2	6401748	14	2	A:T	801	0.00248922	0.61372	440
2	6402549	43	2	T:C	2	6401749	15	2	C:A	800	0.035652	2.04e-05	420
2	6402549	43	2	T:C	2	6401751	16	2	T:+	798	0.00248922	0.61372	440
2	6402549	43	2	T:C	2	6401763	17	2	+:G	786	0.00248922	0.61372	440
2	6402549	43	2	T:C	2	6401766	18	2	+:T	783	0.00248922	0.61372	440
2	6402549	43	2	T:C	2	6401788	19	2	A:G	761	0.00248922	0.61372	440
2	6402549	43	2	T:C	2	6401842	20	2	A:T	707	0.0315844	2.62e-05	438
2	6402549	43	2	T:C	2	6401883	21	2	C:A	666	0.0135937	0.01213	440
2	6402549	43	2	T:C	2	6401922	22	2	T:G	627	0.132864	1.3e-13	439
2	6402549	43	2	T:C	2	6401939	23	2	C:T	610	0.00248922	0.61372	440
2	6402549	43	2	T:C	2	6401940	24	2	A:G	609	0.00395806	0.38534	427
2	6402549	43	2	T:C	2	6401970	25	2	G:A	579	0.0172877	0.00211	440
2	6402549	43	2	T:C	2	6402043	26	2	T:A	506	0.00248922	0.61372	440
2	6402549	43	2	T:C	2	6402120	27	2	T:+	429	0.0860126	2.96e-08	306
2	6402549	43	2	T:C	2	6402127	28	2	A:+	422	0.00248922	0.61372	440
2	6402549	43	2	T:C	2	6402145	29	2	+:A	404	0.00248922	0.61372	440
2	6402549	43	2	T:C	2	6402148	30	2	T:A	401	0.0318283	2.46e-05	440
2	6402549	43	2	T:C	2	6402153	31	2	T:G	396	0.0318283	2.46e-05	440
2	6402549	43	2	T:C	2	6402199	32	2	A:G	350	0.00235262	0.61392	440
2	6402549	43	2	T:C	2	6402282	33	2	T:-	267	0.0190476	0.00191	412
2	6402549	43	2	T:C	2	6402335	34	2	G:A	214	0.00248922	0.61372	440
2	6402549	43	2	T:C	2	6402395	35	2	G:T	154	0.00248922	0.61372	440
2	6402549	43	2	T:C	2	6402406	36	2	T:G	143	0.132973	1.24e-13	440
2	6402549	43	2	T:C	2	6402459	37	2	T:-	90	0.108709	4.08e-12	439
2	6402549	43	2	T:C	2	6402499	38	2	G:A	50	0.00248922	0.61372	440
2	6402549	43	2	T:C	2	6402522	39	2	C:T	27	0.0116602	0.02013	422
2	6402549	43	2	T:C	2	6402524	40	2	-:T	25	0.0186655	0.002	435
2	6402549	43	2	T:C	2	6402532	41	2	T:+	17	0.00248922	0.61372	440
2	6402549	43	2	T:C	2	6402543	42	2	A:+	6	0.00248922	0.61372	440
2	6402578	44	2	+:T	2	6401531	0	2	A:C	1047	0.0304723	5.01e-05	441
2	6402578	44	2	+:T	2	6401553	1	2	G:A	1025	0.0304723	5.01e-05	441
2	6402578	44	2	+:T	2	6401556	2	2	T:C	1022	0.0304723	5.01e-05	441
2	6402578	44	2	+:T	2	6401562	3	2	A:T	1016	0.0304723	5.01e-05	441
2	6402578	44	2	+:T	2	6401563	4	2	A:T	1015	0.0271361	0.000171	441
2	6402578	44	2	+:T	2	6401574	5	2	A:+	1004	0.0271361	0.000171	441
2	6402578	44	2	+:T	2	6401604	6	2	C:A	974	0.0304723	5.01e-05	441
2	6402578	44	2	+:T	2	6401618	7	2	A:C	960	0.0304723	5.01e-05	441
2	6402578	44	2	+:T	2	6401620	8	2	+:T	958	0.0304723	5.01e-05	441
2	6402578	44	2	+:T	2	6401621	9	2	G:C	957	0.33744	5.51e-43	441
2	6402578	44	2	+:T	2	6401634	10	2	T:C	944	0.0304723	5.01e-05	441
2	6402578	44	2	+:T	2	6401641	11	2	A:G	937	0.0304723	5.01e-05	441
2	6402578	44	2	+:T	2	6401650	12	2	A:G	928	0.0288003	9.19e-05	441
2	6402578	44	2	+:T	2	6401670	13	2	G:A	908	0.0288003	9.19e-05	441
2	6402578	44	2	+:T	2	6401748	14	2	A:T	830	0.0304723	5.01e-05	441
2	6402578	44	2	+:T	2	6401749	15	2	C:A	829	0.818859	0	421
2	6402578	44	2	+:T	2	6401751	16	2	T:+	827	0.0304723	5.01e-05	441
2	6402578	44	2	+:T	2	6401763	17	2	+:G	815	0.0304723	5.01e-05	441
2	6402578	44	2	+:T	2	6401766	18	2	+:T	812	0.0304723	5.01e-05	441
2	6402578	44	2	+:T	2	6401788	19	2	A:G	790	0.0304723	5.01e-05	441
2	6402578	44	2	+:T	2	6401842	20	2	A:T	736	0.822934	0	439
2	6402578	44	2	+:T	2	6401883	21	2	C:A	695	0.166334	3.17e-23	441
2	6402578	44	2	+:T	2	6401922	22	2	T:G	656	0.282227	1.96e-37	440
2	6402578	44	2	+:T	2	6401939	23	2	C:T	639	0.0304723	5.01e-05	441
2	6402578	44	2	+:T	2	6401940	24	2	A:G	638	0.0517494	1.19e-07	428
2	6402578	44	2	+:T	2	6401970	25	2	G:A	608	0.0699962	1.37e-08	441
2	6402578	44	2	+:T	2	6402043	26	2	T:A	535	0.0304723	5.01e-05	441
2	6402578	44	2	+:T	2	6402120	27	2	T:+	458	0.987028	0	307
2	6402578	44	2	+:T	2	6402127	28	2	A:+	451	0.0304723	5.01e-05	441
2	6402578	44	2	+:T	2	6402145	29	2	+:A	433	0.0304723	5.01e-05	441
2	6402578	44	2	+:T	2	6402148	30	2	T:A	430	0.831974	0	441
2	6402578	44	2	+:T	2	6402153	31	2	T:G	425	0.831974	0	441
2	6402578	44	2	+:T	2	6402199	32	2	A:G	379	0.0288003	9.19e-05	441
2	6402578	44	2	+:T	2	6402282	33	2	T:-	296	0.0850626	1.24e-09	413
2	6402578	44	2	+:T	2	6402335	34	2	G:A	243	0.0304723	5.01e-05	441
2	6402578	44	2	+:T	2	6402395	35	2	G:T	183	0.0304723	5.01e-05	441
2	6402578	44	2	+:T	2	6402406	36	2	T:G	172	0.282909	1.59e-37	441
2	6402578	44	2	+:T	2	6402459	37	2	T:-	119	0.344596	1.12e-44	440
2	6402578	44	2	+:T	2	6402499	38	2	G:A	79	0.0304723	5.01e-05	441
2	6402578	44	2	+:T	2	6402522	39	2	C:T	56	0.12271	4.36e-17	423
2	6402578	44	2	+:T	2	6402524	40	2	-:T	54	0.229974	1.34e-30	436
2	6402578	44	2	+:T	2	6402532	41	2	T:+	46	0.0304723	5.01e-05	441
2	6402578	44	2	+:T	2	6402543	42	2	A:+	35	0.0304723	5.01e-05	441
2	6402578	44	2	+:T	2	6402549	43	2	T:C	29	0.0374723	7.7e-06	440
2	6402616	45	2	A:G	2	6401531	0	2	A:C	1085	1	1.03e-33	441
2	6402616	45	2	A:G	2	6401553	1	2	G:A	1063	1	1.03e-33	441
2	6402616	45	2	A:G	2	6401556	2	2	T:C	1060	1	1.03e-33	441
2	6402616	45	2	A:G	2	6401562	3	2	A:T	1054	1	1.03e-33	441
2	6402616	45	2	A:G	2	6401563	4	2	A:T	1053	0.890516	9.21e-29	441
2	6402616	45	2	A:G	2	6401574	5	2	A:+	1042	0.890516	9.21e-29	441
2	6402616	45	2	A:G	2	6401604	6	2	C:A	1012	1	1.03e-33	441
2	6402616	45	2	A:G	2	6401618	7	2	A:C	998	1	1.03e-33	441
2	6402616	45	2	A:G	2	6401620	8	2	+:T	996	1	1.03e-33	441
2	6402616	45	2	A:G	2	6401621	9	2	G:C	995	0.087346	5.69e-10	441
2	6402616	45	2	A:G	2	6401634	10	2	T:C	982	1	1.03e-33	441
2	6402616	45	2	A:G	2	6401641	11	2	A:G	975	1	1.03e-33	441
2	6402616	45	2	A:G	2	6401650	12	2	A:G	966	0.945129	4.34e-31	441
2	6402616	45	2	A:G	2	6401670	13	2	G:A	946	0.945129	4.34e-31	441
2	6402616	45	2	A:G	2	6401748	14	2	A:T	868	1	1.03e-33	441
2	6402616	45	2	A:G	2	6401749	15	2	C:A	867	NaN	NaN	0
2	6402616	45	2	A:G	2	6401751	16	2	T:+	865	1	1.03e-33	441
2	6402616	45	2	A:G	2	6401763	17	2	+:G	853	1	1.03e-33	441
2	6402616	45	2	A:G	2	6401766	18	2	+:T	850	1	1.03e-33	441
2	6402616	45	2	A:G	2	6401788	19	2	A:G	828	1	1.03e-33	441
2	6402616	45	2	A:G	2	6401842	20	2	A:T	774	0.0256888	0.000285	439
2	6402616	45	2	A:G	2	6401883	21	2	C:A	733	0.0110651	0.01896	441
2	6402616	45	2	A:G	2	6401922	22	2	T:G	694	0.0189258	0.00148	440
2	6402616	45	2	A:G	2	6401939	23	2	C:T	677	1	1.03e-33	441
2	6402616	45	2	A:G	2	6401940	24	2	A:G	676	0.00337641	0.62993	428
2	6402616	45	2	A:G	2	6401970	25	2	G:A	646	0.0140699	0.01019	441
2	6402616	45	2	A:G	2	6402043	26	2	T:A	573	1	1.03e-33	441
2	6402616	45	2	A:G	2	6402120	27	2	T:+	496	0.0727502	3.82e-07	307
2	6402616	45	2	A:G	2	6402127	28	2	A:+	489	1	1.03e-33	441
2	6402616	45	2	A:G	2	6402145	29	2	+:A	471	1	1.03e-33	441
2	6402616	45	2	A:G	2	6402148	30	2	T:A	468	0.0258886	0.000287	441
2	6402616	45	2	A:G	2	6402153	31	2	T:G	463	0.0258886	0.000287	441
2	6402616	45	2	A:G	2	6402199	32	2	A:G	417	0.945129	4.34e-31	441
2	6402616	45	2	A:G	2	6402282	33	2	T:-	334	0.0162305	0.00541	413
2	6402616	45	2	A:G	2	6402335	34	2	G:A	281	1	1.03e-33	441
2	6402616	45	2	A:G	2	6402395	35	2	G:T	221	1	1.03e-33	441
2	6402616	45	2	A:G	2	6402406	36	2	T:G	210	0.0188202	0.00149	441
2	6402616	45	2	A:G	2	6402459	37	2	T:-	157	0.088141	5.2e-10	440
2	6402616	45	2	A:G	2	6402499	38	2	G:A	117	1	1.03e-33	441
2	6402616	45	2	A:G	2	6402522	39	2	C:T	94	0.00948611	0.05403	423
2	6402616	45	2	A:G	2	6402524	40	2	-:T	92	0.0110584	0.0258	436
2	6402616	45	2	A:G	2	6402532	41	2	T:+	84	1	1.03e-33	441
2	6402616	45	2	A:G	2	6402543	42	2	A:+	73	1	1.03e-33	441
2	6402616	45	2	A:G	2	6402549	43	2	T:C	67	0.00248922	0.61372	440
2	6402616	45	2	A:G	2	6402578	44	2	+:T	38	0.0304723	5.01e-05	441
2	6402638	46	2	+:T	2	6401531	0	2	A:C	1107	1	1.03e-33	441
2	6402638	46	2	+:T	2	6401553	1	2	G:A	1085	1	1.03e-33	441
2	6402638	46	2	+:T	2	6401556	2	2	T:C	1082	1	1.03e-33	441
2	6402638	46	2	+:T	2	6401562	3	2	A:T	1076	1	1.03e-33	441
2	6402638	46	2	+:T	2	6401563	4	2	A:T	1075	0.890516	9.21e-29	441
2	6402638	46	2	+:T	2	6401574	5	2	A:+	1064	0.890516	9.21e-29	441
2	6402638	46	2	+:T	2	6401604	6	2	C:A	1034	1	1.03e-33	441
2	6402638	46	2	+:T	2	6401618	7	2	A:C	1020	1	1.03e-33	441
2	6402638	46	2	+:T	2	6401620	8	2	+:T	1018	1	1.03e-33	441
2	6402638	46	2	+:T	2	6401621	9	2	G:C	1017	0.087346	5.69e-10	441
2	6402638	46	2	+:T	2	6401634	10	2	T:C	1004	1	1.03e-33	441
2	6402638	46	2	+:T	2	6401641	11	2	A:G	997	1	1.03e-33	441
2	6402638	46	2	+:T	2	6401650	12	2	A:G	988	0.945129	4.34e-31	441
2	6402638	46	2	+:T	2	6401670	13	2	G:A	968	0.945129	4.34e-31	441
2	6402638	46	2	+:T	2	6401748	14	2	A:T	890	1	1.03e-33	441
2	6402638	46	2	+:T	2	6401749	15	2	C:A	889	NaN	NaN	0
2	6402638	46	2	+:T	2	6401751	16	2	T:+	887	1	1.03e-33	441
2	6402638	46	2	+:T	2	6401763	17	2	+:G	875	1	1.03e-33	441
2	6402638	46	2	+:T	2	6401766	18	2	+:T	872	1	1.03e-33	441
2	6402638	46	2	+:T	2	6401788	19	2	A:G	850	1	1.03e-33	441
2	6402638	46	2	+:T	2	6401842	20	2	A:T	796	0.0256888	0.000285	439
2	6402638	46	2	+:T	2	6401883	21	2	C:A	755	0.0110651	0.01896	441
2	6402638	46	2	+:T	2	6401922	22	2	T:G	716	0.0189258	0.00148	440
2	6402638	46	2	+:T	2	6401939	23	2	C:T	699	1	1.03e-33	441
2	6402638	46	2	+:T	2	6401940	24	2	A:G	698	0.00337641	0.62993	428
2	6402638	46	2	+:T	2	6401970	25	2	G:A	668	0.0140699	0.01019	441
2	6402638	46	2	+:T	2	6402043	26	2	T:A	595	1	1.03e-33	441
2	6402638	46	2	+:T	2	6402120	27	2	T:+	518	0.0727502	3.82e-07	307
2	6402638	46	2	+:T	2	6402127	28	2	A:+	511	1	1.03e-33	441
2	6402638	46	2	+:T	2	6402145	29	2	+:A	493	1	1.03e-33	441
2	6402638	46	2	+:T	2	6402148	30	2	T:A	490	0.0258886	0.000287	441
2	6402638	46	2	+:T	2	6402153	31	2	T:G	485	0.0258886	0.000287	441
2	6402638	46	2	+:T	2	6402199	32	2	A:G	439	0.945129	4.34e-31	441
2	6402638	46	2	+:T	2	6402282	33	2	T:-	356	0.0162305	0.00541	413
2	6402638	46	2	+:T	2	6402335	34	2	G:A	303	1	1.03e-33	441
2	6402638	46	2	+:T	2	6402395	35	2	G:T	243	1	1.03e-33	441
2	6402638	46	2	+:T	2	6402406	36	2	T:G	232	0.0188202	0.00149	441
2	6402638	46	2	+:T	2	6402459	37	2	T:-	179	0.088141	5.2e-10	440
2	6402638	46	2	+:T	2	6402499	38	2	G:A	139	1	1.03e-33	441
2	6402638	46	2	+:T	2	6402522	39	2	C:T	116	0.00948611	0.05403	423
2	6402638	46	2	+:T	2	6402524	40	2	-:T	114	0.0110584	0.0258	436
2	6402638	46	2	+:T	2	6402532	41	2	T:+	106	1	1.03e-33	441
2	6402638	46	2	+:T	2	6402543	42	2	A:+	95	1	1.03e-33	441
2	6402638	46	2	+:T	2	6402549	43	2	T:C	89	0.00248922	0.61372	440
2	6402638	46	2	+:T	2	6402578	44	2	+:T	60	0.0304723	5.01e-05	441
2	6402638	46	2	+:T	2	6402616	45	2	A:G	22	1	1.03e-33	441
2	6402640	47	2	C:A	2	6401531	0	2	A:C	1109	1	1.03e-33	441
2	6402640	47	2	C:A	2	6401553	1	2	G:A	1087	1	1.03e-33	441
2	6402640	47	2	C:A	2	6401556	2	2	T:C	1084	1	1.03e-33	441
2	6402640	47	2	C:A	2	6401562	3	2	A:T	1078	1	1.03e-33	441
2	6402640	47	2	C:A	2	6401563	4	2	A:T	1077	0.890516	9.21e-29	441
2	6402640	47	2	C:A	2	6401574	5	2	A:+	1066	0.890516	9.21e-29	441
2	6402640	47	2	C:A	2	6401604	6	2	C:A	1036	1	1.03e-33	441
2	6402640	47	2	C:A	2	6401618	7	2	A:C	1022	1	1.03e-33	441
2	6402640	47	2	C:A	2	6401620	8	2	+:T	1020	1	1.03e-33	441
2	6402640	47	2	C:A	2	6401621	9	2	G:C	1019	0.087346	5.69e-10	441
2	6402640	47	2	C:A	2	6401634	10	2	T:C	1006	1	1.03e-33	441
2	6402640	47	2	C:A	2	6401641	11	2	A:G	999	1	1.03e-33	441
2	6402640	47	2	C:A	2	6401650	12	2	A:G	990	0.945129	4.34e-31	441
2	6402640	47	2	C:A	2	6401670	13	2	G:A	970	0.945129	4.34e-31	441
2	6402640	47	2	C:A	2	6401748	14	2	A:T	892	1	1.03e-33	441
2	6402640	47	2	C:A	2	6401749	15	2	C:A	891	NaN	NaN	0
2	6402640	47	2	C:A	2	6401751	16	2	T:+	889	1	1.03e-33	441
2	6402640	47	2	C:A	2	6401763	17	2	+:G	877	1	1.03e-33	441
2	6402640	47	2	C:A	2	6401766	18	2	+:T	874	1	1.03e-33	441
2	6402640	47	2	C:A	2	6401788	19	2	A:G	852	1	1.03e-33	441
2	6402640	47	2	C:A	2	6401842	20	2	A:T	798	0.0256888	0.000285	439
2	6402640	47	2	C:A	2	6401883	21	2	C:A	757	0.0110651	0.01896	441
2	6402640	47	2	C:A	2	6401922	22	2	T:G	718	0.0189258	0.00148	440
2	6402640	47	2	C:A	2	6401939	23	2	C:T	701	1	1.03e-33	441
2	6402640	47	2	C:A	2	6401940	24	2	A:G	700	0.00337641	0.62993	428
2	6402640	47	2	C:A	2	6401970	25	2	G:A	670	0.0140699	0.01019	441
2	6402640	47	2	C:A	2	6402043	26	2	T:A	597	1	1.03e-33	441
2	6402640	47	2	C:A	2	6402120	27	2	T:+	520	0.0727502	3.82e-07	307
2	6402640	47	2	C:A	2	6402127	28	2	A:+	513	1	1.03e-33	441
2	6402640	47	2	C:A	2	6402145	29	2	+:A	495	1	1.03e-33	441
2	6402640	47	2	C:A	2	6402148	30	2	T:A	492	0.0258886	0.000287	441
2	6402640	47	2	C:A	2	6402153	31	2	T:G	487	0.0258886	0.000287	441
2	6402640	47	2	C:A	2	6402199	32	2	A:G	441	0.945129	4.34e-31	441
2	6402640	47	2	C:A	2	6402282	33	2	T:-	358	0.0162305	0.00541	413
2	6402640	47	2	C:A	2	6402335	34	2	G:A	305	1	1.03e-33	441
2	6402640	47	2	C:A	2	6402395	35	2	G:T	245	1	1.03e-33	441
2	6402640	47	2	C:A	2	6402406	36	2	T:G	234	0.0188202	0.00149	441
2	6402640	47	2	C:A	2	6402459	37	2	T:-	181	0.088141	5.2e-10	440
2	6402640	47	2	C:A	2	6402499	38	2	G:A	141	1	1.03e-33	441
2	6402640	47	2	C:A	2	6402522	39	2	C:T	118	0.00948611	0.05403	423
2	6402640	47	2	C:A	2	6402524	40	2	-:T	116	0.0110584	0.0258	436
2	6402640	47	2	C:A	2	6402532	41	2	T:+	108	1	1.03e-33	441
2	6402640	47	2	C:A	2	6402543	42	2	A:+	97	1	1.03e-33	441
2	6402640	47	2	C:A	2	6402549	43	2	T:C	91	0.00248922	0.61372	440
2	6402640	47	2	C:A	2	6402578	44	2	+:T	62	0.0304723	5.01e-05	441
2	6402640	47	2	C:A	2	6402616	45	2	A:G	24	1	1.03e-33	441
2	6402640	47	2	C:A	2	6402638	46	2	+:T	2	1	1.03e-33	441
2	6402805	48	2	C:T	2	6401531	0	2	A:C	1274	1	1.03e-33	441
2	6402805	48	2	C:T	2	6401553	1	2	G:A	1252	1	1.03e-33	441
2	6402805	48	2	C:T	2	6401556	2	2	T:C	1249	1	1.03e-33	441
2	6402805	48	2	C:T	2	6401562	3	2	A:T	1243	1	1.03e-33	441
2	6402805	48	2	C:T	2	6401563	4	2	A:T	1242	0.890516	9.21e-29	441
2	6402805	48	2	C:T	2	6401574	5	2	A:+	1231	0.890516	9.21e-29	441
2	6402805	48	2	C:T	2	6401604	6	2	C:A	1201	1	1.03e-33	441
2	6402805	48	2	C:T	2	6401618	7	2	A:C	1187	1	1.03e-33	441
2	6402805	48	2	C:T	2	6401620	8	2	+:T	1185	1	1.03e-33	441
2	6402805	48	2	C:T	2	6401621	9	2	G:C	1184	0.087346	5.69e-10	441
2	6402805	48	2	C:T	2	6401634	10	2	T:C	1171	1	1.03e-33	441
2	6402805	48	2	C:T	2	6401641	11	2	A:G	1164	1	1.03e-33	441
2	6402805	48	2	C:T	2	6401650	12	2	A:G	1155	0.945129	4.34e-31	441
2	6402805	48	2	C:T	2	6401670	13	2	G:A	1135	0.945129	4.34e-31	441
2	6402805	48	2	C:T	2	6401748	14	2	A:T	1057	1	1.03e-33	441
2	6402805	48	2	C:T	2	6401749	15	2	C:A	1056	NaN	NaN	0
2	6402805	48	2	C:T	2	6401751	16	2	T:+	1054	1	1.03e-33	441
2	6402805	48	2	C:T	2	6401763	17	2	+:G	1042	1	1.03e-33	441
2	6402805	48	2	C:T	2	6401766	18	2	+:T	1039	1	1.03e-33	441
2	6402805	48	2	C:T	2	6401788	19	2	A:G	1017	1	1.03e-33	441
2	6402805	48	2	C:T	2	6401842	20	2	A:T	963	0.0256888	0.000285	439
2	6402805	48	2	C:T	2	6401883	21	2	C:A	922	0.0110651	0.01896	441
2	6402805	48	2	C:T	2	6401922	22	2	T:G	883	0.0189258	0.00148	440
2	6402805	48	2	C:T	2	6401939	23	2	C:T	866	1	1.03e-33	441
2	6402805	48	2	C:T	2	6401940	24	2	A:G	865	0.00337641	0.62993	428
2	6402805	48	2	C:T	2	6401970	25	2	G:A	835	0.0140699	0.01019	441
2	6402805	48	2	C:T	2	6402043	26	2	T:A	762	1	1.03e-33	441
2	6402805	48	2	C:T	2	6402120	27	2	T:+	685	0.0727502	3.82e-07	307
2	6402805	48	2	C:T	2	6402127	28	2	A:+	678	1	1.03e-33	441
2	6402805	48	2	C:T	2	6402145	29	2	+:A	660	1	1.03e-33	441
2	6402805	48	2	C:T	2	6402148	30	2	T:A	657	0.0258886	0.000287	441
2	6402805	48	2	C:T	2	6402153	31	2	T:G	652	0.0258886	0.000287	441
2	6402805	48	2	C:T	2	6402199	32	2	A:G	606	0.945129	4.34e-31	441
2	6402805	48	2	C:T	2	6402282	33	2	T:-	523	0.0162305	0.00541	413
2	6402805	48	2	C:T	2	6402335	34	2	G:A	470	1	1.03e-33	441
2	6402805	48	2	C:T	2	6402395	35	2	G:T	410	1	1.03e-33	441
2	6402805	48	2	C:T	2	6402406	36	2	T:G	399	0.0188202	0.00149	441
2	6402805	48	2	C:T	2	6402459	37	2	T:-	346	0.088141	5.2e-10	440
2	6402805	48	2	C:T	2	6402499	38	2	G:A	306	1	1.03e-33	441
2	6402805	48	2	C:T	2	6402522	39	2	C:T	283	0.00948611	0.05403	423
2	6402805	48	2	C:T	2	6402524	40	2	-:T	281	0.0110584	0.0258	436
2	6402805	48	2	C:T	2	6402532	41	2	T:+	273	1	1.03e-33	441
2	6402805	48	2	C:T	2	6402543	42	2	A:+	262	1	1.03e-33	441
2	6402805	48	2	C:T	2	6402549	43	2	T:C	256	0.00248922	0.61372	440
2	6402805	48	2	C:T	2	6402578	44	2	+:T	227	0.0304723	5.01e-05	441
2	6402805	48	2	C:T	2	6402616	45	2	A:G	189	1	1.03e-33	441
2	6402805	48	2	C:T	2	6402638	46	2	+:T	167	1	1.03e-33	441
2	6402805	48	2	C:T	2	6402640	47	2	C:A	165	1	1.03e-33	441
2	6402835	49	2	C:T	2	6401531	0	2	A:C	1304	0.011224	0.01865	441
2	6402835	49	2	C:T	2	6401553	1	2	G:A	1282	0.011224	0.01865	441
2	6402835	49	2	C:T	2	6401556	2	2	T:C	1279	0.011224	0.01865	441
2	6402835	49	2	C:T	2	6401562	3	2	A:T	1273	0.011224	0.01865	441
2	6402835	49	2	C:T	2	6401563	4	2	A:T	1272	0.00999519	0.03039	441
2	6402835	49	2	C:T	2	6401574	5	2	A:+	1261	0.00999519	0.03039	441
2	6402835	49	2	C:T	2	6401604	6	2	C:A	1231	0.011224	0.01865	441
2	6402835	49	2	C:T	2	6401618	7	2	A:C	1217	0.011224	0.01865	441
2	6402835	49	2	C:T	2	6401620	8	2	+:T	1215	0.011224	0.01865	441
2	6402835	49	2	C:T	2	6401621	9	2	G:C	1214	0.128501	6.77e-19	441
2	6402835	49	2	C:T	2	6401634	10	2	T:C	1201	0.011224	0.01865	441
2	6402835	49	2	C:T	2	6401641	11	2	A:G	1194	0.011224	0.01865	441
2	6402835	49	2	C:T	2	6401650	12	2	A:G	1185	0.0106082	0.03079	441
2	6402835	49	2	C:T	2	6401670	13	2	G:A	1165	0.0106082	0.03079	441
2	6402835	49	2	C:T	2	6401748	14	2	A:T	1087	0.011224	0.01865	441
2	6402835	49	2	C:T	2	6401749	15	2	C:A	1086	0.162001	7.51e-22	421
2	6402835	49	2	C:T	2	6401751	16	2	T:+	1084	0.011224	0.01865	441
2	6402835	49	2	C:T	2	6401763	17	2	+:G	1072	0.011224	0.01865	441
2	6402835	49	2	C:T	2	6401766	18	2	+:T	1069	0.011224	0.01865	441
2	6402835	49	2	C:T	2	6401788	19	2	A:G	1047	0.011224	0.01865	441
2	6402835	49	2	C:T	2	6401842	20	2	A:T	993	0.142369	2.63e-20	439
2	6402835	49	2	C:T	2	6401883	21	2	C:A	952	0.985844	0	441
2	6402835	49	2	C:T	2	6401922	22	2	T:G	913	0.104839	6.87e-16	440
2	6402835	49	2	C:T	2	6401939	23	2	C:T	896	0.011224	0.01865	441
2	6402835	49	2	C:T	2	6401940	24	2	A:G	895	0.0188117	0.00147	428
2	6402835	49	2	C:T	2	6401970	25	2	G:A	865	0.774115	0	441
2	6402835	49	2	C:T	2	6402043	26	2	T:A	792	0.011224	0.01865	441
2	6402835	49	2	C:T	2	6402120	27	2	T:+	715	NaN	NaN	0
2	6402835	49	2	C:T	2	6402127	28	2	A:+	708	0.011224	0.01865	441
2	6402835	49	2	C:T	2	6402145	29	2	+:A	690	0.011224	0.01865	441
2	6402835	49	2	C:T	2	6402148	30	2	T:A	687	0.143343	1.21e-20	441
2	6402835	49	2	C:T	2	6402153	31	2	T:G	682	0.143343	1.21e-20	441
2	6402835	49	2	C:T	2	6402199	32	2	A:G	636	0.0106082	0.03079	441
2	6402835	49	2	C:T	2	6402282	33	2	T:-	553	0.756364	0	413
2	6402835	49	2	C:T	2	6402335	34	2	G:A	500	0.011224	0.01865	441
2	6402835	49	2	C:T	2	6402395	35	2	G:T	440	0.011224	0.01865	441
2	6402835	49	2	C:T	2	6402406	36	2	T:G	429	0.104206	7.29e-16	441
2	6402835	49	2	C:T	2	6402459	37	2	T:-	376	0.128007	1.36e-18	440
2	6402835	49	2	C:T	2	6402499	38	2	G:A	336	0.011224	0.01865	441
2	6402835	49	2	C:T	2	6402522	39	2	C:T	313	0.475086	7.71e-38	423
2	6402835	49	2	C:T	2	6402524	40	2	-:T	311	0.691223	0	436
2	6402835	49	2	C:T	2	6402532	41	2	T:+	303	0.011224	0.01865	441
2	6402835	49	2	C:T	2	6402543	42	2	A:+	292	0.011224	0.01865	441
2	6402835	49	2	C:T	2	6402549	43	2	T:C	286	0.013789	0.00696	440
2	6402835	49	2	C:T	2	6402578	44	2	+:T	257	0.168722	1.49e-23	441
2	6402835	49	2	C:T	2	6402616	45	2	A:G	219	0.011224	0.01865	441
2	6402835	49	2	C:T	2	6402638	46	2	+:T	197	0.011224	0.01865	441
2	6402835	49	2	C:T	2	6402640	47	2	C:A	195	0.011224	0.01865	441
2	6402835	49	2	C:T	2	6402805	48	2	C:T	30	0.011224	0.01865	441
2	6403039	50	2	+:G	2	6401531	0	2	A:C	1508	0.945129	4.34e-31	441
2	6403039	50	2	+:G	2	6401553	1	2	G:A	1486	0.945129	4.34e-31	441
2	6403039	50	2	+:G	2	6401556	2	2	T:C	1483	0.945129	4.34e-31	441
2	6403039	50	2	+:G	2	6401562	3	2	A:T	1477	0.945129	4.34e-31	441
2	6403039	50	2	+:G	2	6401563	4	2	A:T	1476	0.942217	9.69e-30	441
2	6403039	50	2	+:G	2	6401574	5	2	A:+	1465	0.942217	9.69e-30	441
2	6403039	50	2	+:G	2	6401604	6	2	C:A	1435	0.945129	4.34e-31	441
2	6403039	50	2	+:G	2	6401618	7	2	A:C	1421	0.945129	4.34e-31	441
2	6403039	50	2	+:G	2	6401620	8	2	+:T	1419	0.945129	4.34e-31	441
2	6403039	50	2	+:G	2	6401621	9	2	G:C	1418	0.0825532	1.82e-09	441
2	6403039	50	2	+:G	2	6401634	10	2	T:C	1405	0.945129	4.34e-31	441
2	6403039	50	2	+:G	2	6401641	11	2	A:G	1398	0.945129	4.34e-31	441
2	6403039	50	2	+:G	2	6401650	12	2	A:G	1389	0.887515	1.74e-28	441
2	6403039	50	2	+:G	2	6401670	13	2	G:A	1369	0.887515	1.74e-28	441
2	6403039	50	2	+:G	2	6401748	14	2	A:T	1291	0.945129	4.34e-31	441
2	6403039	50	2	+:G	2	6401749	15	2	C:A	1290	NaN	NaN	0
2	6403039	50	2	+:G	2	6401751	16	2	T:+	1288	0.945129	4.34e-31	441
2	6403039	50	2	+:G	2	6401763	17	2	+:G	1276	0.945129	4.34e-31	441
2	6403039	50	2	+:G	2	6401766	18	2	+:T	1273	0.945129	4.34e-31	441
2	6403039	50	2	+:G	2	6401788	19	2	A:G	1251	0.945129	4.34e-31	441
2	6403039	50	2	+:G	2	6401842	20	2	A:T	1197	0.0242789	0.000289	439
2	6403039	50	2	+:G	2	6401883	21	2	C:A	1156	0.010458	0.03071	441
2	6403039	50	2	+:G	2	6401922	22	2	T:G	1117	0.0178872	0.00255	440
2	6403039	50	2	+:G	2	6401939	23	2	C:T	1100	0.945129	4.34e-31	441
2	6403039	50	2	+:G	2	6401940	24	2	A:G	1099	0.0031909	0.62371	428
2	6403039	50	2	+:G	2	6401970	25	2	G:A	1069	0.0132979	0.00975	441
2	6403039	50	2	+:G	2	6402043	26	2	T:A	996	0.945129	4.34e-31	441
2	6403039	50	2	+:G	2	6402120	27	2	T:+	919	0.0686828	8.63e-07	307
2	6403039	50	2	+:G	2	6402127	28	2	A:+	912	0.945129	4.34e-31	441
2	6403039	50	2	+:G	2	6402145	29	2	+:A	894	0.945129	4.34e-31	441
2	6403039	50	2	+:G	2	6402148	30	2	T:A	891	0.0244681	0.000274	441
2	6403039	50	2	+:G	2	6402153	31	2	T:G	886	0.0244681	0.000274	441
2	6403039	50	2	+:G	2	6402199	32	2	A:G	840	0.887515	1.74e-28	441
2	6403039	50	2	+:G	2	6402282	33	2	T:-	757	0.0153373	0.00951	413
2	6403039	50	2	+:G	2	6402335	34	2	G:A	704	0.945129	4.34e-31	441
2	6403039	50	2	+:G	2	6402395	35	2	G:T	644	0.945129	4.34e-31	441
2	6403039	50	2	+:G	2	6402406	36	2	T:G	633	0.0177875	0.00255	441
2	6403039	50	2	+:G	2	6402459	37	2	T:-	580	0.0833042	1.67e-09	440
2	6403039	50	2	+:G	2	6402499	38	2	G:A	540	0.945129	4.34e-31	441
2	6403039	50	2	+:G	2	6402522	39	2	C:T	517	0.00896465	0.05293	423
2	6403039	50	2	+:G	2	6402524	40	2	-:T	515	0.0102443	0.04485	436
2	6403039	50	2	+:G	2	6402532	41	2	T:+	507	0.945129	4.34e-31	441
2	6403039	50	2	+:G	2	6402543	42	2	A:+	496	0.945129	4.34e-31	441
2	6403039	50	2	+:G	2	6402549	43	2	T:C	490	0.00235262	0.61392	440
2	6403039	50	2	+:G	2	6402578	44	2	+:T	461	0.0288003	9.19e-05	441
2	6403039	50	2	+:G	2	6402616	45	2	A:G	423	0.945129	4.34e-31	441
2	6403039	50	2	+:G	2	6402638	46	2	+:T	401	0.945129	4.34e-31	441
2	6403039	50	2	+:G	2	6402640	47	2	C:A	399	0.945129	4.34e-31	441
2	6403039	50	2	+:G	2	6402805	48	2	C:T	234	0.945129	4.34e-31	441
2	6403039	50	2	+:G	2	6402835	49	2	C:T	204	0.0106082	0.03079	441
2	6403112	51	2	C:A	2	6401531	0	2	A:C	1581	1	1.03e-33	441
2	6403112	51	2	C:A	2	6401553	1	2	G:A	1559	1	1.03e-33	441
2	6403112	51	2	C:A	2	6401556	2	2	T:C	1556	1	1.03e-33	441
2	6403112	51	2	C:A	2	6401562	3	2	A:T	1550	1	1.03e-33	441
2	6403112	51	2	C:A	2	6401563	4	2	A:T	1549	0.890516	9.21e-29	441
2	6403112	51	2	C:A	2	6401574	5	2	A:+	1538	0.890516	9.21e-29	441
2	6403112	51	2	C:A	2	6401604	6	2	C:A	1508	1	1.03e-33	441
2	6403112	51	2	C:A	2	6401618	7	2	A:C	1494	1	1.03e-33	441
2	6403112	51	2	C:A	2	6401620	8	2	+:T	1492	1	1.03e-33	441
2	6403112	51	2	C:A	2	6401621	9	2	G:C	1491	0.087346	5.69e-10	441
2	6403112	51	2	C:A	2	6401634	10	2	T:C	1478	1	1.03e-33	441
2	6403112	51	2	C:A	2	6401641	11	2	A:G	1471	1	1.03e-33	441
2	6403112	51	2	C:A	2	6401650	12	2	A:G	1462	0.945129	4.34e-31	441
2	6403112	51	2	C:A	2	6401670	13	2	G:A	1442	0.945129	4.34e-31	441
2	6403112	51	2	C:A	2	6401748	14	2	A:T	1364	1	1.03e-33	441
2	6403112	51	2	C:A	2	6401749	15	2	C:A	1363	NaN	NaN	0
2	6403112	51	2	C:A	2	6401751	16	2	T:+	1361	1	1.03e-33	441
2	6403112	51	2	C:A	2	6401763	17	2	+:G	1349	1	1.03e-33	441
2	6403112	51	2	C:A	2	6401766	18	2	+:T	1346	1	1.03e-33	441
2	6403112	51	2	C:A	2	6401788	19	2	A:G	1324	1	1.03e-33	441
2	6403112	51	2	C:A	2	6401842	20	2	A:T	1270	0.0256888	0.000285	439
2	6403112	51	2	C:A	2	6401883	21	2	C:A	1229	0.0110651	0.01896	441
2	6403112	51	2	C:A	2	6401922	22	2	T:G	1190	0.0189258	0.00148	440
2	6403112	51	2	C:A	2	6401939	23	2	C:T	1173	1	1.03e-33	441
2	6403112	51	2	C:A	2	6401940	24	2	A:G	1172	0.00337641	0.62993	428
2	6403112	51	2	C:A	2	6401970	25	2	G:A	1142	0.0140699	0.01019	441
2	6403112	51	2	C:A	2	6402043	26	2	T:A	1069	1	1.03e-33	441
2	6403112	51	2	C:A	2	6402120	27	2	T:+	992	0.0727502	3.82e-07	307
2	6403112	51	2	C:A	2	6402127	28	2	A:+	985	1	1.03e-33	441
2	6403112	51	2	C:A	2	6402145	29	2	+:A	967	1	1.03e-33	441
2	6403112	51	2	C:A	2	6402148	30	2	T:A	964	0.0258886	0.000287	441
2	6403112	51	2	C:A	2	6402153	31	2	T:G	959	0.0258886	0.000287	441
2	6403112	51	2	C:A	2	6402199	32	2	A:G	913	0.945129	4.34e-31	441
2	6403112	51	2	C:A	2	6402282	33	2	T:-	830	0.0162305	0.00541	413
2	6403112	51	2	C:A	2	6402335	34	2	G:A	777	1	1.03e-33	441
2	6403112	51	2	C:A	2	6402395	35	2	G:T	717	1	1.03e-33	441
2	6403112	51	2	C:A	2	6402406	36	2	T:G	706	0.0188202	0.00149	441
2	6403112	51	2	C:A	2	6402459	37	2	T:-	653	0.088141	5.2e-10	440
2	6403112	51	2	C:A	2	6402499	38	2	G:A	613	1	1.03e-33	441
2	6403112	51	2	C:A	2	6402522	39	2	C:T	590	0.00948611	0.05403	423
2	6403112	51	2	C:A	2	6402524	40	2	-:T	588	0.0110584	0.0258	436
2	6403112	51	2	C:A	2	6402532	41	2	T:+	580	1	1.03e-33	441
2	6403112	51	2	C:A	2	6402543	42	2	A:+	569	1	1.03e-33	441
2	6403112	51	2	C:A	2	6402549	43	2	T:C	563	0.00248922	0.61372	440
2	6403112	51	2	C:A	2	6402578	44	2	+:T	534	0.0304723	5.01e-05	441
2	6403112	51	2	C:A	2	6402616	45	2	A:G	496	1	1.03e-33	441
2	6403112	51	2	C:A	2	6402638	46	2	+:T	474	1	1.03e-33	441
2	6403112	51	2	C:A	2	6402640	47	2	C:A	472	1	1.03e-33	441
2	6403112	51	2	C:A	2	6402805	48	2	C:T	307	1	1.03e-33	441
2	6403112	51	2	C:A	2	6402835	49	2	C:T	277	0.011224	0.01865	441
2	6403112	51	2	C:A	2	6403039	50	2	+:G	73	0.945129	4.34e-31	441
2	6403143	52	2	A:G	2	6401531	0	2	A:C	1612	1	1.03e-33	441
2	6403143	52	2	A:G	2	6401553	1	2	G:A	1590	1	1.03e-33	441
2	6403143	52	2	A:G	2	6401556	2	2	T:C	1587	1	1.03e-33	441
2	6403143	52	2	A:G	2	6401562	3	2	A:T	1581	1	1.03e-33	441
2	6403143	52	2	A:G	2	6401563	4	2	A:T	1580	0.890516	9.21e-29	441
2	6403143	52	2	A:G	2	6401574	5	2	A:+	1569	0.890516	9.21e-29	441
2	6403143	52	2	A:G	2	6401604	6	2	C:A	1539	1	1.03e-33	441
2	6403143	52	2	A:G	2	6401618	7	2	A:C	1525	1	1.03e-33	441
2	6403143	52	2	A:G	2	6401620	8	2	+:T	1523	1	1.03e-33	441
2	6403143	52	2	A:G	2	6401621	9	2	G:C	1522	0.087346	5.69e-10	441
2	6403143	52	2	A:G	2	6401634	10	2	T:C	1509	1	1.03e-33	441
2	6403143	52	2	A:G	2	6401641	11	2	A:G	1502	1	1.03e-33	441
2	6403143	52	2	A:G	2	6401650	12	2	A:G	1493	0.945129	4.34e-31	441
2	6403143	52	2	A:G	2	6401670	13	2	G:A	1473	0.945129	4.34e-31	441
2	6403143	52	2	A:G	2	6401748	14	2	A:T	1395	1	1.03e-33	441
2	6403143	52	2	A:G	2	6401749	15	2	C:A	1394	NaN	NaN	0
2	6403143	52	2	A:G	2	6401751	16	2	T:+	1392	1	1.03e-33	441
2	6403143	52	2	A:G	2	6401763	17	2	+:G	1380	1	1.03e-33	441
2	6403143	52	2	A:G	2	6401766	18	2	+:T	1377	1	1.03e-33	441
2	6403143	52	2	A:G	2	6401788	19	2	A:G	1355	1	1.03e-33	441
2	6403143	52	2	A:G	2	6401842	20	2	A:T	1301	0.0256888	0.000285	439
2	6403143	52	2	A:G	2	6401883	21	2	C:A	1260	0.0110651	0.01896	441
2	6403143	52	2	A:G	2	6401922	22	2	T:G	1221	0.0189258	0.00148	440
2	6403143	52	2	A:G	2	6401939	23	2	C:T	1204	1	1.03e-33	441
2	6403143	52	2	A:G	2	6401940	24	2	A:G	1203	0.00337641	0.62993	428
2	6403143	52	2	A:G	2	6401970	25	2	G:A	1173	0.0140699	0.01019	441
2	6403143	52	2	A:G	2	6402043	26	2	T:A	1100	1	1.03e-33	441
2	6403143	52	2	A:G	2	6402120	27	2	T:+	1023	0.0727502	3.82e-07	307
2	6403143	52	2	A:G	2	6402127	28	2	A:+	1016	1	1.03e-33	441
2	6403143	52	2	A:G	2	6402145	29	2	+:A	998	1	1.03e-33	441
2	6403143	52	2	A:G	2	6402148	30	2	T:A	995	0.0258886	0.000287	441
2	6403143	52	2	A:G	2	6402153	31	2	T:G	990	0.0258886	0.000287	441
2	6403143	52	2	A:G	2	6402199	32	2	A:G	944	0.945129	4.34e-31	441
2	6403143	52	2	A:G	2	6402282	33	2	T:-	861	0.0162305	0.00541	413
2	6403143	52	2	A:G	2	6402335	34	2	G:A	808	1	1.03e-33	441
2	6403143	52	2	A:G	2	6402395	35	2	G:T	748	1	1.03e-33	441
2	6403143	52	2	A:G	2	6402406	36	2	T:G	737	0.0188202	0.00149	441
2	6403143	52	2	A:G	2	6402459	37	2	T:-	684	0.088141	5.2e-10	440
2	6403143	52	2	A:G	2	6402499	38	2	G:A	644	1	1.03e-33	441
2	6403143	52	2	A:G	2	6402522	39	2	C:T	621	0.00948611	0.05403	423
2	6403143	52	2	A:G	2	6402524	40	2	-:T	619	0.0110584	0.0258	436
2	6403143	52	2	A:G	2	6402532	41	2	T:+	611	1	1.03e-33	441
2	6403143	52	2	A:G	2	6402543	42	2	A:+	600	1	1.03e-33	441
2	6403143	52	2	A:G	2	6402549	43	2	T:C	594	0.00248922	0.61372	440
2	6403143	52	2	A:G	2	6402578	44	2	+:T	565	0.0304723	5.01e-05	441
2	6403143	52	2	A:G	2	6402616	45	2	A:G	527	1	1.03e-33	441
2	6403143	52	2	A:G	2	6402638	46	2	+:T	505	1	1.03e-33	441
2	6403143	52	2	A:G	2	6402640	47	2	C:A	503	1	1.03e-33	441
2	6403143	52	2	A:G	2	6402805	48	2	C:T	338	1	1.03e-33	441
2	6403143	52	2	A:G	2	6402835	49	2	C:T	308	0.011224	0.01865	441
2	6403143	52	2	A:G	2	6403039	50	2	+:G	104	0.945129	4.34e-31	441
2	6403143	52	2	A:G	2	6403112	51	2	C:A	31	1	1.03e-33	441
2	6403154	53	2	G:A	2	6401531	0	2	A:C	1623	0.011224	0.01865	441
2	6403154	53	2	G:A	2	6401553	1	2	G:A	1601	0.011224	0.01865	441
2	6403154	53	2	G:A	2	6401556	2	2	T:C	1598	0.011224	0.01865	441
2	6403154	53	2	G:A	2	6401562	3	2	A:T	1592	0.011224	0.01865	441
2	6403154	53	2	G:A	2	6401563	4	2	A:T	1591	0.00999519	0.03039	441
2	6403154	53	2	G:A	2	6401574	5	2	A:+	1580	0.00999519	0.03039	441
2	6403154	53	2	G:A	2	6401604	6	2	C:A	1550	0.011224	0.01865	441
2	6403154	53	2	G:A	2	6401618	7	2	A:C	1536	0.011224	0.01865	441
2	6403154	53	2	G:A	2	6401620	8	2	+:T	1534	0.011224	0.01865	441
2	6403154	53	2	G:A	2	6401621	9	2	G:C	1533	0.128501	6.77e-19	441
2	6403154	53	2	G:A	2	6401634	10	2	T:C	1520	0.011224	0.01865	441
2	6403154	53	2	G:A	2	6401641	11	2	A:G	1513	0.011224	0.01865	441
2	6403154	53	2	G:A	2	6401650	12	2	A:G	1504	0.0106082	0.03079	441
2	6403154	53	2	G:A	2	6401670	13	2	G:A	1484	0.0106082	0.03079	441
2	6403154	53	2	G:A	2	6401748	14	2	A:T	1406	0.011224	0.01865	441
2	6403154	53	2	G:A	2	6401749	15	2	C:A	1405	0.162001	7.51e-22	421
2	6403154	53	2	G:A	2	6401751	16	2	T:+	1403	0.011224	0.01865	441
2	6403154	53	2	G:A	2	6401763	17	2	+:G	1391	0.011224	0.01865	441
2	6403154	53	2	G:A	2	6401766	18	2	+:T	1388	0.011224	0.01865	441
2	6403154	53	2	G:A	2	6401788	19	2	A:G	1366	0.011224	0.01865	441
2	6403154	53	2	G:A	2	6401842	20	2	A:T	1312	0.142369	2.63e-20	439
2	6403154	53	2	G:A	2	6401883	21	2	C:A	1271	0.985844	0	441
2	6403154	53	2	G:A	2	6401922	22	2	T:G	1232	0.104839	6.87e-16	440
2	6403154	53	2	G:A	2	6401939	23	2	C:T	1215	0.011224	0.01865	441
2	6403154	53	2	G:A	2	6401940	24	2	A:G	1214	0.0188117	0.00147	428
2	6403154	53	2	G:A	2	6401970	25	2	G:A	1184	0.774115	0	441
2	6403154	53	2	G:A	2	6402043	26	2	T:A	1111	0.011224	0.01865	441
2	6403154	53	2	G:A	2	6402120	27	2	T:+	1034	NaN	NaN	0
2	6403154	53	2	G:A	2	6402127	28	2	A:+	1027	0.011224	0.01865	441
2	6403154	53	2	G:A	2	6402145	29	2	+:A	1009	0.011224	0.01865	441
2	6403154	53	2	G:A	2	6402148	30	2	T:A	1006	0.143343	1.21e-20	441
2	6403154	53	2	G:A	2	6402153	31	2	T:G	1001	0.143343	1.21e-20	441
2	6403154	53	2	G:A	2	6402199	32	2	A:G	955	0.0106082	0.03079	441
2	6403154	53	2	G:A	2	6402282	33	2	T:-	872	0.756364	0	413
2	6403154	53	2	G:A	2	6402335	34	2	G:A	819	0.011224	0.01865	441
2	6403154	53	2	G:A	2	6402395	35	2	G:T	759	0.011224	0.01865	441
2	6403154	53	2	G:A	2	6402406	36	2	T:G	748	0.104206	7.29e-16	441
2	6403154	53	2	G:A	2	6402459	37	2	T:-	695	0.128007	1.36e-18	440
2	6403154	53	2	G:A	2	6402499	38	2	G:A	655	0.011224	0.01865	441
2	6403154	53	2	G:A	2	6402522	39	2	C:T	632	0.475086	7.71e-38	423
2	6403154	53	2	G:A	2	6402524	40	2	-:T	630	0.691223	0	436
2	6403154	53	2	G:A	2	6402532	41	2	T:+	622	0.011224	0.01865	441
2	6403154	53	2	G:A	2	6402543	42	2	A:+	611	0.011224	0.01865	441
2	6403154	53	2	G:A	2	6402549	43	2	T:C	605	0.013789	0.00696	440
2	6403154	53	2	G:A	2	6402578	44	2	+:T	576	0.168722	1.49e-23	441
2	6403154	53	2	G:A	2	6402616	45	2	A:G	538	0.011224	0.01865	441
2	6403154	53	2	G:A	2	6402638	46	2	+:T	516	0.011224	0.01865	441
2	6403154	53	2	G:A	2	6402640	47	2	C:A	514	0.011224	0.01865	441
2	6403154	53	2	G:A	2	6402805	48	2	C:T	349	0.011224	0.01865	441
2	6403154	53	2	G:A	2	6402835	49	2	C:T	319	1	0	441
2	6403154	53	2	G:A	2	6403039	50	2	+:G	115	0.0106082	0.03079	441
2	6403154	53	2	G:A	2	6403112	51	2	C:A	42	0.011224	0.01865	441
2	6403154	53	2	G:A	2	6403143	52	2	A:G	11	0.011224	0.01865	441
2	6403159	54	2	G:A	2	6401531	0	2	A:C	1628	0.0306613	4.92e-05	440
2	6403159	54	2	G:A	2	6401553	1	2	G:A	1606	0.0306613	4.92e-05	440
2	6403159	54	2	G:A	2	6401556	2	2	T:C	1603	0.0306613	4.92e-05	440
2	6403159	54	2	G:A	2	6401562	3	2	A:T	1597	0.0306613	4.92e-05	440
2	6403159	54	2	G:A	2	6401563	4	2	A:T	1596	0.0273041	0.000169	440
2	6403159	54	2	G:A	2	6401574	5	2	A:+	1585	0.0273041	0.000169	440
2	6403159	54	2	G:A	2	6401604	6	2	C:A	1555	0.0306613	4.92e-05	440
2	6403159	54	2	G:A	2	6401618	7	2	A:C	1541	0.0306613	4.92e-05	440
2	6403159	54	2	G:A	2	6401620	8	2	+:T	1539	0.0306613	4.92e-05	440
2	6403159	54	2	G:A	2	6401621	9	2	G:C	1538	0.339922	3.88e-43	440
2	6403159	54	2	G:A	2	6401634	10	2	T:C	1525	0.0306613	4.92e-05	440
2	6403159	54	2	G:A	2	6401641	11	2	A:G	1518	0.0306613	4.92e-05	440
2	6403159	54	2	G:A	2	6401650	12	2	A:G	1509	0.0289787	9.06e-05	440
2	6403159	54	2	G:A	2	6401670	13	2	G:A	1489	0.0289787	9.06e-05	440
2	6403159	54	2	G:A	2	6401748	14	2	A:T	1411	0.0306613	4.92e-05	440
2	6403159	54	2	G:A	2	6401749	15	2	C:A	1410	0.828232	0	420
2	6403159	54	2	G:A	2	6401751	16	2	T:+	1408	0.0306613	4.92e-05	440
2	6403159	54	2	G:A	2	6401763	17	2	+:G	1396	0.0306613	4.92e-05	440
2	6403159	54	2	G:A	2	6401766	18	2	+:T	1393	0.0306613	4.92e-05	440
2	6403159	54	2	G:A	2	6401788	19	2	A:G	1371	0.0306613	4.92e-05	440
2	6403159	54	2	G:A	2	6401842	20	2	A:T	1317	0.832644	0	439
2	6403159	54	2	G:A	2	6401883	21	2	C:A	1276	0.167442	2.83e-23	440
2	6403159	54	2	G:A	2	6401922	22	2	T:G	1237	0.284905	1.34e-37	440
2	6403159	54	2	G:A	2	6401939	23	2	C:T	1220	0.0306613	4.92e-05	440
2	6403159	54	2	G:A	2	6401940	24	2	A:G	1219	0.0520878	1.17e-07	427
2	6403159	54	2	G:A	2	6401970	25	2	G:A	1189	0.0707092	8.31e-09	440
2	6403159	54	2	G:A	2	6402043	26	2	T:A	1116	0.0306613	4.92e-05	440
2	6403159	54	2	G:A	2	6402120	27	2	T:+	1039	1	0	306
2	6403159	54	2	G:A	2	6402127	28	2	A:+	1032	0.0306613	4.92e-05	440
2	6403159	54	2	G:A	2	6402145	29	2	+:A	1014	0.0306613	4.92e-05	440
2	6403159	54	2	G:A	2	6402148	30	2	T:A	1011	0.841091	0	440
2	6403159	54	2	G:A	2	6402153	31	2	T:G	1006	0.841091	0	440
2	6403159	54	2	G:A	2	6402199	32	2	A:G	960	0.0289787	9.06e-05	440
2	6403159	54	2	G:A	2	6402282	33	2	T:-	877	0.0859869	1.2e-09	412
2	6403159	54	2	G:A	2	6402335	34	2	G:A	824	0.0306613	4.92e-05	440
2	6403159	54	2	G:A	2	6402395	35	2	G:T	764	0.0306613	4.92e-05	440
2	6403159	54	2	G:A	2	6402406	36	2	T:G	753	0.284905	1.34e-37	440
2	6403159	54	2	G:A	2	6402459	37	2	T:-	700	0.347866	4.2e-45	440
2	6403159	54	2	G:A	2	6402499	38	2	G:A	660	0.0306613	4.92e-05	440
2	6403159	54	2	G:A	2	6402522	39	2	C:T	637	0.123529	4.1e-17	422
2	6403159	54	2	G:A	2	6402524	40	2	-:T	635	0.231577	6.34e-31	435
2	6403159	54	2	G:A	2	6402532	41	2	T:+	627	0.0306613	4.92e-05	440
2	6403159	54	2	G:A	2	6402543	42	2	A:+	616	0.0306613	4.92e-05	440
2	6403159	54	2	G:A	2	6402549	43	2	T:C	610	0.0377063	7.68e-06	439
2	6403159	54	2	G:A	2	6402578	44	2	+:T	581	0.990601	0	440
2	6403159	54	2	G:A	2	6402616	45	2	A:G	543	0.0306613	4.92e-05	440
2	6403159	54	2	G:A	2	6402638	46	2	+:T	521	0.0306613	4.92e-05	440
2	6403159	54	2	G:A	2	6402640	47	2	C:A	519	0.0306613	4.92e-05	440
2	6403159	54	2	G:A	2	6402805	48	2	C:T	354	0.0306613	4.92e-05	440
2	6403159	54	2	G:A	2	6402835	49	2	C:T	324	0.169847	1.3e-23	440
2	6403159	54	2	G:A	2	6403039	50	2	+:G	120	0.0289787	9.06e-05	440
2	6403159	54	2	G:A	2	6403112	51	2	C:A	47	0.0306613	4.92e-05	440
2	6403159	54	2	G:A	2	6403143	52	2	A:G	16	0.0306613	4.92e-05	440
2	6403159	54	2	G:A	2	6403154	53	2	G:A	5	0.169847	1.3e-23	440
2	6403222	55	2	G:A	2	6401531	0	2	A:C	1691	0.011224	0.01865	441
2	6403222	55	2	G:A	2	6401553	1	2	G:A	1669	0.011224	0.01865	441
2	6403222	55	2	G:A	2	6401556	2	2	T:C	1666	0.011224	0.01865	441
2	6403222	55	2	G:A	2	6401562	3	2	A:T	1660	0.011224	0.01865	441
2	6403222	55	2	G:A	2	6401563	4	2	A:T	1659	0.00999519	0.03039	441
2	6403222	55	2	G:A	2	6401574	5	2	A:+	1648	0.00999519	0.03039	441
2	6403222	55	2	G:A	2	6401604	6	2	C:A	1618	0.011224	0.01865	441
2	6403222	55	2	G:A	2	6401618	7	2	A:C	1604	0.011224	0.01865	441
2	6403222	55	2	G:A	2	6401620	8	2	+:T	1602	0.011224	0.01865	441
2	6403222	55	2	G:A	2	6401621	9	2	G:C	1601	0.128501	6.77e-19	441
2	6403222	55	2	G:A	2	6401634	10	2	T:C	1588	0.011224	0.01865	441
2	6403222	55	2	G:A	2	6401641	11	2	A:G	1581	0.011224	0.01865	441
2	6403222	55	2	G:A	2	6401650	12	2	A:G	1572	0.0106082	0.03079	441
2	6403222	55	2	G:A	2	6401670	13	2	G:A	1552	0.0106082	0.03079	441
2	6403222	55	2	G:A	2	6401748	14	2	A:T	1474	0.011224	0.01865	441
2	6403222	55	2	G:A	2	6401749	15	2	C:A	1473	0.162001	7.51e-22	421
2	6403222	55	2	G:A	2	6401751	16	2	T:+	1471	0.011224	0.01865	441
2	6403222	55	2	G:A	2	6401763	17	2	+:G	1459	0.011224	0.01865	441
2	6403222	55	2	G:A	2	6401766	18	2	+:T	1456	0.011224	0.01865	441
2	6403222	55	2	G:A	2	6401788	19	2	A:G	1434	0.011224	0.01865	441
2	6403222	55	2	G:A	2	6401842	20	2	A:T	1380	0.142369	2.63e-20	439
2	6403222	55	2	G:A	2	6401883	21	2	C:A	1339	0.985844	0	441
2	6403222	55	2	G:A	2	6401922	22	2	T:G	1300	0.104839	6.87e-16	440
2	6403222	55	2	G:A	2	6401939	23	2	C:T	1283	0.011224	0.01865	441
2	6403222	55	2	G:A	2	6401940	24	2	A:G	1282	0.0188117	0.00147	428
2	6403222	55	2	G:A	2	6401970	25	2	G:A	1252	0.774115	0	441
2	6403222	55	2	G:A	2	6402043	26	2	T:A	1179	0.011224	0.01865	441
2	6403222	55	2	G:A	2	6402120	27	2	T:+	1102	NaN	NaN	0
2	6403222	55	2	G:A	2	6402127	28	2	A:+	1095	0.011224	0.01865	441
2	6403222	55	2	G:A	2	6402145	29	2	+:A	1077	0.011224	0.01865	441
2	6403222	55	2	G:A	2	6402148	30	2	T:A	1074	0.143343	1.21e-20	441
2	6403222	55	2	G:A	2	6402153	31	2	T:G	1069	0.143343	1.21e-20	441
2	6403222	55	2	G:A	2	6402199	32	2	A:G	1023	0.0106082	0.03079	441
2	6403222	55	2	G:A	2	6402282	33	2	T:-	940	0.756364	0	413
2	6403222	55	2	G:A	2	6402335	34	2	G:A	887	0.011224	0.01865	441
2	6403222	55	2	G:A	2	6402395	35	2	G:T	827	0.011224	0.01865	441
2	6403222	55	2	G:A	2	6402406	36	2	T:G	816	0.104206	7.29e-16	441
2	6403222	55	2	G:A	2	6402459	37	2	T:-	763	0.128007	1.36e-18	440
2	6403222	55	2	G:A	2	6402499	38	2	G:A	723	0.011224	0.01865	441
2	6403222	55	2	G:A	2	6402522	39	2	C:T	700	0.475086	7.71e-38	423
2	6403222	55	2	G:A	2	6402524	40	2	-:T	698	0.691223	0	436
2	6403222	55	2	G:A	2	6402532	41	2	T:+	690	0.011224	0.01865	441
2	6403222	55	2	G:A	2	6402543	42	2	A:+	679	0.011224	0.01865	441
2	6403222	55	2	G:A	2	6402549	43	2	T:C	673	0.013789	0.00696	440
2	6403222	55	2	G:A	2	6402578	44	2	+:T	644	0.168722	1.49e-23	441
2	6403222	55	2	G:A	2	6402616	45	2	A:G	606	0.011224	0.01865	441
2	6403222	55	2	G:A	2	6402638	46	2	+:T	584	0.011224	0.01865	441
2	6403222	55	2	G:A	2	6402640	47	2	C:A	582	0.011224	0.01865	441
2	6403222	55	2	G:A	2	6402805	48	2	C:T	417	0.011224	0.01865	441
2	6403222	55	2	G:A	2	6402835	49	2	C:T	387	1	0	441
2	6403222	55	2	G:A	2	6403039	50	2	+:G	183	0.0106082	0.03079	441
2	6403222	55	2	G:A	2	6403112	51	2	C:A	110	0.011224	0.01865	441
2	6403222	55	2	G:A	2	6403143	52	2	A:G	79	0.011224	0.01865	441
2	6403222	55	2	G:A	2	6403154	53	2	G:A	68	1	0	441
2	6403222	55	2	G:A	2	6403159	54	2	G:A	63	0.169847	1.3e-23	440
2	6403305	56	2	T:C	2	6401531	0	2	A:C	1774	1	1.03e-33	441
2	6403305	56	2	T:C	2	6401553	1	2	G:A	1752	1	1.03e-33	441
2	6403305	56	2	T:C	2	6401556	2	2	T:C	1749	1	1.03e-33	441
2	6403305	56	2	T:C	2	6401562	3	2	A:T	1743	1	1.03e-33	441
2	6403305	56	2	T:C	2	6401563	4	2	A:T	1742	0.890516	9.21e-29	441
2	6403305	56	2	T:C	2	6401574	5	2	A:+	1731	0.890516	9.21e-29	441
2	6403305	56	2	T:C	2	6401604	6	2	C:A	1701	1	1.03e-33	441
2	6403305	56	2	T:C	2	6401618	7	2	A:C	1687	1	1.03e-33	441
2	6403305	56	2	T:C	2	6401620	8	2	+:T	1685	1	1.03e-33	441
2	6403305	56	2	T:C	2	6401621	9	2	G:C	1684	0.087346	5.69e-10	441
2	6403305	56	2	T:C	2	6401634	10	2	T:C	1671	1	1.03e-33	441
2	6403305	56	2	T:C	2	6401641	11	2	A:G	1664	1	1.03e-33	441
2	6403305	56	2	T:C	2	6401650	12	2	A:G	1655	0.945129	4.34e-31	441
2	6403305	56	2	T:C	2	6401670	13	2	G:A	1635	0.945129	4.34e-31	441
2	6403305	56	2	T:C	2	6401748	14	2	A:T	1557	1	1.03e-33	441
2	6403305	56	2	T:C	2	6401749	15	2	C:A	1556	NaN	NaN	0
2	6403305	56	2	T:C	2	6401751	16	2	T:+	1554	1	1.03e-33	441
2	6403305	56	2	T:C	2	6401763	17	2	+:G	1542	1	1.03e-33	441
2	6403305	56	2	T:C	2	6401766	18	2	+:T	1539	1	1.03e-33	441
2	6403305	56	2	T:C	2	6401788	19	2	A:G	1517	1	1.03e-33	441
2	6403305	56	2	T:C	2	6401842	20	2	A:T	1463	0.0256888	0.000285	439
2	6403305	56	2	T:C	2	6401883	21	2	C:A	1422	0.0110651	0.01896	441
2	6403305	56	2	T:C	2	6401922	22	2	T:G	1383	0.0189258	0.00148	440
2	6403305	56	2	T:C	2	6401939	23	2	C:T	1366	1	1.03e-33	441
2	6403305	56	2	T:C	2	6401940	24	2	A:G	1365	0.00337641	0.62993	428
2	6403305	56	2	T:C	2	6401970	25	2	G:A	1335	0.0140699	0.01019	441
2	6403305	56	2	T:C	2	6402043	26	2	T:A	1262	1	1.03e-33	441
2	6403305	56	2	T:C	2	6402120	27	2	T:+	1185	0.0727502	3.82e-07	307
2	6403305	56	2	T:C	2	6402127	28	2	A:+	1178	1	1.03e-33	441
2	6403305	56	2	T:C	2	6402145	29	2	+:A	1160	1	1.03e-33	441
2	6403305	56	2	T:C	2	6402148	30	2	T:A	1157	0.0258886	0.000287	441
2	6403305	56	2	T:C	2	6402153	31	2	T:G	1152	0.0258886	0.000287	441
2	6403305	56	2	T:C	2	6402199	32	2	A:G	1106	0.945129	4.34e-31	441
2	6403305	56	2	T:C	2	6402282	33	2	T:-	1023	0.0162305	0.00541	413
2	6403305	56	2	T:C	2	6402335	34	2	G:A	970	1	1.03e-33	441
2	6403305	56	2	T:C	2	6402395	35	2	G:T	910	1	1.03e-33	441
2	6403305	56	2	T:C	2	6402406	36	2	T:G	899	0.0188202	0.00149	441
2	6403305	56	2	T:C	2	6402459	37	2	T:-	846	0.088141	5.2e-10	440
2	6403305	56	2	T:C	2	6402499	38	2	G:A	806	1	1.03e-33	441
2	6403305	56	2	T:C	2	6402522	39	2	C:T	783	0.00948611	0.05403	423
2	6403305	56	2	T:C	2	6402524	40	2	-:T	781	0.0110584	0.0258	436
2	6403305	56	2	T:C	2	6402532	41	2	T:+	773	1	1.03e-33	441
2	6403305	56	2	T:C	2	6402543	42	2	A:+	762	1	1.03e-33	441
2	6403305	56	2	T:C	2	6402549	43	2	T:C	756	0.00248922	0.61372	440
2	6403305	56	2	T:C	2	6402578	44	2	+:T	727	0.0304723	5.01e-05	441
2	6403305	56	2	T:C	2	6402616	45	2	A:G	689	1	1.03e-33	441
2	6403305	56	2	T:C	2	6402638	46	2	+:T	667	1	1.03e-33	441
2	6403305	56	2	T:C	2	6402640	47	2	C:A	665	1	1.03e-33	441
2	6403305	56	2	T:C	2	6402805	48	2	C:T	500	1	1.03e-33	441
2	6403305	56	2	T:C	2	6402835	49	2	C:T	470	0.011224	0.01865	441
2	6403305	56	2	T:C	2	6403039	50	2	+:G	266	0.945129	4.34e-31	441
2	6403305	56	2	T:C	2	6403112	51	2	C:A	193	1	1.03e-33	441
2	6403305	56	2	T:C	2	6403143	52	2	A:G	162	1	1.03e-33	441
2	6403305	56	2	T:C	2	6403154	53	2	G:A	151	0.011224	0.01865	441
2	6403305	56	2	T:C	2	6403159	54	2	G:A	146	0.0306613	4.92e-05	440
2	6403305	56	2	T:C	2	6403222	55	2	G:A	83	0.011224	0.01865	441
2	6403321	57	2	C:T	2	6401531	0	2	A:C	1790	1	1.03e-33	441
2	6403321	57	2	C:T	2	6401553	1	2	G:A	1768	1	1.03e-33	441
2	6403321	57	2	C:T	2	6401556	2	2	T:C	1765	1	1.03e-33	441
2	6403321	57	2	C:T	2	6401562	3	2	A:T	1759	1	1.03e-33	441
2	6403321	57	2	C:T	2	6401563	4	2	A:T	1758	0.890516	9.21e-29	441
2	6403321	57	2	C:T	2	6401574	5	2	A:+	1747	0.890516	9.21e-29	441
2	6403321	57	2	C:T	2	6401604	6	2	C:A	1717	1	1.03e-33	441
2	6403321	57	2	C:T	2	6401618	7	2	A:C	1703	1	1.03e-33	441
2	6403321	57	2	C:T	2	6401620	8	2	+:T	1701	1	1.03e-33	441
2	6403321	57	2	C:T	2	6401621	9	2	G:C	1700	0.087346	5.69e-10	441
2	6403321	57	2	C:T	2	6401634	10	2	T:C	1687	1	1.03e-33	441
2	6403321	57	2	C:T	2	6401641	11	2	A:G	1680	1	1.03e-33	441
2	6403321	57	2	C:T	2	6401650	12	2	A:G	1671	0.945129	4.34e-31	441
2	6403321	57	2	C:T	2	6401670	13	2	G:A	1651	0.945129	4.34e-31	441
2	6403321	57	2	C:T	2	6401748	14	2	A:T	1573	1	1.03e-33	441
2	6403321	57	2	C:T	2	6401749	15	2	C:A	1572	NaN	NaN	0
2	6403321	57	2	C:T	2	6401751	16	2	T:+	1570	1	1.03e-33	441
2	6403321	57	2	C:T	2	6401763	17	2	+:G	1558	1	1.03e-33	441
2	6403321	57	2	C:T	2	6401766	18	2	+:T	1555	1	1.03e-33	441
2	6403321	57	2	C:T	2	6401788	19	2	A:G	1533	1	1.03e-33	441
2	6403321	57	2	C:T	2	6401842	20	2	A:T	1479	0.0256888	0.000285	439
2	6403321	57	2	C:T	2	6401883	21	2	C:A	1438	0.0110651	0.01896	441
2	6403321	57	2	C:T	2	6401922	22	2	T:G	1399	0.0189258	0.00148	440
2	6403321	57	2	C:T	2	6401939	23	2	C:T	1382	1	1.03e-33	441
2	6403321	57	2	C:T	2	6401940	24	2	A:G	1381	0.00337641	0.62993	428
2	6403321	57	2	C:T	2	6401970	25	2	G:A	1351	0.0140699	0.01019	441
2	6403321	57	2	C:T	2	6402043	26	2	T:A	1278	1	1.03e-33	441
2	6403321	57	2	C:T	2	6402120	27	2	T:+	1201	0.0727502	3.82e-07	307
2	6403321	57	2	C:T	2	6402127	28	2	A:+	1194	1	1.03e-33	441
2	6403321	57	2	C:T	2	6402145	29	2	+:A	1176	1	1.03e-33	441
2	6403321	57	2	C:T	2	6402148	30	2	T:A	1173	0.0258886	0.000287	441
2	6403321	57	2	C:T	2	6402153	31	2	T:G	1168	0.0258886	0.000287	441
2	6403321	57	2	C:T	2	6402199	32	2	A:G	1122	0.945129	4.34e-31	441
2	6403321	57	2	C:T	2	6402282	33	2	T:-	1039	0.0162305	0.00541	413
2	6403321	57	2	C:T	2	6402335	34	2	G:A	986	1	1.03e-33	441
2	6403321	57	2	C:T	2	6402395	35	2	G:T	926	1	1.03e-33	441
2	6403321	57	2	C:T	2	6402406	36	2	T:G	915	0.0188202	0.00149	441
2	6403321	57	2	C:T	2	6402459	37	2	T:-	862	0.088141	5.2e-10	440
2	6403321	57	2	C:T	2	6402499	38	2	G:A	822	1	1.03e-33	441
2	6403321	57	2	C:T	2	6402522	39	2	C:T	799	0.00948611	0.05403	423
2	6403321	57	2	C:T	2	6402524	40	2	-:T	797	0.0110584	0.0258	436
2	6403321	57	2	C:T	2	6402532	41	2	T:+	789	1	1.03e-33	441
2	6403321	57	2	C:T	2	6402543	42	2	A:+	778	1	1.03e-33	441
2	6403321	57	2	C:T	2	6402549	43	2	T:C	772	0.00248922	0.61372	440
2	6403321	57	2	C:T	2	6402578	44	2	+:T	743	0.0304723	5.01e-05	441
2	6403321	57	2	C:T	2	6402616	45	2	A:G	705	1	1.03e-33	441
2	6403321	57	2	C:T	2	6402638	46	2	+:T	683	1	1.03e-33	441
2	6403321	57	2	C:T	2	6402640	47	2	C:A	681	1	1.03e-33	441
2	6403321	57	2	C:T	2	6402805	48	2	C:T	516	1	1.03e-33	441
2	6403321	57	2	C:T	2	6402835	49	2	C:T	486	0.011224	0.01865	441
2	6403321	57	2	C:T	2	6403039	50	2	+:G	282	0.945129	4.34e-31	441
2	6403321	57	2	C:T	2	6403112	51	2	C:A	209	1	1.03e-33	441
2	6403321	57	2	C:T	2	6403143	52	2	A:G	178	1	1.03e-33	441
2	6403321	57	2	C:T	2	6403154	53	2	G:A	167	0.011224	0.01865	441
2	6403321	57	2	C:T	2	6403159	54	2	G:A	162	0.0306613	4.92e-05	440
2	6403321	57	2	C:T	2	6403222	55	2	G:A	99	0.011224	0.01865	441
2	6403321	57	2	C:T	2	6403305	56	2	T:C	16	1	1.03e-33	441
2	6403341	58	2	G:A	2	6401531	0	2	A:C	1810	0.00270575	0.61556	441
2	6403341	58	2	G:A	2	6401553	1	2	G:A	1788	0.00270575	0.61556	441
2	6403341	58	2	G:A	2	6401556	2	2	T:C	1785	0.00270575	0.61556	441
2	6403341	58	2	G:A	2	6401562	3	2	A:T	1779	0.00270575	0.61556	441
2	6403341	58	2	G:A	2	6401563	4	2	A:T	1778	0.00240952	0.61346	441
2	6403341	58	2	G:A	2	6401574	5	2	A:+	1767	0.00240952	0.61346	441
2	6403341	58	2	G:A	2	6401604	6	2	C:A	1737	0.00270575	0.61556	441
2	6403341	58	2	G:A	2	6401618	7	2	A:C	1723	0.00270575	0.61556	441
2	6403341	58	2	G:A	2	6401620	8	2	+:T	1721	0.00270575	0.61556	441
2	6403341	58	2	G:A	2	6401621	9	2	G:C	1720	0.0309774	3.35e-05	441
2	6403341	58	2	G:A	2	6401634	10	2	T:C	1707	0.00270575	0.61556	441
2	6403341	58	2	G:A	2	6401641	11	2	A:G	1700	0.00270575	0.61556	441
2	6403341	58	2	G:A	2	6401650	12	2	A:G	1691	0.00255728	0.61389	441
2	6403341	58	2	G:A	2	6401670	13	2	G:A	1671	0.00255728	0.61389	441
2	6403341	58	2	G:A	2	6401748	14	2	A:T	1593	0.00270575	0.61556	441
2	6403341	58	2	G:A	2	6401749	15	2	C:A	1592	0.0370596	1.06e-05	421
2	6403341	58	2	G:A	2	6401751	16	2	T:+	1590	0.00270575	0.61556	441
2	6403341	58	2	G:A	2	6401763	17	2	+:G	1578	0.00270575	0.61556	441
2	6403341	58	2	G:A	2	6401766	18	2	+:T	1575	0.00270575	0.61556	441
2	6403341	58	2	G:A	2	6401788	19	2	A:G	1553	0.00270575	0.61556	441
2	6403341	58	2	G:A	2	6401842	20	2	A:T	1499	0.0328399	2.69e-05	439
2	6403341	58	2	G:A	2	6401883	21	2	C:A	1458	0.0147694	0.00729	441
2	6403341	58	2	G:A	2	6401922	22	2	T:G	1419	0.0252623	0.000165	440
2	6403341	58	2	G:A	2	6401939	23	2	C:T	1402	0.00270575	0.61556	441
2	6403341	58	2	G:A	2	6401940	24	2	A:G	1401	0.00450879	0.39912	428
2	6403341	58	2	G:A	2	6401970	25	2	G:A	1371	0.01878	0.00125	441
2	6403341	58	2	G:A	2	6402043	26	2	T:A	1298	0.00270575	0.61556	441
2	6403341	58	2	G:A	2	6402120	27	2	T:+	1221	NaN	NaN	0
2	6403341	58	2	G:A	2	6402127	28	2	A:+	1214	0.00270575	0.61556	441
2	6403341	58	2	G:A	2	6402145	29	2	+:A	1196	0.00270575	0.61556	441
2	6403341	58	2	G:A	2	6402148	30	2	T:A	1193	0.0345553	1.39e-05	441
2	6403341	58	2	G:A	2	6402153	31	2	T:G	1188	0.0345553	1.39e-05	441
2	6403341	58	2	G:A	2	6402199	32	2	A:G	1142	0.00255728	0.61389	441
2	6403341	58	2	G:A	2	6402282	33	2	T:-	1059	0.0024627	0.57541	413
2	6403341	58	2	G:A	2	6402335	34	2	G:A	1006	0.00270575	0.61556	441
2	6403341	58	2	G:A	2	6402395	35	2	G:T	946	0.00270575	0.61556	441
2	6403341	58	2	G:A	2	6402406	36	2	T:G	935	0.0251206	0.000166	441
2	6403341	58	2	G:A	2	6402459	37	2	T:-	882	0.030845	3.39e-05	440
2	6403341	58	2	G:A	2	6402499	38	2	G:A	842	0.00270575	0.61556	441
2	6403341	58	2	G:A	2	6402522	39	2	C:T	819	0.0438195	0.000177	423
2	6403341	58	2	G:A	2	6402524	40	2	-:T	817	0.163536	8.79e-15	436
2	6403341	58	2	G:A	2	6402532	41	2	T:+	809	0.00270575	0.61556	441
2	6403341	58	2	G:A	2	6402543	42	2	A:+	798	0.00270575	0.61556	441
2	6403341	58	2	G:A	2	6402549	43	2	T:C	792	0.00332264	0.6324	440
2	6403341	58	2	G:A	2	6402578	44	2	+:T	763	0.0406734	2.08e-06	441
2	6403341	58	2	G:A	2	6402616	45	2	A:G	725	0.00270575	0.61556	441
2	6403341	58	2	G:A	2	6402638	46	2	+:T	703	0.00270575	0.61556	441
2	6403341	58	2	G:A	2	6402640	47	2	C:A	701	0.00270575	0.61556	441
2	6403341	58	2	G:A	2	6402805	48	2	C:T	536	0.00270575	0.61556	441
2	6403341	58	2	G:A	2	6402835	49	2	C:T	506	0.0149815	0.00745	441
2	6403341	58	2	G:A	2	6403039	50	2	+:G	302	0.00255728	0.61389	441
2	6403341	58	2	G:A	2	6403112	51	2	C:A	229	0.00270575	0.61556	441
2	6403341	58	2	G:A	2	6403143	52	2	A:G	198	0.00270575	0.61556	441
2	6403341	58	2	G:A	2	6403154	53	2	G:A	187	0.0149815	0.00745	441
2	6403341	58	2	G:A	2	6403159	54	2	G:A	182	0.0409271	2.05e-06	440
2	6403341	58	2	G:A	2	6403222	55	2	G:A	119	0.0149815	0.00745	441
2	6403341	58	2	G:A	2	6403305	56	2	T:C	36	0.00270575	0.61556	441
2	6403341	58	2	G:A	2	6403321	57	2	C:T	20	0.00270575	0.61556	441
2	6403344	59	2	G:A	2	6401531	0	2	A:C	1813	1	1.03e-33	441
2	6403344	59	2	G:A	2	6401553	1	2	G:A	1791	1	1.03e-33	441
2	6403344	59	2	G:A	2	6401556	2	2	T:C	1788	1	1.03e-33	441
2	6403344	59	2	G:A	2	6401562	3	2	A:T	1782	1	1.03e-33	441
2	6403344	59	2	G:A	2	6401563	4	2	A:T	1781	0.890516	9.21e-29	441
2	6403344	59	2	G:A	2	6401574	5	2	A:+	1770	0.890516	9.21e-29	441
2	6403344	59	2	G:A	2	6401604	6	2	C:A	1740	1	1.03e-33	441
2	6403344	59	2	G:A	2	6401618	7	2	A:C	1726	1	1.03e-33	441
2	6403344	59	2	G:A	2	6401620	8	2	+:T	1724	1	1.03e-33	441
2	6403344	59	2	G:A	2	6401621	9	2	G:C	1723	0.087346	5.69e-10	441
2	6403344	59	2	G:A	2	6401634	10	2	T:C	1710	1	1.03e-33	441
2	6403344	59	2	G:A	2	6401641	11	2	A:G	1703	1	1.03e-33	441
2	6403344	59	2	G:A	2	6401650	12	2	A:G	1694	0.945129	4.34e-31	441
2	6403344	59	2	G:A	2	6401670	13	2	G:A	1674	0.945129	4.34e-31	441
2	6403344	59	2	G:A	2	6401748	14	2	A:T	1596	1	1.03e-33	441
2	6403344	59	2	G:A	2	6401749	15	2	C:A	1595	NaN	NaN	0
2	6403344	59	2	G:A	2	6401751	16	2	T:+	1593	1	1.03e-33	441
2	6403344	59	2	G:A	2	6401763	17	2	+:G	1581	1	1.03e-33	441
2	6403344	59	2	G:A	2	6401766	18	2	+:T	1578	1	1.03e-33	441
2	6403344	59	2	G:A	2	6401788	19	2	A:G	1556	1	1.03e-33	441
2	6403344	59	2	G:A	2	6401842	20	2	A:T	1502	0.0256888	0.000285	439
2	6403344	59	2	G:A	2	6401883	21	2	C:A	1461	0.0110651	0.01896	441
2	6403344	59	2	G:A	2	6401922	22	2	T:G	1422	0.0189258	0.00148	440
2	6403344	59	2	G:A	2	6401939	23	2	C:T	1405	1	1.03e-33	441
2	6403344	59	2	G:A	2	6401940	24	2	A:G	1404	0.00337641	0.62993	428
2	6403344	59	2	G:A	2	6401970	25	2	G:A	1374	0.0140699	0.01019	441
2	6403344	59	2	G:A	2	6402043	26	2	T:A	1301	1	1.03e-33	441
2	6403344	59	2	G:A	2	6402120	27	2	T:+	1224	0.0727502	3.82e-07	307
2	6403344	59	2	G:A	2	6402127	28	2	A:+	1217	1	1.03e-33	441
2	6403344	59	2	G:A	2	6402145	29	2	+:A	1199	1	1.03e-33	441
2	6403344	59	2	G:A	2	6402148	30	2	T:A	1196	0.0258886	0.000287	441
2	6403344	59	2	G:A	2	6402153	31	2	T:G	1191	0.0258886	0.000287	441
2	6403344	59	2	G:A	2	6402199	32	2	A:G	1145	0.945129	4.34e-31	441
2	6403344	59	2	G:A	2	6402282	33	2	T:-	1062	0.0162305	0.00541	413
2	6403344	59	2	G:A	2	6402335	34	2	G:A	1009	1	1.03e-33	441
2	6403344	59	2	G:A	2	6402395	35	2	G:T	949	1	1.03e-33	441
2	6403344	59	2	G:A	2	6402406	36	2	T:G	938	0.0188202	0.00149	441
2	6403344	59	2	G:A	2	6402459	37	2	T:-	885	0.088141	5.2e-10	440
2	6403344	59	2	G:A	2	6402499	38	2	G:A	845	1	1.03e-33	441
2	6403344	59	2	G:A	2	6402522	39	2	C:T	822	0.00948611	0.05403	423
2	6403344	59	2	G:A	2	6402524	40	2	-:T	820	0.0110584	0.0258	436
2	6403344	59	2	G:A	2	6402532	41	2	T:+	812	1	1.03e-33	441
2	6403344	59	2	G:A	2	6402543	42	2	A:+	801	1	1.03e-33	441
2	6403344	59	2	G:A	2	6402549	43	2	T:C	795	0.00248922	0.61372	440
2	6403344	59	2	G:A	2	6402578	44	2	+:T	766	0.0304723	5.01e-05	441
2	6403344	59	2	G:A	2	6402616	45	2	A:G	728	1	1.03e-33	441
2	6403344	59	2	G:A	2	6402638	46	2	+:T	706	1	1.03e-33	441
2	6403344	59	2	G:A	2	6402640	47	2	C:A	704	1	1.03e-33	441
2	6403344	59	2	G:A	2	6402805	48	2	C:T	539	1	1.03e-33	441
2	6403344	59	2	G:A	2	6402835	49	2	C:T	509	0.011224	0.01865	441
2	6403344	59	2	G:A	2	6403039	50	2	+:G	305	0.945129	4.34e-31	441
2	6403344	59	2	G:A	2	6403112	51	2	C:A	232	1	1.03e-33	441
2	6403344	59	2	G:A	2	6403143	52	2	A:G	201	1	1.03e-33	441
2	6403344	59	2	G:A	2	6403154	53	2	G:A	190	0.011224	0.01865	441
2	6403344	59	2	G:A	2	6403159	54	2	G:A	185	0.0306613	4.92e-05	440
2	6403344	59	2	G:A	2	6403222	55	2	G:A	122	0.011224	0.01865	441
2	6403344	59	2	G:A	2	6403305	56	2	T:C	39	1	1.03e-33	441
2	6403344	59	2	G:A	2	6403321	57	2	C:T	23	1	1.03e-33	441
2	6403344	59	2	G:A	2	6403341	58	2	G:A	3	0.00270575	0.61556	441
2	6403353	60	2	A:G	2	6401531	0	2	A:C	1822	1	1.03e-33	441
2	6403353	60	2	A:G	2	6401553	1	2	G:A	1800	1	1.03e-33	441
2	6403353	60	2	A:G	2	6401556	2	2	T:C	1797	1	1.03e-33	441
2	6403353	60	2	A:G	2	6401562	3	2	A:T	1791	1	1.03e-33	441
2	6403353	60	2	A:G	2	6401563	4	2	A:T	1790	0.890516	9.21e-29	441
2	6403353	60	2	A:G	2	6401574	5	2	A:+	1779	0.890516	9.21e-29	441
2	6403353	60	2	A:G	2	6401604	6	2	C:A	1749	1	1.03e-33	441
2	6403353	60	2	A:G	2	6401618	7	2	A:C	1735	1	1.03e-33	441
2	6403353	60	2	A:G	2	6401620	8	2	+:T	1733	1	1.03e-33	441
2	6403353	60	2	A:G	2	6401621	9	2	G:C	1732	0.087346	5.69e-10	441
2	6403353	60	2	A:G	2	6401634	10	2	T:C	1719	1	1.03e-33	441
2	6403353	60	2	A:G	2	6401641	11	2	A:G	1712	1	1.03e-33	441
2	6403353	60	2	A:G	2	6401650	12	2	A:G	1703	0.945129	4.34e-31	441
2	6403353	60	2	A:G	2	6401670	13	2	G:A	1683	0.945129	4.34e-31	441
2	6403353	60	2	A:G	2	6401748	14	2	A:T	1605	1	1.03e-33	441
2	6403353	60	2	A:G	2	6401749	15	2	C:A	1604	NaN	NaN	0
2	6403353	60	2	A:G	2	6401751	16	2	T:+	1602	1	1.03e-33	441
2	6403353	60	2	A:G	2	6401763	17	2	+:G	1590	1	1.03e-33	441
2	6403353	60	2	A:G	2	6401766	18	2	+:T	1587	1	1.03e-33	441
2	6403353	60	2	A:G	2	6401788	19	2	A:G	1565	1	1.03e-33	441
2	6403353	60	2	A:G	2	6401842	20	2	A:T	1511	0.0256888	0.000285	439
2	6403353	60	2	A:G	2	6401883	21	2	C:A	1470	0.0110651	0.01896	441
2	6403353	60	2	A:G	2	6401922	22	2	T:G	1431	0.0189258	0.00148	440
2	6403353	60	2	A:G	2	6401939	23	2	C:T	1414	1	1.03e-33	441
2	6403353	60	2	A:G	2	6401940	24	2	A:G	1413	0.00337641	0.62993	428
2	6403353	60	2	A:G	2	6401970	25	2	G:A	1383	0.0140699	0.01019	441
2	6403353	60	2	A:G	2	6402043	26	2	T:A	1310	1	1.03e-33	441
2	6403353	60	2	A:G	2	6402120	27	2	T:+	1233	0.0727502	3.82e-07	307
2	6403353	60	2	A:G	2	6402127	28	2	A:+	1226	1	1.03e-33	441
2	6403353	60	2	A:G	2	6402145	29	2	+:A	1208	1	1.03e-33	441
2	6403353	60	2	A:G	2	6402148	30	2	T:A	1205	0.0258886	0.000287	441
2	6403353	60	2	A:G	2	6402153	31	2	T:G	1200	0.0258886	0.000287	441
2	6403353	60	2	A:G	2	6402199	32	2	A:G	1154	0.945129	4.34e-31	441
2	6403353	60	2	A:G	2	6402282	33	2	T:-	1071	0.0162305	0.00541	413
2	6403353	60	2	A:G	2	6402335	34	2	G:A	1018	1	1.03e-33	441
2	6403353	60	2	A:G	2	6402395	35	2	G:T	958	1	1.03e-33	441
2	6403353	60	2	A:G	2	6402406	36	2	T:G	947	0.0188202	0.00149	441
2	6403353	60	2	A:G	2	6402459	37	2	T:-	894	0.088141	5.2e-10	440
[truncated: 15,583 more rows]

## Sheet: Fig.1d
Fig. 1d
accession	genotype	GPAR_R		t-test result
W009_W009	Indel-	0.136583		t	Degree of freedom	p-value	95% confidence interval
W078_W078	Indel-	0.152052		\-6.4346	168.9	1.229e-09	\-0.1955030 – \-0.1037062
W266_W266	Indel-	0.15688
W320_W320	Indel-	0.177037
C102_C102	Indel-	0.181992
W282_W282	Indel-	0.192105
W051_W051	Indel-	0.195486
W310_W310	Indel-	0.206136
W150_W150	Indel-	0.208422
W185_W185	Indel-	0.208774
W246_W246	Indel-	0.210833
C008_C008	Indel-	0.222825
W145_W145	Indel-	0.227311
C200_C200	Indel-	0.227866
W198_W198	Indel-	0.23335
W308_W308	Indel-	0.235165
C198_C198	Indel-	0.237957
C192_C192	Indel-	0.239468
W293_W293	Indel-	0.244377
C090_C090	Indel-	0.247817
W148_W148	Indel-	0.250301
C094_C094	Indel-	0.253786
C099_C099	Indel-	0.253866
C135_C135	Indel-	0.261909
C184_C184	Indel-	0.26223
W131_W131	Indel-	0.264803
C013_C013	Indel-	0.268724
C038_C038	Indel-	0.271602
W218_W218	Indel-	0.275642
W239_W239	Indel-	0.288603
W276_W276	Indel-	0.298353
C098_C098	Indel-	0.299215
W265_W265	Indel-	0.30018
C143_C143	Indel-	0.301267
W084_W084	Indel-	0.301725
W248_W248	Indel-	0.305167
W044_W044	Indel-	0.306489
C201_C201	Indel-	0.307611
C124_C124	Indel-	0.310282
W174_W174	Indel-	0.310596
W075_W075	Indel-	0.31319
W146_W146	Indel-	0.313914
W040_W040	Indel-	0.313949
W074_W074	Indel-	0.315715
W147_W147	Indel-	0.318061
C132_C132	Indel-	0.321587
C178_C178	Indel-	0.32543
W079_W079	Indel-	0.332883
W030_W030	Indel-	0.339168
W169_W169	Indel-	0.345059
W203_W203	Indel-	0.346999
W321_W321	Indel-	0.351932
C105_C105	Indel-	0.3523
W112_W112	Indel-	0.352458
C121_C121	Indel-	0.358959
C191_C191	Indel-	0.359514
C083_C083	Indel-	0.361451
C197_C197	Indel-	0.363094
C096_C096	Indel-	0.363431
C086_C086	Indel-	0.367444
C027_C027	Indel-	0.368321
C190_C190	Indel-	0.380746
W223_W223	Indel-	0.388192
W237_W237	Indel-	0.398494
W035_W035	Indel-	0.398495
C097_C097	Indel-	0.399542
W023_W023	Indel-	0.406236
C176_C176	Indel-	0.406322
W177_W177	Indel-	0.407061
C169_C169	Indel-	0.419189
W227_W227	Indel-	0.420984
W272_W272	Indel-	0.425448
W054_W054	Indel-	0.427714
W001_W001	Indel-	0.435393
W309_W309	Indel-	0.438687
W212_W212	Indel-	0.439351
W224_W224	Indel-	0.468642
W301_W301	Indel-	0.468758
C044_C044	Indel-	0.471966
W029_W029	Indel-	0.472169
W304_W304	Indel-	0.472424
C029_C029	Indel-	0.494265
W033_W033	Indel-	0.5308
W132_W132	Indel-	0.541789
W066_W066	Indel-	0.554873
C022_C022	Indel-	0.58896
W299_W299	Indel-	0.591191
C001_C001	Indel-	0.599644
C073_C073	Indel-	0.683742
C119_C119	Indel-	0.690443
W316_W316	Indel-	0.763182
W073_W073	Indel-	0.993135
W285_W285	Indel+	0.289769
W008_W008	Indel+	0.317806
W173_W173	Indel+	0.321337
C195_C195	Indel+	0.328079
W280_W280	Indel+	0.328374
C152_C152	Indel+	0.33583
W041_W041	Indel+	0.340921
W286_W286	Indel+	0.34775
W058_W058	Indel+	0.35155
W200_W200	Indel+	0.351805
W068_W068	Indel+	0.353543
W122_W122	Indel+	0.35739
W024_W024	Indel+	0.35793
W195_W195	Indel+	0.358092
W121_W121	Indel+	0.362954
C015_C015	Indel+	0.365377
W005_W005	Indel+	0.365856
C185_C185	Indel+	0.366283
W298_W298	Indel+	0.36917
W197_W197	Indel+	0.369549
W022_W022	Indel+	0.371637
W103_W103	Indel+	0.371772
C148_C148	Indel+	0.376433
W014_W014	Indel+	0.37663
W275_W275	Indel+	0.380544
C139_C139	Indel+	0.383061
W025_W025	Indel+	0.385766
W129_W129	Indel+	0.389045
W043_W043	Indel+	0.391861
W136_W136	Indel+	0.396736
W125_W125	Indel+	0.401312
W149_W149	Indel+	0.402662
W065_W065	Indel+	0.405989
C131_C131	Indel+	0.406417
W083_W083	Indel+	0.408736
W039_W039	Indel+	0.409849
C194_C194	Indel+	0.413579
W097_W097	Indel+	0.414299
W208_W208	Indel+	0.41456
W215_W215	Indel+	0.419581
W134_W134	Indel+	0.419783
W113_W113	Indel+	0.4212
C175_C175	Indel+	0.428049
W157_W157	Indel+	0.434914
W101_W101	Indel+	0.436038
C115_C115	Indel+	0.445916
W118_W118	Indel+	0.448026
W328_W328	Indel+	0.456049
W255_W255	Indel+	0.466471
C030_C030	Indel+	0.468097
W105_W105	Indel+	0.475264
W143_W143	Indel+	0.479526
C046_C046	Indel+	0.489304
C087_C087	Indel+	0.489736
W166_W166	Indel+	0.497911
W081_W081	Indel+	0.505081
W116_W116	Indel+	0.517101
W050_W050	Indel+	0.519891
C036_C036	Indel+	0.525697
W119_W119	Indel+	0.531413
C179_C179	Indel+	0.542046
C010_C010	Indel+	0.547771
W094_W094	Indel+	0.562711
C153_C153	Indel+	0.584778
C003_C003	Indel+	0.58936
W120_W120	Indel+	0.59057
W284_W284	Indel+	0.591955
W161_W161	Indel+	0.598448
W294_W294	Indel+	0.636903
C163_C163	Indel+	0.64295
C004_C004	Indel+	0.660051
W027_W027	Indel+	0.662901
C123_C123	Indel+	0.673565
W238_W238	Indel+	0.675561
C019_C019	Indel+	0.700852
W061_W061	Indel+	0.705917
W271_W271	Indel+	0.727939
W249_W249	Indel+	0.730848
C014_C014	Indel+	0.751047
C113_C113	Indel+	0.774544
C076_C076	Indel+	0.783418
W261_W261	Indel+	0.801914
W270_W270	Indel+	0.836589
W155_W155	Indel+	0.844209
C066_C066	Indel+	0.856842
W240_W240	Indel+	0.956416
C146_C146	Indel+	1
W163_W163	Indel+	1

## Sheet: Fig.1e
Fig. 1e
accession	Delta.Ct.Mean	minus_dCt_Z_Score	genotype		t-test result
C007	8.34803	1.0133777361995	Indel+		t	Degree of freedom	p-value	95% confidence interval
C042	11.8762	-0.962662560185311	Indel+		2.2723	96	0.0253	0.05582997–0.82736066
C046	8.92055	0.692725724313746	Indel+
C074	8.89541	0.7068053391798	Indel+
C078	10.7231	-0.316837142641374	Indel+
C115	12.8752	-1.52217502462246	Indel+
C123	12.0918	-1.08338297271704	Indel+
C125	7.35613	1.5689181575429	Indel+
C137	11.5247	-0.765786173161854	Indel+
C146	9.51667	0.358855646074036	Indel+
C147	9.16043	0.558373830332983	Indel+
C151	7.22454	1.64261527364935	Indel+
C153	10.7974	-0.358436101859812	Indel+
C162	11.0651	-0.508363169190125	Indel+
C163	10.3089	-0.0848332916087771	Indel+
C166	9.42236	0.411675032814901	Indel+
C171	6.84836	1.85330848454819	Indel+
C181	8.65383	0.842109049309702	Indel+
C194	10.0912	0.037079294685509	Indel+
C202	6.45735	2.07230338035051	Indel+
W014	9.54439	0.343331749015348	Indel+
W039	9.41558	0.415474285491011	Indel+
W047	9.15491	0.561469102265789	Indel+
W048	8.23816	1.07491836541127	Indel+
W058	11.4175	-0.705754455634329	Indel+
W061	11.7298	-0.880670168711739	Indel+
W085	9.6023	0.310897358532561	Indel+
W086	11.9368	-0.996600521072042	Indel+
W097	8.77119	0.776381924600207	Indel+
W101	9.56945	0.329297535031829	Indel+
W120	8.80172	0.759279145085372	Indel+
W125	6.97156	1.78430662088787	Indel+
W140	8.46682	0.946847817061187	Indel+
W149	11.2758	-0.626387837555352	Indel+
W155	9.01462	0.640043608476544	Indel+
W161	10.087	0.0394155706879414	Indel+
W162	9.41653	0.41494282810134	Indel+
W163	9.13951	0.570093133435262	Indel+
W197	10.6472	-0.274325358619974	Indel+
W238	10.5337	-0.210781215168353	Indel+
W240	9.72272	0.243454614591285	Indel+
W243	11.7217	-0.876147172555224	Indel+
W251	9.5858	0.320137773448447	Indel+
W281	10.5497	-0.219712369954973	Indel+
W285	11.5076	-0.756193233746287	Indel+
C025	8.61642	0.863064494303628	Indel-
C045	12.6588	-1.40094719046241	Indel-
C049	8.95708	0.672268086643611	Indel-
C072	7.67328	1.39129281297021	Indel-
C073	10.5765	-0.234749142250464	Indel-
C083	11.8809	-0.965281389915518	Indel-
C119	13.2026	-1.70555880348464	Indel-
C121	11.3077	-0.644273648761903	Indel-
C132	11.2613	-0.618241850972567	Indel-
C135	8.36152	1.00582516585785	Indel-
C136	10.9812	-0.461409042344712	Indel-
C143	10.0359	0.068045367214321	Indel-
C145	8.84928	0.732642180238251	Indel-
C169	11.6072	-0.812002135070055	Indel-
C183	11.0258	-0.486341604648678	Indel-
C197	13.6895	-1.97823543573197	Indel-
C198	7.31131	1.59402110668837	Indel-
W001	8.98411	0.657126091126246	Indel-
W009	9.59741	0.313637969453567	Indel-
W026	10.0709	0.0484199010146463	Indel-
W031	11.3937	-0.692414608089576	Indel-
W033	8.6743	0.830644525277646	Indel-
W036	7.01937	1.75752971449693	Indel-
W040	11.1406	-0.550645812286732	Indel-
W079	13.5589	-1.90508606792009	Indel-
W089	11.574	-0.793394716895217	Indel-
W124	11.0624	-0.506848916225585	Indel-
W132	11.5784	-0.795885890026298	Indel-
W138	11.5028	-0.753523127725217	Indel-
W151	8.64289	0.848236031939767	Indel-
W158	9.01551	0.639539925744423	Indel-
W159	14.1584	-2.24083734508083	Indel-
W169	11.0003	-0.472088932300962	Indel-
W171	12.9004	-1.53627814112183	Indel-
W175	10.6415	-0.271148365098605	Indel-
W194	7.66622	1.39524375800679	Indel-
W212	12.0911	-1.08300267355981	Indel-
W223	12.2556	-1.17515524841661	Indel-
W224	8.66889	0.83367543478286	Indel-
W227	9.97722	0.100915606169441	Indel-
W246	12.9699	-1.57518456094194	Indel-
W248	7.84149	1.29707930511034	Indel-
W265	13.0849	-1.63959879895414	Indel-
W268	12.7739	-1.46542071668591	Indel-
W269	7.19296	1.66030679578505	Indel-
W276	10.1066	0.0284290912425747	Indel-
W293	9.43512	0.40453053628803	Indel-
W299	9.07484	0.606313957521443	Indel-
W301	10.3649	-0.116230939585684	Indel-
W304	12.9932	-1.58827764133692	Indel-
W313	11.0364	-0.492323838582661	Indel-
W314	10.4246	-0.149658808203936	Indel-
W316	10.3384	-0.101346393778691	Indel-

## Sheet: Fig.1f
Fig. 1f
Sample	Ct.ref	Ct.target	relative expression		ANOVA result							Tukey's HSD result
MoMock_0.5h	20.3022	31.1334	0.666989		Treatment	Formula elements	Degree of freedom	Sum squared error	Mean of the sum of squares	F-value	P-value of the F-test	Sample group 1	Sample group 2	Difference of the mean	Lower bound of 95% CI	Upper bound of 95% CI	P-adjusted
MoMock_0.5h	20.7613	30.2427	1.23663		Drought	Independent variable	7	28.78	4.112	57.72	3.61e-10	Mock_1h	Mock_0.5h	-0.0212607	-0.77576	0.733239	1
MoMock_0.5h	20.478	30.2713	1.21238									Mock_3h	Mock_0.5h	-0.0341714	-0.788671	0.720328	1
MoMock_1h	20.6355	30.9278	0.871368									Mock_5.5h	Mock_0.5h	-0.0265129	-0.781012	0.727986	1
MoMock_1h	20.0808	30.9023	0.886927									Drought_0.5h	Mock_0.5h	-0.0577381	-0.812237	0.696761	0.999993
MoMock_1h	20.3075	30.3574	1.29393									Drought_1h	Mock_0.5h	0.928548	0.174048	1.68305	0.0107676
MoMock_3h	20.8116	30.072	1.12896									Drought_3h	Mock_0.5h	0.495399	-0.2591	1.2499	0.363169
MoMock_3h	20.2879	30.4046	0.896507									Drought_5.5h	Mock_0.5h	3.33967	2.58517	4.09417	0
MoMock_3h	21.1866	30.2644	0.988021									Mock_3h	Mock_1h	-0.0129108	-0.76741	0.741588	1
MoMock_5.5h	20.8405	31.2547	0.919498									Mock_5.5h	Mock_1h	-0.00525225	-0.759752	0.749247	1
MoMock_5.5h	20.7238	30.8236	1.2397									Drought_0.5h	Mock_1h	-0.0364774	-0.790977	0.718022	1
MoMock_5.5h	20.6544	31.3225	0.877266									Drought_1h	Mock_1h	0.949808	0.195309	1.70431	0.0089018
Drought_0.5h	21.0853	31.1589	0.830077									Drought_3h	Mock_1h	0.51666	-0.23784	1.27116	0.317095
Drought_0.5h	20.4714	31.2114	0.800401									Drought_5.5h	Mock_1h	3.36093	2.60643	4.11543	0
Drought_0.5h	21.008	30.4981	1.31231									Mock_5.5h	Mock_3h	0.00765851	-0.746841	0.762158	1
Drought_1h	20.1675	29.9845	1.87912									Drought_0.5h	Mock_3h	-0.0235666	-0.778066	0.730933	1
Drought_1h	21.0823	30.0055	1.85197									Drought_1h	Mock_3h	0.962719	0.20822	1.71722	0.00793
Drought_1h	20.2702	29.7765	2.17056									Drought_3h	Mock_3h	0.529571	-0.224929	1.28407	0.291089
Drought_3h	21.7496	30.6539	1.47477									Drought_5.5h	Mock_3h	3.37384	2.61934	4.12834	0
Drought_3h	21.6823	30.4578	1.68946									Drought_0.5h	Mock_5.5h	-0.0312251	-0.785724	0.723274	1
Drought_3h	21.7564	30.6903	1.43798									Drought_1h	Mock_5.5h	0.955061	0.200561	1.70956	0.0084929
Drought_5.5h	22.7211	30.9065	4.10735									Drought_3h	Mock_5.5h	0.521912	-0.232587	1.27641	0.306333
Drought_5.5h	22.4159	30.6449	4.92426									Drought_5.5h	Mock_5.5h	3.36618	2.61168	4.12068	0
Drought_5.5h	22.5152	30.9079	4.1034									Drought_1h	Drought_0.5h	0.986286	0.231787	1.74079	0.0064219
Mock_heat_1h	19.9984	33.4629	1.15998									Drought_3h	Drought_0.5h	0.553137	-0.201362	1.30764	0.247565
Mock_heat_1h	19.9467	33.5739	1.07408									Drought_5.5h	Drought_0.5h	3.39741	2.64291	4.15191	0
Mock_heat_1h	19.9459	33.9942	0.802626									Drought_3h	Drought_1h	-0.433149	-1.18765	0.321351	0.517904
Mock_heat_3h	19.764	34.0082	0.896841									Drought_5.5h	Drought_1h	2.41112	1.65662	3.16562	2e-07
Mock_heat_3h	19.6957	33.7781	1.05196									Drought_5.5h	Drought_3h	2.84427	2.08977	3.59877	0
Mock_heat_3h	19.6698	33.7672	1.05995			Residuals	16	1.14	0.071
Mock_heat_5h	18.6085	33.5809	1.16742		Heat	Independent variable	5	53.83	10.766	200.6	3.94e-11	Heat_3h	Heat_1h	0.674886	0.0395462	1.31023	0.0351797
Mock_heat_5h	18.4892	34.0522	0.842046									Heat_5h	Heat_1h	3.79402	3.15868	4.42936	0
Mock_heat_5h	18.5052	33.7795	1.01727									Mock_1h	Heat_1h	-1.05565	-1.69099	-0.420307	0.0012905
heat_1h	19.7901	32.1804	2.38821									Mock_3h	Heat_1h	-1.06496	-1.7003	-0.429619	0.0011959
heat_1h	19.6631	32.6026	1.78237									Mock_5h	Heat_1h	-1.05896	-1.6943	-0.423623	0.0012559
heat_1h	19.716	32.4127	2.03304									Heat_5h	Heat_3h	3.11913	2.48379	3.75447	0
heat_3h	19.307	31.9672	2.58511									Mock_1h	Heat_3h	-1.73053	-2.36587	-1.09519	1.08e-05
heat_3h	19.0908	31.7521	3.00058									Mock_3h	Heat_3h	-1.73985	-2.37519	-1.1045	1.02e-05
heat_3h	19.1904	31.9354	2.6426									Mock_5h	Heat_3h	-1.73385	-2.36919	-1.09851	1.06e-05
heat_5h	19.1006	31.8306	5.74113									Mock_1h	Heat_5h	-4.84966	-5.485	-4.21432	0
heat_5h	19.155	31.8641	5.60931									Mock_3h	Heat_5h	-4.85897	-5.49431	-4.22363	0
heat_5h	18.9905	31.7114	6.23524									Mock_5h	Heat_5h	-4.85298	-5.48832	-4.21764	0
												Mock_3h	Mock_1h	-0.00931144	-0.644652	0.626029	1
												Mock_5h	Mock_1h	-0.00331575	-0.638656	0.632024	1
												Mock_5h	Mock_3h	0.00599569	-0.629344	0.641336	1
						Residuals	12	0.64	0.054

## Sheet: Fig.2a
Fig. 2a
Line	Replicate	Survived	Total	Survival Rate
onac023 ONAC023	1	15	15	1
onac023 ONAC023	2	10	14	0.714286
onac023 ONAC023	3	8	15	0.533333
onac023 ONAC023	4	10	15	0.666667
onac023 ONAC023	5	10	15	0.666667
onac023 ONAC023	6	8	15	0.533333
DJ-WT	1	15	15	1
DJ-WT	2	14	15	0.933333
DJ-WT	3	14	15	0.933333
DJ-WT	4	12	15	0.8
DJ-WT	5	13	15	0.866667
DJ-WT	6	10	15	0.666667
onac023	1	8	14	0.571429
onac023	2	5	15	0.333333
onac023	3	3	15	0.2
onac023	4	4	15	0.266667
onac023	5	3	15	0.2
onac023	6	0	15	0
ANOVA result							Tukey's HSD result
Formula elements	Degree of freedom	Sum squared error	Mean of the sum of squares	F-value	P-value of the F-test	Sample 1	Sample 2	Difference of the mean	Lower bound of 95% CI	Upper bound of 95% CI	P-adjusted
Independent variable	2	1.1562	0.5781	21.95	3.51e-05	DJ-WT	onac023 ONAC023	0.180952	-0.0624215	0.424326	0.164237
						onac023	onac023 ONAC023	-0.42381	-0.667183	-0.180436	0.0011068
						onac023	DJ-WT	-0.604762	-0.848136	-0.361388	3.06e-05
Residuals	15	0.3951	0.0263

## Sheet: Fig.2b
Fig. 2b
Line	Block	Average Yeild (g per plant)	Average Biomass (g per plant)
onac023 ONAC023	B1	0.713333	19.175
onac023 ONAC023	B2	0.815	20.12
onac023 ONAC023	B3	0.91	20.1
DJ-WT	B1	0	10.185
DJ-WT	B2	0	9.17
DJ-WT	B3	0	11.2367
onac023	B1	0.943333	23.265
onac023	B2	1.13	24.1383
onac023	B3	1.255	20.2517
Yield ANOVA result							Tukey's HSD result
Formula elements	Degree of freedom	Sum squared error	Mean of the sum of squares	F-value	P-value of the F-test	Sample 1	Sample 2	Difference of the mean	Lower bound of 95% CI	Upper bound of 95% CI	P-adjusted
Independent variable	2	1.9795	0.9897	86.63	3.75e-05	DJ-WT	onac023 ONAC023	0.296667	0.0288912	0.564442	0.0334694
						onac023	onac023 ONAC023	-0.812778	-1.08055	-0.545002	0.0002135
						onac023	DJ-WT	-1.10944	-1.37722	-0.841669	3.58e-05
Residuals	6	0.0685	0.0114
Biomass ANOVA result							Tukey's HSD result
Formula elements	Degree of freedom	Sum squared error	Mean of the sum of squares	F-value	P-value of the F-test	Sample 1	Sample 2	Difference of the mean	Lower bound of 95% CI	Upper bound of 95% CI	P-adjusted
Independent variable	2	252.39	126.2	68.62	7.35e-05	DJ-WT	onac023 ONAC023	2.75333	-0.644187	6.15085	0.103847
						onac023	onac023 ONAC023	-9.60111	-12.9986	-6.20359	0.0003189
						onac023	DJ-WT	-12.3544	-15.752	-8.95692	7.63e-05
Residuals	6	11.04	1.84

## Sheet: Fig.2c
Fig. 2c
Plant	Trait	Time (d)	Sample name	Value		ANOVA result						Tukey's HSD result
ZH11-WT	GPAR-R	0	WT_1	1		Formula elements	Degree of freedom	Sum squared error	Mean of the sum of squares	F-value	P-value of the F-test	Sample group 1	Sample group 2	Difference of the mean	Lower bound of 95% CI	Upper bound of 95% CI	P-adjusted
ZH11-WT	GPAR-R	0	WT_1	1		Independent variable	17	1.4312	0.08419	27.4	1.31e-15	OE#25_2	OE#25_1	0	-0.169743	0.169743	1
ZH11-WT	GPAR-R	0	WT_1	1								OE#25_3	OE#25_1	0	-0.169743	0.169743	1
OE-25	GPAR-R	0	OE#25_1	1								OE#25_4	OE#25_1	-0.013049	-0.182792	0.156694	1
OE-25	GPAR-R	0	OE#25_1	1								OE#25_5	OE#25_1	-0.153344	-0.323087	0.0163997	0.115571
OE-25	GPAR-R	0	OE#25_1	1								OE#25_6	OE#25_1	-0.4008	-0.570543	-0.231057	0
OE-27	GPAR-R	0	OE#27_1	1								OE#27_1	OE#25_1	2.22045e-16	-0.169743	0.169743	1
OE-27	GPAR-R	0	OE#27_1	1								OE#27_2	OE#25_1	0	-0.169743	0.169743	1
OE-27	GPAR-R	0	OE#27_1	1								OE#27_3	OE#25_1	0	-0.169743	0.169743	1
ZH11-WT	GPAR-R	1	WT_2	0.979881								OE#27_4	OE#25_1	0	-0.169743	0.169743	1
ZH11-WT	GPAR-R	1	WT_2	1								OE#27_5	OE#25_1	-0.000967	-0.17071	0.168776	1
ZH11-WT	GPAR-R	1	WT_2	1								OE#27_6	OE#25_1	-0.110946	-0.280689	0.0587977	0.57745
OE-25	GPAR-R	1	OE#25_2	1								WT_1	OE#25_1	6.66134e-16	-0.169743	0.169743	1
OE-25	GPAR-R	1	OE#25_2	1								WT_2	OE#25_1	-0.00670633	-0.17645	0.163037	1
OE-25	GPAR-R	1	OE#25_2	1								WT_3	OE#25_1	-0.125453	-0.295196	0.0442907	0.371884
OE-27	GPAR-R	1	OE#27_2	1								WT_4	OE#25_1	-0.219097	-0.38884	-0.0493537	0.0026881
OE-27	GPAR-R	1	OE#27_2	1								WT_5	OE#25_1	-0.353915	-0.523658	-0.184172	4e-07
OE-27	GPAR-R	1	OE#27_2	1								WT_6	OE#25_1	-0.546291	-0.716034	-0.376548	0
ZH11-WT	GPAR-R	2	WT_3	0.780076								OE#25_3	OE#25_2	0	-0.169743	0.169743	1
ZH11-WT	GPAR-R	2	WT_3	0.900354								OE#25_4	OE#25_2	-0.013049	-0.182792	0.156694	1
ZH11-WT	GPAR-R	2	WT_3	0.943212								OE#25_5	OE#25_2	-0.153344	-0.323087	0.0163997	0.115571
OE-25	GPAR-R	2	OE#25_3	1								OE#25_6	OE#25_2	-0.4008	-0.570543	-0.231057	0
OE-25	GPAR-R	2	OE#25_3	1								OE#27_1	OE#25_2	2.22045e-16	-0.169743	0.169743	1
OE-25	GPAR-R	2	OE#25_3	1								OE#27_2	OE#25_2	0	-0.169743	0.169743	1
OE-27	GPAR-R	2	OE#27_3	1								OE#27_3	OE#25_2	0	-0.169743	0.169743	1
OE-27	GPAR-R	2	OE#27_3	1								OE#27_4	OE#25_2	0	-0.169743	0.169743	1
OE-27	GPAR-R	2	OE#27_3	1								OE#27_5	OE#25_2	-0.000967	-0.17071	0.168776	1
ZH11-WT	GPAR-R	3	WT_4	0.648136								OE#27_6	OE#25_2	-0.110946	-0.280689	0.0587977	0.57745
ZH11-WT	GPAR-R	3	WT_4	0.827064								WT_1	OE#25_2	6.66134e-16	-0.169743	0.169743	1
ZH11-WT	GPAR-R	3	WT_4	0.867509								WT_2	OE#25_2	-0.00670633	-0.17645	0.163037	1
OE-25	GPAR-R	3	OE#25_4	1								WT_3	OE#25_2	-0.125453	-0.295196	0.0442907	0.371884
OE-25	GPAR-R	3	OE#25_4	0.960853								WT_4	OE#25_2	-0.219097	-0.38884	-0.0493537	0.0026881
OE-25	GPAR-R	3	OE#25_4	1								WT_5	OE#25_2	-0.353915	-0.523658	-0.184172	4e-07
OE-27	GPAR-R	3	OE#27_4	1								WT_6	OE#25_2	-0.546291	-0.716034	-0.376548	0
OE-27	GPAR-R	3	OE#27_4	1								OE#25_4	OE#25_3	-0.013049	-0.182792	0.156694	1
OE-27	GPAR-R	3	OE#27_4	1								OE#25_5	OE#25_3	-0.153344	-0.323087	0.0163997	0.115571
ZH11-WT	GPAR-R	4	WT_5	0.531616								OE#25_6	OE#25_3	-0.4008	-0.570543	-0.231057	0
ZH11-WT	GPAR-R	4	WT_5	0.679845								OE#27_1	OE#25_3	2.22045e-16	-0.169743	0.169743	1
ZH11-WT	GPAR-R	4	WT_5	0.726794								OE#27_2	OE#25_3	0	-0.169743	0.169743	1
OE-25	GPAR-R	4	OE#25_5	0.853686								OE#27_3	OE#25_3	0	-0.169743	0.169743	1
OE-25	GPAR-R	4	OE#25_5	0.776275								OE#27_4	OE#25_3	0	-0.169743	0.169743	1
OE-25	GPAR-R	4	OE#25_5	0.910008								OE#27_5	OE#25_3	-0.000967	-0.17071	0.168776	1
OE-27	GPAR-R	4	OE#27_5	0.997099								OE#27_6	OE#25_3	-0.110946	-0.280689	0.0587977	0.57745
OE-27	GPAR-R	4	OE#27_5	1								WT_1	OE#25_3	6.66134e-16	-0.169743	0.169743	1
OE-27	GPAR-R	4	OE#27_5	1								WT_2	OE#25_3	-0.00670633	-0.17645	0.163037	1
ZH11-WT	GPAR-R	5	WT_6	0.389049								WT_3	OE#25_3	-0.125453	-0.295196	0.0442907	0.371884
ZH11-WT	GPAR-R	5	WT_6	0.50161								WT_4	OE#25_3	-0.219097	-0.38884	-0.0493537	0.0026881
ZH11-WT	GPAR-R	5	WT_6	0.470468								WT_5	OE#25_3	-0.353915	-0.523658	-0.184172	4e-07
OE-25	GPAR-R	5	OE#25_6	0.59946								WT_6	OE#25_3	-0.546291	-0.716034	-0.376548	0
OE-25	GPAR-R	5	OE#25_6	0.646032								OE#25_5	OE#25_4	-0.140295	-0.310038	0.0294487	0.209158
OE-25	GPAR-R	5	OE#25_6	0.552108								OE#25_6	OE#25_4	-0.387751	-0.557494	-0.218008	0
OE-27	GPAR-R	5	OE#27_6	0.768947								OE#27_1	OE#25_4	0.013049	-0.156694	0.182792	1
OE-27	GPAR-R	5	OE#27_6	1								OE#27_2	OE#25_4	0.013049	-0.156694	0.182792	1
OE-27	GPAR-R	5	OE#27_6	0.898216								OE#27_3	OE#25_4	0.013049	-0.156694	0.182792	1
												OE#27_4	OE#25_4	0.013049	-0.156694	0.182792	1
												OE#27_5	OE#25_4	0.012082	-0.157661	0.181825	1
												OE#27_6	OE#25_4	-0.0978967	-0.26764	0.0718467	0.763365
												WT_1	OE#25_4	0.013049	-0.156694	0.182792	1
												WT_2	OE#25_4	0.00634267	-0.163401	0.176086	1
												WT_3	OE#25_4	-0.112404	-0.282147	0.0573397	0.555799
												WT_4	OE#25_4	-0.206048	-0.375791	-0.0363047	0.0060691
												WT_5	OE#25_4	-0.340866	-0.510609	-0.171123	9e-07
												WT_6	OE#25_4	-0.533242	-0.702985	-0.363499	0
												OE#25_6	OE#25_5	-0.247456	-0.4172	-0.077713	0.0004322
												OE#27_1	OE#25_5	0.153344	-0.0163997	0.323087	0.115571
												OE#27_2	OE#25_5	0.153344	-0.0163997	0.323087	0.115571
												OE#27_3	OE#25_5	0.153344	-0.0163997	0.323087	0.115571
												OE#27_4	OE#25_5	0.153344	-0.0163997	0.323087	0.115571
												OE#27_5	OE#25_5	0.152377	-0.0173667	0.32212	0.121061
												OE#27_6	OE#25_5	0.042398	-0.127345	0.212141	0.99994
												WT_1	OE#25_5	0.153344	-0.0163997	0.323087	0.115571
												WT_2	OE#25_5	0.146637	-0.023106	0.316381	0.15821
												WT_3	OE#25_5	0.027891	-0.141852	0.197634	1
												WT_4	OE#25_5	-0.0657533	-0.235497	0.10399	0.989069
												WT_5	OE#25_5	-0.200571	-0.370315	-0.030828	0.0084819
												WT_6	OE#25_5	-0.392947	-0.562691	-0.223204	0
												OE#27_1	OE#25_6	0.4008	0.231057	0.570543	0
												OE#27_2	OE#25_6	0.4008	0.231057	0.570543	0
												OE#27_3	OE#25_6	0.4008	0.231057	0.570543	0
												OE#27_4	OE#25_6	0.4008	0.231057	0.570543	0
												OE#27_5	OE#25_6	0.399833	0.23009	0.569576	0
												OE#27_6	OE#25_6	0.289854	0.120111	0.459598	2.63e-05
												WT_1	OE#25_6	0.4008	0.231057	0.570543	0
												WT_2	OE#25_6	0.394094	0.22435	0.563837	0
												WT_3	OE#25_6	0.275347	0.105604	0.445091	6.88e-05
												WT_4	OE#25_6	0.181703	0.0119597	0.351446	0.0257791
												WT_5	OE#25_6	0.046885	-0.122858	0.216628	0.999775
												WT_6	OE#25_6	-0.145491	-0.315234	0.0242523	0.166619
												OE#27_2	OE#27_1	-2.22045e-16	-0.169743	0.169743	1
												OE#27_3	OE#27_1	-2.22045e-16	-0.169743	0.169743	1
												OE#27_4	OE#27_1	-2.22045e-16	-0.169743	0.169743	1
												OE#27_5	OE#27_1	-0.000967	-0.17071	0.168776	1
												OE#27_6	OE#27_1	-0.110946	-0.280689	0.0587977	0.57745
												WT_1	OE#27_1	4.44089e-16	-0.169743	0.169743	1
												WT_2	OE#27_1	-0.00670633	-0.17645	0.163037	1
												WT_3	OE#27_1	-0.125453	-0.295196	0.0442907	0.371884
												WT_4	OE#27_1	-0.219097	-0.38884	-0.0493537	0.0026881
												WT_5	OE#27_1	-0.353915	-0.523658	-0.184172	4e-07
												WT_6	OE#27_1	-0.546291	-0.716034	-0.376548	0
												OE#27_3	OE#27_2	0	-0.169743	0.169743	1
												OE#27_4	OE#27_2	0	-0.169743	0.169743	1
												OE#27_5	OE#27_2	-0.000967	-0.17071	0.168776	1
												OE#27_6	OE#27_2	-0.110946	-0.280689	0.0587977	0.57745
												WT_1	OE#27_2	6.66134e-16	-0.169743	0.169743	1
												WT_2	OE#27_2	-0.00670633	-0.17645	0.163037	1
												WT_3	OE#27_2	-0.125453	-0.295196	0.0442907	0.371884
												WT_4	OE#27_2	-0.219097	-0.38884	-0.0493537	0.0026881
												WT_5	OE#27_2	-0.353915	-0.523658	-0.184172	4e-07
												WT_6	OE#27_2	-0.546291	-0.716034	-0.376548	0
												OE#27_4	OE#27_3	0	-0.169743	0.169743	1
												OE#27_5	OE#27_3	-0.000967	-0.17071	0.168776	1
												OE#27_6	OE#27_3	-0.110946	-0.280689	0.0587977	0.57745
												WT_1	OE#27_3	6.66134e-16	-0.169743	0.169743	1
												WT_2	OE#27_3	-0.00670633	-0.17645	0.163037	1
												WT_3	OE#27_3	-0.125453	-0.295196	0.0442907	0.371884
												WT_4	OE#27_3	-0.219097	-0.38884	-0.0493537	0.0026881
												WT_5	OE#27_3	-0.353915	-0.523658	-0.184172	4e-07
												WT_6	OE#27_3	-0.546291	-0.716034	-0.376548	0
												OE#27_5	OE#27_4	-0.000967	-0.17071	0.168776	1
												OE#27_6	OE#27_4	-0.110946	-0.280689	0.0587977	0.57745
												WT_1	OE#27_4	6.66134e-16	-0.169743	0.169743	1
												WT_2	OE#27_4	-0.00670633	-0.17645	0.163037	1
												WT_3	OE#27_4	-0.125453	-0.295196	0.0442907	0.371884
												WT_4	OE#27_4	-0.219097	-0.38884	-0.0493537	0.0026881
												WT_5	OE#27_4	-0.353915	-0.523658	-0.184172	4e-07
												WT_6	OE#27_4	-0.546291	-0.716034	-0.376548	0
												OE#27_6	OE#27_5	-0.109979	-0.279722	0.0597647	0.591819
												WT_1	OE#27_5	0.000967	-0.168776	0.17071	1
												WT_2	OE#27_5	-0.00573933	-0.175483	0.164004	1
												WT_3	OE#27_5	-0.124486	-0.294229	0.0452577	0.384484
												WT_4	OE#27_5	-0.21813	-0.387873	-0.0483867	0.0028573
												WT_5	OE#27_5	-0.352948	-0.522691	-0.183205	4e-07
												WT_6	OE#27_5	-0.545324	-0.715067	-0.375581	0
												WT_1	OE#27_6	0.110946	-0.0587977	0.280689	0.57745
												WT_2	OE#27_6	0.104239	-0.065504	0.273983	0.676069
												WT_3	OE#27_6	-0.014507	-0.18425	0.155236	1
												WT_4	OE#27_6	-0.108151	-0.277895	0.061592	0.618908
												WT_5	OE#27_6	-0.242969	-0.412713	-0.073226	0.0005793
												WT_6	OE#27_6	-0.435345	-0.605089	-0.265602	0
												WT_2	WT_1	-0.00670633	-0.17645	0.163037	1
												WT_3	WT_1	-0.125453	-0.295196	0.0442907	0.371884
												WT_4	WT_1	-0.219097	-0.38884	-0.0493537	0.0026881
												WT_5	WT_1	-0.353915	-0.523658	-0.184172	4e-07
												WT_6	WT_1	-0.546291	-0.716034	-0.376548	0
												WT_3	WT_2	-0.118746	-0.28849	0.050997	0.463237
												WT_4	WT_2	-0.212391	-0.382134	-0.0426473	0.0040963
												WT_5	WT_2	-0.347209	-0.516952	-0.177465	6e-07
												WT_6	WT_2	-0.539585	-0.709328	-0.369841	0
												WT_4	WT_3	-0.0936443	-0.263388	0.076099	0.815847
												WT_5	WT_3	-0.228462	-0.398206	-0.058719	0.0014805
												WT_6	WT_3	-0.420838	-0.590582	-0.251095	0
												WT_5	WT_4	-0.134818	-0.304561	0.0349253	0.262128
												WT_6	WT_4	-0.327194	-0.496937	-0.157451	2.2e-06
												WT_6	WT_5	-0.192376	-0.362119	-0.0226327	0.0138654
						Residuals	36	0.1106	0.00307

## Sheet: Fig.2d
Fig. 2d
Line	Block	Average Biomass (g per plant)	Average Yeild (g per plant)		Biomass ANOVA result							Tukey's HSD result
OE-25	B1	12.154	0.366		Formula elements	Degree of freedom	Sum squared error	Mean of the sum of squares	F-value	P-value of the F-test	Sample 1	Sample 2	Difference of the mean	Lower bound of 95% CI	Upper bound of 95% CI	P-adjusted
OE-27	B1	10.137	0.393		Independent variable	2	25.698	12.849	28.81	0.000839	OE-27	OE-25	-1.135	-2.80814	0.538141	0.174063
OE-CK	B1	7.403	0								OE-CK	OE-25	-4.01467	-5.68781	-2.34153	0.0007862
OE-25	B2	11.581	0.346								OE-CK	OE-27	-2.87967	-4.55281	-1.20653	0.0044827
OE-27	B2	10.339	0.492
OE-CK	B2	7.819	0		Residuals	6	2.676	0.446
OE-25	B3	10.217	0.545
OE-27	B3	10.071	0.722
OE-CK	B3	6.686	0		Yield ANOVA result							Tukey's HSD result
					Formula elements	Degree of freedom	Sum squared error	Mean of the sum of squares	F-value	P-value of the F-test	Sample 1	Sample 2	Difference of the mean	Lower bound of 95% CI	Upper bound of 95% CI	P-adjusted
					Independent variable	2	0.4761	0.2381	17.64	0.00307	OE-27	OE-25	0.116667	-0.174406	0.407739	0.480153
											OE-CK	OE-25	-0.419	-0.710072	-0.127927	0.0106473
											OE-CK	OE-27	-0.535667	-0.826739	-0.244594	0.0031952
					Residuals	6	0.081	0.0135

## Sheet: Fig.2e
Fig. 2e
Line	Block	Average Biomass (g per plant)	Average Yeild (g per plant)		Biomass ANOVA result							Tukey's HSD result
FLAG-5	B1	10.746	1.25222		Formula elements	Degree of freedom	Sum squared error	Mean of the sum of squares	F-value	P-value of the F-test	Sample 1	Sample 2	Difference of the mean	Lower bound of 95% CI	Upper bound of 95% CI	P-adjusted
FLAG-7	B1	10.671	1.202		Independent variable	2	11.792	5.896	14.57	0.00498	FLAG-7	FLAG-5	0.51	-1.08354	2.10354	0.613594
FLAG-CK	B1	8.163	0								FLAG-CK	FLAG-5	-2.13267	-3.7262	-0.53913	0.0148798
FLAG-5	B2	9.949	0.74								FLAG-CK	FLAG-7	-2.64267	-4.2362	-1.04913	0.0053915
FLAG-7	B2	11.029	1.704
FLAG-CK	B2	7.828	0		Residuals	6	2.428	0.405
FLAG-5	B3	9.171	0.665
FLAG-7	B3	9.696	0.955
FLAG-CK	B3	7.477	0		Yield ANOVA result							Tukey's HSD result
					Formula elements	Degree of freedom	Sum squared error	Mean of the sum of squares	F-value	P-value of the F-test	Sample 1	Sample 2	Difference of the mean	Lower bound of 95% CI	Upper bound of 95% CI	P-adjusted
					Independent variable	2	2.6019	1.301	15.75	0.0041	FLAG-7	FLAG-5	0.401259	-0.318761	1.12128	0.276727
											FLAG-CK	FLAG-5	-0.885741	-1.60576	-0.165721	0.0215897
											FLAG-CK	FLAG-7	-1.287	-2.00702	-0.56698	0.0037058
					Residuals	6	0.4956	0.0826

## Sheet: Fig.2f
Fig. 2f
Line	Block	Average Biomass (g per plant)	Average Yeild (g per plant)		Biomass ANOVA result							Tukey's HSD result
OE-25	B1	35.77	14.55		Formula elements	Degree of freedom	Sum squared error	Mean of the sum of squares	F-value	P-value of the F-test	Sample 1	Sample 2	Difference of the mean	Lower bound of 95% CI	Upper bound of 95% CI	P-adjusted
OE-25	B2	33.96	13.76		Independent variable	2	8.36	4.18	0.307	0.746	OE-27	OE-25	-0.147778	-9.38722	9.09167	0.998673
OE-25	B3	39.21	12.645								OE-CK	OE-25	1.96667	-7.27278	11.2061	0.797591
OE-27	B1	40.3267	11.28								OE-CK	OE-27	2.11444	-7.125	11.3539	0.77113
OE-27	B2	34.64	13.61
OE-27	B3	33.53	12.9383		Residuals	6	81.61	13.6
OE-CK	B1	38.1883	14.8733
OE-CK	B2	33.81	12.69
OE-CK	B3	42.8417	14.14		Yield ANOVA result							Tukey's HSD result
					Formula elements	Degree of freedom	Sum squared error	Mean of the sum of squares	F-value	P-value of the F-test	Sample 1	Sample 2	Difference of the mean	Lower bound of 95% CI	Upper bound of 95% CI	P-adjusted
					Independent variable	2	2.817	1.408	1.177	0.37	OE-27	OE-25	-1.04222	-3.78235	1.69791	0.512559
											OE-CK	OE-25	0.249444	-2.49069	2.98958	0.9582
											OE-CK	OE-27	1.29167	-1.44846	4.0318	0.378152
					Residuals	6	7.178	1.196

[truncated: 50 more sheets: Fig.3a, Fig.3b, Fig.3c, Fig.3e, Fig.4a, Fig.4b, Fig.4c, Fig.5b, Fig.5c, Fig.5d, Fig.5e, Fig.6a, Fig.6b, Fig.6c, Fig.6d, Fig. 7b, Fig.7c, Fig.7d, Fig.7f, Fig.8e …]
